# Supplementary material for: Functional Identification of Target by Expression Proteomics (FITExP) reveals protein targets and highlights mechanisms of action of small molecule drugs
Source: Sci Rep. 2015 Jun 8;5:11176. doi: 10.1038/srep11176 (PMC4459150; doi:10.1038/srep11176)
Supplement: Supplementary Table (Dataset) 1 [file srep11176-s2.xls]

## Sheet: initial data
PROTEIN.ID	GENE	DESCRIPTION	PROTEIN.IDs	REF ABUNDANCE	PEPTIDES	Melanoma_CT0	Melanoma_CT0	Melanoma_CT0	Melanoma_5-FU	Melanoma_5-FU	Melanoma_5-FU	Melanoma_DOXO	Melanoma_DOXO	Melanoma_DOXO	Melanoma_MTX	Melanoma_MTX	Melanoma_MTX	Melanoma_CT72	Melanoma_CT72	Melanoma_CT72	Melanoma_PCTL	Melanoma_PCTL	Melanoma_PCTL	Melanoma_SEN	Melanoma_SEN	Melanoma_SEN	Melanoma_TDX	Melanoma_TDX	Melanoma_TDX	Lung_CT0	Lung_CT0	Lung_CT0	Lung_5-FU	Lung_5-FU	Lung_5-FU	Lung_DOXO	Lung_DOXO	Lung_DOXO	Lung_MTX	Lung_MTX	Lung_MTX	Lung_CT72	Lung_CT72	Lung_CT72	Lung_PCTL	Lung_PCTL	Lung_PCTL	Lung_SEN	Lung_SEN
IPI00000015	SRSF4	Serine/arginine-rich splicing factor 4	IPI00000015;IPI00908618;IPI01015447;IPI00979480	317522840	7	1.68778	1.31237	1.55896	0.86149	1.0294	1.03901	1.08522	1.58314	0.52325	0.90303	0.68617	1.27242	1.24885	1.19315	0.97546	1.08494	1.03317	0.57477	1.98582	1.12379	1.21133	1.34128	1.10576	0.91597	1.01707	0.95377	0.80098	1.01799	0.89727	0.81163	1.44898	0.919	1.0406	0.73049	0.8776	0.78683	0.65157	0.96693	1.07452	1.21266	0.89756	1.26335	0.90627	1.03403
IPI00000051	PFDN1	Prefoldin subunit 1	IPI00000051;IPI00974249	1.72889e+08	5	0.38365	0.58579	0.8818	0.88986	1.00075	0.91683	1.16302	0.8553	0.65656	1.3139	1.06564	0.8332	0.93024	1.3476	0.7511	1.19201	0.84617	0.82675	0.59863	0.20283	0.40014	0.86278	0.89441	0.67781	1.23891	1.33802	0.99866	2.04141	1.95979	1.85185	1.24365	1.3112	1.03617	1.40371	1.63749	1.56591	1.39788	1.64053	1.76684	1.49507	1.3931	1.23281	0.64895	0.60623
IPI00000105	MVP	Major vault protein	IPI00000105;IPI00910019	8.44017e+08	26	0.88229	1.09454	1.11513	0.90763	1.32407	1.36628	1.54573	1.78362	1.82703	0.26609	0.34291	0.34516	0.6469	0.60417	0.59408	1.09863	1.36119	1.25783	0.62733	1.2079	1.19707	0.99501	1.28622	1.54047	0.91529	0.91536	0.89288	1.27811	1.32742	1.30357	1.35436	1.33514	1.31865	1.3635	1.47138	1.38126	1.76535	1.61698	1.70592	1.94403	1.83284	1.68113	1.01003	0.96855
IPI00000335	HINT2	Histidine triad nucleotide-binding protein 2, mitochondrial	IPI00000335	2.85212e+08	6	1.24075	1.68973	1.00954	0.95473	0.73546	0.61049	0.93635	0.48352	0.52758	0.98635	0.5417	0.52971	0.54164	0.91544	0.48527	0.81307	0.57529	0.544	1.66672	1.47549	1.78306	0.97411	0.78672	0.90238	1.6811	1.36029	1.84211	1.28153	1.12285	1.28896	2.44503	2.20714	2.25776	1.62993	1.47715	1.51701	1.45909	1.66637	1.29379	1.48577	1.30407	1.58283	2.94384	2.71057
IPI00000494	SNORD21;RPL5	60S ribosomal protein L5	IPI00000494;IPI00640037	2801866575	12	1.47579	1.62897	1.2811	1.42772	0.91185	1.05478	1.47137	1.17833	1.10764	1.4139	0.96052	1.27533	1.10554	1.53834	1.59767	1.39806	1.00655	1.16697	1.36134	1.84044	1.79018	1.39403	0.97768	1.10355	0.96295	0.9375	0.92936	0.63474	0.58296	0.58054	0.41725	0.51372	0.49617	0.90437	0.83513	0.85664	1.093	1.03802	1.03164	0.87578	0.92177	0.94484	0.68347	0.6243
IPI00000643	BAG2	BAG family molecular chaperone regulator 2	IPI00000643;IPI01013106;IPI00657974	2.74697e+08	7	0.40513	0.33577	0.39987	0.42292	0.48806	0.50823	0.3191	0.3951	0.41317	0.52204	0.57019	0.46189	0.4762	0.45059	0.54805	0.51853	0.71425	0.75827	0.34102	0.59646	0.44992	0.47472	0.70704	0.6493	1.10028	1.01901	1.14029	2.0301	1.88136	1.93063	1.94599	1.67977	1.60698	1.54451	1.57259	1.41683	1.19673	1.2524	1.03382	1.19558	1.13993	1.14251	1.21332	1.21695
IPI00000686	RBM19	Probable RNA-binding protein 19	IPI00000686;IPI01022254	1.05171e+08	5	1.41105	1.25557	1.33342	1.55804	0.90034	1.07206	0.96621	1.08339	0.98393	1.03764	0.92111	1.10607	0.60667	0.94059	0.78059	1.31886	1.09853	1.16931	0.96346	1.32642	1.75351	1.32819	0.84646	0.83873	1.16295	2.01771	1.26431	1.32444	1.69523	1.8643	1.09415	1.24308	1.11528	0.91643	0.87341	1.35769	1.02096	1.29558	1.23034	1.39806	1.13362	1.19056	0.97078	1.05751
IPI00000760	DDAH2	N(G),N(G)-dimethylarginine dimethylaminohydrolase 2	IPI00000760;IPI00645821;IPI00646524;IPI00647695;IPI00797462	151384052	9	0.57521	0.6838	0.71899	0.49315	0.45634	0.40359	0.44973	0.28614	0.37773	0.41998	0.37726	0.39247	0.43283	0.41712	0.30436	0.55309	0.33462	0.37574	0.98316	0.67618	1.0143	0.40718	0.2847	0.29397	2.65358	2.81378	2.57438	4.31076	3.87765	4.0016	1.75553	1.60395	1.83307	4.1305	3.77178	3.7289	2.93786	2.94687	2.88334	2.99835	3.50097	3.54423	2.29237	2.60261
IPI00000792	CRYZ	Quinone oxidoreductase	IPI00000792;IPI00645425;IPI00647366;IPI00641565;IPI00642016	4.30556e+08	13	2.05959	1.55381	2.24974	1.24641	1.29221	1.33389	1.27815	1.3115	1.41817	1.39332	1.30527	1.43566	1.10374	1.15029	1.21304	1.0797	1.01832	1.15648	2.49174	1.48713	1.47614	1.24925	1.16225	1.1469	0.99139	0.87079	1.13246	0.91276	0.83315	0.81864	1.04341	0.77816	1.03097	1.01268	0.9931	0.92392	0.93817	0.76945	0.75114	0.93249	1.03756	0.78696	1.22077	1.07831
IPI00000811	PSMB6	Proteasome subunit beta type-6	IPI00000811	4.90971e+08	5	0.88119	1.18986	0.62098	1.51663	1.81019	1.53436	1.43034	1.70538	1.56469	1.77433	1.61048	1.66259	1.84073	1.70419	1.6896	1.3664	1.25194	1.35881	0.81844	0.32776	0.19231	1.13869	1.04864	1.23763	0.65565	0.69813	0.71186	1.66669	1.54276	1.48386	0.80004	0.67589	0.75825	1.14403	1.11173	1.08628	0.99026	0.89489	0.91951	1.12164	1.11364	1.08987	0.31098	0.26595
IPI00000816	YWHAE	Isoform 1 of 14-3-3 protein epsilon	IPI00000816;IPI00792761;IPI00974544;IPI00086909;IPI00903243	2476968565	19	0.48133	0.69603	0.63088	1.31231	3.23438	2.93111	1.21376	2.81624	2.87316	1.40814	3.80171	3.5396	3.24886	1.34417	2.90455	0.98024	2.57511	2.36183	0.60709	0.19565	0.23969	0.97869	2.26472	2.58377	0.84458	0.92593	0.89521	1.74795	1.58287	1.63009	0.73684	0.77892	0.58703	1.28104	1.17654	1.2559	0.8209	0.78253	0.77842	0.72379	0.69014	0.67242	0.51767	0.48519
IPI00000821	MRPL16	39S ribosomal protein L16, mitochondrial	IPI00000821;IPI00980261	5.10076e+07	3	1.40468	1.32821	1.98166	0.86644	0.9621	0.90794	1.15878	0.85009	0.88332	0.78518	0.86287	0.73319	0.84314	0.74956	0.83322	0.8117	0.5424	0.8104	0.94207	0.85403	1.02324	0.9389	0.92459	0.72434	0.63267	0.82431	0.91945	0.83573	1.24676	1.1762	0.60608	0.6303	0.51666	1.18913	1.45629	1.81416	1.09399	1.46232	0.93706	1.1501	0.9638	1.14598	1.53855	1.48613
IPI00000873	VARS	Valyl-tRNA synthetase	IPI00000873;IPI00893487;IPI00893918;IPI00646425;IPI00793323;IPI00788898;IPI00908612;IPI00893211;IPI00893333	2005403012	38	0.60003	0.59844	0.57879	0.67595	0.57406	0.6304	0.84673	0.69427	0.79972	0.7194	0.6991	0.69709	0.70851	0.7232	0.70859	0.85309	0.81269	0.83566	0.73188	0.94366	0.91626	0.81687	0.75447	0.70893	0.96066	1.06818	1.08161	1.35185	1.2986	1.34425	1.27206	1.32342	1.27905	1.10828	1.13868	1.11665	1.07357	1.07778	1.10899	1.10924	1.19391	1.20167	0.77983	0.85686
IPI00000874	PRDX1	Peroxiredoxin-1	IPI00000874;IPI00640741;IPI00641244	9815060266	16	0.60423	0.37663	0.43393	0.84536	0.66565	0.71553	1.07905	0.77753	0.82204	0.93217	0.71856	0.75577	0.73477	0.86846	0.87252	1.13949	0.91673	1.0161	0.52112	0.41026	0.334	0.84525	0.76684	0.79001	1.03797	1.00047	1.02855	1.20372	1.097	1.16449	0.88649	0.92669	1.00734	1.1136	1.11931	1.16889	1.06497	1.04831	1.0041	1.21191	1.09682	1.18534	0.94156	0.9681
IPI00000877	HYOU1	Hypoxia up-regulated protein 1	IPI00000877;IPI00922127;IPI00922838;IPI00977915;IPI01010461;IPI01011324;IPI00982087;IPI01012802	3476844119	39	1.70436	1.67467	1.84132	1.16037	1.06865	1.15303	1.32108	1.38527	1.22497	1.13805	1.14355	1.19699	1.09701	1.38142	1.1292	1.29115	1.3677	1.29783	1.43942	1.6543	1.43604	1.25565	1.26825	1.27532	0.86647	0.90858	0.93679	0.50074	0.5828	0.55444	0.86776	0.84763	0.93032	0.59088	0.55347	0.62651	0.60614	0.67761	0.63583	0.59071	0.5925	0.64979	1.04687	1.14774
IPI00001022	PNKD	Isoform 2 of Probable hydrolase PNKD	IPI00001022	3.74673e+07	2	0.54468	NA	0.4221	0.38373	0.3642	0.32981	0.47188	0.39416	0.32216	0.9476	0.74344	0.40583	0.2051	0.50859	0.58105	0.56714	0.46644	0.4587	0.50679	0.30859	0.28501	0.52608	0.53421	0.5866	1.82075	1.60104	1.71173	2.41347	2.78098	2.7247	1.01442	1.04546	0.85782	4.32454	4.65418	4.96249	4.20168	4.32482	4.48836	3.27167	3.35747	3.19245	1.15475	1.13453
IPI00001146	LSM6	U6 snRNA-associated Sm-like protein LSm6	IPI00001146	1.11135e+08	4	0.84978	NA	0.57109	0.87586	1.58597	1.27738	0.76411	0.99138	1.21344	1.05353	1.02289	1.17691	1.23067	0.80303	1.50476	0.66282	0.79257	0.84619	1.0093	0.88197	0.68034	0.84415	0.91775	0.98082	1.58078	1.56675	1.19965	1.32438	1.27911	1.19473	1.18039	1.21969	0.90297	1.17403	1.38178	1.19068	1.31301	0.91854	0.7951	0.74479	1.31072	0.78721	1.11106	0.98539
IPI00001159	GCN1L1	Translational activator GCN1	IPI00001159	3553500358	79	1.2264	1.00381	1.03138	0.84932	0.95529	0.92873	0.88169	0.98407	0.95929	0.90978	1.00905	0.85424	0.92936	0.93297	0.90051	0.88273	0.99228	0.91485	1.5882	2.0475	1.93776	0.94764	1.04554	1.06909	0.8679	0.85372	0.80305	0.8275	0.84204	0.78985	1.11387	1.03098	1.17217	0.84078	0.78078	0.7612	0.86334	0.80815	0.88756	0.92675	0.97922	0.89998	1.1447	1.1906
IPI00001287	C20orf72	Uncharacterized protein C20orf72	IPI00001287;IPI00514321;IPI00514791	1.00153e+08	5	1.07051	1.38942	2.09709	0.64395	0.774	0.59131	0.59122	0.50758	0.54463	0.66874	0.75266	1.01336	1.00553	0.62853	0.45906	0.58214	0.62504	0.71516	1.61686	1.69669	1.32096	0.58425	0.78615	1.00949	1.13284	1.11502	2.36516	0.66919	0.6445	0.55027	0.74386	1.46781	2.94947	0.91896	0.82839	1.03944	1.12802	0.82381	1.1308	0.69963	0.82251	0.91627	0.98238	0.97516
IPI00001364	GCFC1	Isoform A of GC-rich sequence DNA-binding factor 1	IPI00001364;IPI00069267;IPI00219169;IPI00797180	1.61123e+07	3	1.70814	0.64325	NA	0.69852	0.91604	1.78374	0.82748	0.73165	0.95904	0.70863	0.82068	0.94515	0.98725	0.54822	2.39444	0.59006	0.6968	0.57295	1.21774	1.47062	NA	0.68669	0.65371	0.92885	1.13352	1.07739	0.38011	0.88387	1.17055	0.65207	0.6076	1.59919	1.47685	1.08087	0.68594	0.75389	1.65186	1.10368	1.09782	NA	1.34822	1.14574	0.95776	0.45728
IPI00001453	INA	Alpha-internexin	IPI00001453	8.99167e+08	25	0.73987	1.39887	0.97666	0.5097	0.38902	0.45125	0.43828	0.41052	0.6439	0.37016	0.64595	0.59237	0.65533	0.51738	1.0387	0.35919	0.43593	0.37859	0.73002	0.9737	0.74777	0.44953	0.45947	0.55406	2.81856	2.73889	2.21985	3.13413	2.61517	2.24271	2.99449	2.80442	3.4414	3.42864	2.96435	2.93892	2.85197	2.34731	2.76122	2.77784	3.01329	2.67647	2.66597	2.1934
IPI00001538	FXC1	Mitochondrial import inner membrane translocase subunit Tim9 B	IPI00001538;IPI00946452	2.36615e+07	2	1.72735	1.51702	4.52194	0.50485	0.61704	0.41252	0.54861	0.46944	0.34276	0.83982	0.64816	0.5117	0.50911	1.05075	0.40527	0.69706	0.50928	0.49548	1.25319	2.29482	2.2249	0.88759	0.28139	0.75496	3.18804	2.89931	3.15856	1.30764	1.51414	1.34184	0.97588	1.07392	0.93561	1.51942	0.77274	1.33908	1.4004	1.17544	1.2087	1.12406	0.91693	0.85569	2.78225	2.69111
IPI00001539	ACAA2	3-ketoacyl-CoA thiolase, mitochondrial	IPI00001539	2.77699e+08	13	1.49056	1.56608	0.67701	0.68057	0.67414	0.80241	0.6555	0.91589	0.80562	0.77828	0.96021	0.95817	0.98503	0.53087	0.82909	0.38441	0.8361	0.78938	1.81709	1.84425	1.6705	0.80133	1.04133	0.92863	2.75736	3.28874	3.1196	1.56937	1.82331	1.85869	1.81913	1.37519	1.3521	1.89168	2.46057	2.28534	1.63513	1.35678	1.16959	1.48505	1.89897	1.55968	4.31892	3.64892
IPI00001541	TIMM9	Mitochondrial import inner membrane translocase subunit Tim9	IPI00001541	2.01776e+08	4	2.17948	1.24916	4.96044	0.99984	0.47222	0.73592	1.22591	0.64415	0.51158	1.06418	0.72531	1.00856	0.4641	0.94588	0.60487	1.16839	0.71764	0.79709	1.85224	1.12242	0.82308	1.12185	0.9355	0.85834	1.08162	1.27155	1.42377	0.93346	1.16702	0.97186	1.0721	1.33774	1.44488	1.20073	0.98528	0.90513	0.98357	1.13025	1.01867	0.96431	1.22466	1.00344	0.96885	1.08305
IPI00001589	TIMM13	Mitochondrial import inner membrane translocase subunit Tim13	IPI00001589	1.03742e+08	2	1.0828	1.99576	NA	0.79943	1.73936	1.42321	1.11451	1.7146	1.7712	1.02872	1.84664	1.28176	1.54355	0.69871	1.06779	0.59912	1.06702	0.9417	1.54117	0.13445	0.23167	0.65127	1.26741	1.74053	1.69816	2.09818	2.35073	1.06348	1.70743	1.42438	1.86523	1.43181	0.78573	1.18425	1.5364	1.26148	1.5421	2.44552	2.29121	2.13355	1.86974	1.86898	1.92388	2.01373
IPI00001639	KPNB1	Importin subunit beta-1	IPI00001639;IPI00922792;IPI01010020	3584770862	24	0.78542	0.68914	0.63797	0.78217	0.71373	0.76356	0.63415	0.65019	0.63617	0.75583	0.8156	0.7238	0.92764	0.87156	0.84337	0.91976	0.90363	0.86894	0.85474	0.97448	0.74512	0.73755	0.78386	0.78971	1.53451	1.53152	1.63795	2.00963	1.93713	1.86558	1.28713	1.32589	1.24569	1.22666	1.40949	1.33154	1.2665	1.22999	1.4371	1.38942	1.54856	1.63746	1.23343	1.1459
IPI00001655	C16orf80	UPF0468 protein C16orf80	IPI00001655	1.44682e+08	2	1.05839	0.64054	9.04764	0.92776	0.79639	0.76735	0.69618	0.52268	0.71591	0.92957	0.89575	0.94822	0.93706	0.81341	0.76233	0.60847	0.76235	0.87139	0.90982	0.99509	0.75591	0.94233	0.89002	0.85757	3.49875	2.39561	2.47983	1.83288	1.63344	1.73716	1.14343	1.03597	1.16539	1.62557	1.57963	1.69369	1.54164	2.0203	1.88771	1.27524	1.40427	1.45979	2.23499	2.23805
IPI00001730	FHOD1	FH1/FH2 domain-containing protein 1	IPI00001730;IPI00908778;IPI00909262;IPI00910876	6.02178e+07	15	1.52553	1.13229	0.52268	1.63471	1.70237	1.60632	2.10125	1.75338	2.13481	1.57895	1.4802	1.39684	1.57182	1.29217	1.32307	1.2673	1.54092	1.30471	1.52901	1.35418	1.14338	1.63388	1.42433	1.40461	1.42144	0.61456	0.96163	1.07656	0.9372	0.91844	0.74358	1.76694	1.44958	1.42043	1.04069	1.29458	0.9501	1.09486	0.76602	0.83532	1.18172	0.97255	0.57687	0.44531
IPI00001734	PSAT1	Phosphoserine aminotransferase	IPI00001734;IPI00219478;IPI01014011	5.59935e+08	15	0.42537	0.44792	0.4062	0.91051	0.59525	0.69907	0.38772	0.491	0.46829	0.71809	0.80186	0.75229	1.58493	1.586	1.604	0.57679	0.62423	0.61899	0.39782	0.20015	0.27087	0.52789	0.5402	0.62946	2.39515	2.36202	2.34219	1.61325	1.47938	1.60296	1.67845	1.62513	1.9587	1.09257	1.07481	1.08143	1.53871	1.61329	1.49009	1.29219	1.37005	1.22291	0.51822	0.51313
IPI00001738	NUP88	Nuclear pore complex protein Nup88	IPI00001738;IPI01011969	1.69611e+08	11	1.60888	2.3322	1.85063	1.23468	0.98177	1.10772	1.04065	0.86448	0.91936	1.09414	0.99398	1.1831	0.86116	1.03145	1.09167	1.17786	1.14251	1.05121	1.80481	1.75254	1.64911	1.34024	1.17732	1.06388	1.37451	1.24515	1.54986	1.32458	1.33118	1.27796	1.29457	1.43545	1.42734	1.05919	1.30075	1.4144	1.13122	1.29961	1.31818	1.16196	1.04787	1.38462	1.72454	1.90492
IPI00001757	RBM8A	Isoform 1 of RNA-binding protein 8A	IPI00001757;IPI00216659	4.0345e+08	6	0.53364	0.5116	0.69231	1.09045	1.31735	1.35373	1.02629	1.20462	1.15864	1.04078	1.49014	1.40082	1.86649	1.27959	1.52368	1.06618	1.38781	1.42688	0.51572	0.19245	0.13535	0.97423	1.42554	1.18131	1.31462	1.29996	1.18071	2.1709	2.32997	2.26389	0.78409	0.72263	0.68605	1.519	1.91215	1.73439	1.43086	1.3239	1.4886	1.22234	1.14567	1.04034	0.7756	0.79589
IPI00001871	PAWR	PRKC apoptosis WT1 regulator protein	IPI00001871;IPI01020961;IPI01021445	2.82361e+07	2	0.76126	NA	1	0.41603	0.54587	0.67896	0.63784	0.5003	0.3542	0.53541	0.34917	0.36003	0.40233	0.67013	NA	0.76405	0.494	0.2986	0.28753	NA	1	NA	0.46656	0.9498	1.23863	1.84589	1.63734	1.57907	1.62505	1.78008	4.59594	0.82907	2.50865	1.41323	1.07266	1.88746	0.9585	2.22781	2.66469	1.34258	1.67523	1.22891	1.25197	3.36368
IPI00001883	SNX9	Sorting nexin-9	IPI00001883;IPI01013758;IPI00744897	1.60282e+08	9	0.77765	0.90119	1.69456	1.54403	1.27022	1.38272	1.03233	1.08807	1.0359	1.24134	1.16474	1.30207	1.21197	1.18428	1.29069	1.05037	0.9736	0.97553	0.9101	0.90402	0.98341	0.92886	0.92927	0.77265	1.00091	0.91642	0.99792	1.12333	1.30051	1.29641	0.96064	1.06348	1.07076	1.95936	1.48948	1.60082	1.10032	1.34146	1.02274	0.99249	1.03393	1.20492	0.77823	0.98452
IPI00001885	SNX8	Sorting nexin-8	IPI00001885;IPI00893028;IPI00893294	4.1163e+06	3	0.5272	2.29114	NA	0.78507	0.83856	1.21958	0.65837	0.94479	1.09017	1.139	1.21332	0.88686	0.74631	1.37384	1.15216	0.92073	0.9315	0.92235	1.20488	0.50459	0.47127	1.23263	0.98892	1.10403	0.77939	1.02441	2.30716	0.70729	0.49967	0.66099	2.62852	3.83053	4.07899	0.51696	0.69959	0.56838	1.34541	6.1016	0.73629	2.67718	3.58779	0.86909	7.35952	0.22521
IPI00001952	ENDOD1	Endonuclease domain-containing 1 protein	IPI00001952	2.99087e+07	6	1.91379	0.76305	0.5162	1.14695	1.31693	1.52713	1.52449	1.14225	1.14947	0.98571	1.4258	0.87789	1.00005	0.94	0.36263	1.23471	1.59576	1.22916	0.77286	1.16955	2.17635	1.02621	1.8173	1.18791	0.86602	1.81141	0.98267	0.95859	0.47192	0.98644	3.34014	4.20102	1.76113	0.65319	0.4864	0.77109	2.51548	1.01576	1.19032	1.08058	1.41234	1.11305	1.26194	1.80133
IPI00001960	CLIC4	Chloride intracellular channel protein 4	IPI00001960;IPI00903323;IPI01010396	8.93008e+08	11	1.45307	1.58042	1.38881	1.56379	1.34414	1.44093	1.36686	1.44792	1.40144	1.36498	1.3547	1.39777	1.64828	1.63784	1.24342	1.36962	1.27438	1.30463	1.59874	1.1385	1.28871	1.16877	1.32396	1.38814	0.87356	0.87986	0.93477	1.3379	1.27031	1.28048	1.27358	1.4419	1.29585	2.03445	1.65919	2.13038	1.30725	1.51556	1.37668	1.49094	1.58403	1.50858	0.5879	0.61889
IPI00001985	VPS18	Isoform 1 of Vacuolar protein sorting-associated protein 18 homolog	IPI00001985;IPI00333553	1.75331e+07	4	1.99011	1.7781	NA	1.3076	0.65745	0.71694	1.6834	1.3242	1.28365	1.04113	0.90468	0.84118	0.72909	1.13544	1.18706	1.43485	1.07409	0.98772	1.64807	3.53233	2.09637	1.87461	0.98645	1.20104	1.38507	1.563	0.90547	0.72315	0.87971	0.7255	0.757	1.49065	1.06138	0.89903	1.17721	0.83713	0.94972	0.89756	0.67651	0.92942	1.32561	0.95465	1.81574	1.22019
IPI00002135	TACC3	Transforming acidic coiled-coil-containing protein 3	IPI00002135;IPI00946746;IPI00966059;IPI00908659;IPI00946575;IPI00947073	4.53242e+07	9	0.52838	0.37988	3.04028	0.68898	0.79645	0.90092	NA	0.71695	0.65656	0.4946	0.80066	0.85823	0.71438	0.43512	0.72418	0.45287	0.65675	0.71982	1.04179	0.61907	0.99945	0.594	0.64509	0.85565	1.47558	1.22243	1.27738	3.42231	2.94743	3.38393	0.63513	0.66721	0.92525	2.21532	2.82746	2.1952	1.26074	1.13746	1.146	1.31921	1.3627	1.76497	0.79772	0.51147
IPI00002149	SAR1B	GTP-binding protein SAR1b	IPI00002149;IPI00964747;IPI00966157;IPI00967559;IPI00968137	1.02005e+08	2	1.01972	1.08255	1.2815	0.95531	1.07106	0.85279	1.06869	0.78225	0.81028	0.97415	1.09189	0.99115	0.90589	1.29219	1.03297	1.9046	1.17013	1.48218	1.68842	2.80715	2.24551	1.2418	1.05249	1.44718	1.03642	0.72189	0.99371	0.79173	0.78045	0.70263	1.29244	1.21173	1.01917	0.89824	0.84632	0.8836	0.65407	0.75276	0.49179	1.1841	0.92038	0.9714	0.80315	1.35145
IPI00002186	ARFGEF2	Brefeldin A-inhibited guanine nucleotide-exchange protein 2	IPI00002186;IPI01011126	2.71785e+07	5	1.25846	2.8091	0.71018	0.87195	0.94655	0.91253	1.36689	0.87349	1.29308	1.44666	1.15019	0.53001	1.15522	1.0186	0.94993	1.37492	1.12938	0.8431	1.09443	0.85563	1.181	1.311	1.00642	0.6462	0.95311	4.20238	1.06746	1.4563	0.9515	0.86346	1.07195	1.94355	2.39261	2.06931	1.51313	2.28302	0.914	0.98834	1.32852	1.53621	4.46856	1.33246	0.74964	0.82929
IPI00002203	BCCIP	Isoform 1 of BRCA2 and CDKN1A-interacting protein	IPI00002203;IPI00786906;IPI00068254;IPI00220152;IPI00909058	1.42552e+08	8	1.10775	0.74509	9.60269	1.1819	0.64119	0.98543	0.91192	0.69019	0.60759	1.24139	0.62776	0.80025	0.74098	1.2455	0.76426	1.19158	0.89901	0.7453	0.59116	0.7779	0.58517	1.1053	0.89227	1.02903	0.67627	1.04135	0.6818	0.83508	0.91099	0.82452	0.66808	0.68737	0.67503	0.72718	0.64976	0.68791	1.09753	0.86098	1.10901	0.97501	1.10488	0.85741	0.45043	0.28162
IPI00002214	KPNA2	Importin subunit alpha-2	IPI00002214	3.46603e+08	14	0.23517	0.20912	0.15827	0.62729	0.65759	0.51612	0.36926	0.35894	0.48485	0.6364	0.58141	0.53384	0.68449	0.67634	0.61846	1.64228	1.8443	1.54938	0.24227	0.25895	0.25645	1.0168	1.13673	0.92328	2.0993	1.91843	2.02783	2.30354	2.16499	2.44111	1.06516	0.89646	1.09836	1.77465	1.9269	2.2513	1.53243	1.90523	1.57607	2.55582	2.09158	2.71885	0.59178	0.65618
IPI00002270	C6orf211	UPF0364 protein C6orf211	IPI00002270;IPI01014584	4.27957e+07	5	0.36663	0.63366	NA	1.36314	0.72931	1.08235	1.15897	0.76461	0.75021	0.96489	0.54345	0.90709	0.38223	0.83326	1.45563	0.87798	1.30808	1.35792	0.57715	0.3767	0.48856	0.8059	0.75259	0.94255	1.42164	1.67859	1.34564	1.33131	1.26555	0.87553	2.26075	2.02471	1.67729	1.08399	1.30333	1.13609	1.01923	0.89399	0.73358	1.54922	1.31364	1.38287	1.94143	1.23612
IPI00002335	HTT	huntingtin	IPI00002335	8.91788e+06	2	7.01148	1.7586	NA	0.6771	0.66947	0.71217	1.34086	1.38433	1.03342	1.54245	1.20541	1.01644	0.76161	1.46972	1.07552	1.0109	0.99485	0.86708	0.67662	0.05927	0.33411	0.98187	0.73789	0.96164	1.84586	3.57175	0.83584	0.94496	3.49834	1.73503	NA	0.57084	1.11652	1.65789	1.52501	1.00857	1.41222	1.63979	1.40217	0.93313	1.01351	0.86639	1.10748	1.01247
IPI00002349	NUFIP2	Nuclear fragile X mental retardation-interacting protein 2	IPI00002349	9.83272e+07	9	0.95357	0.93158	0.40082	1.56764	1.83833	1.77392	1.62834	1.30257	1.32189	1.52872	1.29935	1.26531	1.44211	1.69778	1.57535	1.9791	1.66708	1.17248	0.88384	0.49272	0.5111	1.23519	1.59121	1.34649	1.10466	1.0305	0.80075	0.91685	1.15621	0.95793	NA	1	NA	0.95465	1.16081	0.79844	0.91594	0.97509	1.18073	0.78908	1.25597	1.00025	1.11925	0.6053
IPI00002459	ANXA6	Uncharacterized protein	IPI00002459;IPI00974274	2.12966e+07	2	NA	1	NA	0.20733	0.20008	NA	1	NA	1	0.19624	NA	1	NA	1	NA	1	0.59934	NA	1	NA	1	NA	0.43833	NA	0.64763	0.3184	0.96315	0.81811	0.64582	0.81482	0.62832	0.90343	0.78005	0.7042	0.53668	0.89909	0.6306	0.64734	0.67477	0.77754	0.66452	0.85236	1.36041	1.37443
IPI00002483	SLC30A1	Zinc transporter 1	IPI00002483	1.4123e+07	4	0.60802	0.30289	NA	1.0379	1.97603	1.62688	1.70782	2.42214	2.15992	1.14826	2.05451	2.80952	1.75602	1.18235	2.30033	1.6775	2.50751	2.97124	0.513	0.64402	0.45383	1.34573	2.34405	2.36523	0.87101	0.95081	0.54479	0.80936	0.76845	1.09889	3.2211	1.19542	1.48451	0.74871	0.85851	0.45865	0.61786	1.5678	0.8921	0.6728	0.46962	1.44533	0.71188	0.80019
IPI00002525	NENF	Neudesin	IPI00002525	2.15427e+08	6	1.13932	1.1276	1.67732	1.05347	1.02015	1.16147	1.10469	1.0218	0.89241	0.86246	0.78129	0.72467	0.85897	1.38617	0.78455	1.4504	0.98285	0.93448	0.64063	0.5099	0.69282	1.06231	0.90328	0.79276	0.93776	0.94131	1.05789	0.74578	0.67281	0.83194	1.55171	1.48126	1.92098	0.70981	0.70648	0.75484	0.87197	0.8258	0.91074	0.78772	0.95212	1.01431	1.20972	1.12453
IPI00002535	FKBP2	Peptidyl-prolyl cis-trans isomerase FKBP2	IPI00002535;IPI01013732	1.89525e+08	3	0.77795	1.42756	0.07364	1.63663	0.53932	0.70972	2.31806	0.69176	0.99365	0.95199	0.83262	0.61281	0.82247	0.75609	0.80703	2.49785	1.01668	0.83972	0.61525	0.33579	0.53245	1.45591	0.64814	0.64248	2.7464	1.54773	1.93675	1.03646	1.01609	0.94603	1.5318	2.506	2.38922	1.4753	1.3116	1.26383	1.32494	1.16696	1.27185	2.6294	3.09459	2.11376	1.59319	1.27612
IPI00002557	COPG2;CHD3;SNORA69;LOC732272	Coatomer subunit gamma-2	IPI00002557;IPI00982399	5.93276e+08	9	1.2089	1.24323	0.47315	1.02759	0.79014	1.06954	1.07328	0.92615	1.20512	1.09809	0.96526	0.97279	0.91426	0.86973	0.99874	1.21126	0.96414	1.12234	0.86613	1.96999	1.10002	1.11408	0.77712	1.16043	1.57201	1.51502	1.63504	1.27704	1.3377	1.56242	1.72292	1.36083	1.60343	1.16036	1.17589	0.9118	1.42006	1.06634	1.27274	1.60599	1.58471	1.21371	1.06702	1.56251
IPI00002564	XRCC1	DNA repair protein XRCC1	IPI00002564;IPI01010437;IPI01010850;IPI00911037	5.79318e+07	7	1.66971	2.13856	1.0031	1.59502	1.0906	1.31441	1.44799	1.19066	0.99741	1.6032	1.66358	1.2066	1.15957	1.48452	1.13234	1.27776	1.02314	0.96497	2.37593	1.38961	1.5046	1.8409	1.69712	1.89843	0.75122	0.7488	0.75667	0.57754	0.385	0.27598	0.63434	NA	1	0.78212	0.89369	0.71478	1.31638	0.82512	0.80058	0.6395	0.83004	0.65043	1.20412	0.99636
IPI00002569	EIF4EBP1	Eukaryotic translation initiation factor 4E-binding protein 1	IPI00002569	5.19466e+06	2	0.74034	0.58181	NA	1.07914	1.93562	1.76349	1.04406	2.07975	1.91561	0.99729	1.77707	0.97772	1.61776	0.94459	1.11168	1.03628	1.91819	1.15202	0.15006	NA	1	0.84101	1.92228	0.86267	1.30572	1.30568	NA	0.70969	1.23459	0.82422	NA	1	NA	1.1276	NA	0.76942	1.83071	NA	1	NA	0.92682	1.55284	NA	1
IPI00002745	CTSZ	Cathepsin Z	IPI00002745	1.42703e+08	6	0.84352	0.51691	0.94949	2.12276	2.63666	2.60732	4.25961	4.61883	4.02731	2.24059	1.95243	2.00656	1.78083	1.69786	1.83604	1.96419	1.43476	1.64294	0.64252	0.46813	0.30758	2.37633	2.00682	2.19684	0.99435	0.99924	1.21251	0.6064	0.60705	0.66486	0.42093	0.54526	0.50992	1.45598	1.33619	1.72228	0.73406	0.86472	0.93347	0.72494	1.11939	1.10602	1.5652	1.50105
IPI00002790	SEL1L	Isoform 1 of Protein sel-1 homolog 1	IPI00002790;IPI00555723	8.54089e+07	8	1.09404	4.11119	0.96092	1.14604	1.52969	1.32206	1.44655	1.91256	1.55539	1.49003	1.50861	1.22822	1.36862	1.057	1.36117	1.3497	1.37244	1.24472	1.35534	1.40807	1.1847	1.209	1.49773	1.75361	0.57175	0.62123	0.79348	0.41239	0.43484	0.34396	16.2345	2.43236	0.76209	0.50267	0.73089	0.74973	0.50871	0.76001	0.75254	0.37749	0.80269	83.5306	1.10005	0.96969
IPI00002879	C14orf169	Isoform 1 of Lysine-specific demethylase NO66	IPI00002879;IPI00954824	3.89341e+07	3	1.24276	0.69627	0.56724	0.55705	0.33605	0.73148	0.40532	0.50469	0.43375	0.58688	0.50875	0.92946	1.19688	0.54191	0.70245	0.50024	0.63915	0.5655	1.07457	1.16136	0.80701	0.64191	0.61104	0.6055	2.78999	3.31072	2.62746	1.08639	1.37373	0.97511	0.86044	1.52422	0.78796	1.82437	1.26527	1.64203	2.49451	1.43562	1.65443	1.86048	1.82509	1.28781	4.31706	2.71985
IPI00002902	NOL9	Polynucleotide 5'-hydroxyl-kinase NOL9	IPI00002902	1.0216e+08	4	1.40438	1.90123	1.29197	1.38827	1.12197	0.80907	0.9116	0.85428	0.94599	1.00042	1.0086	0.96583	1.02905	0.99557	1.02282	1.16623	1.05009	0.96409	1.3658	0.99603	1.31066	1.76028	1.19142	0.9255	1.79497	1.7409	2.00801	1.14251	1.0895	1.10555	2.0469	2.34493	3.07755	1.4677	1.40566	1.38172	1.56917	1.38608	1.15982	1.1948	0.93051	1.03042	2.05606	2.11089
IPI00002922	TBL1XR1	F-box-like/WD repeat-containing protein TBL1XR1	IPI00002922;IPI00922336;IPI00925198;IPI00927137;IPI00927546;IPI00020873;IPI00218132;IPI00640917;IPI01012500	3.87137e+07	5	1.28469	2.14265	1.42835	1.67657	1.99709	1.57662	1.3505	1.69814	1.30428	1.92477	1.91092	1.40667	1.92528	2.06817	1.31349	0.96146	1.34408	0.96535	1.73842	0.45688	0.84932	1.11562	1.26384	1.20655	0.6639	0.66877	0.80912	1.35273	0.75372	0.98321	0.31831	NA	0.34312	0.95095	0.86108	1.19432	0.71111	0.80567	1.24351	0.52692	0.54334	0.75927	0.41365	0.29644
IPI00002938	ABT1	Activator of basal transcription 1	IPI00002938	4.33476e+06	2	2.45706	1.21078	0.53685	0.61663	1.32538	0.62808	0.53083	0.60755	NA	1	0.74523	0.64684	0.7216	0.97379	NA	1	0.54357	0.41754	NA	1	1.44458	0.71924	0.87964	0.8135	NA	1.91806	2.27584	NA	1	0.75406	NA	1	NA	0.89426	NA	0.88171	1.87225	1.51746	1.33337	NA	1.14636	0.58868	1.59129	1.15092
IPI00002966	HSPA4	Heat shock 70 kDa protein 4	IPI00002966;IPI00031022;IPI01010895	2346946744	35	0.72816	0.69124	0.81848	1.27246	1.51975	1.49559	1.31042	1.47718	1.24502	1.24223	1.27836	1.23084	1.24806	1.34733	1.17173	1.28676	1.38386	1.31727	0.87723	0.8767	0.89125	0.9582	1.04217	1.03066	1.21013	1.17416	1.33206	1.08992	1.0613	1.09199	0.66896	0.7386	0.6725	0.80703	0.74901	0.93946	0.95746	0.91778	0.92087	0.99465	0.99235	1.04004	0.75877	0.77926
IPI00002968	MOCS2	Molybdopterin synthase sulfur carrier subunit	IPI00002968	1.43304e+07	2	1.23823	0.77131	NA	1.33894	0.78277	1.16785	1.30217	0.90423	1.16815	1.91682	1.2406	1.51289	1.17752	1.3938	1.97037	1.56243	1.26947	2.1249	0.58384	0.43169	0.24985	1.31312	0.87814	1.09488	0.67609	3.07785	0.29997	0.772	0.79521	0.78662	1.12055	1.67947	1.30957	0.67113	0.62332	0.99578	NA	1.61062	1.44377	1.72471	1.73023	1.51776	0.54049	0.63259
IPI00003004	SLC25A22	Mitochondrial glutamate carrier 1	IPI00003004;IPI00027826;IPI00977230;IPI00977837;IPI00979418;IPI00980909;IPI00980990;IPI00981673;IPI00984810;IPI00985174;IPI01015493;IPI00983707;IPI00983199;IPI00984522;IPI00985457	3.40024e+08	9	1.92282	2.74043	2.17869	0.83764	0.74889	0.70706	0.8707	0.80833	0.90393	0.90664	0.80816	0.78056	0.62194	0.55164	0.84856	0.90315	0.81319	0.69996	2.26674	1.45512	1.85756	1.05002	0.86661	0.81128	1.05001	1.04887	0.89244	0.57222	0.5127	0.6875	1.00009	0.871	1.06621	0.61926	0.78395	0.5019	0.83767	0.71754	0.63539	0.8282	0.68562	0.6477	1.0344	1.06283
IPI00003176	HTRA1	Serine protease HTRA1	IPI00003176;IPI00902529	3.80353e+07	9	5.40383	3.16989	6.99034	0.98182	0.59543	0.66344	0.74215	0.99716	1.09052	0.70915	0.60631	0.71649	0.54952	0.6506	0.59978	0.92139	0.65833	0.75112	4.12755	4.29762	1.74804	1.05552	1.42924	1.33086	0.71387	0.86891	0.55136	0.44381	0.7051	0.56272	2.39344	2.8365	2.80026	0.50537	0.78453	0.6369	1.20199	1.05361	1.41069	1.49199	1.56594	1.82819	0.9176	0.49611
IPI00003217	PSMB7	Proteasome subunit beta type-7	IPI00003217;IPI00514549;IPI00908513	3.02459e+08	3	0.69458	0.73542	0.69849	1.28747	1.08782	1.26916	1.18382	1.27226	0.81314	1.16041	1.00168	0.91851	1.06517	1.17611	1.20545	1.23888	1.15574	0.92402	0.44509	0.56234	0.61367	0.94374	0.77491	1.13887	0.94952	1.32829	1.13119	1.74954	1.68648	1.73778	0.7611	1.13506	0.58814	1.14804	1.08445	1.03496	1.10172	1.01332	0.93375	1.14277	1.04738	0.93721	1.22631	1.79323
IPI00003269	ACTBL2	Beta-actin-like protein 2	IPI00003269	2.20205e+06	3	NA	1	NA	0.44381	0.93081	0.96178	3.14769	2.38046	2.05436	NA	1	0.36848	0.67464	NA	1.2862	0.67019	0.86432	0.65374	NA	1	NA	0.91546	1.18768	1.05221	NA	1	NA	1	NA	1	1.77553	1.56311	2.81831	NA	1	NA	1	NA	1	0.58178	NA	1	NA	0.67454
IPI00003318	ZNHIT2	Zinc finger HIT domain-containing protein 2	IPI00003318	1.50746e+07	4	0.90031	1.18209	2.02737	1.03251	1.20905	0.89057	0.93612	1.133	0.67395	1.18097	1.05867	1.00294	0.6359	0.83262	1.0016	1.35071	0.89485	1.06377	1.04938	1.46941	1.3687	1.47864	1.31431	1.47748	1.424	1.49674	1.16727	1.59866	2.14938	0.68407	0.79143	1.43941	1.94473	1.31623	1.37363	1.00971	1.2134	0.80646	0.79643	1.67502	1.37379	0.8107	1.36944	0.88886
IPI00003326	ARL2	ADP-ribosylation factor-like protein 2	IPI00003326;IPI00908403	3.86494e+07	6	1.71237	2.03919	4.2749	0.89436	0.74356	0.86525	0.6674	0.92351	0.85333	0.47274	0.93167	0.98242	0.96082	0.71797	0.73984	0.5058	0.74965	0.99507	1.90074	2.25212	2.77771	0.95859	0.93448	1.05396	2.25271	2.0653	1.20613	0.57267	0.88121	0.67979	1.16239	2.1634	1.05021	0.95813	1.3524	0.94129	1.05713	0.7011	0.90047	0.79932	0.93652	0.43618	2.42575	1.65935
IPI00003327	ARL3	ADP-ribosylation factor-like protein 3	IPI00003327	7.34653e+07	8	0.7148	0.92335	1.80317	0.7982	1.55899	1.39911	0.88151	1.36354	1.21575	0.93767	1.56823	1.10516	1.36611	0.92941	1.003	1.17575	1.8502	1.5877	0.86958	0.64438	0.72985	1.3824	1.78469	1.5223	0.33468	0.70187	0.45249	0.81751	1.03811	0.60437	1.0444	3.68066	1.34357	0.77644	0.76423	0.60992	0.55499	0.71171	0.59063	0.81537	0.75762	0.94172	0.81864	0.31863
IPI00003348	GNB2	Guanine nucleotide-binding protein G(I)/G(S)/G(T) subunit beta-2	IPI00003348;IPI00012451;IPI00101927;IPI00790302;IPI00790896;IPI00797969;IPI00946201;IPI00924758;IPI00925530	1.93487e+08	4	0.87562	0.95319	0.38964	1.05061	2.87715	1.55343	1.02558	1.35454	1.23483	0.8609	1.74445	1.81969	1.37758	0.85476	1.2166	0.99121	1.19381	1.23053	0.99313	0.94693	0.89423	1.02446	1.44697	1.29656	1.08434	0.90009	0.68466	1.12049	1.42666	1.29739	1.26221	1.78964	1.01228	1.31169	1.13297	0.90423	1.19129	0.94938	1.2578	0.87518	1.09792	1.0685	1.04488	1.05246
IPI00003362	HSPA5	78 kDa glucose-regulated protein	IPI00003362;IPI01014129	22431214666	52	1.44816	1.45435	1.49765	0.94133	0.76947	0.81053	1.18929	0.96812	0.97277	0.98934	0.68469	0.77003	0.89047	1.13726	0.83708	1.35965	1.04945	1.00591	1.04849	1.16633	1.46425	0.97423	0.80632	0.84025	0.95828	0.91877	0.94366	0.55516	0.48684	0.51463	1.18451	1.25995	1.34494	0.5994	0.63153	0.6685	0.77825	0.74002	0.77795	0.83058	0.83198	0.9345	1.63537	1.64626
IPI00003438	DNAJC8	DnaJ homolog subfamily C member 8	IPI00003438	2.36893e+08	7	1.03267	0.59083	0.92711	0.841	1.08625	1.1505	0.81484	0.88501	1.1527	1.11095	0.91319	1.15783	0.79081	1.10721	0.90174	0.62543	0.66727	1.03538	0.87133	0.97214	0.19686	0.83403	1.08123	1.13952	0.87974	1.35034	1.08276	1.71558	1.88745	1.5427	0.8498	0.61434	0.84188	1.61076	1.46882	1.35128	1.39724	1.52366	1.64125	1.36463	1.54172	1.35562	0.69588	0.57519
IPI00003505	TRIP13	Isoform 1 of Pachytene checkpoint protein 2 homolog	IPI00003505;IPI00953289;IPI00965548;IPI00847729	6.12933e+07	7	0.65924	0.82846	1.08845	0.95553	0.88563	0.74389	0.33352	0.42949	0.31204	1.15321	1.1497	0.99643	1.01496	1.10843	1.22151	0.99168	0.9426	1.04296	0.48271	0.56733	0.77169	1.58962	1.56896	1.2904	1.16637	1.25096	0.85845	1.90148	1.90584	1.44139	3.1979	3.3111	3.0945	1.20636	1.07988	1.01368	1.37236	1.03271	1.49272	1.82835	1.54736	1.38556	1.43983	1.29085
IPI00003515	TRIP11	Thyroid receptor-interacting protein 11	IPI00003515;IPI01009865	1.54634e+07	3	2.09602	0.66048	1.15608	0.55112	0.75507	0.46664	0.53662	0.98651	0.66536	0.93783	0.61576	2.304	0.9619	0.66532	0.4808	0.80873	0.99873	0.88434	1.63043	1.90336	1.55937	0.70179	0.78176	0.58555	1.98846	1.9742	2.09756	1.13256	1.09532	0.79042	1.5646	0.91735	3.78608	0.79979	0.79518	0.74817	0.63015	0.92761	0.91051	0.98947	0.89352	0.86473	1.66022	1.89042
IPI00003527	SLC9A3R1	Na(+)/H(+) exchange regulatory cofactor NHE-RF1	IPI00003527;IPI00902652	1.08844e+08	7	0.23099	0.32491	0.21062	0.55616	0.64602	0.57237	0.49559	0.69032	0.49612	0.55678	0.49299	0.44673	0.52501	0.56886	0.44837	0.58878	0.56343	0.50563	0.33945	0.58843	0.24134	0.52067	0.55208	0.58618	0.70408	0.70904	0.83262	1.15172	0.91357	1.10146	0.76136	0.80145	0.71885	0.91033	0.96445	1.26244	0.89929	1.07047	1.06999	1.13623	0.96482	1.26945	0.32837	0.41838
IPI00003627	ACTL6A	Isoform 1 of Actin-like protein 6A	IPI00003627;IPI00216622;IPI00007776;IPI00792088;IPI00944907	474046254	8	1.27155	1.83232	1.37615	1.19391	1.83214	1.66775	0.9412	1.52139	1.71977	1.63573	1.54874	1.74967	2.00234	1.71767	1.4342	0.86853	1.12052	1.45235	0.94859	0.64189	0.59948	1.17148	1.55576	1.53003	1.25036	0.63457	0.85509	0.96661	1.08082	0.90015	0.8202	0.89135	0.78848	1.17333	1.0989	0.95754	1.12209	1.07877	0.97222	0.92848	0.92441	0.76447	0.9946	0.3915
IPI00003739	DDX49	Probable ATP-dependent RNA helicase DDX49	IPI00003739;IPI00012192	4.90342e+07	4	1.27941	1.13982	1.35529	0.99736	0.97567	1.91048	0.77715	1.00076	1.3493	0.9207	0.50272	0.94512	0.61947	0.6694	0.76374	0.88385	0.84323	0.88963	0.85681	0.75864	1.96113	1.05863	1.03938	1.19848	1.34346	1.06664	1.009	1.09893	0.77186	0.79555	0.3946	0.56949	0.3957	0.90328	0.83695	0.51957	1.2958	0.78857	1.07837	0.79045	1.06184	0.5735	0.84502	0.8486
IPI00003766	ETHE1	Protein ETHE1, mitochondrial	IPI00003766	7.4688e+08	7	4.23629	4.33083	1.16816	2.14439	2.38555	2.1574	2.86286	2.83274	2.85125	2.46383	2.41771	2.21305	1.99013	2.27671	2.24034	2.13987	2.27518	2.14268	4.37187	5.63823	4.50328	2.5164	2.59614	2.48889	0.28587	0.40887	0.50401	0.45722	0.27098	0.647	0.44459	0.68385	0.7287	0.35249	0.39388	0.52385	0.40886	0.42031	0.29084	0.5058	0.44086	0.42091	0.46027	0.57547
IPI00003783	MAP2K2	Dual specificity mitogen-activated protein kinase kinase 2	IPI00003783;IPI00795187	9.23365e+07	4	0.43654	0.82769	0.74375	0.99692	1.57279	1.37693	1.0914	1.26536	1.31774	0.71053	1.05175	0.85551	1.23921	1.1214	0.85217	1.24585	1.52641	1.26499	0.85306	1.57446	0.89239	1.01301	1.56101	1.04067	0.82449	0.97937	0.73658	1.41844	1.17707	1.47204	1.38778	1.34633	1.83045	0.98474	1.06892	1.30054	1.03239	0.86613	0.93988	1.04198	1.20158	1.07209	0.82522	0.89884
IPI00003802	MAN2A1	Alpha-mannosidase 2	IPI00003802	7.06075e+06	2	NA	1.01115	NA	0.58521	0.79678	1.02329	0.69123	1.17323	0.47727	1.58676	1.15702	1.27489	0.54323	1.79847	0.44004	0.62937	1.13721	0.63001	NA	0.95014	0.69541	0.45697	0.60536	0.53297	0.85199	1.13598	1.51121	0.34422	0.51798	0.39483	NA	1	NA	1.39878	NA	1.46723	0.71471	0.86767	2.14019	NA	0.97756	0.36568	1.56404	1.81638
IPI00003815	ARHGDIA	Rho GDP-dissociation inhibitor 1	IPI00003815;IPI00797560;IPI00797924	9.01801e+08	5	0.87066	0.8541	0.77511	1.89651	1.72125	1.79458	2.09212	1.53061	1.26706	2.02721	1.74704	1.97461	1.647	2.14498	1.49577	1.72151	1.48227	1.50128	0.95006	0.18159	0.22659	1.38599	1.12862	1.29021	0.60525	0.72144	0.60315	1.09554	0.90196	0.90204	0.58615	0.53745	0.62503	0.75519	0.73811	0.75842	0.66306	0.66556	0.84484	0.94299	0.86022	1.02127	0.2562	0.21639
IPI00003818	KYNU	Kynureninase	IPI00003818;IPI00651624;IPI00916732;IPI00915775	4.00581e+07	10	0.87482	0.69879	1.08811	1.33524	2.61078	2.76056	1.80421	2.67464	2.85754	1.49678	2.65257	2.09972	1.87005	1.18043	2.5937	1.47129	2.32382	2.04949	1.13994	0.65368	0.99464	1.32597	2.00388	2.51414	0.64427	0.64288	0.65952	0.823	0.69842	0.88106	1.90543	1.23228	0.83459	0.70652	0.58086	0.73324	1.47354	0.74922	1.1095	1.03582	1.33249	0.82847	0.71796	0.49326
IPI00003833	MTCH2	Mitochondrial carrier homolog 2	IPI00003833;IPI00980410;IPI00983602;IPI01015136	6.62531e+08	9	2.53389	1.91974	2.78472	1.00378	1.19226	1.10466	1.07375	1.14154	1.22583	0.92771	1.00223	1.27858	0.88573	0.72535	1.19238	1.0675	1.10749	1.20154	1.65156	1.95826	1.40464	1.25756	1.55152	1.08998	1.14315	1.33456	1.22427	0.75465	0.60175	0.71187	1.69094	1.68197	1.62919	0.92832	0.80755	0.79675	0.85222	0.93	0.75138	0.95758	0.87625	1.01886	1.65462	1.57368
IPI00003856	ATP6V1E1	V-type proton ATPase subunit E 1	IPI00003856;IPI00719806;IPI00853433;IPI00059139;IPI00719366	1.24196e+08	4	1.36162	0.71885	0.74893	0.72856	1.27261	1.2452	0.88092	1.606	1.04708	1.1041	1.97593	1.41408	1.19451	0.77691	1.43687	0.97087	2.10082	1.12227	0.94878	1.45924	0.75378	0.75397	1.48182	1.71833	0.89482	1.35901	0.88658	1.07634	1.17924	1.15714	1.08954	0.81798	1.43992	1.22497	0.88581	1.02045	0.89387	0.80273	0.9922	0.68947	0.74868	0.6303	0.62736	0.5981
IPI00003865	HSPA8	Isoform 1 of Heat shock cognate 71 kDa protein	IPI00003865;IPI00980343;IPI00980749;IPI00981943;IPI00983398;IPI00984555;IPI00037070;IPI00910870;IPI00978818;IPI00980651;IPI00981268;IPI00981429;IPI00981926;IPI00983926;IPI01008803;IPI01018142	6642745722	19	0.4752	0.51822	1.06613	1.24938	1.14853	1.36326	1.5475	1.30337	1.3809	1.28493	1.32933	1.31459	1.2679	1.29321	1.15835	1.62993	1.07451	1.03969	0.47708	0.61156	0.44498	1.21712	1.10188	0.97682	1.0225	1.0601	1.0805	1.00823	0.81222	0.81187	1.42528	1.27189	1.84613	0.80938	0.82936	0.90091	0.92824	1.00609	1.33369	1.44067	1.45136	1.27343	0.56963	0.68397
IPI00003870	CLPP	Putative ATP-dependent Clp protease proteolytic subunit, mitochondrial	IPI00003870	1.49614e+08	6	1.66177	1.55467	2.03157	0.58437	1.85221	1.10446	0.7769	1.27346	1.7936	0.53225	1.01601	1.51571	0.78882	0.35392	0.82805	0.79214	1.11856	0.76805	0.90235	0.49152	0.6812	0.74651	1.85266	1.34127	1.30497	1.37299	1.32002	0.86781	0.99441	1.16866	3.08293	3.65804	2.13698	0.87365	0.85604	1.10975	1.40944	0.87605	0.88388	1.3251	1.80994	1.43412	1.75867	1.61143
IPI00003881	HNRNPF	Heterogeneous nuclear ribonucleoprotein F	IPI00003881;IPI01010852	1006139978	8	1.07169	1.11486	0.98715	1.33156	1.05538	1.04275	1.05457	0.88434	0.92886	1.16334	1.04463	1.30042	1.11121	1.16954	1.26	1.33249	1.03724	1.22234	1.32607	1.2755	1.23361	1.35216	1.08194	1.08653	0.62375	0.67324	0.60793	1.06281	0.86612	0.87363	0.77504	0.87121	0.69411	0.80323	0.81421	0.87221	0.74558	0.91895	0.80596	0.89859	0.84397	0.80391	0.63102	0.66232
IPI00003918	RPL4	60S ribosomal protein L4	IPI00003918;IPI00795303;IPI00908662;IPI00908376	4214455457	28	1.54974	1.47287	1.15264	1.1755	0.94162	1.14939	1.22876	1.36667	1.53847	1.3956	1.31081	1.44013	1.6825	1.35773	1.48419	1.23365	1.32267	1.37118	1.57865	1.94039	1.99852	1.40556	1.47401	1.40943	0.90217	0.9021	0.91839	0.50442	0.44732	0.48867	0.35941	0.43892	0.42152	0.81802	0.735	0.74432	0.991	0.97976	0.97502	0.87516	0.79446	0.8833	0.7646	0.69856
IPI00003923	UMPS	Isoform 1 of Uridine 5'-monophosphate synthase	IPI00003923;IPI00398067;IPI00913856;IPI01013339;IPI00914059;IPI00945051;IPI00945224;IPI00945920;IPI00947553;IPI00913888	3.61934e+08	13	0.98752	0.97473	1.0137	1.03546	1.04987	1.15803	1.10418	0.97812	1.13923	1.16437	1.14125	1.35924	1.07681	1.03336	1.11185	1.2663	1.43814	1.36261	0.82011	1.14798	1.0653	1.3099	1.2801	1.31469	0.7573	0.83202	0.81222	1.22329	1.12782	1.2298	0.93047	0.88116	0.99291	0.99457	0.94797	0.94751	0.84502	0.79673	0.85257	0.86652	0.80093	0.9879	0.77995	0.9388
IPI00003927	PPID	Peptidyl-prolyl cis-trans isomerase D	IPI00003927;IPI00967512	2.28433e+08	8	0.67795	0.6188	0.67574	0.97322	1.12646	0.94404	0.83843	0.90315	0.97434	1.02577	1.07599	1.02086	0.90869	1.01142	1.16867	1.10932	1.22454	1.23213	0.59212	0.60629	0.50286	0.9828	1.17344	1.09253	0.69823	0.72695	0.63495	1.00365	1.18325	1.09526	1.08187	0.99132	0.81082	0.79158	0.80932	0.68431	0.82347	0.84664	0.67296	0.82288	1.01083	0.73612	0.5894	0.73012
IPI00003949	UBE2N	Ubiquitin-conjugating enzyme E2 N	IPI00003949;IPI01020774;IPI01021220;IPI01021398;IPI00376844;IPI01020921	1291016913	9	0.67459	0.62471	0.55975	1.93929	1.31822	1.30084	1.71801	1.31219	1.26925	1.56419	1.31029	1.38999	1.27942	1.6868	1.54789	1.54688	1.08386	1.15841	0.77063	0.10558	0.11189	1.40445	1.02559	1.07143	0.99737	1.01963	0.86405	1.11403	1.11204	1.23828	0.71226	0.67705	0.78546	1.18877	1.17362	0.98229	1.21164	1.0192	1.17409	1.09659	1.10791	1.05587	0.41893	0.44326
IPI00003968	NDUFA9	NADH dehydrogenase [ubiquinone] 1 alpha subcomplex subunit 9, mitochondrial	IPI00003968;IPI01012203;IPI00792728;IPI00797261	4.85596e+08	13	1.79232	2.00968	2.11657	0.793	0.88679	0.82824	0.76793	0.84837	0.69782	0.71474	0.73641	0.87569	0.70713	0.59046	0.63454	0.68922	0.8714	0.6918	1.61018	1.25266	1.57245	0.8473	0.84084	0.82696	1.62812	1.35428	1.72394	1.43588	1.45501	1.2624	0.40297	1.02131	0.99779	1.40028	1.54203	1.41743	1.37147	1.5547	1.02649	1.07595	1.55515	1.50792	2.20005	1.60697
IPI00003985	BCS1L	Mitochondrial chaperone BCS1	IPI00003985;IPI00927724;IPI00925074;IPI00925726;IPI00924626	7.17757e+07	5	1.34419	1.88792	1.35694	0.6772	0.36839	0.56334	0.77563	0.63936	0.52391	0.59556	0.6553	0.45028	0.54608	0.38549	0.62906	0.45704	0.70011	0.47702	1.22623	1.01089	1.28485	0.35812	0.64417	0.99597	1.96933	2.14033	2.18062	1.25545	1.00154	1.13791	2.63457	2.37059	2.49247	1.49682	1.05419	1.37798	1.38121	1.53834	1.3477	1.52428	1.01074	1.60994	2.95461	3.1212
IPI00004237	PHKA2	Phosphorylase b kinase regulatory subunit alpha, liver isoform	IPI00004237;IPI00980883	1.45914e+08	2	1.42733	1.81291	2.68453	1.10148	0.55305	0.75333	1.17549	0.72748	0.64939	0.94982	0.76048	0.78447	0.52279	0.86651	0.60788	1.19755	0.73895	0.82993	1.57651	1.46821	1.84087	1.07827	0.68148	0.95266	1.25074	1.19052	1.26279	0.84469	0.86501	1.00896	1.34029	1.30685	1.37265	0.96264	1.04591	0.96123	1.00609	1.05762	1.11838	1.03613	1.13129	1.1049	1.88999	1.77072
IPI00004273	RBM25	Isoform 1 of RNA-binding protein 25	IPI00004273;IPI00924634;IPI00926163;IPI00982364;IPI00979500;IPI00925670;IPI00981252	2.75833e+08	13	0.81366	0.86402	1.07329	1.13163	0.85664	0.76005	0.98139	0.77588	0.74312	0.83647	0.6365	0.80482	0.78154	0.91632	0.68044	0.87767	0.65776	0.66295	0.76108	0.64063	0.61818	0.84733	0.80823	0.76417	1.37614	1.3548	1.50697	1.7103	1.5862	1.66298	0.82697	1.16028	0.81606	1.56905	1.54252	1.83201	1.61961	1.52726	1.32615	1.42726	1.37895	1.2913	0.94291	1.0449
IPI00004290	DIEXF	Digestive organ expansion factor homolog	IPI00004290;IPI00607869	1.6769e+07	4	1.18809	1.03742	0.92092	1.5144	1.42514	1.14274	0.94234	1.00751	0.96787	1.09718	1.37623	1.37658	1.1735	1.03219	1.24446	0.73161	1.17795	1.08802	0.93291	1.01711	0.72347	1.02237	0.85273	1.18171	1.27446	1.47862	1.15846	0.85408	1.93474	0.95211	0.91419	2.54266	0.98851	1.37788	0.63571	0.34008	1.23844	1.2113	0.76921	0.47057	0.83879	1.2116	0.94609	1.09274
IPI00004317	POLG	DNA polymerase subunit gamma-1	IPI00004317;IPI00979973;IPI00983259;IPI00982072	1.73832e+07	6	1.88776	2.44415	6.20133	0.54017	0.58654	0.6847	0.7434	1.08379	1.06833	0.60991	0.53367	0.77807	0.58066	0.56118	0.56602	0.50394	0.80846	0.64673	3.37167	1.76614	1.80455	0.48809	0.80123	0.59636	0.77812	2.39171	3.04404	0.55814	0.36271	0.39826	0.24593	NA	1.05677	0.63945	0.53673	NA	0.84783	NA	2.04608	0.26579	1.743	NA	2.61467	4.09572
IPI00004344	AFF4	Isoform 1 of AF4/FMR2 family member 4	IPI00004344;IPI00383219;IPI00658213	4827244	3	1.46341	1.8785	0.77318	1.29517	0.99586	0.94953	0.77232	1.11469	0.93362	1.31913	1.37204	1.05676	0.88397	1.2618	0.94643	0.77703	1.06429	1.00569	1.07273	1.26268	1.18897	1.03127	1.25202	1.3811	NA	1.72112	NA	1.1611	1.02751	0.86194	NA	1	NA	1.20229	1.46109	0.99902	1.41251	0.72329	0.69018	1.06791	NA	0.94286	1.35798	0.93748
IPI00004358	PYGB	Glycogen phosphorylase, brain form	IPI00004358;IPI00789185	2053344296	38	5.07295	5.07264	4.01537	3.4488	3.76551	3.57798	3.23159	3.66173	3.42725	3.71094	4.07457	3.99707	3.98626	3.70956	4.07685	3.5231	4.13676	4.05964	3.57831	4.836	4.79998	2.64203	3.09107	2.98347	0.54471	0.52946	0.50032	0.57813	0.61232	0.60199	0.52899	0.44268	0.50896	0.83715	0.8097	0.78495	0.51404	0.72751	0.61253	0.71265	0.64915	0.73107	0.32607	0.36054
IPI00004363	STK39	STE20/SPS1-related proline-alanine-rich protein kinase	IPI00004363;IPI00973560	3.51989e+07	5	0.38937	1.31927	0.28747	NA	1.0129	0.48662	NA	0.16811	0.56669	0.49427	0.56612	0.38823	NA	0.90442	0.62598	NA	1	0.49079	0.21119	0.73165	0.58041	0.3133	NA	0.33642	1.97401	1.89382	1.0517	0.74671	1.46163	2.35869	1.73446	0.8762	1.00933	1.52403	1.23922	1.11606	1.23951	1.94666	1.33424	1.54086	1.73361	0.85101	2.39731	0.48799
IPI00004406	UPP1	Isoform 1 of Uridine phosphorylase 1	IPI00004406;IPI01010160	8.7687e+06	2	0.62913	0.32911	NA	0.65759	1.74013	1.59255	0.63791	1.36792	1.41934	0.62532	1.3124	1.2628	1.78905	0.9171	2.03575	0.51705	1.49384	1.49051	NA	1.9967	1.06409	0.65033	1.58822	0.74245	1.06748	1.67	1.3488	1.36852	0.41553	1.17921	1.21199	1.22303	0.8779	0.5714	NA	1	NA	0.9877	NA	1	1.44619	0.8473	NA	0.16619
IPI00004416	CHMP2A	Charged multivesicular body protein 2a	IPI00004416	4.08536e+07	3	0.78506	0.59696	0.47009	0.96396	1.80632	1.47212	1.15875	1.10219	1.30889	1.01181	1.37723	1.16363	0.75897	1.24042	0.8685	1.49811	1.73207	1.85683	1.54815	1.43327	0.41436	1.0366	1.48576	1.24381	3.17754	1.86079	3.84727	1.11129	1.18453	1.09759	1.7487	1.00413	1.75739	0.64698	0.68813	1.08612	0.63931	0.48859	0.9973	1.07426	1.05678	0.56413	2.27462	4.40171
IPI00004436	LSM1	U6 snRNA-associated Sm-like protein LSm1	IPI00004436;IPI00794259;IPI00795354	8.62668e+06	2	0.71508	0.27483	0.2281	0.46666	0.91445	0.46571	0.33121	0.29401	0.42296	0.63993	0.36093	0.44615	0.73246	0.405	0.55927	0.36242	0.40427	1.16655	0.31804	0.3962	2.36578	0.52837	0.30459	0.57837	1.32262	1.7234	1.83994	2.09671	3.07351	2.84463	3.68982	1.52351	2.16115	1.75637	2.4068	1.78655	1.80902	1.37276	2.02736	1.73328	2.12904	1.44152	0.7783	0.84023
IPI00004489	MOCS3	Adenylyltransferase and sulfurtransferase MOCS3	IPI00004489	3.01017e+07	6	1.42146	1.06838	0.85902	1.11639	1.34986	1.0512	1.89175	1.3974	1.21584	0.90168	0.78969	0.91441	0.67364	1.35375	1.54588	1.56882	1.39434	1.02212	1.42972	1.2752	1.02466	1.17814	1.56737	1.28564	1.22754	1.24919	1.65936	1.68861	1.28647	0.9168	0.94622	1.08525	1.96089	1.40901	1.31157	1.12005	0.9865	1.03818	0.93485	1.35241	0.92968	2.32983	1.08631	1.46519
IPI00004534	PFAS	Phosphoribosylformylglycinamidine synthase	IPI00004534;IPI01012022;IPI01013426	5.62197e+08	23	0.84135	0.79343	0.6838	1.48016	1.18857	1.26079	1.35788	1.20133	1.22161	1.65122	1.36824	1.42417	1.30129	1.55746	1.48065	1.43301	1.28285	1.32833	0.85859	0.32342	0.26991	1.39806	1.06352	1.15926	1.25009	1.18277	1.25326	1.4248	1.38993	1.3841	2.13353	2.09857	2.51815	1.51432	1.43178	1.52609	1.64889	1.60262	1.56275	1.68814	1.62131	1.79219	0.84206	0.92916
IPI00004669	GALNT2	Polypeptide N-acetylgalactosaminyltransferase 2	IPI00004669;IPI00922793;IPI01012012;IPI00976108;IPI00921824	2.51952e+08	13	2.23496	1.9377	2.71983	2.21981	1.8536	1.97161	2.20678	2.04124	2.36438	2.39758	2.24659	1.85445	2.0431	2.18081	1.89233	3.53796	2.50982	2.74725	1.48624	2.01041	1.32004	2.57762	2.31589	2.2467	0.78371	0.77632	0.76164	0.67145	0.62817	0.44964	0.60942	0.80554	2.04186	0.75462	0.71901	0.75204	0.80238	0.89886	0.73	0.72596	0.70246	0.81961	0.85284	0.83578
IPI00004839	CRKL	Crk-like protein	IPI00004839	2.81265e+08	5	0.47554	0.87427	5.22869	0.86515	1.05434	0.9427	0.88835	0.93066	0.7426	1.12479	1.22417	0.88665	1.14929	1.00963	0.78577	0.84686	0.98835	1.11519	0.77302	0.4276	0.67385	0.68145	1.03544	0.89518	0.81278	0.79432	0.98992	1.73635	1.92051	1.52534	1.09076	0.87761	0.72642	1.25803	1.32016	1.22182	1.01015	0.97944	0.95273	1.48624	1.39055	1.33528	1.03281	0.92987
IPI00004860	RARS	Isoform Complexed of Arginyl-tRNA synthetase, cytoplasmic	IPI00004860;IPI00973800;IPI00984107;IPI00759723	8.13315e+08	11	0.95302	1.01564	0.95625	1.32617	1.13126	1.16511	1.43079	1.30734	1.19212	1.38248	1.07848	1.08913	1.08618	1.31434	1.07784	1.48063	1.31539	1.26112	1.67641	1.07411	1.37212	1.14649	1.044	0.91422	0.97547	0.90192	0.92085	1.13717	1.08959	1.02964	0.73934	0.7671	0.88799	1.0154	0.98351	0.97892	1.00818	1.06305	1.10748	1.07329	1.06526	1.03797	0.72611	0.81483
IPI00004902	ETFB	Isoform 1 of Electron transfer flavoprotein subunit beta	IPI00004902;IPI00556451	1592920797	17	2.54629	2.67489	2.92712	0.99094	0.74562	0.95889	1.12699	1.13241	0.97836	0.85244	0.88483	0.75315	0.73134	0.66774	0.834	0.90443	0.9541	0.91401	2.8372	2.43746	2.78849	1.0453	0.99887	1.06551	0.89533	1.12876	0.87178	0.56394	0.59855	0.61529	1.32804	1.27427	1.25777	0.74918	0.77363	0.66805	0.70385	0.7942	0.78726	0.66477	0.70665	0.73512	1.16296	1.18529
IPI00004962	GOLIM4	Golgi integral membrane protein 4	IPI00004962;IPI00945220	2.54489e+07	3	1.69376	1.0543	0.83016	1.28688	1.00094	0.87663	1.24344	0.89474	0.95277	1.33707	1.0058	0.62422	0.46594	0.78066	0.3005	1.07096	0.66838	0.65412	1.95723	1.57731	1.0204	1.72149	1.27832	1.08037	1.22299	1.62584	1.20418	1.21168	0.74772	0.83511	0.45716	1.34784	0.60338	1.34592	2.01126	1.25471	2.6365	1.41562	1.46916	1.41603	1.14807	0.8371	2.44392	1.68668
IPI00004968	PRPF19	Pre-mRNA-processing factor 19	IPI00004968;IPI01011381;IPI01009194;IPI01014174	8.35241e+08	13	1.07362	1.25931	0.74704	1.36103	1.85873	1.77823	0.93333	1.69572	1.61535	1.39777	2.05287	1.91441	2.17759	1.27324	2.02579	1.25336	1.86668	1.88051	1.16412	1.19064	1.52333	1.42502	1.84149	1.69757	0.77828	0.78443	0.7964	1.00257	1.05934	0.99576	0.67744	0.68251	0.6492	1.00382	0.96745	0.93553	0.92919	1.01266	0.93348	0.94287	0.87034	0.90578	0.67494	0.76902
IPI00005038	HRSP12	Ribonuclease UK114	IPI00005038;IPI00974387;IPI00976364;IPI01009241	9.80847e+07	5	0.4686	0.73643	0.50878	0.61462	0.64117	0.56723	0.5655	0.51336	0.66827	0.46609	0.49771	0.49783	0.49846	0.43774	0.47266	0.5647	0.61603	0.72492	0.769	1.5872	0.42241	0.39413	0.52739	0.57383	2.82529	2.55965	2.38541	1.45184	1.34423	1.55176	1.64464	2.00901	1.98718	1.2054	1.52677	1.39077	1.72355	1.37864	1.27901	1.74661	1.71932	1.84433	2.37599	3.01748
IPI00005039	MTIF2	Translation initiation factor IF-2, mitochondrial	IPI00005039;IPI00893874;IPI00894045	4.47438e+07	5	1.87673	2.36962	2.46709	0.68921	0.92641	0.7302	0.77295	0.97143	0.87438	0.66287	0.89742	0.99497	0.69265	0.4142	0.61791	0.58984	0.81189	0.76376	1.85911	1.78789	2.18449	0.91012	0.8905	1.01665	1.50169	1.49167	1.68832	0.71727	1.31568	1.15843	1.45096	2.20731	1.98401	1.00214	1.25076	0.99677	0.61224	1.04337	0.86703	0.99914	1.25995	0.92861	2.11487	2.02624
IPI00005087	TMOD3	Tropomodulin-3	IPI00005087;IPI00002375;IPI00645850	1.26127e+08	7	0.6681	0.55486	1.74864	0.8767	0.8028	0.84478	0.81693	0.63169	0.75032	1.39114	0.86771	0.64741	0.67987	0.86792	0.77216	0.90454	0.7784	0.77843	0.96314	0.72483	0.72241	0.79036	0.6697	0.77918	0.73016	0.82804	0.82656	1.18814	1.15302	1.10582	1.22608	1.19381	1.14123	1.07977	1.18804	1.22305	1.21495	1.12923	1.55209	1.34216	1.54424	1.39781	0.62387	0.75798
IPI00005102	SMS	Isoform 1 of Spermine synthase	IPI00005102;IPI00642393;IPI00909795;IPI00643452	2.70963e+08	10	1.0112	0.80537	1.07725	1.06935	1.45037	1.794	0.91659	1.11039	1.08805	1.18602	1.29554	1.29637	1.51098	1.1337	1.74131	0.90288	1.33143	1.34905	0.90082	1.13473	0.96529	0.83703	1.17637	1.25469	0.79733	0.62557	0.92023	1.39366	1.4	1.20103	0.99153	0.97568	0.79651	1.04327	1.14573	1.23505	0.88475	0.90946	0.73902	0.94787	1.07978	1.01406	0.7556	0.85458
IPI00005104	CHUK	Inhibitor of nuclear factor kappa-B kinase subunit alpha	IPI00005104	3.73668e+06	2	0.87879	0.8089	NA	0.33973	0.92352	0.6238	0.35555	0.8202	0.90496	0.69228	1.29163	0.34831	1.40935	0.39473	0.6227	0.43702	1.38772	1.10302	0.92599	1.30946	1.26401	0.62818	1.56711	1.18835	NA	0.38146	NA	1	NA	1	NA	1	NA	1	NA	1	NA	1	NA	1	NA	1	NA	1
IPI00005107	NPC1	Niemann-Pick C1 protein	IPI00005107;IPI00646796;IPI01010174	9.8547e+07	3	1.00557	8.34727	2.12467	0.21885	1.05515	0.7801	0.63027	0.83038	0.97468	0.82673	1.49081	1.1855	0.98756	0.89485	1.61429	0.80594	1.30376	1.15111	1.4798	1.26318	0.84139	0.58741	1.17039	0.57632	2.35418	3.39565	0.91661	1.53959	2.27389	0.63363	0.5443	1.17677	0.87077	1.95546	2.83817	0.87162	2.2288	0.84323	1.15707	0.90123	2.01043	0.53187	2.04681	2.58265
IPI00005129	SCAMP1	Isoform 1 of Secretory carrier-associated membrane protein 1	IPI00005129;IPI00067352;IPI00059809;IPI01008887	9.03969e+07	3	1.25744	0.97571	0.63479	0.92602	0.87813	1.07266	1.04565	NA	0.92473	0.86085	0.56491	0.23923	0.55853	1.0847	0.95671	0.96216	0.6806	0.7472	0.51615	1.13522	1.09419	0.87698	0.74514	1.28641	0.96976	1.85124	1.64293	0.77144	0.70272	0.8459	2.02998	1.9354	2.33384	1.18728	1.00552	1.50902	1.06331	2.83921	1.26821	1.63517	0.77321	1.09958	0.77557	2.11162
IPI00005154	SSRP1	FACT complex subunit SSRP1	IPI00005154;IPI00556260;IPI00981139;IPI00985291	8.05988e+08	21	0.78807	0.72185	0.82132	1.22275	0.96357	1.03195	0.94329	0.94862	0.95286	1.35304	1.20684	1.38489	1.29765	1.24095	1.13704	1.11131	1.03049	1.08775	0.87826	0.64353	0.67041	1.40345	1.11863	1.1552	0.67585	0.64842	0.71543	1.17964	1.06933	1.24673	0.84095	0.97137	0.91934	0.89751	0.9633	1.06913	0.75607	0.78015	0.7357	0.69735	0.69854	0.7475	0.55836	0.60739
IPI00005159	ACTR2	Actin-related protein 2	IPI00005159;IPI00470573;IPI00909247;IPI01014716	2.15403e+08	6	0.79526	0.4832	NA	1.49236	1.45228	1.56877	1.37481	1.42611	1.26224	1.64433	1.40376	1.56594	1.58822	1.39929	1.51632	1.19197	1.32316	1.31527	0.97758	0.83239	1.12224	1.45161	1.37397	1.37287	0.82596	0.48934	0.99353	1.3135	1.01686	1.18721	0.73896	0.90198	0.88947	0.74861	0.78669	1.02227	0.63698	0.64438	0.70267	0.67773	0.76326	1.00039	0.61613	0.62141
IPI00005161	ARPC2	Actin-related protein 2/3 complex subunit 2	IPI00000477;IPI00005161;IPI00925705;IPI00925920;IPI00926315;IPI00927156	2.64805e+08	9	0.54107	0.60379	0.63917	1.16066	1.48186	1.61648	1.28523	1.61364	1.59892	1.1557	1.61851	1.68901	1.41898	1.33901	2.26751	1.16987	1.38645	1.45485	0.63241	0.54941	0.4593	0.99726	1.21753	2.073	0.9771	0.91512	0.99814	1.50173	1.47035	1.63288	0.93292	0.77484	0.82696	1.38614	1.46918	1.32455	0.94779	0.98402	0.94836	1.1361	1.18128	1.26777	0.90066	0.75813
IPI00005162	ARPC3	Actin-related protein 2/3 complex subunit 3	IPI00005162;IPI00911088;IPI00796102;IPI01022848	4.57964e+08	6	0.78475	1.02389	0.77956	0.87773	1.10858	1.31752	1.05957	1.46743	1.26807	0.95963	1.16724	1.5618	1.4168	0.98854	1.41657	0.97711	1.09439	1.20233	0.90884	0.79324	1.15886	1.0033	1.13671	1.19748	1.08262	1.04982	1.11166	1.06764	1.11544	1.17677	1.79288	1.41709	1.45908	1.11429	1.03392	1.13033	1.08278	1.09449	1.02583	1.04925	1.23697	0.98809	0.88973	0.86609
IPI00005198	ILF2	Interleukin enhancer-binding factor 2	IPI00005198;IPI00641665;IPI00643578	1736088312	16	0.72681	1.00441	0.83635	1.4172	1.34145	1.57122	1.44355	1.3003	1.5833	1.40473	1.30533	1.44598	1.47672	1.51742	1.35498	1.09758	1.11765	1.22533	1.01795	0.46986	0.69616	1.16115	1.30449	1.51252	0.72513	0.83878	0.71073	1.26584	0.87457	1.07877	0.71851	0.69624	0.82449	0.99637	0.91981	1.03094	0.94784	0.88493	1.01907	0.82306	0.76696	1.04711	0.94086	0.87162
IPI00005260	PSME4	Isoform 1 of Proteasome activator complex subunit 4	IPI00005260;IPI00894486;IPI00783948;IPI00829629;IPI00829635	3.26193e+07	9	1.13632	1.09156	0.98456	1.27412	1.72134	1.51377	1.38793	1.93499	1.96647	1.44804	1.36504	1.2949	1.80662	1.93831	1.90371	1.3723	1.84541	1.92395	0.61007	0.97369	1.6454	1.50739	1.64914	1.64703	0.83659	0.7834	0.55942	0.71057	0.9368	0.70595	0.78678	0.92785	0.78111	0.79941	0.66369	0.95753	0.55431	0.5307	0.82821	0.83561	0.7558	0.95605	0.91419	1.8952
IPI00005270	KDELC1	KDEL motif-containing protein 1	IPI00005270	6.5821e+06	2	1.00301	0.63932	NA	1.64014	1.47424	1.08186	1.15965	1.01608	0.89088	1.74754	1.39357	1.7905	1.50085	1.52598	1.70399	1.91239	1.49176	1.5175	1.32579	2.09845	0.54809	1.67781	1.49154	1.50628	0.98393	NA	1	NA	1	NA	1	NA	1	1.27142	0.28933	NA	1	0.50972	0.2794	NA	1.06884	NA	1	0.46103
IPI00005401	GALNT5	Polypeptide N-acetylgalactosaminyltransferase 5	IPI00005401	2.81837e+07	2	1.63668	NA	0.92146	0.82135	0.85971	0.89807	1.70798	1.20957	1.4851	0.80859	0.82729	NA	1	0.43244	NA	0.76673	0.45313	0.94026	0.66318	NA	0.44219	1.20742	1.08214	1.19172	NA	0.27421	1.00587	NA	1	NA	5.84325	5.03594	4.94168	NA	1	NA	0.5833	0.51028	0.5516	1.10369	1.07809	1.34076	0.33131	0.34768
IPI00005490	GOLPH3	Golgi phosphoprotein 3	IPI00005490;IPI00965013;IPI01010778	1.63553e+07	3	0.66135	1.03788	1.0583	1.47744	1.31979	1.37512	0.92755	1.3474	1.20713	1.01607	1.27872	1.37352	1.13209	1.04334	0.7531	1.70005	1.45293	1.95741	1.17628	1.32503	1.38078	1.47278	1.38708	1.69106	0.91688	0.7872	0.5476	0.96739	1.00087	1.09033	NA	1	NA	0.93371	0.63469	1.08595	0.88838	0.86526	0.8295	0.69963	0.70614	0.57349	0.66982	0.8821
IPI00005492	WDR5	WD repeat-containing protein 5	IPI00005492	7.53604e+07	6	1.09686	1.54696	1.17417	1.52638	1.5908	1.7811	1.08446	1.65403	1.33306	1.57997	1.73028	1.41203	1.91758	1.38995	1.33978	0.93805	1.2169	0.96913	0.87138	0.45136	0.51007	1.08249	1.48037	1.06957	1.07217	0.97865	1.09539	1.20758	1.11973	1.06892	0.85121	0.59611	0.44235	1.09227	1.02199	1.02426	1.1273	0.99258	0.95253	0.92241	0.96177	0.82101	1.00957	0.77522
IPI00005511	PHF5A	PHD finger-like domain-containing protein 5A	IPI00005511	208687335	4	1.09257	NA	0.92487	0.94215	1.26743	1.14542	0.78599	1.05395	0.91821	1.45352	1.24074	1.11309	1.58517	1.15249	1.24918	0.8478	1.0893	1.05435	0.77054	0.49465	0.6082	1.18837	1.30162	1.22116	0.80015	0.75713	0.92265	1.25207	1.44267	1.43257	0.46274	0.51685	0.48741	1.34817	1.38142	1.45431	1.18774	1.08127	0.89153	1.01824	0.95075	1.01743	0.89879	0.95345
IPI00005537	SLC25A10	cDNA FLJ60124, highly similar to Mitochondrial dicarboxylate carrier	IPI00005537;IPI00015920;IPI00217277;IPI01009526	5.82003e+07	5	2.38058	2.16681	0.46272	0.46633	0.5473	0.51471	0.46107	0.50287	0.54389	0.7092	0.651	0.67315	0.5605	0.39625	0.56408	0.60369	0.59505	0.59407	1.72448	1.47733	1.37689	0.86683	0.73506	0.88595	1.1524	0.86799	0.88819	0.67347	0.65758	0.6232	0.99318	1.58252	1.0021	1.25164	1.17601	1.15703	0.95387	1.10887	0.92462	0.76523	0.73143	0.81872	1.47078	1.45116
IPI00005573	NT5C	Isoform 1 of 5'(3')-deoxyribonucleotidase, cytosolic type	IPI00005573	8.85873e+06	2	1.00783	0.85514	NA	2.32835	0.42605	2.35366	1.95043	0.41258	0.57884	1.06324	0.48989	0.46337	2.20522	1.15261	0.58906	2.28683	0.37763	0.34573	0.792	1.0961	0.7974	2.10612	1.97809	0.46548	0.96624	0.62198	1.02542	1.16265	1.06655	1.0911	0.96939	0.76233	0.76527	1.79029	1.45736	1.42329	1.21496	1.14067	0.65912	1.68171	1.23696	1.27767	0.56107	0.6097
IPI00005578	EHD4	EH domain-containing protein 4	IPI00005578	1115744376	10	0.5917	0.83021	1.64319	0.92553	0.77118	0.75578	0.79076	0.60895	0.50788	0.85144	0.66035	0.62986	0.9696	0.98326	0.87011	1.62565	1.44401	1.4296	1.00357	1.06759	1.14478	1.19102	0.99078	0.90738	0.66338	0.61746	0.74334	0.72884	0.68125	0.78152	0.57387	0.49848	0.56961	0.80323	0.86625	0.91182	0.64997	0.79733	0.66641	0.81647	0.7346	0.70117	1.26589	1.00062
IPI00005587	MYOM2	Myomesin-2	IPI00005587;IPI00979142	1.55828e+07	3	1.48793	0.26114	2.68194	1.10863	NA	2.48193	1.90737	1.34307	NA	0.64519	0.23723	0.4817	NA	0.60451	1.76281	1.20599	0.60194	0.95737	0.42955	0.72371	0.85324	0.71798	0.3451	0.39255	2.46805	2.12022	1.76913	0.63171	1.06319	1.85647	1.73542	NA	1	1.37093	0.70176	1.00667	1.53908	2.14479	1.67424	2.35615	0.59806	1.72705	1.08735	0.89836
IPI00005613	U2AF1	Splicing factor U2AF 35 kDa subunit	IPI00005613;IPI00102851;IPI00619914;IPI00871981;IPI00872091;IPI00946935;IPI00457142;IPI00619942	7.07928e+08	6	1.25824	0.91948	0.68983	1.25843	1.89307	1.44099	1.14236	1.46446	0.96126	1.35338	2.28561	1.74121	1.44231	1.21973	1.75844	1.15809	2.05044	1.73249	1.27421	1.1318	0.86454	1.5265	2.52085	1.7212	0.67879	0.79711	0.70578	0.98695	1.00913	0.91954	0.69334	0.95476	0.63187	0.76553	0.94987	0.81637	0.86876	0.60748	0.74842	0.71312	0.70795	0.77537	1.14684	0.97219
IPI00005614	SPTBN1	Isoform Long of Spectrin beta chain, brain 1	IPI00005614;IPI00328230;IPI00333015;IPI00969090	1885339315	68	0.95548	0.97943	0.92976	2.05181	1.73155	1.79657	1.78353	1.58534	1.53614	1.95566	1.63604	1.6999	1.62844	2.10458	1.43474	1.57535	1.45216	1.40019	1.2283	0.77839	0.81435	1.43614	1.24688	1.43079	0.69083	0.72526	0.73595	1.18229	1.15682	1.18738	0.72192	0.81245	0.66069	1.01599	1.02201	1.05891	1.11321	1.1645	1.06771	1.0121	1.01136	1.04278	0.86489	0.95221
IPI00005634	TTC37	Tetratricopeptide repeat protein 37	IPI00005634;IPI00965004	1.01236e+08	11	1.73022	1.08896	1.05427	0.53512	0.83457	0.69923	0.60838	0.98968	0.96377	0.93532	1.08951	0.90511	0.94989	1.40515	1.03431	0.43859	0.95761	0.76174	1.77828	2.01457	1.67729	0.72598	0.97457	0.85486	1.15952	1.21486	1.00209	0.63327	0.52765	0.73498	0.64821	0.43514	0.92467	0.90555	0.52387	0.34678	0.90846	0.54292	1.26268	1.15391	0.87112	1.51162	1.16694	0.80254
IPI00005648	SAFB2	Scaffold attachment factor B2	IPI00005648;IPI00872777;IPI00942551;IPI01014784;IPI01015604;IPI00910872	1.62374e+08	12	1.28123	1.06186	1.08464	1.44518	1.029	1.33105	1.53448	1.25055	1.02578	1.57091	1.02998	1.06771	1.20891	1.54725	1.20382	1.1141	1.02677	1.00237	0.92085	0.82256	0.72924	1.16971	1.0321	1.10292	0.62839	0.64242	0.75389	1.05275	0.8294	0.93493	2.07741	0.73446	0.40468	0.98678	0.86004	1.12986	1.09992	1.02256	1.06355	0.77419	0.78418	0.90979	1.05638	0.83573
IPI00005651	IPO13	Importin-13	IPI00005651	4.41163e+06	2	0.59986	3.78394	2.83002	NA	0.472	NA	0.69601	0.95753	NA	0.85785	1.04179	0.85266	NA	0.79362	NA	0.67633	0.61163	0.76672	1.98157	2.12201	2.82175	0.82525	1.37847	0.69398	1.23593	NA	0.25943	0.35033	NA	1	2.4852	2.13311	2.7698	NA	1	NA	0.8254	2.53267	1.16269	0.77394	NA	1.55819	2.35389	NA
IPI00005657	PFDN6	Prefoldin subunit 6	IPI00005657;IPI00639894	3.25166e+08	9	0.73043	0.96493	0.6273	1.07018	1.30913	1.68327	1.13067	1.17775	1.32155	1.27049	1.60818	1.29236	1.31465	1.23522	1.44541	1.18128	1.35105	1.41387	0.67512	0.58438	0.60102	0.89441	0.96788	1.26807	0.95223	1.03081	0.95934	1.72177	1.4786	1.41801	0.92235	0.76155	0.83165	1.06583	1.02819	0.91209	1.13912	0.95844	0.93673	1.17118	1.04922	1.03906	0.39379	0.55157
IPI00005692	MRPS12	28S ribosomal protein S12, mitochondrial	IPI00005692	9.01368e+07	2	5.03686	7.79461	6.83929	0.52525	1.42633	1.00198	3.29132	3.63054	1.79097	2.85676	1.05682	3.99252	2.55649	0.24163	3.36179	0.77091	0.64713	3.07544	0.44645	4.60435	4.47491	0.81522	3.45592	0.92698	0.68682	0.70322	0.52472	0.37282	0.27363	0.54859	6.89076	5.6325	6.25751	0.55991	0.50393	0.5698	5.73064	5.75252	0.31457	0.34529	3.56102	0.3074	0.79916	5.59801
IPI00005707	MRC2	C-type mannose receptor 2	IPI00005707	1.02195e+07	5	2.41878	0.71674	0.43914	2.63286	1.23689	0.98228	2.02021	1.17052	1.36323	1.24229	1.07182	0.98521	1.09801	1.2364	1.38458	1.05943	0.82186	0.83407	0.72011	0.84885	0.39696	1.24396	1.29314	1.25003	0.44609	0.37671	0.36756	0.2833	0.45063	0.60682	0.77753	0.66562	0.82144	1.38304	2.00953	1.4069	1.15647	1.53551	1.18566	1.32887	1.19312	1.65281	1.59535	1.54859
IPI00005719	RAB1A	Isoform 1 of Ras-related protein Rab-1A	IPI00005719;IPI00185217;IPI00334174;IPI00917079;IPI00937805	3.69498e+08	4	0.9948	1.12188	1.0567	0.82126	0.83753	0.85672	0.72397	0.76064	0.87956	0.86915	0.76339	0.62556	0.77584	0.82714	0.72351	1.08465	0.98656	1.0327	0.92065	1.49733	1.6959	0.79484	0.9653	1.00796	1.00917	0.87505	1.10856	0.81745	0.82756	0.77842	0.94456	0.93609	0.92782	0.8242	0.89269	0.81246	0.85929	0.84576	0.80747	0.89961	0.96806	1.01805	1.43539	1.29451
IPI00005740	COX4NB	Neighbor of COX4	IPI00005740;IPI00915313	1.16235e+08	4	1.17879	1.32781	1.57045	0.92527	1.24367	1.48629	0.82519	1.34618	1.37013	0.8273	1.08752	1.19369	1.34465	0.91172	1.33979	1.18171	1.37648	1.67572	0.96005	1.46523	1.10822	0.67675	1.52495	2.28742	1.33632	1.03527	1.14014	1.90411	1.49326	1.46189	1.25997	1.0439	0.92601	1.25821	1.41651	1.36582	1.13268	1.14023	0.82106	0.77088	0.99477	0.79286	1.17129	0.85413
IPI00005745	SPTLC1	Serine palmitoyltransferase 1	IPI00005745;IPI00259092	1.56962e+08	8	0.629	0.59783	0.7112	0.64939	0.88483	0.69526	0.84019	0.83044	0.68276	0.48507	0.57116	0.51235	0.77716	0.57958	0.41347	0.79626	0.88475	0.6551	0.78881	0.62765	0.58592	0.57597	0.90486	0.5146	1.24701	1.1113	1.35873	0.96571	1.03092	0.87733	1.37174	1.27656	1.16484	0.90051	1.0511	1.04714	1.21072	1.15012	1.09285	1.24722	1.23236	1.31208	1.20174	1.49235
IPI00005751	SPTLC2	Serine palmitoyltransferase 2	IPI00005751	2.39551e+07	2	0.37517	NA	0.92131	0.59954	1.59765	1.45474	NA	2.01156	1.75535	NA	1.1692	1.42954	2.67921	0.69984	1.52278	0.87864	1.57958	1.30806	0.31598	0.54569	0.34168	0.5662	1.28561	0.72012	0.66672	0.6734	1.40863	1.20251	1.19275	1.06416	1.07525	0.40026	0.93498	1.21236	1.34502	1.58942	0.87674	0.90693	0.53647	1.45461	NA	1.29549	1.21728	1.18696
IPI00005791	NDC80	Kinetochore protein NDC80 homolog	IPI00005791;IPI00643791	6.77765e+06	2	0.45465	NA	1	0.51066	NA	0.27902	0.61847	NA	1	1.44349	NA	1	NA	1.1961	NA	1	1.75976	NA	0.9421	NA	0.84936	0.5579	NA	1	1.16738	NA	1.01552	NA	1	1.25334	1.36488	0.73999	0.91485	1.22834	1.39469	0.85136	0.62798	1.10686	2.0502	1.00944	1.12471	1.75212	0.77414	NA
IPI00005794	PGCP	Uncharacterized protein	IPI00005794;IPI00975768;IPI00977683;IPI00981904;IPI00983815;IPI00796411	2.31735e+06	2	NA	1	NA	1	NA	1	NA	1	NA	1	NA	1	NA	1	NA	1	NA	1	NA	1	NA	1	NA	1	2.01295	2.07508	1.98669	0.92414	1.00254	NA	0.58054	0.6993	NA	0.44026	1.13965	NA	1.19345	NA	0.80899	1.22109	0.98974	NA	2.36517	1.99728
IPI00005822	CDC23	Isoform 1 of Cell division cycle protein 23 homolog	IPI00005822;IPI00939517;IPI00019237;IPI00965494;IPI00965718;IPI00966020	1.92149e+06	2	NA	0.53579	NA	0.94723	1.10167	1.47967	0.98334	1.20266	1.32465	1.04866	1.49711	1.70924	1.26348	1.00055	1.83025	0.8403	1.44471	1.50615	1.1483	1.24366	NA	1.02481	1.68871	2.22774	NA	0.51549	NA	1.42554	1.00601	1.04022	NA	1	NA	1	NA	0.64953	NA	0.69724	NA	1	NA	0.59628	NA	0.67228
IPI00005826	HERC2	E3 ubiquitin-protein ligase HERC2	IPI00005826;IPI00656133	6.38411e+07	3	1.08837	0.71575	1.19157	0.84499	0.98101	1.01673	1.24472	1.08326	0.89941	0.83114	0.86772	1.01273	0.88373	0.90541	0.90482	0.61569	0.94192	0.93375	1.708	0.90468	0.67905	1.16475	1.0344	1.0758	1.13879	1.35464	1.38065	1.42374	1.33066	1.08833	1.02572	0.80862	0.75062	1.19513	1.85529	1.42741	1.10696	1.28203	1.2331	1.27804	1.76693	1.33782	1.48493	1.49704
IPI00005861	PRPF3	U4/U6 small nuclear ribonucleoprotein Prp3	IPI00005861;IPI00909797;IPI01012317	1.95801e+08	9	1.36519	1.09479	1.79122	1.34823	1.12918	1.24855	0.91514	1.11973	0.98618	1.1169	1.15854	1.22804	1.06736	1.37304	1.06609	1.05716	1.17775	1.16793	1.09859	0.92758	0.80837	1.11096	1.15745	1.33448	1.17297	0.97461	1.05705	1.14163	1.12193	1.18808	0.55788	0.65916	0.66704	1.2462	1.19878	1.18436	1.29824	1.24017	1.22599	1.14537	1.20606	0.98209	0.8144	0.7575
IPI00005904	DDX20	Probable ATP-dependent RNA helicase DDX20	IPI00005904;IPI00982671;IPI00982035	8.71034e+07	5	1.09857	0.87039	1.20816	1.34693	1.23946	1.0412	1.22168	1.06921	1.05615	1.12196	1.15254	1.11621	1.284	1.15695	1.26442	1.27969	1.51016	1.30578	1.11246	1.12649	1.57852	1.28668	1.59391	1.48595	0.86456	0.78402	0.86516	1.01466	1.06914	1.02351	0.81798	0.88514	0.85595	0.66997	0.85542	0.70458	0.88862	0.69538	0.75465	0.87219	0.66835	0.89552	0.61536	0.76949
IPI00005948	MRI1	Isoform 1 of Methylthioribose-1-phosphate isomerase	IPI00005948;IPI00184525	1.2657e+08	9	1.21996	1.14994	1.80807	2.30372	2.37499	2.84377	2.63123	2.61128	2.82902	2.28625	2.47218	2.38256	2.24251	2.53539	2.41305	2.52249	2.39813	2.36569	1.37856	1.37976	1.01245	2.38786	2.3527	2.66959	0.5684	0.62729	0.56195	1.2455	1.24774	1.09753	0.92195	0.9298	0.70178	0.99964	0.86962	0.81365	1.13817	1.06242	0.93687	1.25628	1.1942	0.8395	0.72682	0.74133
IPI00005966	NDUFA12	13kDa differentiation-associated protein variant (Fragment)	IPI00005966	5.97147e+07	2	2.29372	1.73959	NA	1.04776	0.54498	0.48018	1.27849	0.58247	0.61037	0.6764	0.73129	0.65313	0.71084	0.77334	0.62577	1.09476	0.60469	0.49121	1.84041	1.60257	1.64462	1.17652	0.67184	0.41805	1.31019	0.93222	1.15216	1.27826	1.32583	1.64868	0.32639	0.54279	0.45233	1.10928	1.6171	1.5452	1.4929	1.82611	1.55933	1.331	1.12626	1.60615	1.6375	2.46646
IPI00005969	CAPZA1	F-actin-capping protein subunit alpha-1	IPI00005969	7.57081e+08	9	0.39846	0.65151	0.65065	1.51204	1.35744	1.26005	1.53463	1.21699	0.96035	1.29268	1.10862	1.20768	1.14738	1.44747	0.98616	1.46028	1.19815	1.28982	0.69825	0.21697	0.33072	1.10971	0.93119	0.97595	0.81972	0.71028	0.9038	1.39173	1.23923	1.35501	1.02758	1.03316	0.92102	1.30498	1.19834	1.4376	1.15645	1.16128	1.07841	1.3041	1.13514	1.3804	0.66965	0.72135
IPI00005996	HMGA2	High mobility group protein HMGI-C	IPI00005996;IPI00793762;IPI01012084;IPI00759481;IPI00759667;IPI00845492;IPI00902434;IPI00981203;IPI01015178;IPI01011554	7.70747e+08	7	0.82073	1.11335	1.04733	1.74281	0.94049	1.15687	1.06505	0.99848	1.27255	0.77781	0.67415	0.6328	0.69481	0.64536	0.62669	0.59914	0.58919	0.5423	0.89681	0.41126	0.43975	0.86826	0.59115	0.67615	3.0896	2.95732	3.68433	1.72871	1.96783	1.62302	2.46527	2.1329	2.14217	1.91727	1.79785	2.17945	2.81269	2.45825	2.35277	1.79639	1.72397	1.80949	3.12318	3.60039
IPI00006025	SART3	Isoform 1 of Squamous cell carcinoma antigen recognized by T-cells 3	IPI00006025;IPI00719256;IPI00790281;IPI01012420;IPI01022491;IPI01022328	4.13293e+08	16	1.12275	0.98994	1.14804	1.05233	0.84512	0.80148	0.98891	0.90114	0.84964	1.07909	0.87374	1.06052	0.9	0.95047	0.83768	1.02729	0.82768	0.94036	1.39546	1.19747	1.70855	1.14161	1.06841	0.83665	0.96856	0.94221	1.12166	1.11611	0.89929	0.99841	0.79368	0.78406	0.76128	1.09143	1.1058	1.25505	1.11726	1.01639	1.11937	0.94151	0.95516	1.19901	1.41838	1.41962
IPI00006034	CRIP2	Cysteine-rich protein 2	IPI00006034;IPI00921911;IPI01018120;IPI01021435	2.94899e+08	6	0.42704	0.71534	0.61541	0.87849	0.79059	0.61478	0.74523	0.63449	0.60815	0.81026	0.58265	0.57481	0.75285	0.95772	0.65074	0.74429	0.61157	0.60466	0.66312	0.19769	0.316	0.90718	0.51623	0.39923	2.94503	3.58119	3.04632	3.81876	4.18744	3.88269	2.51015	2.32867	2.80583	5.70176	6.0927	5.75427	4.55703	4.69158	5.07712	4.47023	4.59856	4.83968	1.83738	1.92853
IPI00006052	PFDN2	Prefoldin subunit 2	IPI00006052	2.469e+08	7	0.48351	0.66389	1.24867	1.59315	1.20895	1.18469	1.56149	0.97248	0.90811	1.68232	1.22295	1.13395	1.16306	1.88792	1.19704	1.40348	0.94621	1.02392	0.94893	0.40297	0.50549	1.30845	0.69126	0.81612	0.95576	0.98776	1.02321	1.69887	1.25547	1.35046	0.85595	0.91006	0.85809	1.1258	0.8894	1.09823	1.10812	1.16913	1.10162	1.47883	1.35601	1.40245	0.36255	0.2823
IPI00006092	PMM2	Phosphomannomutase 2	IPI00006092;IPI01014331;IPI01014747	4.30989e+07	2	1.05902	0.85613	0.58499	1.82133	2.76168	1.90725	2.38516	2.88226	2.30126	1.82787	2.65156	2.46541	2.59746	2.05633	2.20536	2.35189	3.09883	2.82337	1.99996	1.29208	1.03439	1.89582	2.4053	2.62356	0.4166	0.39031	0.36518	0.63978	0.57166	1.2253	0.36417	0.27945	0.20221	0.43912	0.44281	0.51297	0.36389	0.43358	0.51322	0.60619	0.42626	0.4018	0.26041	0.32797
IPI00006099	BMS1	Ribosome biogenesis protein BMS1 homolog	IPI00006099	1.34544e+08	11	1.17417	1.99924	1.65036	1.02072	0.69428	0.62283	1.36352	0.97954	1.04288	1.0538	0.90824	0.75895	0.9547	1.18114	0.66039	0.88702	0.68765	0.6557	1.01211	1.03839	1.04136	1.02049	0.97642	0.92497	1.37084	1.48109	1.31834	0.77901	0.77255	0.87819	3.32346	1.61714	1.53374	0.82786	0.91654	1.19902	1.2865	1.29108	1.36066	0.64245	0.70839	0.81502	1.25205	1.23285
IPI00006103	CD2BP2	CD2 antigen cytoplasmic tail-binding protein 2	IPI00006103	1.38605e+08	6	0.94894	0.96955	1.54926	0.795	0.98322	0.69643	0.89439	0.99111	0.84735	0.83196	1.11195	0.98383	0.91354	0.83111	0.73345	0.90969	0.94488	0.85375	1.05827	1.34757	1.01837	0.98978	1.12167	0.87828	1.33929	1.45774	1.38124	1.59495	1.40635	1.49597	1.04623	0.93101	0.96367	1.58512	1.35221	1.64185	1.72378	1.85022	1.96224	1.29694	1.34051	1.52895	1.02013	0.97428
IPI00006164	ILKAP	Integrin-linked kinase-associated serine/threonine phosphatase 2C	IPI00006164;IPI00917171;IPI00917304	8.82531e+07	5	0.29553	0.39235	0.54035	0.68641	1.39192	0.94565	0.58842	0.75646	1.83124	0.8402	0.95792	0.82248	0.91808	0.85552	1.10952	0.75984	0.92195	1.07899	0.29012	0.57055	1.76247	0.79788	1.21943	1.18536	1.45166	2.14365	1.01436	1.42017	2.11085	2.12287	0.81763	0.92197	0.8884	1.69005	1.5773	0.94687	1.2458	1.2435	1.02197	1.13886	1.12423	0.74934	1.38024	0.44424
IPI00006167	PPM1G	Protein phosphatase 1G	IPI00006167;IPI00746326;IPI01015454	8.8688e+08	20	1.02917	1.18594	0.83714	1.69161	1.98196	1.77916	1.46257	1.63668	1.72794	1.63315	1.79102	1.76642	1.85809	1.74702	1.59298	1.32529	1.48197	1.37431	1.1092	0.82767	0.91823	1.52355	1.62561	1.73922	0.7003	0.67807	0.64964	0.87323	0.97613	0.90323	0.96867	0.81962	0.8361	0.72432	0.78332	0.72568	0.79282	0.69348	0.74485	0.85397	0.86124	0.7595	0.47356	0.45739
IPI00006176	HGS	Isoform 1 of Hepatocyte growth factor-regulated tyrosine kinase substrate	IPI00006176;IPI00916785;IPI00939822	3.61412e+08	10	0.92729	1.54723	0.71705	1.29133	1.21516	1.70633	1.223	1.40985	1.44708	1.55829	1.30465	1.66797	1.0987	1.16481	0.90479	1.18744	1.16774	1.17512	0.76364	0.83351	1.02187	1.34959	1.31896	1.3331	0.86127	0.78477	0.68157	1.07051	0.96907	1.02945	0.79689	0.96587	0.89861	1.03018	0.78679	1.04336	0.78923	0.75238	0.89141	0.93092	0.88186	0.92882	0.62089	0.59251
IPI00006205	SLC33A1	Acetyl-coenzyme A transporter 1	IPI00006205;IPI00946309;IPI00947189	3.67678e+07	3	1.20029	2.25658	4.63476	0.75772	1.06268	1.02473	0.80589	0.87787	1.01163	0.74778	0.87463	0.87685	1.01432	0.92034	1.10864	1.75573	0.98781	1.30483	2.79612	2.14787	3.1103	1.0045	0.87932	0.87354	1.06582	1.03296	1.47482	0.99077	0.70912	0.78105	2.0126	0.98954	1.05906	1.41728	1.19318	0.89925	0.8198	0.7896	0.67793	1.14601	0.90863	1.07502	1.56323	2.14156
IPI00006211	VAPB	Isoform 1 of Vesicle-associated membrane protein-associated protein B/C	IPI00006211;IPI00216174;IPI00443658;IPI00910004;IPI00748221;IPI00980397	6.2204e+08	7	1.07438	1.34177	1.42487	0.82546	0.80011	0.77868	0.97066	0.74314	0.75965	0.89824	0.75588	0.74902	0.61119	0.83643	0.73526	0.86393	0.78935	0.74833	1.35869	0.69236	0.6767	0.80494	0.79677	0.70402	1.59232	1.30965	1.37408	1.08481	1.14165	1.07497	1.1119	1.07564	0.86429	1.45857	1.48807	1.38694	1.26364	1.3116	1.08615	1.65812	1.34919	1.35989	2.69961	2.3048
IPI00006250	DHRS3	Isoform 1 of Short-chain dehydrogenase/reductase 3	IPI00006250;IPI00432717;IPI00641331	3.98949e+07	4	2.17942	2.25751	2.30337	2.21433	0.7415	0.57124	0.84862	0.67647	0.41758	0.85238	1.01001	0.29068	0.52638	0.81052	0.59574	0.82796	0.71611	0.59915	2.19063	2.37408	3.50836	0.7788	0.63779	0.69793	0.78083	1.28343	1.57521	0.37018	0.57298	1.41374	0.61175	2.96381	2.31243	1.37109	0.76016	1.01662	1.43894	0.91867	2.79639	2.67867	1.93083	3.00696	2.40817	2.3254
IPI00006377	POMP	Proteasome maturation protein	IPI00006377	1.25633e+06	2	NA	1	NA	1	0.80888	0.35917	NA	0.79062	0.84625	NA	1.22077	NA	0.94701	NA	1.76683	NA	0.46669	0.66423	NA	1	NA	1	0.60377	0.90077	NA	1	NA	1	NA	1	NA	1	NA	1	NA	1	NA	1	NA	1	NA	1	NA	1
IPI00006379	NOP58	Nucleolar protein 58	IPI00006379;IPI00917530;IPI00924866	1409869983	16	1.45503	1.7409	1.58378	0.96331	0.93596	0.95601	0.92855	0.86795	0.8988	1.00832	0.89516	0.80758	0.95139	0.86202	0.72787	0.85256	0.8595	0.90715	1.33218	0.98648	1.17007	1.08644	1.06337	1.01155	1.31792	1.22147	1.37371	0.95209	0.89322	0.91133	0.72453	0.75772	0.65652	0.81638	0.89644	0.8475	1.17408	1.02636	1.21034	0.78429	0.79958	0.74847	1.00904	0.9404
IPI00006408	NOSIP	Nitric oxide synthase-interacting protein	IPI00006408;IPI00910915	1.64216e+08	9	0.76159	1.35812	1.58041	0.75183	0.7264	0.89626	0.83346	0.90753	0.78736	0.80304	0.73674	0.76238	0.79804	0.72567	0.70346	1.05078	1.25241	1.15248	0.9844	1.04926	1.00661	1.14912	1.08431	1.22435	0.94309	1.32942	0.92661	0.83671	2.12346	0.80354	0.98502	1.29555	0.81597	0.90539	1.3748	0.93363	1.16167	1.56652	1.31881	0.84829	1.06168	1.26315	1.60126	0.63821
IPI00006440	MRPS7	28S ribosomal protein S7, mitochondrial	IPI00006440	8.72903e+07	5	1.29191	0.8752	1.99997	0.89999	0.42316	1.02166	0.81874	0.93773	1.12367	0.7784	1.04249	1.00435	1.15282	0.8109	0.75926	0.90935	0.9854	0.84363	0.54004	0.85207	0.73472	0.65776	0.84743	0.79261	1.13496	0.85868	1.28835	0.46949	1.12941	0.88817	1.56685	1.11452	1.41098	1.06578	0.94642	1.13424	1.32066	1.07614	1.03363	1.6511	1.8615	2.17667	1.45009	1.66481
IPI00006442	COIL	Coilin	IPI00006442	2.98931e+07	6	0.80774	0.83905	0.42868	0.59086	0.87301	0.84355	0.57502	0.97105	0.81456	0.51558	0.99557	0.77289	0.76033	0.56122	0.81166	0.81498	0.94882	0.95744	0.67332	0.71968	0.67284	0.64676	1.07273	0.95843	1.56906	1.48999	1.48192	2.70026	2.61278	2.60813	0.69344	0.82374	1.36472	1.97233	1.89847	1.68532	2.64713	1.76868	2.08094	1.48221	1.22837	1.28185	1.03667	0.9982
IPI00006451	NSF	Vesicle-fusing ATPase	IPI00006451;IPI00985110;IPI00977991;IPI00748065	8.61169e+08	25	0.66399	0.70268	0.53334	0.62705	0.86761	0.84342	0.78102	0.92759	0.94762	0.69343	0.84263	0.81736	0.78445	0.68058	0.75837	0.91703	1.0172	0.95434	0.82243	1.02756	0.98351	0.9421	1.04475	0.88746	0.82473	0.82697	0.8458	1.00756	1.04789	1.10413	0.73737	0.84941	0.83891	1.01331	1.10971	1.06486	0.71922	0.84378	0.80496	0.89386	0.88174	0.9713	1.37197	1.31586
IPI00006558	SH3GLB1	Isoform 1 of Endophilin-B1	IPI00006558;IPI00022824;IPI01014107;IPI01018062	210809846	6	1.07811	1.76245	0.72748	1.17927	1.04132	1.06436	0.86485	0.67705	0.90808	0.78828	0.70588	2.22788	0.77318	0.97524	1.56645	0.92484	0.94584	0.77056	1.40784	1.3418	1.80486	0.92359	0.95079	1.04878	1.23999	1.08917	1.64935	1.52114	1.85704	1.57059	1.08743	1.36977	2.95374	1.23644	1.16337	1.26231	0.95663	1.02697	0.82945	1.50466	1.49452	1.21089	0.84914	1.41272
IPI00006579	COX4I1	Cytochrome c oxidase subunit 4 isoform 1, mitochondrial	IPI00006579	1204435875	8	1.27707	0.50278	1.49767	0.73006	0.69741	0.78481	1.00316	0.73107	0.76725	0.81556	0.64716	0.67168	0.59728	0.75312	0.53318	0.68546	0.6326	0.59179	1.24964	1.34636	1.33252	0.81812	0.71858	0.85623	1.35772	1.28657	1.48138	0.97555	0.81292	0.87158	1.23817	1.33106	1.43183	0.91712	0.97412	0.99563	0.90141	1.08574	1.01996	0.98911	0.9508	1.05761	2.09608	2.06416
IPI00006606	MRPS26	28S ribosomal protein S26, mitochondrial	IPI00006606	162932756	4	1.16094	1.1324	1.62619	0.80176	1.17616	0.72952	0.73876	1.17213	0.7741	0.6835	0.88435	0.7483	0.69302	0.85003	0.66688	0.7519	0.79407	0.82481	1.13563	1.13554	1.41483	0.87885	0.96663	0.97312	1.03742	0.87013	1.03109	0.95808	0.73233	1.2119	1.70477	1.19997	1.53464	1.07222	1.2927	1.23229	0.88507	1.46025	0.88397	1.36431	0.96207	1.85506	2.00286	1.89468
IPI00006663	ALDH2	Aldehyde dehydrogenase, mitochondrial	IPI00006663;IPI00792207;IPI01021497;IPI01022431;IPI01021822;IPI00218914;IPI00642144;IPI00644077;IPI00644628;IPI00910463	1.74816e+08	17	0.92746	1.29314	1.49697	0.5913	0.41156	0.38791	0.89781	0.69595	0.65517	0.49203	0.50376	0.49022	0.44393	0.65737	0.50606	0.6911	0.62258	0.50132	1.17388	1.1237	1.29315	0.80742	0.69328	0.54307	0.99256	1.20042	0.91663	0.63493	0.75426	0.5318	0.89793	0.65617	0.71427	0.77463	0.67657	0.52024	0.90127	0.66912	0.9537	0.58011	0.91221	0.9107	1.59735	1.75168
IPI00006666	SLC16A3	Monocarboxylate transporter 4	IPI00006666	5.81805e+07	4	1.18842	NA	0.788	NA	0.24476	0.59169	NA	0.35139	0.60827	NA	0.41531	NA	0.26893	NA	0.47493	1.07092	0.40042	0.38882	NA	1.04314	NA	0.268	0.23773	0.56887	0.32361	0.50168	0.40132	0.62219	0.69345	0.81795	0.64861	0.58025	0.87945	0.65137	0.98672	0.81085	0.96845	0.83554	0.79785	0.64682	0.69463	0.54646	1.04241	0.95598
IPI00006702	PELP1	cDNA FLJ56414, highly similar to Homo sapiens proline-, glutamic acid-, leucine-rich protein 1 (PELP1), mRNA	IPI00006702;IPI00178047;IPI00787089;IPI00953543	2.248e+08	13	2.74176	2.24688	2.36436	1.12463	1.00566	1.01794	1.17594	1.12425	1.05186	1.00677	1.09886	1.11009	0.99528	1.07556	0.8945	1.03091	0.95386	1.00563	2.5316	2.30758	1.90196	1.58178	1.36302	1.13683	1.96163	2.01008	2.07316	1.03367	0.93265	1.03631	0.79469	0.90608	0.72659	1.27175	1.38726	1.19873	1.27155	1.37959	1.13013	0.97554	0.83982	0.97381	2.28379	2.33879
IPI00006713	DNAJC3	DnaJ homolog subfamily C member 3	IPI00006713	3.9056e+08	13	0.95167	1.14812	1.52504	0.87377	1.05085	0.76478	1.04946	1.2463	0.95167	1.02261	1.02989	1.15359	1.14257	1.08683	0.73605	0.87839	1.39853	0.866	1.3325	1.39197	1.14725	0.72426	1.06585	0.93273	1.14199	1.64802	1.01448	1.30494	0.5782	1.40244	0.88288	1.12092	0.87163	1.0919	1.13784	0.60835	2.06615	0.87424	0.56122	1.65689	1.61609	1.29655	1.02543	1.09415
IPI00006715	RAD21	Double-strand-break repair protein rad21 homolog	IPI00006715;IPI00903016;IPI00980208;IPI00981513;IPI00982810;IPI00984166;IPI00980849;IPI00982167	4.97997e+07	9	1.42718	1.11179	NA	1.56762	1.51578	0.83948	0.89468	0.65026	1.24502	1.01551	1.38455	1.02795	1.6035	1.56208	1.0957	1.04075	1.11399	1.53628	1.42068	0.83224	0.9308	1.37882	1.39777	1.0564	1.07229	1.08188	1.38338	1.38865	1.46327	1.10386	1.23026	0.78468	0.70161	1.49073	1.03582	1.43984	2.33565	1.51651	1.09128	1.03796	1.09713	1.34616	1.06888	1.59895
IPI00006726	MAGEB2	Melanoma-associated antigen B2	IPI00006726	7.11575e+07	9	NA	0.23089	0.50494	0.67892	0.04854	0.15341	1.31408	0.65841	0.43048	0.25171	0.55481	NA	0.75868	0.80295	1.03465	0.57919	0.32326	1.11686	0.43467	0.12097	0.23556	0.39949	0.25447	0.7855	0.48679	0.98753	0.98129	1.45154	0.21898	1.14774	2.14807	1.63824	2.03333	1.1333	0.9125	0.72164	NA	0.56573	1.12787	1.03759	1.00049	1.04242	0.54055	2.21205
IPI00006800	ATG5	Isoform Long of Autophagy protein 5	IPI00006800;IPI00220640;IPI00844068	9.46679e+06	4	0.84828	0.62423	NA	0.57279	0.7016	0.71354	0.64623	0.60392	0.87623	0.66419	0.8743	0.65514	0.81938	0.67873	1.19125	0.77561	0.89279	0.77221	0.51392	1.02253	0.71205	0.79926	0.77861	0.86565	1.37908	1.21398	1.32538	1.9454	1.85746	2.27191	1.00292	0.60811	1.28773	1.13689	1.10603	1.15482	0.94548	0.82756	0.91367	1.391	1.12844	1.28247	1.3247	0.83926
IPI00006865	SEC22B	Vesicle-trafficking protein SEC22b	IPI00006865	971042739	7	1.5514	0.95087	1.44639	0.90608	1.11085	0.92815	1.21883	1.05458	1.308	0.99803	0.91493	0.9319	0.74469	0.90998	0.80175	1.08259	1.02022	1.02146	1.67783	1.82466	1.42064	0.9581	1.1177	1.12821	1.17152	1.10116	1.225	0.96047	0.96072	1.04738	1.0292	1.0435	1.10717	1.33383	1.34197	1.36516	1.19564	1.16119	1.22676	1.27965	1.17367	1.30117	1.92471	2.02721
IPI00006900	UTP3	Something about silencing protein 10	IPI00006900	8.71617e+07	6	1.03656	0.76192	1.12642	1.25905	1.267	1.2039	0.96429	1.23951	0.89492	0.93532	0.96737	0.87855	1.05466	1.09011	0.98535	0.87648	0.82146	0.92728	1.09571	0.83855	1.28407	1.00576	1.26676	0.82202	1.38111	1.22146	1.3583	1.27735	1.37143	1.34635	0.59914	0.66057	0.30705	0.96944	1.03388	1.03644	1.34526	1.53983	1.49596	0.91002	1.10082	0.76522	0.98112	0.94412
IPI00006907	C12orf5	Probable fructose-2,6-bisphosphatase TIGAR	IPI00006907	7.09191e+07	7	0.57996	0.4033	1.03448	1.78522	1.86395	2.13693	3.64674	3.28001	3.42766	1.34116	1.37882	1.54824	1.1502	0.97339	1.24158	2.36765	2.35007	2.1172	0.62543	0.53456	0.25431	1.69591	1.86827	1.58193	0.9197	1.01179	0.76281	1.05916	1.31427	1.43556	0.27816	0.50649	0.50128	0.83384	1.02576	0.96395	0.95535	0.93057	0.95702	1.01745	1.08814	0.87775	0.68498	0.48831
IPI00006952	LACTB2	Beta-lactamase-like protein 2	IPI00006952	1.08776e+08	6	1.19074	0.52214	1.26351	1.13013	0.99772	1.15196	1.07507	1.51755	1.01206	1.06283	1.11414	0.91524	1.10953	0.94224	1.19659	0.71994	1.13117	0.92232	0.64379	0.63405	0.46372	0.88325	0.95465	0.87705	2.01791	1.69582	1.83356	2.35591	1.83438	1.73541	1.86272	1.9085	2.24601	1.40909	1.35982	1.35092	1.50339	1.15399	1.67654	1.37912	1.43424	1.27616	1.05415	0.85296
IPI00006970	MRPS2	Mitochondrial 28S ribosomal protein S2	IPI00006970	1.12252e+08	6	1.3344	0.82319	0.90448	0.60672	0.52193	0.60293	0.71082	0.80758	0.68871	0.43673	0.59664	0.63797	0.52008	0.58935	0.69904	0.59202	0.70651	0.75517	1.57665	1.41198	1.1526	0.6858	0.56776	0.87737	2.01766	2.04369	1.64797	1.33662	1.3461	1.04715	0.94767	0.9191	0.88977	1.43963	1.60843	1.22717	1.42792	1.28801	1.41787	1.3682	1.31547	1.08084	1.93766	2.07504
IPI00006980	C14orf166	UPF0568 protein C14orf166	IPI00006980	3.87587e+08	12	1.19779	1.3501	1.52459	1.09664	0.9006	1.04674	1.1035	1.18088	1.22425	1.04866	1.1037	0.99351	0.99133	1.02059	0.95537	0.99782	1.01059	1.03177	1.28675	0.98953	0.92954	0.98663	1.04379	1.01654	0.98995	1.1968	0.9479	1.32023	1.2424	1.34768	0.96695	0.73477	1.13951	1.18998	1.27556	1.12497	1.2064	1.04573	1.31709	1.15112	0.96188	1.10726	0.80543	0.86013
IPI00006987	DDX24	ATP-dependent RNA helicase DDX24	IPI00000207;IPI00006987;IPI00910382;IPI00923556;IPI01015228;IPI00911118;IPI01016010	2.86378e+08	18	1.96707	1.00151	1.72799	1.28041	1.31614	1.47861	1.12848	1.15206	1.1647	0.92303	1.02813	1.02099	1.16097	0.838	1.06319	0.87304	0.8644	0.98977	1.20494	1.3849	1.3364	1.29827	1.35898	1.31622	0.79024	0.86557	0.63499	0.48067	0.72408	0.46879	0.71639	0.4564	0.65853	0.74257	0.68491	0.73485	0.82874	0.71478	0.87262	0.48321	0.99282	0.73278	0.64699	0.59129
IPI00007004	RRP15	RRP15-like protein	IPI00007004	3.46681e+07	4	2.06453	1.45875	0.50854	1.58836	1.37733	0.88278	1.47994	0.73456	0.96495	1.50055	0.83706	0.9515	0.9509	1.61678	0.77132	1.50284	0.95431	1.02632	0.74424	0.72672	0.68438	1.32264	0.97504	0.71574	1.25741	1.97206	1.67576	0.69035	0.56827	0.69149	NA	0.23233	NA	1.01222	0.81738	0.95775	1.30459	1.69745	1.4762	1.0127	1.19924	1.06124	0.7087	0.8211
IPI00007024	FAM96B	Mitotic spindle-associated MMXD complex subunit MIP18	IPI00007024	1.01565e+08	5	1.49293	0.8804	0.71547	0.96864	1.00717	0.77663	0.77996	1.1219	0.92138	1.52922	1.38198	0.85778	1.01225	1.20296	0.70588	1.08303	0.82124	1.36863	0.84402	0.95747	0.95531	1.16522	0.962	0.84223	1.07291	0.791	0.85443	0.89086	0.89062	1.08126	0.8834	0.91071	1.0537	1.33631	1.31569	1.0167	0.67829	0.91339	1.03276	1.17362	1.25913	1.12731	0.94184	0.88163
IPI00007035	ZNF225	Zinc finger protein 225	IPI00007035	3.48446e+08	2	0.55652	0.93948	1.00472	0.44593	1.10849	1.41564	0.31377	2.2588	2.6488	1.11782	2.18531	1.4648	1.53091	0.6944	1.79288	0.67992	2.22215	2.07803	1.04006	0.67841	0.24717	0.91854	4.16483	3.16346	0.78456	1.07708	0.8493	0.44286	0.59605	0.46294	0.41974	0.81255	0.6316	0.57499	1.64918	0.44857	0.75216	0.56931	2.00016	0.84023	1.1056	0.74116	1.52804	0.60973
IPI00007052	FIS1	Mitochondrial fission 1 protein	IPI00007052	1.67786e+08	3	1.3087	0.98064	0.72436	1.19968	1.49881	1.24038	1.35654	1.71199	1.22201	1.53673	1.38344	1.19583	1.27954	1.7803	1.04745	1.26221	1.19748	0.88191	1.37408	0.39626	0.45295	1.34219	1.22211	1.14172	1.12023	1.2447	1.04099	1.42656	1.45054	1.2587	1.01691	1.2286	1.3012	1.96321	1.97583	1.73997	1.74041	1.3988	1.52883	1.52408	1.59582	1.57689	1.16568	1.04648
IPI00007058	CORO1B	Coronin-1B	IPI00007058;IPI00979820;IPI00867659;IPI00908316;IPI01013525;IPI00255836;IPI00743180;IPI00795736	5.02651e+08	11	0.90228	0.85944	0.73508	1.12161	1.02554	1.04177	1.5201	1.29997	1.43021	1.36183	1.0995	0.99194	0.82966	0.92094	0.91214	1.30717	1.13185	1.23893	1.32274	1.27372	1.38846	1.25601	1.15688	1.28417	0.79745	0.72802	0.77618	0.72444	0.73531	0.77079	0.95557	1.06949	1.03477	1.15421	1.15055	1.1514	1.03567	1.16226	1.0685	1.20905	1.29434	1.16552	0.73451	0.7361
IPI00007060	PDF	Peptide deformylase, mitochondrial	IPI00007060	3.25858e+08	3	2.24326	1.07137	2.31001	1.11939	0.95718	1.0105	1.13505	1.11577	1.0275	1.07429	1.26374	1.12067	0.95209	0.85271	1.24961	1.10036	1.18561	1.01422	1.79576	2.22753	1.13219	1.24088	1.10135	1.10552	1.00103	1.22054	1.26843	0.90398	0.79159	0.82098	1.22222	1.39476	1.72368	1.02603	1.04603	0.66413	1.05234	0.77724	1.03002	0.8989	1.06335	0.86695	1.35855	1.35592
IPI00007063	HDGFRP3	Hepatoma-derived growth factor-related protein 3	IPI00007063	17652599	3	1.21005	1.61285	1.39717	1.25074	0.96443	1.12517	0.78506	1.1917	0.75169	1.07084	0.64695	1.05459	0.97822	0.80759	0.58483	0.86493	0.40556	0.50743	1.16319	2.68675	NA	0.80552	1.38159	0.57456	1.41415	0.99928	1.53742	1.10162	1.1525	0.98351	0.47985	0.61694	0.87356	1.19777	1.29668	0.9956	1.10126	1.35046	0.96894	0.94249	1.00688	1.16039	1.46993	1.46735
IPI00007067	GLIPR2	Golgi-associated plant pathogenesis-related protein 1	IPI00007067;IPI00909760;IPI00479010	1.25519e+07	3	0.53386	NA	3.76162	NA	1	0.29286	NA	1	NA	1	NA	1	NA	1	NA	1	NA	1	0.25953	3.93203	13.249	0.52988	NA	0.36548	0.51672	1.0851	0.97669	0.52727	0.4013	0.71412	1.58943	0.73143	0.88092	0.75042	0.89209	1.65554	0.67184	0.63396	0.5527	0.48937	0.51825	0.65021	0.53051	1.01692
IPI00007074	YARS	Tyrosyl-tRNA synthetase, cytoplasmic	IPI00007074	2444468482	31	1.18172	1.01526	1.03275	0.98473	1.11508	1.08527	0.91879	1.16853	1.13256	1.01148	1.3121	1.28419	1.63009	1.2513	1.50279	1.02852	1.3009	1.35375	1.14431	0.66718	0.56426	1.0843	1.36994	1.35817	1.22322	1.25035	1.11426	1.0512	1.02062	1.04084	0.99116	1.04113	0.99548	0.81459	0.83177	0.71386	0.94556	0.90393	0.84833	0.90907	0.94553	0.89306	0.63776	0.65407
IPI00007089	NSA2	Ribosome biogenesis protein NSA2 homolog	IPI00007089	1.72053e+07	2	1.56439	1.33608	NA	0.98642	1.65854	1.12163	0.81683	1.36995	1.46193	1.18033	1.25525	1.66031	1.76378	1.11104	1.9743	0.47994	1.2014	1.12187	1.50676	1.42906	1.83686	1.14045	1.35487	1.36144	0.87269	1.30754	1.18348	0.42203	0.77305	NA	1	0.81916	NA	0.68187	NA	1	0.78442	0.85237	0.53423	0.35986	0.47806	0.36879	1.01868	0.66816
IPI00007163	LSM7	U6 snRNA-associated Sm-like protein LSm7	IPI00007163;IPI00942405	4.24044e+07	2	0.8868	0.12566	3.25101	1.22898	0.77625	0.96294	1.19937	0.79802	0.50312	0.65482	0.95404	0.78848	0.66447	1.04249	0.7096	1.13613	0.92895	0.8321	0.46264	0.99581	0.52986	1.01337	0.67462	1.08636	2.26477	1.60257	1.76145	2.4113	2.32765	2.73534	1.49517	1.70803	1.67927	1.91034	2.61151	1.93417	2.32915	2.14913	1.51988	1.22909	1.47328	1.56821	1.13946	1.44539
IPI00007188	SLC25A5	ADP/ATP translocase 2	IPI00007188	669047156	5	2.30319	1.31805	0.98157	1.06669	1.35124	1.43265	0.97666	1.43244	1.49989	1.18021	1.42921	1.69964	1.37535	0.90695	1.64459	1.22147	1.7372	1.97178	2.05367	2.39201	1.82509	1.33412	1.71036	1.87189	0.90776	0.86023	0.9751	0.65791	0.2934	0.49694	1.48797	1.12244	1.39021	0.38975	0.5926	0.50079	0.3554	0.52534	0.53115	0.46457	0.55001	0.71144	0.56102	0.81841
IPI00007208	DDX41	Probable ATP-dependent RNA helicase DDX41	IPI00007208;IPI00964629;IPI00965661;IPI00968277;IPI00965385;IPI00964323	6.86607e+07	5	0.79865	2.20514	0.73001	1.0533	1.13276	1.60215	0.71408	1.31171	1.29622	0.92197	1.73387	1.24533	0.85655	0.99277	0.84348	0.57691	1.43857	1.37473	2.18267	0.73026	1.15223	1.20735	2.1209	0.94799	1.30637	1.39215	1.85693	0.53824	0.95735	0.85738	1.08698	0.92075	1.23205	0.54422	0.98097	1.46032	1.28148	1.25494	1.54141	0.46829	2.29448	0.60084	1.26386	0.47792
IPI00007249	ENPP4	Ectonucleotide pyrophosphatase/phosphodiesterase family member 4	IPI00007249;IPI00419668	862046	2	NA	1	NA	1	NA	1	NA	1	NA	0.17095	NA	1	NA	1	NA	1	NA	1	NA	1	NA	0.05633	NA	1	NA	0.82352	NA	1	NA	1	NA	1	NA	1	0.39696	NA	1	NA	1	NA	1	NA	1	NA
IPI00007304	ARIH2	E3 ubiquitin-protein ligase ARIH2	IPI00007304;IPI00792023;IPI00902655;IPI00926387	2.91128e+07	3	1.5321	NA	1.31801	1.52545	1.12161	1.05023	1.0912	1.23306	0.9396	1.744	1.87291	1.34513	1.57821	1.38118	0.98598	1.15235	1.00658	0.92386	1.18191	1.80093	1.61636	1.1691	1.19745	1.15053	0.73894	0.86854	1.06833	1.08939	0.93395	1.11888	1.86583	1.0451	1.04295	0.97729	0.85509	1.08158	0.80393	0.85914	0.81356	1.03684	1.33704	1.35767	0.52166	0.61571
IPI00007320	TCF25	Transcription factor 25	IPI00007320;IPI00165075;IPI00023205	3.49901e+07	7	0.57272	0.6459	0.23405	0.87475	0.34076	0.58913	0.62045	1.00883	0.40077	0.68978	0.27725	0.29988	0.42211	0.502	0.47167	0.39301	0.42623	0.23296	0.61871	0.63307	0.36811	0.44699	0.61442	0.40336	0.88651	0.71055	1.14269	1.45784	0.99062	1.28499	1.32506	1.33565	1.12065	1.30315	1.28267	1.50673	1.24927	1.32054	1.17976	1.1498	1.33157	1.48165	1.14583	1.29802
IPI00007401	IPO8	Importin-8	IPI00007401;IPI00793997;IPI01012782;IPI01011377;IPI01011835;IPI01013245;IPI01012349	1.48999e+08	7	0.84611	0.81192	2.95843	1.09816	1.19093	1.08007	0.72372	0.66275	0.55638	1.01867	1.17525	1.15901	0.94081	0.91153	1.02553	1.04284	1.18572	1.16155	0.68394	0.70806	0.76081	0.97005	1.23566	1.0829	1.27528	1.18666	1.25516	2.15033	1.69384	1.95081	1.56531	2.00152	1.71441	1.32171	1.23499	1.31828	1.19422	1.39912	0.97546	1.09019	1.14732	1.33973	1.76547	2.29674
IPI00007402	IPO7	Importin-7	IPI00007402;IPI00981775	7.03053e+08	18	0.55757	0.61726	0.88139	0.95767	1.06299	1.03709	0.9815	0.93526	0.95658	0.98938	0.93247	1.054	1.17751	1.09545	1.14915	1.29285	1.22876	1.29786	0.73296	0.92259	1.07506	0.94026	0.91306	1.04381	1.47726	1.25985	1.17883	1.79007	2.15055	1.86358	0.94919	1.19636	1.01197	0.91992	1.03459	0.87857	1.0165	0.8781	0.95276	1.0937	1.10704	1.07722	0.60517	0.61537
IPI00007423	ANP32B	Isoform 1 of Acidic leucine-rich nuclear phosphoprotein 32 family member B	IPI00007423;IPI00647001;IPI00759824;IPI00887411	8.52838e+08	7	1.44603	0.53292	0.70483	1.45298	1.38433	1.66521	1.17018	0.88208	1.12493	1.34124	1.37113	1.53619	1.44116	1.53759	1.69772	0.93963	0.95961	0.91597	0.65075	0.18372	0.26244	1.24363	1.0025	1.15702	1.25899	1.11082	1.15131	1.64117	1.18836	1.63731	1.40786	1.12017	1.14326	1.23158	1.14788	1.31826	1.10179	1.06693	1.27953	0.99221	1.34543	1.12306	0.71088	0.71591
IPI00007611	ATP5O	ATP synthase subunit O, mitochondrial	IPI00007611;IPI00789135;IPI00878218;IPI00893479	1446237323	9	1.42763	1.35767	1.51267	0.62948	0.7481	0.78871	0.69085	0.77618	0.77142	0.69044	0.75152	0.65179	0.63609	0.60552	0.55787	0.63494	0.83348	0.82661	1.55055	1.60731	1.67165	0.69365	0.87473	0.7975	1.14765	1.23749	1.29312	0.8003	0.79442	0.77981	2.12084	2.0566	2.21019	0.93192	0.77793	0.96467	0.89988	0.99884	0.96978	1.0015	0.86215	0.98408	1.87121	1.83882
IPI00007673	CHCHD2	Coiled-coil-helix-coiled-coil-helix domain-containing protein 2, mitochondrial	IPI00007673;IPI00401259;IPI00009466	195135070	3	1.74172	1.81052	1.23924	1.11281	2.28073	1.89207	1.10055	1.95486	1.68069	0.87964	1.56679	1.68601	1.63219	0.89973	1.42553	0.90225	1.37371	1.41185	1.32527	0.88442	1.14531	0.75775	1.17693	1.41892	0.86775	0.75613	1.02725	0.87643	0.73744	0.71067	0.51734	0.5233	0.97795	0.96949	0.89207	1.18641	1.10971	1.47359	1.11576	1.1134	1.12048	1.10394	0.37705	0.45511
IPI00007675	DYNC1LI1	Cytoplasmic dynein 1 light intermediate chain 1	IPI00007675;IPI00909015;IPI00796377;IPI00927867	1.84685e+08	8	0.61099	0.55632	1.69427	0.88908	0.97336	1.11074	0.86651	1.10253	1.03381	1.04828	1.24185	1.21385	1.1807	1.0999	1.09086	1.23386	1.39356	1.30173	0.66926	0.68304	0.67881	0.80426	1.03432	1.04042	1.30265	1.29905	1.34309	2.27438	2.3873	2.48507	0.85523	0.93338	0.79582	1.36392	1.23988	1.40701	0.97873	1.1195	1.22083	1.32514	1.31667	1.30628	1.00767	1.14116
IPI00007676	HSD17B12	Estradiol 17-beta-dehydrogenase 12	IPI00007676;IPI00955780;IPI00984097;IPI00788741	2.23204e+08	10	1.35887	1.75343	1.80475	1.43621	1.21185	1.26611	1.29273	1.15649	1.31896	1.35767	1.1889	1.46018	1.1017	0.97183	1.39789	1.60138	1.49131	1.64035	0.73988	1.62448	2.18576	1.31834	1.18786	1.3679	0.70583	0.70613	0.63894	0.58509	0.27141	0.79666	1.08526	0.97649	1.18465	0.31359	0.5532	0.49825	0.30883	0.4462	1.44141	1.15889	0.51291	0.84692	1.41629	1.48419
IPI00007702	HSPA2	Heat shock-related 70 kDa protein 2	IPI00007702;IPI00902596	3.98365e+07	7	0.74932	0.70246	2.28945	0.35022	0.64792	0.68914	0.65065	0.65715	0.23287	0.43307	0.65066	0.81518	0.5167	0.66114	0.91503	0.69449	0.88047	0.9172	0.83745	1.75034	1.66379	0.48915	0.51743	1.53766	1.24949	1.52391	1.46325	1.04749	1.06427	1.04988	0.97482	1.16592	1.16044	1.15504	1.25402	1.75631	1.23111	1.49022	1.30389	0.81769	1.31504	1.14372	3.63963	4.45655
IPI00007729	NOL7	Isoform 1 of Nucleolar protein 7	IPI00007729;IPI00607836	5.77795e+07	2	1.37041	0.84427	1.22155	0.87788	1.51067	0.98906	0.96911	1.3711	1.24956	1.16423	1.3541	1.16931	1.08488	0.99309	1.21031	0.74536	1.06357	0.85402	1.02743	0.51273	0.32181	0.88952	0.96966	0.89532	1.74329	1.73993	1.97596	0.98678	1.39098	1.05654	0.19616	NA	1	0.86082	0.96334	0.86712	1.33326	1.52952	1.28675	0.60984	0.74182	0.77183	1.10818	1.14329
IPI00007755	RAB21	Ras-related protein Rab-21	IPI00007755	2.92614e+08	8	0.97023	0.79142	0.672	0.99724	0.87318	0.6699	0.95208	0.83755	0.66339	0.99316	0.77346	0.83618	0.66899	0.89178	0.96819	1.72788	1.16108	0.97594	0.659	1.11442	0.86928	1.00796	0.99677	0.95469	0.89762	1.06098	0.92541	1.18638	1.18522	0.95487	1.06556	1.04406	1.15909	1.02408	0.94928	0.97446	0.91812	0.78607	0.76705	1.05191	0.89183	1.05581	1.21061	1.08455
IPI00007764	HN1	Isoform 1 of Hematological and neurological expressed 1 protein	IPI00007764;IPI00384857;IPI00447316;IPI00917313;IPI01016073	1.34186e+08	6	0.0855	NA	0.07615	0.94164	1.72744	1.47116	0.74324	1.27334	1.28298	1.10949	1.42536	2.07333	1.28328	0.99806	1.58241	0.54252	1.03674	1.41473	0.06285	NA	3.61205	0.59976	1.36323	1.31452	0.93011	0.94728	0.94075	0.7207	0.67149	0.53418	1.09394	0.81366	0.56574	0.74347	0.77438	0.9469	0.85699	0.95165	0.55994	0.56317	0.75593	0.88012	NA	0.33821
IPI00007797	FABP5	Fatty acid-binding protein, epidermal	IPI00007797;IPI00788781;IPI00869087	6.2494e+08	10	0.09397	0.14764	0.31276	0.91096	1.45863	1.30762	0.82791	1.38694	1.02599	0.77732	1.37091	1.32381	1.38251	0.73752	1.18592	0.71095	1.09394	1.13278	0.14505	0.83465	0.16649	0.66307	1.16496	1.33289	1.11187	0.91011	0.87859	1.47172	1.69128	1.43221	0.98412	1.08916	1.02355	1.16408	1.20116	1.07833	0.83277	0.6343	0.78369	1.09253	1.33162	0.91402	0.27974	0.20735
IPI00007800	ANGPTL2	Angiopoietin-related protein 2	IPI00007800	1.24818e+06	2	1.54596	1.67867	0.74577	NA	1	NA	1	NA	1	NA	0.48293	NA	1	0.51099	NA	1	0.16831	0.32962	1.51993	3.17931	3.37498	NA	1.1417	NA	1	NA	1	NA	1	0.48103	NA	1	NA	1	NA	1	NA	1	1.27946	NA	1	NA	1	NA
IPI00007812	ATP6V1B2	V-type proton ATPase subunit B, brain isoform	IPI00007812;IPI00848320;IPI00979664;IPI00304911;IPI00924887;IPI00925534;IPI00925827;IPI00926751;IPI01015994;IPI00980527;IPI01011788	2.80463e+08	13	0.75601	0.63237	0.62988	1.00643	1.67139	1.60333	1.08898	1.86004	1.96514	1.17916	1.95953	1.74272	1.79242	1.0001	1.34449	1.19346	1.53383	1.70028	0.55716	0.63388	0.57026	1.04376	1.62082	1.71594	0.85277	0.94794	1.10318	0.86048	0.86692	0.87847	1.17173	1.1208	0.99475	0.99686	0.97251	0.9597	0.7756	0.81721	0.8447	0.97968	1.0927	1.04921	0.51319	0.85907
IPI00007814	ATP6V1C1	V-type proton ATPase subunit C 1	IPI00007814;IPI00983141;IPI00302644;IPI00719217	3.21341e+08	13	0.64773	0.45054	0.56088	0.73513	0.82504	0.88283	0.894	0.9116	1.0599	0.90817	1.00906	0.84835	0.7546	0.73455	1.00584	1.09297	0.96853	1.03287	0.59041	0.5286	0.59722	0.90055	0.93743	0.90984	1.08305	1.10447	1.11654	1.56466	1.61416	1.79488	1.15763	1.44017	1.22151	1.55777	1.49499	1.56954	1.32478	1.14006	1.17122	1.43236	1.47268	1.47413	1.08862	0.97621
IPI00007926	C6orf108	Isoform 1 of Deoxyribonucleoside 5'-monophosphate N-glycosidase	IPI00007926;IPI00395835;IPI00967902	1.82789e+08	6	0.52099	0.5935	0.46831	0.79208	0.52879	0.61909	0.83418	0.58407	0.59585	1.00409	0.70045	0.70927	0.65521	0.7165	0.4561	0.53385	0.78627	0.4788	0.82518	0.65194	0.89588	0.82741	0.66416	0.55779	1.71976	1.66882	1.69202	1.28927	1.0358	1.16082	1.26791	1.37532	1.47044	1.17783	1.108	1.42641	1.49689	1.41091	1.51524	2.09643	1.23622	0.87887	1.51876	1.53026
IPI00007927	SMC2	Isoform 1 of Structural maintenance of chromosomes protein 2	IPI00007927;IPI00232806;IPI01010977	6.80841e+08	16	0.58455	0.43913	1.05538	1.2214	1.13121	1.0471	0.52186	0.48363	0.49216	1.16335	1.27617	1.26441	1.52577	1.4643	1.37478	1.20463	1.68104	1.4083	0.36837	0.73917	0.76086	1.44433	1.77961	1.62479	0.875	0.92783	0.86597	1.72039	1.69913	1.88874	1.85224	2.09528	1.80359	1.28855	1.35365	1.21697	1.19021	1.144	1.40866	1.19065	1.0727	1.14576	0.60244	0.73147
IPI00007928	PRPF8	Pre-mRNA-processing-splicing factor 8	IPI00007928;IPI01010344	2185716950	51	1.30558	1.31744	1.06287	0.92227	1.05364	1.08969	0.80822	1.10064	1.02485	0.99632	1.12263	1.08079	1.03993	1.02373	1.23729	0.93437	1.11159	1.07607	1.0536	1.13262	1.14239	1.11709	1.29196	1.30223	1.11442	1.11535	1.16747	1.12139	1.14501	1.20102	0.71944	0.65854	0.60339	1.14107	1.21504	1.17465	1.17488	1.14838	1.05179	0.98315	0.98521	0.97452	1.00422	0.92327
IPI00007935	PDLIM5	Isoform 1 of PDZ and LIM domain protein 5	IPI00007935;IPI00553102;IPI00555593;IPI00966347;IPI00966603;IPI00973432;IPI00103146;IPI01013659;IPI00942043;IPI00964290;IPI00981155	5.97467e+08	7	1.03265	0.55053	3.50877	0.79074	0.97895	0.85702	0.88508	0.9827	1.05554	0.79006	0.65118	0.91009	0.63829	0.85702	1.26169	1.05845	0.6752	0.85876	0.5004	0.4736	0.6492	0.77902	0.88371	0.98722	0.76873	0.65251	0.99031	0.62985	0.91774	0.72236	0.78666	0.81473	0.77972	0.90254	1.02248	0.83465	0.87681	1.21695	0.87165	1.08187	0.9348	1.17871	0.53132	0.67866
IPI00007940	ERLIN1	erlin-1	IPI00007940	9.42015e+07	2	0.89358	NA	1.23917	1.00896	0.98418	0.68417	0.99603	0.91754	0.65603	0.91342	1.03885	0.84533	0.82125	0.94714	0.64705	1.1535	0.93163	0.88318	0.88741	0.89885	1.1947	1.05244	1.03361	0.91926	0.8948	0.8619	1.06154	0.64511	0.60391	0.47779	0.75878	1.1581	1.26893	0.77833	0.75398	0.74318	0.61389	0.66481	0.87122	0.73835	0.74674	0.63288	1.1083	0.93808
IPI00007941	HEXIM1	Protein HEXIM1	IPI00007941	9.52659e+07	6	0.59619	0.85684	1.07125	1.49138	1.4439	1.33022	2.24037	1.6366	1.09269	1.4886	1.23562	0.96536	1.1306	1.55824	0.68028	1.60495	1.25887	1.45584	0.75662	0.33608	0.52343	1.72315	1.45635	1.34917	0.7358	0.70904	0.73169	1.07499	1.19324	1.10188	0.62115	1.2803	0.36302	1.35857	1.44397	1.29682	1.46067	1.29133	1.29793	1.31224	1.38477	1.22407	0.58745	0.80247
IPI00007943	STAMBP	STAM-binding protein	IPI00007943;IPI00917973;IPI01015782	7.11586e+07	4	0.86331	2.23345	0.43296	1.10843	1.36355	1.01636	1.57848	1.2389	1.22875	1.34949	0.92992	0.96215	0.91007	1.07992	1.00985	1.24522	1.27522	0.97996	1.55574	0.77358	1.67357	1.43159	1.29684	1.19379	0.91452	0.75089	1.17563	1.12476	0.63785	1.39946	1.03335	0.73172	1.04147	1.08438	1.00023	0.97289	1.20456	1.17047	0.98754	0.94281	1.35984	1.05414	0.55554	0.81297
IPI00007948	POLR3C	DNA-directed RNA polymerase III subunit RPC3	IPI00007948;IPI00642130	2.87812e+07	3	1.92334	1.11641	NA	1.022	1.38547	1.04677	0.8473	1.05061	0.98138	0.89897	1.36625	1.2434	1.05872	1.6515	1.48885	1.16165	1.57865	1.37217	2.85259	0.65137	0.51335	2.12259	1.65825	1.1965	0.48667	0.73569	1.05953	1.29812	0.39138	1.54606	0.95535	NA	0.84302	1.23654	1.29531	1.37158	1.20807	1.24048	1.11702	1.44446	1.317	1.55754	0.44858	0.50477
IPI00008137	ZNF295	Isoform 1 of Zinc finger protein 295	IPI00008137	8.4543e+07	2	2.04864	0.57935	NA	0.88746	0.79996	0.79362	1.38771	1.17026	0.67686	0.19827	1.07292	0.82607	0.66982	1.36897	0.9515	0.80711	0.89747	0.64949	2.39299	2.04293	1.65561	1.07903	0.89218	0.65495	1.38132	2.54569	1.46922	0.77698	1.35213	1.21618	3.11101	0.95926	3.14927	0.23052	1.00494	1.34931	1.86671	1.37606	1.76421	1.21369	1.30825	1.33571	0.77505	1.51635
IPI00008164	PREP	Prolyl endopeptidase	IPI00008164	174957015	17	0.45364	0.51748	0.94828	0.99336	0.83222	0.72272	1.09628	0.77055	0.79816	0.94825	0.76967	0.82856	0.71245	0.96528	0.81979	0.88531	0.8277	0.72749	0.8059	0.47266	0.5743	0.90689	0.72466	0.63398	1.02303	1.03739	0.86464	0.99807	0.8121	0.95394	0.57952	0.78185	0.81868	1.09529	1.02319	0.85595	0.77163	0.84075	0.82373	0.932	0.84674	0.9398	1.68915	1.82985
IPI00008167	ATP1B3	Sodium/potassium-transporting ATPase subunit beta-3	IPI00008167;IPI00945216;IPI00945384;IPI00944896;IPI00787965;IPI00793333	1108895587	7	1.16257	1.04805	5.20035	0.89526	0.86186	0.83168	1.00506	0.97563	0.85756	1.04505	0.99705	0.90642	0.90379	1.02889	0.93585	1.32903	1.0819	1.26775	1.07974	1.02538	0.98475	0.82953	0.87668	1.07624	0.75163	0.71134	0.44454	0.68934	0.93853	0.79072	0.79103	0.8768	0.75478	0.75422	0.76103	0.73429	1.06605	0.79717	0.82381	0.7915	1.00925	0.66302	1.134	1.20306
IPI00008215	ME1	NADP-dependent malic enzyme	IPI00008215;IPI01009977;IPI01015637;IPI01016024	2.48246e+07	7	1.51163	NA	1	0.68153	0.54008	0.60619	1.05505	0.64753	1.00421	0.77468	0.42172	0.54992	0.50929	0.61796	0.49131	0.76662	0.52076	0.52556	0.23276	0.74001	NA	0.5608	0.49068	0.50799	1.38008	2.25419	NA	0.6846	0.99778	1.80688	NA	0.46131	NA	0.83585	0.62499	NA	1.06359	0.54198	0.1051	NA	1	0.56891	0.58082	0.491
IPI00008219	RAD23A	UV excision repair protein RAD23 homolog A	IPI00008219;IPI01011338	4.16467e+07	6	0.68203	0.99055	0.45962	2.35306	2.11204	2.18401	2.60658	2.60324	1.94068	3.13387	2.46067	3.06291	2.2153	2.31121	1.99218	2.07095	2.06682	2.28321	1.16847	0.15492	0.26221	1.88695	1.74848	2.02037	0.37909	0.38091	0.6415	1.17954	0.94899	1.20255	NA	0.88271	0.39123	0.87547	0.88095	0.7175	0.53236	0.71101	0.69336	0.45112	0.42913	0.52021	0.16121	NA
IPI00008223	RAD23B	UV excision repair protein RAD23 homolog B	IPI00008223;IPI00479614;IPI00642549;IPI01009205;IPI00643078	9.82859e+08	10	0.91551	0.83083	1.11595	1.51964	1.2766	1.16495	1.61368	1.22317	1.20502	1.41322	1.08124	1.16499	0.82045	1.35828	1.28435	1.04866	0.93402	0.9845	1.09817	0.84449	0.94668	1.05124	0.91187	1.111	0.83494	0.67618	0.75511	1.00584	1.19413	1.05392	0.99446	0.82344	0.76473	0.93452	0.90496	0.93394	1.02067	1.11456	0.93535	0.93314	0.97605	0.96309	0.52535	0.54816
IPI00008240	MARS	Methionyl-tRNA synthetase, cytoplasmic	IPI00008240;IPI00185398;IPI01020714;IPI01021036;IPI01021332;IPI01021686;IPI00976594;IPI01015558;IPI01021195;IPI01021858;IPI01018640;IPI01022954;IPI01020886;IPI01021517;IPI01022183;IPI01022809;IPI01022995	1560613305	30	1.10823	1.10188	0.95134	0.9511	0.83906	0.81074	0.91928	0.77011	0.76523	0.88579	0.83619	0.87424	0.86295	0.95892	1.05935	0.94078	0.90848	0.8233	1.30967	1.36415	1.36843	0.95515	0.80343	0.66868	1.17909	1.14046	1.18547	1.32859	1.32457	1.3645	1.20872	1.1724	1.23097	1.00419	1.10029	1.05848	1.31308	1.38589	1.35105	1.32808	1.34166	1.34244	0.92613	1.01
IPI00008274	CAP1	Isoform 1 of Adenylyl cyclase-associated protein 1	IPI00008274;IPI00641881;IPI00642414;IPI00644109;IPI00644589;IPI00646269;IPI00646869;IPI00647351;IPI01009563;IPI00639931;IPI00645789	647298568	5	0.55922	0.67815	0.80232	1.08551	1.64923	1.36084	0.98867	1.34281	1.41651	1.07438	1.55673	1.27395	1.50951	1.33441	1.11532	1.03521	1.29224	0.92431	1.18304	0.39138	0.58863	0.82866	1.08757	0.94546	1.13321	1.18769	1.14841	1.47524	1.41752	1.38264	1.04995	0.99727	1.106	1.56668	1.57305	1.38328	1.12475	1.15754	1.39345	1.56259	1.5524	1.62432	0.38696	0.49621
IPI00008278	MAGEC2	Melanoma-associated antigen C2	IPI00008278	1.67065e+06	4	4.39616	1.0227	1.28006	1.03958	0.98875	0.97993	0.94081	0.79723	0.87527	0.79613	0.83092	1.58217	0.86441	1.37423	0.76719	1.61181	1.02406	1.09426	0.77964	1.58923	1.72203	1.66143	1.27294	0.78611	0.40663	0.732	0.5836	NA	0.49517	NA	1	NA	6.17678	1.91723	NA	1	NA	1	NA	1.77178	NA	1	NA	1
IPI00008433	RPS5	40S ribosomal protein S5	IPI00008433;IPI00555941;REVERSED_IPI00031678;REVERSED_IPI00908711;REVERSED_IPI01012186	2309814727	14	1.56772	1.47556	1.53908	1.20924	0.94523	0.83473	1.47402	1.19069	1.40401	1.4311	0.85604	1.02356	1.00065	1.48386	1.1951	1.23606	0.95762	1.03019	1.50993	1.98907	1.85888	1.37778	1.33594	1.00115	0.96763	0.97565	0.95967	0.47277	0.44384	0.5744	0.68049	0.82964	0.86212	0.80966	0.81278	0.81382	0.99221	1.00752	1.01473	0.95687	0.91225	0.99236	0.62808	0.74373
IPI00008438	RPS10	40S ribosomal protein S10	IPI00008438;IPI00478810;IPI00749512;IPI00816715;IPI00978180;IPI00025842	1248487039	7	1.2048	0.98004	0.74932	1.31153	0.87852	1.30744	1.76997	1.49793	0.75972	1.37146	1.05096	1.2887	1.20418	1.91041	1.35238	1.72129	1.19596	1.99269	1.18107	1.45812	1.22207	1.40426	1.05587	1.37061	0.89811	1.32438	1.16157	0.65372	0.68419	0.68135	0.81132	0.79726	0.88699	1.03601	1.07553	0.90554	1.04118	1.02028	1.14746	0.97161	1.1734	0.8856	0.58555	0.60832
IPI00008454	DNAJB11	DnaJ homolog subfamily B member 11	IPI00008454;IPI00927297	4.23153e+08	9	1.11099	1.72939	1.14485	0.80051	0.79902	0.67376	0.86979	0.84286	0.69665	0.62736	0.81293	0.72584	0.69435	0.76988	0.639	1.07844	0.97463	1.09913	1.12046	0.86124	1.01686	0.82173	0.85433	0.72555	0.93366	0.85241	0.88175	0.8311	0.67558	0.66245	1.43824	1.33102	1.12614	0.67836	0.75278	0.69381	0.75844	0.78654	0.59529	0.89871	0.74561	0.77748	1.46223	1.34971
IPI00008485	ACO1	Cytoplasmic aconitate hydratase	IPI00008485;IPI01011965;IPI00643595;IPI00930318	2.08592e+08	16	1.06474	1.044	0.95997	1.02378	0.81893	1.17706	1.10688	0.87646	0.78534	1.0414	0.8679	0.87938	0.8255	0.91757	0.85964	0.98174	0.81519	0.85814	1.03301	1.13498	0.8051	1.10787	0.7458	1.04432	0.59327	0.60259	0.42591	0.7587	0.83936	0.75905	1.22135	1.11196	0.94727	0.68134	0.70423	0.73023	0.50556	0.57995	0.46986	0.64512	0.73162	0.45226	0.83882	0.72095
IPI00008490	UNC93B1	Protein unc-93 homolog B1	IPI00008490;IPI00787456	658256	2	0.8401	1.87574	NA	1	NA	0.68212	NA	0.543	1.71514	NA	1	NA	1.14843	0.79945	NA	0.81213	NA	0.54193	0.812	0.71837	NA	1.16949	0.51799	NA	1	NA	1	NA	13.0193	NA	1	NA	1	NA	0.34393	NA	1	1.16635	0.84434	NA	1	1.46208	34.4708	0.76929
IPI00008494	ICAM1	Intercellular adhesion molecule 1	IPI00008494;IPI00909039;IPI00910734;IPI01014451;IPI00385789	1.19354e+08	12	2.72196	3.17804	2.04526	0.73045	0.62547	0.66148	0.81359	0.52503	0.62992	0.58999	0.61214	0.55956	0.36065	0.47951	0.42907	0.92912	0.80625	0.78096	3.35439	2.33111	2.70081	0.88998	0.67631	0.69239	1.5879	1.59968	1.5022	0.81221	1.27941	0.98859	0.7992	0.70209	0.68807	1.34642	1.51648	1.54063	1.15029	0.99983	0.97126	1.45819	1.6628	1.68279	7.16028	5.90316
IPI00008527	RPLP1	60S acidic ribosomal protein P1	IPI00008527	171572183	3	1.12811	0.64407	0.73442	1.03572	1.0261	0.78815	1.28948	2.31504	1.03313	1.51234	1.13729	1.21163	1.27084	0.97722	1.64745	0.9714	1.2682	0.70424	1.4213	0.85626	0.95619	1.65506	1.1421	0.83923	0.65471	0.52726	0.68818	0.85402	0.43702	1.5863	1.5434	0.79796	1.10877	0.50399	0.59597	1.18241	0.57407	0.92285	0.58507	1.43364	0.45496	1.86424	0.79422	1.21772
IPI00008529	RPLP2	60S acidic ribosomal protein P2	IPI00008529;IPI00981000	5736274099	11	0.74608	0.90348	0.7174	1.14485	1.04649	0.96467	1.48495	1.37771	1.28851	1.31337	1.26473	0.99864	1.48692	1.48293	0.79246	1.14004	1.26292	0.91642	1.00975	0.2711	0.34401	0.99083	1.11952	1.02957	0.81981	0.81638	0.89917	0.72099	0.59874	0.67339	1.64825	1.47724	1.45539	0.72836	0.7204	0.71137	0.91025	0.85572	0.97154	0.93902	0.96992	1.01084	0.49048	0.45766
IPI00008530	RPLP0	60S acidic ribosomal protein P0	IPI00008530;IPI00556485;IPI01020986;IPI01021139;IPI01021320;IPI01021490;IPI01021889;IPI01022043;IPI01022174;IPI01022462;IPI01022636;IPI01023074;IPI00868999;IPI00871646;IPI01021777	2377954001	12	0.95266	0.78026	0.91755	1.27948	1.25476	1.15743	1.42484	1.71577	1.6397	1.37739	1.64506	1.46699	1.71731	1.53163	1.94847	1.28639	1.30729	1.32068	1.08199	0.98079	0.90982	1.17036	1.38183	1.47345	0.70655	0.75948	0.78455	0.74419	0.82673	0.69431	1.1883	0.96047	1.10356	0.8252	0.70239	0.78413	0.68742	0.78291	0.74757	0.78114	0.62947	0.73748	0.58309	0.50604
IPI00008531	RCOR1	REST corepressor 1	IPI00008531;IPI00164550;IPI00903300;IPI00909804;IPI00914887;IPI00914919;IPI00975952;IPI00985346	1.98238e+07	2	1.18455	1.23957	1.81491	1.06576	1.03979	0.7564	0.90098	0.7763	0.69442	0.97078	1.40189	0.78905	1.03288	1.29073	1.61889	0.98264	1.09614	0.94839	1.05815	0.77288	7.68274	0.947	0.95505	0.91625	0.97307	1.44801	0.82724	2.17933	1.8603	1.9068	0.47163	0.3208	0.32795	1.70564	1.80466	1.79962	1.58251	1.43821	1.58347	1.04579	2.059	1.40507	0.96152	0.92434
IPI00008552	GLRX3	Glutaredoxin-3	IPI00008552	310528049	10	0.67513	0.78755	0.65012	2.31489	2.3839	2.22633	1.80168	1.76584	1.91672	2.03499	1.81488	1.81969	2.21501	2.07428	1.87429	2.41378	2.40617	2.55659	1.00467	0.74893	0.81423	1.57312	1.83037	2.07729	0.86786	0.72826	0.89718	1.49286	1.48219	1.56141	0.9642	1.07383	1.13815	1.00891	1.00196	0.92521	0.96123	1.02413	0.69732	0.97544	0.95097	0.90528	0.36099	0.42562
IPI00008557	IGF2BP1	Insulin-like growth factor 2 mRNA-binding protein 1	IPI00008557;IPI00930694	6.32601e+08	17	0.99442	1.36689	0.97802	0.73275	0.98551	0.80256	0.76353	0.99964	0.8938	0.7343	0.90633	1.00256	0.97822	0.72555	0.87189	0.80223	0.93965	0.87417	1.35039	1.22362	1.26907	0.80326	0.93121	0.93409	1.34691	1.57612	1.45764	2.6252	2.65562	2.75763	2.31878	2.15925	2.46936	1.95849	2.09962	1.88315	1.67402	1.62022	1.83197	2.05406	2.03357	1.9063	1.73494	1.95526
IPI00008569	YKT6	Synaptobrevin homolog YKT6	IPI00008569;IPI00909691;IPI00924927	1.42331e+08	6	0.65119	0.73071	0.52908	1.43919	1.38562	1.30366	1.54046	1.41854	1.52326	1.48234	1.30342	1.44741	1.18973	1.25004	1.40159	1.70156	1.46587	1.58833	0.77268	0.87966	0.63818	1.38107	1.24866	1.19515	1.03308	1.11458	0.79512	1.17232	1.11829	1.1595	0.92834	1.50635	0.67576	0.90588	0.93113	0.7048	0.9732	0.88146	1.0162	1.36964	1.42732	1.38297	0.76308	0.5888
IPI00008575	KHDRBS1	Isoform 1 of KH domain-containing, RNA-binding, signal transduction-associated protein 1	IPI00008575;IPI00082310;IPI00385834;IPI00479209	7.52634e+08	8	1.8783	1.26646	1.41871	1.30835	1.1879	1.18514	1.39732	0.94745	1.24939	1.5452	0.88232	1.0908	1.18099	1.53928	0.87326	1.1549	0.93985	0.79863	1.05809	1.17206	1.27172	1.06739	1.18823	1.1605	0.91747	0.69618	0.97513	0.87963	0.74838	1.02621	0.90795	0.88224	1.07479	1.16099	1.01586	1.23589	1.13523	1.58936	1.07059	1.08399	0.92635	1.02043	0.95807	0.9698
IPI00008708	RSL1D1	Ribosomal L1 domain-containing protein 1	IPI00008708;IPI00642046;IPI01016043	1697187041	28	1.43024	1.5872	1.34718	1.22973	1.59647	1.64907	1.25238	1.73827	1.45032	1.02862	1.38815	1.34863	1.91485	1.2832	1.74074	1.22011	1.53601	1.44001	1.25451	1.11675	1.07731	1.22084	1.56849	1.52294	1.05901	1.07656	1.1938	0.82782	0.77915	0.83637	0.31539	0.59801	0.59438	0.78449	0.7237	0.76045	0.94693	1.05164	0.98194	0.57413	0.57414	0.5821	0.98086	1.01748
IPI00008711	WFS1	Wolframin	IPI00008711;IPI00965034	1.99628e+07	4	0.73114	0.6046	NA	1	0.33148	0.31791	NA	0.31885	0.44008	0.24045	0.6965	0.29339	0.23784	NA	1	0.34547	0.64345	0.7793	0.39308	1.15895	0.47186	NA	0.45521	0.68524	2.04142	2.26218	1.97091	1.2603	1.21993	1.50292	2.72351	1.5921	1.29024	2.75086	1.85638	2.12298	2.06444	1.71484	2.2205	1.382	1.54919	1.38915	3.44508	2.67616
IPI00008728	CLPX	ATP-dependent Clp protease ATP-binding subunit clpX-like, mitochondrial	IPI00008728;IPI01012768	2.34905e+08	12	1.02821	0.98795	2.41288	1.15285	0.97348	0.85874	1.17427	0.81814	0.95856	0.79419	0.81736	0.74089	0.73486	0.69413	0.8124	1.14695	0.93042	0.93677	0.96471	1.12004	0.83769	1.3307	1.1448	1.08258	1.1751	0.90414	0.83115	0.77599	0.84591	0.83095	0.94916	1.10487	1.11433	0.93198	1.06023	1.00418	1.07661	1.23571	1.06678	0.98192	1.04664	1.09147	1.12377	1.05281
IPI00008787	NAGLU	Alpha-N-acetylglucosaminidase	IPI00008787;IPI00555656;IPI00746033	5.78331e+06	5	1.5909	1.49381	NA	0.72896	0.43042	0.82568	1.36703	1.11706	1.58811	0.91741	1.03894	1.04335	0.89548	0.8981	1.12577	0.80568	0.83381	0.65487	1.68622	0.76069	0.99803	0.77552	0.76652	0.84847	2.19899	2.68317	1.99885	0.50594	0.89224	NA	0.90898	NA	0.79465	0.74265	0.87729	0.53865	0.88355	NA	1	0.82865	0.43937	0.32952	5.45022	3.45636
IPI00008791	CIAO1	Probable cytosolic iron-sulfur protein assembly protein CIAO1	IPI00008791;IPI00908614;IPI00978990	5.06283e+07	6	0.97678	1.53806	2.70325	1.16521	1.32308	1.20486	1.48636	1.70161	1.0879	1.23562	1.18869	1.29542	1.49688	1.18977	1.7453	1.75697	1.79262	1.39314	1.1849	1.15389	1.38556	1.78684	1.4336	1.02192	0.74951	0.93387	1.62169	0.93183	0.71531	0.54206	1.81322	2.36219	1.90923	0.82536	0.94041	0.73099	0.50909	1.00363	0.73646	1.03378	0.69451	0.77176	0.45466	1.51513
IPI00008867	GYS2	Glycogen [starch] synthase, liver	IPI00008867	1.24403e+07	2	1.3529	1.2689	0.55892	1.6878	2.10799	1.93373	1.52978	1.94224	1.99353	1.34517	1.75484	1.59467	1.79372	1.27721	1.79537	1.91166	1.87589	1.65881	1.28891	2.13148	2.30834	1.55198	1.71464	2.0145	NA	2.7335	0.24263	NA	0.4186	1.07361	NA	0.38534	NA	0.37394	NA	0.3955	0.30716	0.22859	NA	0.31703	0.52186	0.39041	0.65486	0.48612
IPI00008868	MAP1B	Microtubule-associated protein 1B	IPI00008868;IPI00965014;IPI00966431;IPI00965821;IPI00967349	7.21355e+08	26	0.61657	0.50956	1.00629	1.00388	0.81911	0.88857	0.94877	1.11699	0.86233	1.01428	0.95004	0.69937	0.94277	1.05487	0.80151	1.06025	1.29678	1.10535	1.01247	0.83573	1.16529	0.91525	1.02112	0.87325	0.92022	1.04795	0.95835	0.90715	0.87526	1.03568	0.94873	1.28598	1.28611	1.38254	1.15149	1.04254	0.98564	1.23821	1.22164	1.15224	1.54127	1.63558	1.32273	1.28264
IPI00008961	TERF2IP	Telomeric repeat-binding factor 2-interacting protein 1	IPI00008961	2.66196e+08	10	0.81426	1.03261	0.9253	1.29485	0.93695	1.03684	1.06023	0.72028	0.92745	1.42038	1.04578	0.91065	1.13579	1.08101	0.61167	1.24507	0.98656	0.89415	0.89927	0.79786	0.6827	1.17998	1.0707	1.05784	0.6953	0.94079	0.88497	0.88093	0.91387	0.91648	0.94086	1.07026	0.75331	0.77369	0.84075	0.87658	1.01175	1.01585	1.10535	0.77584	0.83407	0.96252	0.63911	0.62814
IPI00008964	RAB1B	Ras-related protein Rab-1B	IPI00008964;IPI00374519;IPI00975821;IPI00022134;IPI01009517	1.20986e+08	2	NA	1	1.27692	1.14761	0.68663	0.56196	1.11139	0.7204	0.77652	1.21638	0.88304	0.67489	0.98151	0.94112	0.00366	1.20453	0.66547	0.55766	0.83377	1.23992	1.44352	0.90866	0.95761	0.68483	0.9991	1.68857	1.53278	0.93858	0.90048	0.94864	1.05999	0.70817	1.07497	1.24677	NA	1	NA	1	0.68493	1.22083	0.56285	NA	0.8422	0.47061
IPI00008986	SLC7A5	Large neutral amino acids transporter small subunit 1	IPI00008986;IPI00549477;IPI00644701;IPI00910358	3.02334e+08	5	0.27253	0.31339	0.26496	0.55568	0.71314	0.50954	0.33988	0.39477	0.30688	0.52058	0.56887	0.55621	0.98739	0.81333	0.81304	0.89688	0.99437	0.96385	0.27869	0.35191	0.53729	0.64475	0.79214	0.77656	1.5513	1.72786	1.37484	1.49944	1.40054	1.18506	2.46387	2.74552	2.72964	0.75948	0.97758	0.7991	1.28792	1.34055	1.63563	1.31154	1.4649	1.24355	0.60581	0.67444
IPI00008991	DR1	Protein Dr1	IPI00008991	464183291	4	0.53134	1.71173	0.40378	0.56618	0.92763	0.87067	0.67155	0.92948	1.22425	0.80492	0.83586	0.66059	0.79352	0.90997	1.12826	0.5223	0.71595	0.62992	1.13301	0.92329	0.9011	0.56424	0.75929	0.77362	1.84177	1.75081	1.27561	2.0145	1.37108	1.29489	1.56918	1.6441	1.71303	1.61077	1.73395	1.4389	1.74015	1.55131	2.10028	1.34742	1.82288	1.87966	0.55247	0.52125
IPI00008998	PTPLAD1	3-hydroxyacyl-CoA dehydratase 3	IPI00008998;IPI00938044;IPI00981356;IPI00984676;IPI00787433	2.61894e+08	8	1.11148	1.00806	1.0396	0.61789	1.2065	1.3245	0.53606	1.06568	1.24088	0.76161	1.31323	1.36055	1.21432	0.5333	1.15446	0.80599	1.37371	1.40233	1.26823	0.97482	1.11929	0.81355	1.72267	1.55456	1.59772	1.18835	1.11675	1.17652	1.2355	1.18354	1.00156	1.13629	1.2063	1.13345	1.34527	1.00364	1.01044	0.92114	0.82771	0.88467	0.93727	0.95203	2.07022	2.04313
IPI00009009	CWC15	Protein CWC15 homolog	IPI00009009	7.37764e+07	3	0.78218	1.28335	0.61587	1.78007	2.30593	1.99263	0.64782	1.28627	1.73138	1.03175	3.01292	2.65394	2.52669	0.61519	2.02006	0.48393	1.88381	1.69009	0.80085	0.57501	NA	0.58185	1.44524	1.90961	0.80681	1.49303	0.56553	1.26052	1.4286	1.5264	0.57645	0.68231	1.44274	1.33148	1.30562	1.0227	1.41734	1.89764	2.00412	1.21974	1.57383	1.06348	0.73346	0.75283
IPI00009104	RUVBL2	RuvB-like 2	IPI00009104;IPI00909925;IPI01014133	2196876713	23	1.2462	0.9338	0.90046	1.03504	1.203	1.21484	1.01922	1.05456	1.09371	1.11058	1.17492	1.17566	1.14237	1.10737	1.13249	1.09108	1.13495	1.06496	1.17682	1.1444	1.32444	0.96561	1.05447	1.07963	0.78978	0.7213	0.81627	1.24021	1.10532	1.19548	0.94393	0.89499	0.91894	0.91728	0.9528	0.94746	0.86886	0.88485	0.82215	0.89943	0.82952	0.91344	0.62718	0.64184
IPI00009198	TFPI2	Tissue factor pathway inhibitor 2	IPI00009198;IPI00926923	5.40791e+07	4	0.58664	NA	1	0.23626	0.54234	1.17043	0.25535	0.81226	0.91842	NA	0.91457	1.43932	1.02643	0.5131	0.30791	0.6573	0.17767	0.66067	3.58452	0.68406	2.2263	0.24806	0.12896	5.33697	0.68535	0.80544	0.63228	1.62835	1.8307	1.60686	3.06157	3.2345	0.26498	0.71857	0.62448	0.57545	0.31559	0.43014	0.26952	0.3308	0.23693	0.65986	1.5022	0.99017
IPI00009210	DUSP12	Dual specificity protein phosphatase 12	IPI00009210	1.74778e+07	3	1.31839	1.19931	NA	1.4623	0.68435	0.81543	0.93052	0.71033	0.57491	1.70581	1.30936	1.0937	1.28417	1.24741	0.6005	1.21895	1.13861	1.30297	1.50814	1.32796	1.07937	1.62922	1.17129	1.42161	1.13832	1.06075	0.90011	1.57867	1.79225	1.33123	1.69509	1.47816	1.59222	0.90703	1.19623	0.7681	0.9451	0.91345	4.64777	1.5402	1.23775	1.14888	0.74969	1.13959
IPI00009225	STX8	Syntaxin-8	IPI00009225	1.46508e+08	2	0.64978	1.87567	0.85612	0.59851	2.96966	1.01152	2.30457	1.16307	4.14048	0.49563	1.03148	1.02232	0.93459	0.48656	5.1417	0.40637	0.89423	0.98046	1.91988	1.12308	1.43481	0.39257	3.72535	5.2196	1.96723	1.90709	0.99267	1.13742	3.99704	3.1666	1.60931	2.15516	2.08819	2.64584	2.86762	0.86425	4.0387	1.62456	2.29166	2.71547	4.08025	2.00271	3.44802	1.89657
IPI00009236	CAV1	Isoform Alpha of Caveolin-1	IPI00009236;IPI00876941;IPI00853146;IPI00759683;IPI00852906;IPI00790433	1025719931	8	0.57021	0.56283	0.87787	0.49702	1.60751	0.89684	0.59214	0.86142	1.02332	0.6882	0.65915	1.44683	0.64995	0.6373	0.6417	0.46837	1.42206	1.03706	0.95125	0.93403	1.07067	0.52422	0.99327	0.99365	1.17025	0.92113	1.27907	1.01895	1.119	0.93728	2.83138	2.59868	1.98578	1.28643	1.08291	1.31653	1.02409	1.09784	0.88167	1.38526	1.23656	1.31955	2.21427	2.1483
IPI00009253	NAPA	Alpha-soluble NSF attachment protein	IPI00009253;IPI00748037;IPI00748905;IPI00908301;IPI00942239	1.25165e+08	10	0.87461	1.09681	1.21228	1.95625	1.84154	2.02158	2.00776	2.15021	2.12014	1.84334	2.33318	2.49396	2.35954	2.10581	2.08582	2.97681	2.51313	2.65154	0.83538	0.99644	1.09368	2.46323	2.25906	2.22079	0.77441	0.66834	0.90034	0.8779	0.76175	0.90179	0.81658	0.75271	0.79337	1.11535	1.14326	1.13227	0.8346	0.79597	0.67817	0.86328	1.03121	1.00973	0.84792	1.00965
IPI00009276	PROCR	Endothelial protein C receptor precursor	IPI00009276	1.10811e+08	4	0.98009	0.78982	NA	0.83122	0.84915	0.3962	0.73436	0.78811	0.72287	0.88115	1.00272	0.32857	1.07057	1.12743	0.50092	0.81538	0.77394	0.3599	1.44134	0.27313	0.88818	0.27229	1.01587	0.65842	1.10603	1.1813	1.52148	1.50021	1.24725	0.71552	2.20772	1.71883	1.45845	1.3266	1.29914	1.76952	1.43527	2.03507	0.98645	1.1974	1.17817	1.20054	1.13251	1.22786
IPI00009315	ACBD3	Golgi resident protein GCP60	IPI00009315;IPI00985160	8.70011e+07	6	1.26263	2.52628	1.71589	2.08106	2.03737	1.89259	2.42114	2.27817	2.13948	2.35901	1.974	1.68722	1.81858	2.18697	1.4126	2.35491	2.14448	2.28715	1.70821	1.33751	1.55462	2.09225	2.09565	2.25186	0.54127	0.69316	0.45084	0.75742	0.67492	0.48465	0.69957	0.68341	0.64973	0.58798	0.4725	0.4973	0.517	0.44662	0.7066	0.63578	0.76063	0.25145	0.44941	0.48885
IPI00009328	EIF4A3	Eukaryotic initiation factor 4A-III	IPI00009328;REVERSED_IPI00376346;REVERSED_IPI00893340;REVERSED_IPI00894053	1132493687	16	1.01117	0.72878	0.74972	0.80367	0.9534	0.97235	0.61105	0.8609	0.80824	0.71275	1.02151	1.09398	1.06141	0.81692	1.04506	0.86635	0.98865	1.15321	0.77227	0.7697	0.69469	1.11308	1.04243	1.24909	0.86695	0.99209	0.91637	1.09074	0.98913	0.97147	0.74378	0.74735	0.93817	0.85353	0.85564	0.83439	0.79736	0.82645	0.92201	0.72024	0.95316	0.7978	0.91666	0.88969
IPI00009329	UTRN	Utrophin	IPI00009329;IPI00939218;IPI00641422;IPI00644301;IPI00645298;IPI00645974;IPI00646472;IPI00514575	3.95077e+08	33	1.31938	1.318	1.25793	0.61212	0.76554	0.78193	0.79247	0.83591	0.95163	0.67933	0.7755	0.72538	0.55068	0.53836	0.54152	0.68523	0.75433	0.77595	1.15872	1.43524	1.17129	0.73185	0.82222	0.72578	1.17885	1.09101	1.12286	1.23785	1.28963	1.24761	1.41719	1.34841	1.44684	1.52744	1.51831	1.53045	1.34757	1.45266	1.54871	1.42304	1.4164	1.37993	2.20971	2.27283
IPI00009342	IQGAP1	Ras GTPase-activating-like protein IQGAP1	IPI00009342;IPI00979837;IPI00328905;IPI00981831	2776704487	55	0.5184	0.48195	0.8701	0.87543	0.93982	0.94109	0.76863	0.90926	0.87234	0.98471	1.07622	1.01951	1.04832	0.96208	0.97873	0.8456	0.96817	0.96741	0.61904	0.71355	0.63966	0.77191	0.95114	0.85747	1.03148	1.02083	0.9074	1.44673	1.29789	1.35011	0.77361	0.72727	0.68929	1.43442	1.41131	1.41125	1.05668	0.94358	0.99208	1.01149	0.97143	0.94801	1.13049	1.14592
IPI00009368	SFXN1	Sideroflexin-1	IPI00009368;IPI00963963;IPI00964267;IPI00964643	1475694903	14	2.30438	2.54691	2.40675	0.95836	0.91256	0.84024	1.00554	0.98588	1.08193	0.94529	0.93641	1.0239	0.87405	0.77971	0.87919	1.01431	0.99445	1.02088	2.13689	1.71315	1.83501	0.99432	0.93994	0.98714	0.89785	0.8563	0.96071	0.52336	0.51155	0.5596	1.44171	1.29288	1.3525	0.72158	0.6537	0.70364	0.60351	0.60414	0.66169	0.59562	0.69143	0.68692	1.12748	1.31362
IPI00009471	WDR3	WD repeat-containing protein 3	IPI00009471;IPI00447116	3.51196e+08	13	0.74084	0.93652	1.55729	1.18661	1.14105	1.18586	0.99314	1.21368	1.17463	0.90969	1.02492	0.99721	1.2087	0.95213	1.10899	1.11101	1.14086	1.05144	0.76843	1.1218	0.79205	1.13113	1.16632	1.10603	1.25723	1.27908	1.2304	0.97919	1.43101	1.04182	0.76349	0.79475	0.79267	0.99174	1.10212	0.78099	1.24737	1.20043	1.14247	0.7234	0.91459	0.79708	1.33615	1.26296
IPI00009505	SNTB2	Isoform 1 of Beta-2-syntrophin	IPI00009505;IPI00216631;IPI00984268;IPI00977680	5.63982e+07	3	1.77405	1.32951	0.67028	0.88458	0.83768	1.02555	1.07946	1.00521	1.05366	0.8504	0.9127	0.87477	0.9284	0.94277	0.65702	0.85022	1.56789	0.94804	1.49401	1.96841	1.36509	0.94654	1.20233	0.82826	1.21774	1.50029	2.25673	1.14599	1.11337	2.15225	1.00248	0.9078	0.88862	1.78983	2.09547	1.11119	1.31149	1.49677	1.18178	1.14451	1.48267	1.46007	1.79188	1.61649
IPI00009532	ABAT	cDNA FLJ56034, highly similar to 4-aminobutyrate aminotransferase, mitochondrial	IPI00009532	2.80983e+07	6	1.76536	1.41703	0.50697	0.63329	0.58301	0.63566	0.68395	0.68621	0.64252	0.72924	0.75859	0.53461	0.58698	0.75623	0.70733	0.67264	0.76147	0.82896	1.26263	1.71845	1.38725	0.78107	0.83673	1.02632	1.29371	1.77205	0.97094	2.44683	0.9098	0.99569	0.94616	0.44265	0.87482	1.16498	1.02803	0.9488	1.12489	1.05234	1.36697	1.55056	1.26471	1.22784	1.76886	0.60985
IPI00009634	SQRDL	Sulfide:quinone oxidoreductase, mitochondrial	IPI00009634	2.21981e+08	12	1.3032	1.52377	1.70745	0.52651	0.49947	0.42239	0.46087	0.60237	0.46662	0.57663	0.54685	0.56469	0.50463	0.46489	0.38046	0.4975	0.57673	0.49893	2.31212	2.00116	1.85131	0.54504	0.69041	0.67634	1.74589	1.50757	2.09536	0.9776	0.93003	0.73956	1.30137	1.25864	1.10094	1.2404	1.08846	1.30888	0.70628	0.95468	0.79571	1.03865	0.98135	0.94415	2.80945	2.95085
IPI00009659	RPRD1B	Regulation of nuclear pre-mRNA domain-containing protein 1B	IPI00009659;IPI00797536;IPI00976316;IPI00982345	2.70922e+08	9	1.78788	1.17229	0.99969	1.34684	1.06863	1.02715	1.19144	0.98861	0.97751	1.31262	1.01732	1.1277	1.11128	1.40587	1.22805	1.19513	0.88181	0.84985	1.11718	0.57587	0.44388	1.3071	0.9935	1.19628	1.145	1.14688	1.1962	1.4405	1.63324	1.37382	0.89089	0.91475	0.95073	1.65354	1.52579	1.49015	1.28672	1.29784	1.26014	1.19913	1.23237	1.31043	0.75539	0.90187
IPI00009680	MRPL44	39S ribosomal protein L44, mitochondrial	IPI00009680	9.81075e+07	6	0.82661	0.80755	0.51108	1.07042	0.63548	0.59853	0.79207	0.80886	1.02551	0.60352	0.75326	0.77626	0.74113	0.51209	0.68113	0.6699	0.89234	0.7858	0.46842	0.83535	1.07045	0.91299	0.6431	1.04158	1.27891	1.38845	1.15786	0.86869	0.91147	0.83709	1.47861	1.42767	1.63675	1.12613	1.36007	1.16323	1.8174	1.70227	1.76436	1.41767	1.25607	1.3488	1.52018	1.51046
IPI00009726	NMNAT1	Nicotinamide mononucleotide adenylyltransferase 1	IPI00009726	2.37494e+07	4	1.12664	0.62215	0.61667	0.66871	1.02649	0.90886	1.17472	1.15023	1.70354	0.77929	0.93553	0.95977	0.93964	0.5673	0.57247	0.59147	0.77937	0.5838	1.32335	1.32115	1.08726	0.70793	1.33003	1.21067	1.05093	0.82324	1.0496	1.46341	1.61713	1.63755	1.17197	1.1261	1.12215	2.08402	2.80324	2.64687	1.90591	1.47986	2.19555	1.02476	1.44889	1.35293	1.21364	1.70412
IPI00009747	LSS	Lanosterol synthase	IPI00009747;IPI00792647;IPI00923506;IPI00923487	2.82273e+08	11	0.60906	1.00939	0.90652	1.06462	0.48313	0.38371	1.04572	0.61991	0.50849	0.50651	0.59621	0.45646	0.66372	0.78975	0.53611	1.0962	0.40156	0.66979	0.63174	0.94576	1.03957	1.36225	0.455	0.57358	1.28578	1.66088	1.73292	0.82325	0.96152	0.65993	1.59079	1.43533	1.26681	1.40743	1.14038	1.38355	1.35035	1.48094	1.12287	1.23277	1.66268	1.30659	2.36304	2.3786
IPI00009755	METTL3	Isoform 1 of N6-adenosine-methyltransferase 70 kDa subunit	IPI00009755;IPI01009524;IPI00328636;IPI00909630;IPI01014647;IPI01014941;IPI00908862	2.50154e+07	6	1.22119	1.30692	0.9589	1.56799	2.05084	1.49047	1.66079	1.82838	1.69182	1.79837	1.76849	2.12716	2.19246	1.46999	1.53158	1.43149	1.5425	1.48163	1.78621	0.90632	0.9297	1.43087	1.79074	1.35763	0.452	0.46967	1.41511	0.64426	0.75205	0.61536	0.71969	NA	0.44158	0.86073	1.01029	0.92632	0.73364	0.52952	0.61313	0.40224	0.6024	0.59633	0.32705	0.41288
IPI00009771	LMNB2	Lamin-B2	IPI00009771	4452390993	34	0.84075	0.81228	0.82413	0.55704	0.54115	0.56474	0.5004	0.61548	0.64763	0.60064	0.73277	0.64279	0.68425	0.56592	0.73567	0.38927	0.45557	0.48405	0.52883	0.44966	0.47739	0.52674	0.61697	0.5425	1.63005	1.70099	1.6522	1.25412	1.33464	1.27242	0.78496	0.7949	0.77943	1.31513	1.45376	1.4205	1.27311	1.4591	1.33201	1.13006	1.08987	1.06575	1.75514	1.77781
IPI00009790	PFKP	6-phosphofructokinase type C	IPI00009790;IPI00643196;IPI00645848;IPI00646468;IPI00639981;IPI00552290;IPI00642664;IPI00552617	8.78687e+08	23	0.7713	0.86364	0.74627	1.16588	1.09842	1.175	0.91411	0.83224	0.87545	1.02452	1.05063	1.18806	1.03824	1.08549	1.12402	1.06571	1.0783	1.16337	0.78841	1.42868	1.4296	1.26246	1.08226	1.15428	0.45767	0.54696	0.44447	0.88242	0.89318	0.86321	0.85823	0.8669	0.76738	0.74882	0.70677	0.66849	0.58839	0.54141	0.59204	0.52487	0.53074	0.52705	0.38358	0.29434
IPI00009865	KRT10	Keratin, type I cytoskeletal 10	IPI00009865;IPI00328103;IPI00375911;IPI00418663	3.17929e+08	16	0.56304	1.56946	4.15009	0.55367	0.94962	0.98122	0.78277	0.93977	0.69034	0.77004	1.57442	1.17982	0.99274	0.70171	0.55904	0.55761	1.96299	0.82935	0.24788	0.61411	0.67044	0.43245	0.62148	1.45573	1.91827	1.92773	2.24614	1.21919	1.32968	1.32168	1.91033	2.17241	1.78627	2.63659	2.86622	3.11318	0.74838	1.07024	1.25918	3.72925	3.36604	3.23568	1.07533	0.81638
IPI00009867	KRT5	Keratin, type II cytoskeletal 5	IPI00009867;IPI01020679	89778888	2	1.0439	0.06022	0.54531	1.20163	1.20929	0.87519	1.35731	0.43291	0.53797	0.34973	0.29414	2.182	0.42654	1.32576	0.37187	1.49652	1.05615	0.74248	0.58107	NA	0.63981	1.00047	0.40068	0.58441	1.60398	1.46952	1.69343	1.10933	0.74139	0.93531	1.38053	1.42216	1.32941	1.60411	1.37687	1.73991	2.06202	2.82032	2.19231	2.6472	2.02084	2.64419	1.274	1.24857
IPI00009896	EPHX1	Epoxide hydrolase 1	IPI00009896;IPI00640017;IPI00647694	2.92047e+08	16	0.56373	0.5395	1.19245	0.52136	0.36716	0.37412	0.6079	0.53996	0.64604	0.4952	0.37113	0.55512	0.42661	0.34262	0.60559	0.75653	0.4728	0.5999	0.61165	1.64641	1.16222	0.55325	0.46172	0.57589	1.28254	1.29903	1.20652	0.71415	0.87992	0.80947	0.77482	0.70296	0.73537	1.03844	1.26734	0.99497	0.8719	0.66323	0.64226	0.84225	0.74016	0.68207	3.00715	2.86691
IPI00009904	PDIA4	Protein disulfide-isomerase A4	IPI00009904;IPI00852730	7672109632	49	1.24582	1.28487	1.52675	0.97217	0.86345	0.85372	0.91441	0.79249	0.88269	0.92451	0.83105	0.83757	0.80436	0.959	0.92063	1.02272	0.86709	0.95745	0.8208	1.05312	0.90585	0.87567	0.80797	0.86805	0.94874	0.94884	0.94134	0.69427	0.65177	0.64469	1.59712	1.56913	1.57789	0.82454	0.82674	0.84606	0.87205	0.88184	0.87217	1.00251	0.95774	0.96532	1.63818	1.66994
IPI00009906	ARMCX3	Armadillo repeat-containing X-linked protein 3	IPI00009906	9.67297e+07	4	0.77707	1.00534	0.52665	1.07653	0.7296	0.7556	1.13552	0.85133	1.14517	0.91037	1.10123	1.18755	1.03717	1.15596	0.85881	0.94172	1.05377	1.18413	0.76248	0.59845	0.49757	0.92592	0.69065	0.6189	0.87677	1.53779	0.8592	1.14979	0.96622	1.13693	0.58995	0.62788	0.64273	1.04588	0.89962	1.14577	1.06005	0.88935	1.11279	0.98487	0.96652	0.93566	2.01834	1.16118
IPI00009922	SLIRP	SRA stem-loop-interacting RNA-binding protein, mitochondrial	IPI00009922	6.54188e+08	7	1.20784	1.06561	1.07547	0.81571	0.61428	0.7496	1.08376	0.60737	0.84582	0.87736	0.66427	0.49841	0.50005	0.86169	0.47179	0.85881	0.44256	0.68215	0.84407	0.72812	0.50066	1.04212	0.83127	0.48897	1.23821	1.21916	1.15349	0.89829	0.64301	0.7434	0.51186	0.78795	0.58176	1.06848	1.06732	1.00788	1.5117	1.34734	1.48329	1.16053	1.2004	1.16073	1.66349	1.29251
IPI00009946	TOMM34	Mitochondrial import receptor subunit TOM34	IPI00009946;IPI00844363	6.35877e+08	15	0.54706	0.53897	0.587	1.24527	1.41748	1.27401	1.06528	1.22522	1.28532	1.37435	1.51845	1.40117	1.42297	1.18703	1.37444	1.70195	1.79091	1.64964	0.57932	0.51169	0.55827	1.54848	1.73149	1.63299	0.93001	1.01108	0.90879	1.43761	1.37316	1.34753	1.59379	1.4618	1.44133	0.94259	1.07393	1.00718	1.06171	1.00977	1.08244	1.33193	1.38703	1.35715	0.63083	0.66599
IPI00009958	COPS5	COP9 signalosome complex subunit 5	IPI00009958;IPI00980479	6.03266e+07	2	0.49352	NA	0.4494	0.94991	1.2381	0.95873	1.08538	1.12658	1.13449	1.09119	1.11902	1.04684	0.70711	0.87322	1.02619	0.97622	0.93585	0.91895	NA	0.68997	0.23468	0.90501	0.87831	0.99916	0.77178	0.96204	1.27091	1.40662	1.55282	1.58744	1.0959	0.17583	2.58936	1.45428	1.26324	1.93747	0.52819	1.50289	1.20452	1.28141	0.19516	1.68745	0.29977	1.12601
IPI00009976	TMED1	Transmembrane emp24 domain-containing protein 1	IPI00009976	9.00522e+07	3	1.05209	1.15965	1.01182	0.66118	0.98853	0.98345	0.96476	1.17107	0.97233	0.97741	1.57003	1.63883	1.27	0.74293	1.42562	1.12164	1.28328	1.37359	0.95759	1.10173	1.11841	0.80185	1.25152	1.22008	1.75247	1.69075	1.85596	0.88955	0.83679	0.86931	1.32556	1.01013	1.30131	1.26548	0.98882	1.31087	0.56441	0.6786	0.85639	0.78857	0.79405	0.91305	1.59844	2.18435
IPI00009997	B3GNT1	N-acetyllactosaminide beta-1,3-N-acetylglucosaminyltransferase	IPI00009997;IPI01010029	2.71172e+07	2	1.66272	2.01473	0.82694	0.66321	0.63835	0.6971	1.1231	0.722	0.64565	1.07649	0.467	2.9902	0.44117	0.73339	6.38022	0.87858	0.64328	1.79464	2.17761	2.3109	1.64008	0.95246	0.6019	0.87265	0.61617	0.85116	1.02692	6.15663	5.14685	2.78625	0.43031	0.5024	0.66272	1.26717	1.68671	0.57106	1.10299	0.48615	0.63498	0.37634	2.2627	0.48884	3.48393	0.82978
IPI00010080	OXSR1	Serine/threonine-protein kinase OSR1	IPI00010080;IPI00924637;IPI00924854	1.86238e+08	10	1.36386	1.39387	0.96744	1.25927	1.49396	1.64677	1.28375	1.44827	1.25547	1.35941	1.66458	1.5044	1.30234	1.34787	1.54272	1.3736	1.65248	1.39692	1.37666	2.01116	1.581	1.26011	1.57704	1.51449	0.66215	0.8312	0.55929	0.93943	1.0155	1.00704	0.73498	0.84376	0.68859	1.03448	0.99617	0.87432	0.97514	0.72579	0.99703	0.85745	0.80532	0.73021	0.88862	0.8801
IPI00010090	GCLM	Glutamate--cysteine ligase regulatory subunit	IPI00010090;IPI00956063	4.7042e+07	3	0.83036	0.29213	0.1602	0.61911	0.4699	0.47986	0.62405	0.52548	0.45621	0.70124	0.50233	0.17174	0.56934	0.74194	0.51824	1.20374	1.17985	0.80724	0.30041	0.36221	0.44155	0.74762	0.91203	0.91115	1.56774	1.71738	1.74037	1.94895	1.63795	1.57835	4.74853	3.54321	3.66691	1.3392	1.50465	1.17709	1.0817	0.87525	0.97748	2.01282	1.60762	1.77796	1.37616	1.06744
IPI00010105	EIF6	Eukaryotic translation initiation factor 6	IPI00010105;IPI00640731;IPI00375391;IPI00892804;IPI00893107;IPI00893507	5.86253e+08	8	0.74082	0.80736	1.33768	1.5234	3.44048	3.26336	1.7137	3.27723	2.94943	1.88911	2.84251	2.21469	2.49395	1.54958	2.33955	1.52926	2.77443	2.74056	1.04773	0.73451	0.53518	1.5148	3.8234	3.78105	0.79342	0.74089	1.00683	0.66725	0.52401	0.68546	0.71384	0.81206	0.90356	0.64585	0.63443	0.75181	0.68576	0.67732	0.62182	0.54707	0.58149	0.78438	0.27605	0.44982
IPI00010130	GLUL	Glutamine synthetase	IPI00010130;IPI00942956	2.89591e+08	7	1.46843	0.54646	0.56198	1.20284	0.92312	1.00425	1.37664	1.26597	0.74156	1.46317	1.78229	1.32735	1.61271	1.27412	2.03587	1.59102	1.07307	1.90193	0.60075	1.74577	1.32084	1.67708	1.17939	1.31706	0.51108	0.585	0.68023	0.74267	0.73876	0.59922	1.86379	0.96275	1.10337	0.77856	0.82387	0.71585	0.63062	0.84984	0.6276	0.62048	0.59464	0.59953	0.49795	0.52026
IPI00010133	CORO1A	Coronin-1A	IPI00010133;IPI00446617;IPI00908906	1.81662e+07	4	0.8705	0.83788	1.02999	0.54823	0.58865	0.53545	0.83562	0.53449	0.40528	0.61185	1.49455	0.88124	1.35983	0.86439	1.20826	1.09913	1.54309	1.59241	0.72492	1.30447	1.33743	1.30958	2.30711	1.96047	0.74253	1.07194	0.78263	1.09673	0.69095	0.56264	4.07043	4.14884	3.51897	0.9572	1.02968	0.56475	0.83926	1.0212	0.82462	0.9849	0.76113	0.74984	0.5347	0.843
IPI00010141	POLE3	DNA polymerase epsilon subunit 3	IPI00010141	1.57986e+08	3	1.02143	0.2327	22.8667	1.34864	0.63243	1.4354	0.56772	0.35403	0.32523	0.87869	0.44723	1.2865	0.97227	1.74747	1.63639	0.73671	0.52284	0.55253	0.02623	8.07905	0.67439	0.98955	0.52036	0.60525	3.39463	11.3296	3.74358	2.30777	3.27524	1.36237	1.3255	2.65547	1.28193	3.12091	3.47555	1.36402	3.13134	4.55873	8.00033	1.43644	1.10955	1.34568	7.02379	1.41893
IPI00010153	RPL23	60S ribosomal protein L23	IPI00010153;IPI00749373;IPI00794091;IPI00795751	1167013826	4	1.39596	1.44643	1.33697	1.71333	1.19701	1.25683	1.37421	1.4202	2.14421	1.35537	0.95082	1.35946	1.67576	1.27319	2.10259	1.39628	1.52472	1.07828	1.25947	2.98373	2.34907	1.89817	1.8016	1.56691	0.88289	0.93702	0.80662	0.4949	0.45403	0.41612	0.58481	0.47826	0.81519	0.77831	0.65175	0.67058	0.59059	0.70621	0.62	0.76143	0.73454	0.76128	1.11518	0.84118
IPI00010154	GDI1	Rab GDP dissociation inhibitor alpha	IPI00010154;IPI00910113;IPI00878124	2.30436e+08	10	0.73116	1.12579	1.25003	1.79765	2.36978	2.68579	1.86761	2.92583	2.48081	2.19863	2.4058	2.04189	2.61049	1.95403	1.7629	1.54958	1.85163	1.95508	1.06364	0.35364	0.54289	1.39552	1.83351	1.79018	0.88105	0.71068	0.88961	0.64856	0.78769	0.66955	0.65027	0.90156	0.59947	0.92283	0.68377	0.82893	0.55108	0.50244	0.5421	0.54283	0.92684	0.66413	0.39905	0.35428
IPI00010157	MAT2A	S-adenosylmethionine synthase isoform type-2	IPI00010157;IPI00916229;IPI00909877;IPI00909932	4.19634e+08	11	0.75992	0.70405	0.85466	2.15024	2.01227	2.39637	2.20154	2.00397	1.60627	1.85786	1.79152	1.74932	1.95809	2.48955	1.87643	2.43898	2.3905	2.62388	0.73473	0.62981	0.48783	1.84947	1.8164	1.97214	0.63559	0.67908	0.6598	1.10164	1.00999	1.16991	0.61761	0.47065	0.43736	0.59534	0.66627	0.69726	0.71512	0.73242	0.8621	0.7285	0.75796	0.84153	0.40877	0.40656
IPI00010207	UFM1	Isoform 1 of Ubiquitin-fold modifier 1	IPI00010207;IPI00645510;IPI00477342	1.63956e+08	4	0.73753	0.89463	0.88101	1.18913	1.47175	1.78602	1.19408	1.30638	1.54425	1.4506	1.26723	1.32523	1.42053	1.51392	1.44093	1.51561	1.31835	1.18406	1.11979	0.13039	0.07395	0.9965	1.26274	1.35872	1.28108	1.43333	1.49323	1.30518	1.51078	1.28891	1.10751	1.28044	1.1823	1.20999	1.22833	1.11859	1.26581	1.1175	1.12724	1.34822	1.61643	1.50108	0.67311	0.78627
IPI00010214	S100A14	Protein S100-A14	IPI00010214	2.97226e+07	7	0.61365	0.50274	1.22589	0.78503	0.71379	0.62358	NA	0.44681	0.36259	0.81533	0.5761	0.60681	0.53722	1.01091	0.60952	NA	0.43167	0.31869	0.95849	0.55779	1.139	NA	0.66005	0.41661	NA	1.58268	0.448	0.56304	NA	0.43909	2.12135	2.00217	1.66314	0.35987	0.49334	0.51486	0.34984	NA	0.57203	NA	0.54569	0.46203	0.38036	NA
IPI00010338	F3	Tissue factor	IPI00010338;IPI00384454	1.71016e+06	2	NA	1	NA	1	NA	1	NA	1	NA	1	NA	1	NA	1	NA	1	NA	1	0.79755	NA	1	NA	0.65944	NA	1	1.50527	0.92773	1.08104	0.86238	NA	1.32233	0.62121	0.73122	NA	0.72353	NA	0.65498	0.69356	0.77232	0.7489	NA	1	0.34121	0.85175
IPI00010349	AGPS	Alkyldihydroxyacetonephosphate synthase, peroxisomal	IPI00010349;IPI00917312;IPI01014611	5.21624e+08	18	0.4208	0.69658	0.65129	0.98137	1.14915	1.13187	1.16197	1.23522	1.1821	0.74275	0.89689	0.87699	0.95493	0.8718	0.90248	1.17624	1.10861	1.23417	0.48759	0.44097	0.54822	1.32338	1.26783	1.23742	1.02729	0.91436	0.92086	1.23455	1.05916	1.04027	1.07371	1.3147	1.22667	1.02228	0.95451	0.98466	0.95274	0.76145	0.89854	0.87541	0.78343	0.87677	1.45635	1.43241
IPI00010388	CENPB	Major centromere autoantigen B	IPI00010388	5.28046e+07	4	1.59798	1.53878	2.14069	1.25521	1.09638	0.81078	0.82295	0.87027	0.44962	1.10661	1.13621	0.90278	0.98798	1.19272	0.65951	0.93788	1.15673	0.72521	1.5943	0.9114	1.45805	1.34652	1.47895	0.99436	1.08658	0.81671	0.6809	0.58797	0.29723	0.29171	2.88449	1.89094	3.25568	1.21944	0.68633	0.40665	1.92837	1.63814	1.50741	2.5853	1.83526	1.94424	0.49383	0.78028
IPI00010404	SF3B5	Splicing factor 3B subunit 5	IPI00010404	1.71262e+07	2	0.59023	1.75062	1.65874	1.11583	1.39349	1.66461	0.94323	2.38392	1.91006	0.86035	2.2034	2.50797	1.87899	0.55386	1.48795	1.131	2.03138	1.33859	1.35048	0.34924	NA	1.18624	1.84827	1.58625	0.78536	0.88974	1.49992	1.19165	1.01638	0.95559	0.97242	0.60614	0.71565	1.43334	1.16312	1.18018	0.97845	0.93113	1.09844	NA	0.53606	0.73746	0.52031	0.67643
IPI00010414	PDLIM1	PDZ and LIM domain protein 1	IPI00010414	5.95508e+07	7	1.4493	1.86498	6.28431	1.09278	1.92826	1.46427	1.26266	1.32867	1.38159	1.35851	1.7447	1.41365	1.50435	1.43235	1.24845	1.28071	1.48983	1.23521	1.61856	0.88721	0.80351	1.16738	1.26659	0.97968	0.51779	0.51058	0.56131	0.55604	0.50584	0.54455	0.68138	0.63566	0.71042	0.42971	0.44116	0.75255	0.54169	0.50698	0.51791	0.58763	0.45899	0.64059	0.37378	0.27539
IPI00010415	ACOT7	Isoform 1 of Cytosolic acyl coenzyme A thioester hydrolase	IPI00010415;IPI00219451;IPI00219452;IPI00395748;IPI01011431;IPI00746126;IPI00883762;IPI01010982	7.72731e+08	16	3.53199	4.57441	3.57858	1.8024	1.59757	1.21747	1.53137	0.87354	1.00136	1.32945	1.01018	1.13035	1.51482	1.46355	0.93209	1.57247	1.24303	0.99422	3.78299	3.56911	3.65648	1.98877	1.03104	0.89013	0.91654	1.00269	0.83013	0.55962	0.56357	0.56934	1.67367	1.30104	1.43868	0.64746	0.71391	0.62571	0.73147	0.72143	0.74125	0.83725	0.80207	0.87245	1.36177	1.45183
IPI00010438	SNAP23	Isoform SNAP-23a of Synaptosomal-associated protein 23	IPI00010438;IPI00216231	1.43154e+08	3	0.58285	1.91001	0.99239	1.01466	1.40914	0.92728	1.28741	1.59137	1.38949	1.34242	1.63302	1.43572	1.47001	1.44988	1.24972	1.81392	1.67811	1.35164	0.9044	0.69564	0.30085	0.727	1.15477	1.3821	1.17555	0.7548	0.61258	0.59878	0.46871	0.58579	1.33121	0.9512	1.78231	1.10354	0.90499	1.21253	0.77926	1.23117	0.88085	0.62767	0.83376	0.91552	0.54858	0.5404
IPI00010463	GTPBP1	GTP-binding protein 1	IPI00010463	2.20389e+07	2	1.182	1.2016	NA	1.97561	2.17376	1.6653	2.07089	1.6363	1.24319	0.83426	1.1227	1.10023	1.63706	1.73515	1.71599	2.37279	1.0937	1.30328	1.90418	1.30419	0.48933	2.08517	1.6032	1.41045	1.11797	NA	1	0.57246	0.29956	NA	0.5562	0.36344	0.87952	NA	0.51384	NA	0.3617	NA	0.14219	NA	1	NA	1	NA
IPI00010676	PLAUR	Isoform 1 of Urokinase plasminogen activator surface receptor	IPI00010676;IPI00215706;IPI00215707	6.29677e+07	3	1.39906	1.48666	NA	1.32664	0.91578	0.82872	1.04423	0.68736	0.74026	1.12809	0.54781	0.74167	1.0048	1.01962	0.83083	1.43381	0.95447	0.93392	1.6075	0.90941	1.60989	1.67686	0.83508	0.87234	1.51563	1.15655	1.66985	1.2289	1.15761	1.15545	1.75172	1.93358	1.70276	1.0789	0.96087	1.04468	1.12122	0.87515	0.80913	1.11193	1.09507	1.04477	2.34863	2.07468
IPI00010706	GSS	Glutathione synthetase	IPI00010706;IPI00915302;IPI01013481	7.49019e+08	17	0.7492	0.56922	0.61876	1.64196	1.56576	1.73902	1.76468	1.94801	1.98405	1.78727	2.11229	1.96001	1.82724	1.77884	2.06603	1.43767	1.4456	1.47681	0.66558	0.41074	0.16833	1.46876	1.49622	1.70643	0.69046	0.75564	0.7675	0.94124	0.8322	0.9635	0.61338	0.74894	0.67933	1.10751	1.16655	1.10203	0.94124	0.84115	0.87705	1.15689	1.05461	0.96537	0.48746	0.53787
IPI00010740	SFPQ	Isoform Long of Splicing factor, proline- and glutamine-rich	IPI00010740;IPI00216613	2272320349	12	1.25985	0.94201	0.74953	1.80875	1.81522	1.6949	1.56575	1.5582	1.50768	1.49463	1.39689	1.4585	1.6102	1.72304	1.64933	1.51424	1.57461	1.76464	1.11243	0.65481	0.6412	1.41636	1.52594	1.43603	0.8388	0.75043	0.84618	1.15387	1.10949	1.20111	0.62665	0.61615	0.58826	0.87735	0.95824	1.05845	1.02435	1.13837	1.09909	0.99629	0.90855	1.03542	0.78642	0.82099
IPI00010746	PTDSS1	Phosphatidylserine synthase 1	IPI00010746;IPI00794618;IPI00979883;IPI00972989	1.10951e+07	5	2.04814	2.89036	NA	1.00976	0.92008	0.88269	0.7066	1.58168	0.90078	1.28682	1.21761	1.48992	0.78521	0.7221	0.92757	0.93039	1.48694	1.45536	1.28775	2.17008	1.77708	0.81772	0.85892	0.80402	0.80055	0.54512	0.91828	0.91038	1.17619	0.74639	2.96076	4.4481	1.49725	1.9205	1.85457	1.73739	1.5591	1.10424	0.7222	0.55331	0.74194	1.4391	1.65261	1.07716
IPI00010779	TPM4	Isoform 1 of Tropomyosin alpha-4 chain	IPI00010779;IPI00910322	4.14885e+08	7	0.62543	4.58078	0.4003	1.25444	1.05883	0.94848	0.98857	0.77403	0.59064	1.25874	0.95864	1.01037	1.29351	1.37247	0.98161	0.93852	0.88979	0.90721	0.63867	0.23131	0.13284	0.91049	0.78746	1.02824	0.94992	0.9564	1.00802	2.20636	2.48431	2.22062	1.11392	1.57608	1.40041	2.43991	2.17772	2.39807	2.21543	2.03978	1.98041	2.07158	2.15772	2.30266	0.55017	0.47073
IPI00010796	P4HB	Protein disulfide-isomerase	IPI00010796;IPI00878551;IPI00911004;IPI01012981	5860500551	24	0.86778	0.92724	1.03803	0.86548	0.50737	0.49994	0.92116	0.56212	0.52922	0.69859	0.53024	0.50904	0.49935	0.88695	0.64042	1.13103	0.69145	0.69717	0.55177	1.12158	1.15892	0.80972	0.49655	0.63551	0.64482	0.69937	0.62817	0.45885	0.43583	0.50199	1.20197	1.34175	1.22902	0.6621	0.6138	0.70285	0.61433	0.65825	0.6418	0.63145	0.6708	0.73629	1.37514	1.55772
IPI00010800	NES	Nestin	IPI00010800;IPI00478531	1150980941	35	2.28759	1.87884	2.38322	2.49577	2.64876	2.47443	2.43094	2.46372	2.11704	2.51926	2.09431	2.36118	2.32299	2.89781	2.60195	2.10446	2.11421	2.4105	1.51626	0.95111	0.4125	2.27068	2.23439	2.00653	0.85671	0.60865	0.57002	0.52965	0.60663	0.7143	1.11563	1.14715	0.94666	0.52937	0.59053	0.79744	0.53828	0.49753	0.76394	0.88064	0.58847	0.73643	0.62796	0.58241
IPI00010810	ETFA	Electron transfer flavoprotein subunit alpha, mitochondrial	IPI00010810;IPI00895865	9.19662e+08	17	3.98603	3.50955	2.7837	0.99429	1.12676	1.08653	1.04591	1.23204	1.22364	0.89271	1.00865	1.05301	0.92579	0.72539	1.18801	0.77418	1.07085	1.08537	3.897	4.43499	3.02169	1.29001	1.25216	1.2323	0.8967	1.02512	0.93111	0.54269	0.52664	0.57395	0.84934	1.02026	1.15609	0.56347	0.57928	0.7446	0.58711	0.58736	0.73032	0.70822	0.65413	0.83418	1.27312	1.38815
IPI00010821	SH2B3	SH2B adapter protein 3	IPI00010821;IPI00795891;IPI01021315	1.37801e+07	2	1.77199	NA	1.76621	0.24521	0.76515	0.27434	0.2348	0.38447	0.41953	NA	0.26031	NA	0.37414	NA	1	NA	0.24697	1.6692	1.86594	NA	1.77984	NA	1	NA	0.85909	0.53983	NA	1.6825	0.9575	NA	1.59575	1.50969	1.49637	0.89738	NA	1	1.10662	NA	2.26118	1.36205	1.63068	NA	1.06734	NA
IPI00010882	DFFA	Isoform DFF45 of DNA fragmentation factor subunit alpha (Fragment)	IPI00010882;IPI00604566	272388615	8	1.19105	1.30869	1.1352	1.18849	0.93938	0.94371	1.109	0.895	0.7517	1.33865	0.94215	0.93011	0.84194	1.17377	0.95469	0.87597	0.52175	0.60844	1.0159	0.33274	1.07767	0.98429	0.74855	0.97004	1.17411	1.44415	1.13519	1.30025	1.30837	1.26484	0.50721	0.75979	0.61147	1.33275	1.36062	1.14038	1.23519	1.17817	1.19458	1.14861	1.27889	1.15993	0.44142	0.51829
IPI00010896	CLIC1	Chloride intracellular channel protein 1	IPI00010896	3506192444	13	0.68869	0.52127	0.59428	0.62809	0.6126	0.63096	0.59937	0.63093	0.57939	0.61101	0.58599	0.56534	0.7288	0.66492	0.6092	0.76913	0.84797	0.92913	0.38852	0.35608	0.39866	0.68494	0.65511	0.6881	1.16661	1.00936	1.34317	2.27529	2.49786	2.56176	1.36728	1.44446	1.39275	1.99163	2.24404	2.2357	1.82381	1.65786	1.81857	2.32893	2.47323	2.17822	0.75871	0.66387
IPI00010951	EPPK1	Epiplakin	IPI00010951	3.93516e+08	36	0.93829	1.15381	0.95282	0.69814	1.27425	1.1542	0.65748	1.37429	1.55656	0.79806	1.5163	1.46026	1.65123	0.85971	1.93269	0.9593	1.80675	1.55578	0.91979	1.03723	0.75613	0.85699	1.53698	0.96141	1.08303	1.07168	0.75386	0.81376	1.14665	0.95034	1.73617	1.36311	1.27062	0.76013	0.93264	1.13166	1.0779	0.98171	1.13358	0.86563	1.08879	1.36332	1.19589	1.25176
IPI00011077	MRPL32	39S ribosomal protein L32, mitochondrial precursor	IPI00011077	4.78838e+07	2	0.44478	0.7882	NA	1.34789	0.57781	0.36482	1.24506	0.48165	0.60859	0.87973	0.33644	0.31077	0.52902	1.77401	0.34374	1.43301	0.43417	0.38629	3.70429	0.35793	1.53432	1.35446	0.53458	0.52561	1.61793	0.97978	1.90345	1.09099	0.93178	0.95106	0.53948	0.78619	0.80775	1.44248	1.3132	1.89211	1.54809	1.83407	2.05104	1.05332	1.46321	2.76243	3.07773	1.79068
IPI00011126	PSMC1	26S protease regulatory subunit 4	IPI00011126;IPI00895901;IPI01015427	1221159359	17	0.96433	0.87101	0.89458	0.85885	0.96197	0.93239	0.92546	0.90345	0.91301	0.90014	0.91358	0.92688	0.91043	0.99452	0.90511	1.01471	1.01329	1.00001	0.84159	1.17147	1.04671	0.83608	0.92215	0.96331	0.81136	0.80449	0.81077	1.1329	1.19953	1.22787	1.19755	1.28927	1.31396	0.87956	0.88027	0.90596	0.9071	0.95073	0.95232	1.14245	1.12112	1.14323	0.59795	0.72155
IPI00011200	PHGDH	D-3-phosphoglycerate dehydrogenase	IPI00011200;IPI00642548;IPI01010638;IPI01010953	1854321631	17	0.93807	1.16588	1.10733	1.0429	0.98378	0.91478	0.56282	0.5781	0.5636	1.0522	1.14576	1.07174	1.53239	1.35667	1.36755	1.0211	1.21901	1.07489	1.08577	1.10629	1.06541	1.20579	1.2874	1.32517	0.77294	0.83802	0.83472	0.65883	0.64619	0.68348	1.45235	1.3865	1.38262	0.59734	0.51981	0.56006	0.71646	0.68516	0.64647	0.70053	0.69472	0.68653	0.76128	0.64585
IPI00011201	ME2	NAD-dependent malic enzyme, mitochondrial	IPI00011201;IPI00643577;IPI00003970;IPI00747874;IPI00922516;IPI00984697;IPI01013591	5.85512e+08	10	1.15354	1.55107	1.29199	0.66723	0.63348	0.6696	0.83344	0.89266	0.78874	0.61128	0.65293	0.63085	0.69493	0.62094	0.71135	0.75306	0.8187	0.71976	1.21958	1.24342	1.13083	0.74594	0.80609	0.63946	1.65148	1.70377	1.95694	0.76683	0.80526	0.83595	1.72006	1.60404	1.77261	1.24793	1.20993	1.22299	1.02779	1.1696	1.13443	1.01599	1.30317	1.11036	2.51482	2.44722
IPI00011217	NDUFS4	NADH dehydrogenase [ubiquinone] iron-sulfur protein 4, mitochondrial	IPI00011217;IPI00964788	1.59624e+08	4	1.50836	1.64424	0.98269	0.93826	1.36376	1.46103	1.20423	1.7665	1.54816	1.23177	1.19819	1.19619	1.05058	0.83995	0.98514	0.88522	1.37426	1.37469	1.7547	0.49756	0.59313	0.84194	1.59038	1.45246	0.84856	1.12027	0.82607	0.99525	0.8431	1.25432	0.78763	0.7796	0.7113	1.24694	1.02289	1.20293	0.94673	1.08346	1.73706	0.87054	0.90761	1.30858	1.18849	0.87381
IPI00011229	CTSD	Cathepsin D	IPI00011229;IPI00658053;IPI00852597;IPI00853455;IPI00879328;IPI00892793	6.06894e+08	11	0.66017	0.69626	0.2786	0.61315	0.72399	0.82039	0.91861	1.05765	1.13878	0.5801	0.55751	0.64658	0.42868	0.44966	0.75186	0.7407	0.84085	0.97185	0.69133	0.22223	0.17767	0.73102	1.15614	0.9061	1.56183	1.39894	1.59144	1.54262	1.61693	1.94315	1.73302	1.74268	1.73919	2.1252	2.07949	2.20411	1.89042	2.14332	2.37521	2.11665	2.29129	2.1004	1.86096	2.00697
IPI00011250	UCHL3	Ubiquitin carboxyl-terminal hydrolase isozyme L3	IPI00011250;IPI00514154	6.03756e+07	3	0.60985	0.79033	6.91937	1.18234	1.07739	0.67169	1.59472	1.21112	1.31148	1.11296	1.15221	1.03869	0.71444	1.14885	1.15357	1.5928	0.82539	1.04496	0.69878	1.10794	0.56726	0.89769	0.85364	1.37448	0.89456	0.95824	0.58535	0.93917	1.30298	0.79295	1.28773	0.54403	1.08437	0.67396	NA	0.61174	1.19684	0.99311	1.17018	0.91281	1.43637	1.00675	0.61743	0.62526
IPI00011253	RPS3	40S ribosomal protein S3	IPI00011253;IPI00974484;IPI00975755;IPI00977579;IPI00978298;IPI00978911;IPI00979522;IPI00979604;IPI00980283;IPI00981193;IPI00984887	2.36853e+08	3	2.20942	2.12585	2.15251	1.51617	1.29156	1.02577	1.56507	1.89035	1.54557	1.65898	1.36401	1.52908	1.4055	1.88543	1.68859	1.67359	1.58701	1.74462	1.74379	2.65633	2.24427	1.97093	1.20906	1.65993	0.74584	0.71059	0.76789	0.45381	0.37359	0.4947	0.6485	0.59633	0.69595	0.70311	0.72393	0.75427	0.72029	0.87818	0.75246	0.78104	0.67377	0.88542	0.58673	0.50626
IPI00011268	RALY	cDNA FLJ77422, highly similar to Homo sapiens RNA binding protein, autoantigenic (hnRNP-associated with lethal yellow homolog (mouse)), transcript variant 1, mRNA (Fragment)	IPI00011268	1.1387e+08	3	0.86292	NA	1.21609	2.04625	1.69398	1.22513	1.71794	1.10185	1.25497	2.21173	0.99245	0.97528	1.24839	1.78188	0.81007	1.81091	1.20097	1.18523	1.65755	0.48411	0.48016	1.54341	1.66272	1.1574	1.8331	1.83076	1.96828	0.90747	1.46255	1.43173	0.84327	0.86187	0.61433	1.70206	1.54086	1.90709	2.20747	2.91973	2.12761	2.13378	1.98474	2.21828	1.29066	1.71044
IPI00011274	HNRPDL	Isoform 1 of Heterogeneous nuclear ribonucleoprotein D-like	IPI00011274;IPI00045498;IPI00845282	321244769	11	1.24541	1.1462	1.0443	2.00452	1.31789	1.89395	2.26847	1.51417	1.54734	1.54298	1.37261	1.31195	1.77016	1.97721	1.43047	2.24072	1.18873	1.50082	1.29283	1.13136	1.07466	1.56179	0.88757	1.45214	0.58444	0.53073	0.69174	1.4063	0.80907	1.23689	0.47275	3.12388	0.33883	0.86199	0.56313	0.92941	0.81066	0.60504	0.95128	0.84934	0.87429	0.98524	1.44158	1.40342
IPI00011285	CAPN1	Calpain-1 catalytic subunit	IPI00011285;IPI00910547;IPI00976884;IPI00978538;IPI00979141;IPI00979704;IPI00980386;IPI00981107;IPI00981550;IPI00982252;IPI00983797;IPI00984376;IPI00984911	4.03424e+08	12	0.40076	0.31679	4.15547	0.7362	0.60643	0.72758	0.84498	0.83511	0.88394	0.71319	0.73301	0.79575	0.69109	0.79269	0.86487	0.67047	0.67605	0.66808	0.58595	0.30287	0.32646	0.64107	0.63056	0.77184	0.78953	0.74846	0.75743	1.06502	1.10705	1.00925	0.79582	0.76713	0.66014	1.27263	1.28441	1.10087	1.05384	0.95184	0.80668	1.03436	1.20088	1.06353	0.70906	0.72331
IPI00011307	MTHFD2	Bifunctional methylenetetrahydrofolate dehydrogenase/cyclohydrolase, mitochondrial	IPI00011307;IPI00915768;IPI00916740;IPI00743626;IPI01015122	1.91075e+08	6	0.53533	0.30221	0.3651	0.41492	0.24409	0.28167	0.71494	0.46363	0.52277	0.42859	0.57405	0.76747	0.8456	0.56484	0.85481	0.49821	0.7115	0.74421	0.5643	0.53597	0.4661	0.4232	0.69166	0.47664	1.77117	1.81857	1.86627	0.82837	0.79558	0.69362	3.04673	2.39405	2.84012	1.25989	1.15013	0.90423	1.27931	1.27444	1.86482	1.28742	1.20081	1.22122	0.8621	0.62221
IPI00011416	ECH1	Delta(3,5)-Delta(2,4)-dienoyl-CoA isomerase, mitochondrial	IPI00011416	4.87171e+08	7	2.27827	2.61134	2.22587	1.23954	1.34989	1.17616	1.49807	1.49905	1.42236	1.15029	1.35148	1.25458	1.12871	0.86454	0.97493	1.11304	1.24811	1.19626	2.86388	1.98167	2.18774	1.54815	1.40623	1.23748	1.64051	1.61206	1.78581	0.6661	0.61233	0.65456	1.57364	1.5895	1.61778	1.23126	1.26544	1.17083	0.92554	1.01573	0.92756	0.91676	0.97283	0.86508	3.16318	3.01428
IPI00011454	GANAB	Isoform 2 of Neutral alpha-glucosidase AB	IPI00011454;IPI00983378;IPI00984677	2.04246e+07	2	2.18083	3.14487	NA	1.33536	2.87866	1.98941	1.86595	2.21988	2.90495	1.51284	1.22132	1.09827	1.72951	2.07884	1.83641	2.01735	2.19899	1.55522	2.92791	3.55148	2.07099	1.16218	2.61038	2.36968	0.48026	0.66618	0.55559	1.01732	0.61479	0.64341	0.25971	0.80381	0.56105	0.52455	0.46359	0.39582	0.30225	0.31861	0.45669	0.29637	0.24025	0.17252	0.55678	0.75289
IPI00011549	TRAF1	TNF receptor-associated factor 1	IPI00011549;IPI00984225	2.90142e+07	4	1.67554	1.26086	1.7192	2.26584	2.69138	2.59322	0.90757	1.2083	1.13786	1.25343	1.64378	1.24976	1.94684	2.08848	2.18149	1.34146	1.21316	1.05667	1.07133	2.0842	1.82321	1.60602	1.77818	1.46698	0.49683	0.42944	0.72927	0.53391	0.45055	0.57896	0.46429	0.49259	0.66385	0.65141	0.64432	1.0197	0.59233	0.72671	0.66746	1.11544	0.99975	1.56241	0.15514	NA
IPI00011564	SDC4	Syndecan-4	IPI00011564;IPI01012616	1.14714e+08	5	1.95555	1.08931	7.72658	0.5971	1.06914	0.55496	1.43232	0.54074	0.56675	1.41523	0.65112	0.47949	0.94826	0.55555	0.81708	0.48649	0.54842	0.86814	3.08915	3.10345	4.52091	1.43282	1.40181	1.19877	1.55399	0.88828	0.84557	1.66128	1.36431	0.86184	2.22892	3.24499	2.53333	2.02558	1.38809	1.32678	0.95887	1.2531	1.71335	1.84685	1.90332	1.93789	1.84588	1.41395
IPI00011604	GCSH	Glycine cleavage system H protein, mitochondrial	IPI00011604;IPI00738964	1.17477e+08	2	0.91091	0.66561	0.4273	0.72047	1.09424	1.02516	0.88672	0.83614	0.89288	0.98086	1.0214	1.01035	1.03419	0.83915	1.30729	0.96971	1.0989	0.82722	0.89164	0.40516	0.3168	0.82863	0.88397	0.43279	0.9419	1.50276	0.99534	1.47158	1.05135	1.05281	1.08276	1.37167	1.8196	0.65997	0.72436	0.63787	0.95438	0.86838	0.89714	1.07139	1.05939	1.02114	1.309	1.0595
IPI00011619	PAPSS1	Bifunctional 3'-phosphoadenosine 5'-phosphosulfate synthase 1	IPI00011619;IPI00922088	167169498	9	0.80397	0.64028	0.63106	1.44464	1.29229	0.96963	1.46668	0.90042	0.89107	1.23638	0.96852	1.21125	1.0875	1.23629	0.95876	1.27062	1.03249	0.68082	0.71014	1.42607	1.14989	1.4298	1.20012	0.88205	0.39896	0.38619	0.38979	0.84499	0.97626	0.82187	0.79298	0.77065	0.71751	1.03945	1.05354	0.96441	0.81113	0.91495	0.80988	0.7931	0.68433	0.73364	0.76422	0.76156
IPI00011631	ZW10	Centromere/kinetochore protein zw10 homolog	IPI00011631;IPI01015739	1.61469e+07	2	1.90533	1.40641	NA	0.56663	1.36832	0.75762	0.5502	0.51153	0.60697	0.65416	0.9527	0.46216	0.75668	1.04029	0.5772	0.65513	1.09113	0.8785	0.88302	1.60723	1.16226	0.54058	0.83639	1.04615	1.5396	2.03006	0.96989	1.00494	0.90272	1.04728	2.81792	2.64917	1.35374	1.06416	0.8905	1.08603	1.70642	1.27292	1.41061	1.85278	1.43905	1.08346	1.90434	1.48081
IPI00011635	BCL2L13	Isoform 2 of Bcl-2-like protein 13	IPI00011635;IPI00925297;IPI01010851;IPI00218043;IPI00220829;IPI00384014	4.27748e+07	6	2.69497	1.54048	NA	0.72225	0.99238	0.8957	1.29915	1.13922	0.97418	0.8605	0.79673	0.57455	0.715	0.7485	0.72577	0.73213	0.67073	0.56281	1.34793	0.68681	0.52424	0.97541	0.67925	0.63192	1.77559	2.17669	2.08649	0.98476	0.88991	0.8214	1.24543	1.26525	1.09704	2.00546	1.63277	1.65533	1.40651	1.80055	1.8275	1.86756	1.35338	1.61581	2.66872	3.3638
IPI00011675	SP100	Isoform Sp100-HMG of Nuclear autoantigen Sp-100	IPI00011675;IPI00218324;IPI00218325;IPI00218326;IPI00218327;IPI00916851;IPI00917048;IPI00917345;IPI00985149;IPI00027693;IPI00719187;IPI00884908;IPI01009049;IPI00917227;IPI00917667	3.21533e+07	7	1.72884	2.08811	0.73001	1.0382	1.59153	1.64219	1.43909	1.65968	1.64802	1.22593	1.44124	1.02405	1.70382	1.68581	1.74065	1.16808	1.47831	0.99266	2.30423	1.82143	1.61824	1.38846	1.94055	1.44601	0.69932	0.40098	0.75052	0.51665	1.54695	0.90213	0.65634	0.89245	0.71832	0.87206	0.47235	0.84221	0.52625	1.07965	0.63961	0.44612	0.41928	0.46654	0.49176	0.5436
IPI00011676	WASL	Neural Wiskott-Aldrich syndrome protein	IPI00011676	4.52062e+07	4	1.94286	0.9202	1.66403	1.32972	0.89472	0.8146	1.17848	1.02098	1.08537	1.04041	0.70233	1.25191	0.71179	1.40768	1.08306	1.31637	0.97395	0.9937	1.64168	1.3144	1.07591	1.24833	1.00149	0.71452	0.93195	1.00672	0.80122	1.2097	1.01029	0.99883	1.26482	0.86223	1.64531	1.10161	0.94645	0.93547	1.09349	0.98547	0.95317	1.20463	1.04452	1.08099	0.948	0.75977
IPI00011698	SAP18	histone deacetylase complex subunit SAP18	IPI00011698	334132261	4	1.5246	3.73156	2.13453	0.76261	0.85306	0.99962	0.71934	0.93124	0.92854	0.86487	0.9581	1.27835	0.99972	0.9027	0.99423	0.90581	0.96955	1.13485	0.81563	0.98382	0.87468	0.93277	1.13356	1.00387	1.14531	1.04719	1.12924	1.05486	1.33171	1.26461	0.74125	0.73168	0.69269	1.23169	1.11671	1.15279	1.17884	1.05298	1.12809	0.84109	0.85144	0.81563	1.28065	1.17782
IPI00011702	TTI1	TEL2-interacting protein 1 homolog	IPI00011702	1.62744e+07	3	0.99845	0.95853	NA	1.18004	1.1856	0.90103	0.84281	0.88517	0.85388	1.34881	1.11075	0.99463	1.15991	1.01972	0.78285	1.39842	1.2622	1.00557	1.59032	1.71988	1.44055	1.53651	1.45413	1.76425	0.94666	0.76072	0.66971	1.4157	1.38955	1.27753	1.08142	1.44326	1.36684	0.8893	1.50716	1.0949	1.048	1.07319	0.76675	1.15462	1.08745	1.13808	0.56611	0.73081
IPI00011770	NDUFA4	NADH dehydrogenase [ubiquinone] 1 alpha subcomplex subunit 4	IPI00011770	5.7181e+08	4	1.40597	1.22561	1.29331	1.10166	1.05003	0.99416	1.28491	1.25035	1.11233	1.0299	1.07124	1.21446	0.83483	0.94128	1.09053	1.03745	0.91543	0.91461	0.95588	1.37274	0.8571	1.26662	1.16496	1.04796	1.05657	0.90497	1.05096	0.84477	0.93555	0.83481	0.43419	0.43095	0.38614	0.99987	0.79307	0.86359	1.13873	0.7989	0.8052	0.86306	0.76592	0.83856	1.06922	1.37742
IPI00011857	CHAF1B	Chromatin assembly factor 1 subunit B	IPI00011857	2.92558e+07	3	0.72683	NA	0.99226	0.35107	0.3538	0.33817	0.1754	NA	2.93028	0.61942	0.5731	0.6005	3.19901	0.68246	0.62404	0.43954	0.53586	0.52773	6.52071	1.3256	5.72105	0.67896	1.02913	0.67482	5.88261	4.95039	1.21435	0.89412	0.73077	1.08527	3.34539	2.99165	0.60612	0.73174	0.9877	0.99874	0.75705	1.46654	0.90931	0.77736	0.74533	0.66265	0.60492	0.71487
IPI00011875	IK	Protein Red	IPI00011875;IPI00883647;IPI00966544;IPI00967365;IPI00967665	1.34885e+08	10	1.65638	1.44677	1.36249	1.01123	0.86924	0.86772	0.9504	0.68265	0.79505	1.05654	0.88775	0.87974	1.02228	1.21407	0.91999	0.98376	0.7528	0.88534	0.89248	1.0913	1.02294	1.02425	0.88376	0.92562	1.09031	0.98212	0.94034	1.25274	1.40199	1.23802	0.32639	0.46435	0.40519	1.35018	1.62995	1.1977	1.6151	1.59762	1.5732	1.43797	1.34568	1.23332	0.84102	0.87052
IPI00011876	MTAP	cDNA FLJ59758, highly similar to S-methyl-5-thioadenosine phosphorylase	IPI00011876;IPI00903024	6.73432e+08	9	1.05351	1.0365	1.38966	3.02153	1.63093	1.9018	2.52836	1.53068	2.0262	2.23586	1.74359	1.80848	2.19421	1.8683	1.65871	1.68548	1.45007	1.53424	2.09287	1.67761	1.45755	1.91033	1.52071	1.41922	0.76826	1.08891	0.46374	0.62619	0.76834	0.81064	0.51294	0.97572	0.78058	0.93722	0.83191	1.19743	0.65044	0.63357	0.69135	1.00836	0.40585	0.26481	0.46773	0.41563
IPI00011913	HNRNPA0	Heterogeneous nuclear ribonucleoprotein A0	IPI00011913	7.54623e+08	7	1.11249	1.65292	1.38692	1.24484	1.52072	1.74938	0.96596	1.42677	1.42671	1.42476	1.41421	1.39729	1.63724	1.3577	1.53321	1.10361	1.20009	1.24841	1.43215	1.26557	1.31937	1.18705	1.35586	1.56477	0.79411	0.68821	1.00189	0.96236	0.92695	0.96478	0.27877	0.30656	0.30577	0.76641	0.74479	0.93749	0.48424	1.10251	0.78726	0.49547	0.85523	0.8701	0.9177	1.02856
IPI00011916	AIMP2	Aminoacyl tRNA synthase complex-interacting multifunctional protein 2	IPI00011916;IPI00893242;IPI00893993	1.97078e+08	5	0.69153	0.96231	0.45274	1.08082	0.94987	1.0391	1.18793	1.04469	0.99501	1.25224	1.01811	1.00841	0.83913	1.35478	0.88618	1.35157	0.95789	1.06752	0.90439	1.40096	1.37236	1.08487	0.90385	0.67405	0.93938	1.12655	0.93607	1.00891	1.3123	1.1915	0.83041	1.14687	0.93701	1.73244	1.22666	1.01236	1.1535	1.48927	1.42085	1.09918	1.63232	1.17275	1.01428	0.95705
IPI00011932	HSPA12A	Heat shock 70 kDa protein 12A	IPI00011932	2.72226e+07	2	0.03138	4.40532	NA	1	NA	2.96086	0.23212	NA	3.46416	0.31163	0.43838	NA	0.39008	NA	1	NA	1	NA	3.77155	0.08694	2.64481	0.51156	1.03058	NA	8.07021	NA	10.0336	NA	11.9606	NA	1	NA	11.3562	NA	7.99831	6.40184	8.00626	NA	1	NA	12.9668	NA	3.18477	3.31509
IPI00011937	PRDX4	Peroxiredoxin-4	IPI00011937;IPI00639945;IPI00647280;IPI00640466	6.57223e+08	10	0.38357	0.38469	1.11195	0.62084	0.8864	1.15595	0.94509	0.99289	1.00281	0.647	1.44649	1.0563	1.40189	0.67715	1.10537	0.68645	0.60748	0.6999	0.44641	1.25755	1.54593	0.66781	0.45322	0.71624	1.83507	1.77969	1.45431	0.51292	0.44007	0.4698	3.50261	2.67769	3.18588	0.87912	0.75375	0.8032	0.79745	0.89028	0.88847	0.90886	0.77223	0.87305	2.33738	2.32118
IPI00012007	AHCY	Adenosylhomocysteinase	IPI00012007;IPI00935818	2425212850	13	0.4679	0.36865	0.33236	0.89636	1.12811	0.95234	0.89872	0.96382	1.13531	0.96037	0.86151	1.02038	0.94688	0.96234	1.15858	0.92014	0.97968	0.99064	0.43672	0.49345	0.39732	0.94011	0.95281	0.84965	1.068	1.07858	1.05284	1.46812	1.28439	1.34872	1.09235	1.14097	1.26122	0.84766	0.90487	0.89398	0.88234	0.84504	0.89317	1.10627	0.96038	1.09934	0.49817	0.55752
IPI00012074	HNRNPR	Isoform 1 of Heterogeneous nuclear ribonucleoprotein R	IPI00012074;IPI00856037;IPI00856038;IPI00910614;IPI00941649	1099829607	20	1.81316	1.65744	2.08633	1.69333	1.54597	1.66321	1.61388	1.49371	1.34467	1.50988	1.48537	1.62776	1.59385	1.64153	1.72789	1.68369	1.45252	1.55235	1.76229	1.75957	1.32886	1.6457	1.47649	1.56843	0.96593	0.8443	0.99568	0.83138	0.82772	0.81949	0.55707	0.49266	0.53912	0.88386	0.93101	0.90402	0.85906	0.88164	0.94479	0.67374	0.73045	0.74466	1.23736	1.11571
IPI00012149	MPHOSPH10	U3 small nucleolar ribonucleoprotein protein MPP10	IPI00012149;IPI00927397	9.01008e+07	7	0.98063	1.51847	1.65316	1.23211	0.91082	0.89255	1.1109	0.77942	0.85013	1.10352	0.56713	0.89211	0.70627	1.0222	0.62344	0.86154	0.61688	0.66784	1.79739	0.62373	0.80218	1.06089	0.87482	0.80369	1.47277	1.71245	1.83589	1.19425	1.00925	0.99529	0.26206	7.80024	8.03221	0.8857	0.9947	0.83577	1.4168	1.93437	1.80678	0.60681	0.66446	0.61711	1.04699	1.86851
IPI00012197	DCTPP1	dCTP pyrophosphatase 1	IPI00012197	1.43455e+08	7	NA	0.43204	8.25537	0.48764	0.51171	0.4701	0.3419	0.38021	0.27912	0.60725	0.58207	0.55133	0.60127	0.57125	0.43376	0.40509	0.50793	0.44838	0.27851	0.90125	0.74358	0.46678	0.40687	0.46312	1.57754	1.19853	1.65146	1.92202	2.10264	2.13841	0.87557	0.90629	0.60165	1.27113	1.03765	1.13988	1.37671	1.19467	1.35799	1.19124	1.18031	1.12719	0.5032	0.48744
IPI00012199	CCDC86	Coiled-coil domain-containing protein 86	IPI00012199;IPI01009116	2.44546e+07	2	1.05618	0.96819	1.50965	0.80239	0.88892	1.24223	0.75056	1.24456	1.24316	1.53642	0.64464	1.35269	1.37249	1.23003	0.73793	1.01095	0.91122	0.86622	1.17224	0.33966	0.81689	0.97217	0.86214	0.96439	2.06883	2.67539	1.65468	0.57582	0.58709	0.47365	NA	1	0.23649	1.10121	0.53486	0.76641	2.18987	1.5409	1.68087	1.05855	1.33154	1.45233	1.27117	1.67978
IPI00012202	WDR77	Methylosome protein 50	IPI00012202;IPI00908660;IPI00909184;IPI00647794	5.0424e+07	6	1.12117	0.60045	NA	0.86897	1.36496	1.23764	0.91059	1.5352	0.91499	1.26617	1.73445	1.78642	1.287	0.95344	1.66773	0.63278	1.26681	1.41305	0.66449	1.7115	1.01174	1.07643	1.41169	1.95661	1.07434	1.13434	0.94012	1.3384	1.0414	1.09998	0.79799	0.75439	0.72129	0.81692	1.04676	1.00423	0.78525	0.89712	0.81316	1.19701	0.93621	0.72296	0.70438	0.68539
IPI00012268	PSMD2	26S proteasome non-ATPase regulatory subunit 2	IPI00012268;IPI00384420;IPI00925437;IPI00926258;IPI00926410;IPI01014808;IPI00795529;IPI00925813;IPI00925595	2408963475	28	1.03135	0.98693	0.91795	0.91005	0.83946	0.87772	1.00149	0.8319	0.85621	0.96638	0.86733	0.85325	0.83775	0.98487	0.92538	1.07733	1.05887	1.01554	0.97893	1.23607	1.25033	0.96378	0.88496	1.01793	0.89942	0.82234	0.83708	1.203	1.25383	1.11877	1.02895	0.96008	1.02084	0.89522	0.99565	0.86073	1.04676	0.92276	0.86599	0.98758	0.99688	0.90668	0.63173	0.60157
IPI00012315	NME3	Nucleoside diphosphate kinase 3	IPI00012315	1.36615e+08	6	1.23657	1.23563	1.22875	0.46322	0.677	0.76074	0.91445	0.59735	0.67132	0.61697	0.63511	0.51225	0.49147	0.28978	0.50744	0.40069	0.53578	0.41094	1.68143	0.68575	0.7445	0.43731	0.59697	0.48974	1.46517	1.55601	1.36428	0.74974	0.89799	0.8498	1.04725	1.32903	1.41293	1.25773	1.3336	1.24824	0.86711	1.10722	1.0416	0.92781	1.27363	1.38327	3.4821	3.6355
IPI00012340	SRSF9	Serine/arginine-rich splicing factor 9	IPI00012340;IPI00793205;IPI01022396	7.05502e+08	13	0.78546	0.97726	0.68676	0.49792	0.42754	0.46283	0.40214	0.29594	0.29066	0.46217	0.36893	0.3873	0.43351	0.56197	0.47168	0.59225	0.49867	0.47698	0.87606	1.0219	0.92516	0.64644	0.4817	0.57553	1.85074	1.46286	1.61135	2.01474	2.0033	2.02884	1.35379	1.5615	1.37669	1.82774	1.71504	1.79554	1.99899	1.80603	1.77886	1.46834	1.55426	1.43521	2.75024	2.63977
IPI00012341	SRSF5	Isoform SRP40-1 of Serine/arginine-rich splicing factor 5	IPI00012341;IPI00221286;IPI00413654;IPI00915825;IPI01009006	259841898	6	0.94328	0.71931	1.31379	1.11969	0.98833	0.98373	1.36341	1.10499	1.15221	0.87172	1.04284	1.09449	0.89676	1.06451	1.61917	1.27901	0.88491	1.07424	0.89185	0.69722	0.50957	1.28284	1.13624	1.03292	1.40204	1.03051	1.42544	1.39478	1.3411	1.31983	0.61355	0.59646	0.683	1.5528	1.75308	1.63483	1.47375	1.2914	1.1334	1.33	1.22304	1.04379	1.73954	1.32866
IPI00012369	MAD2L1	Mitotic spindle assembly checkpoint protein MAD2A	IPI00012369	3.89728e+07	2	0.93328	NA	0.78049	0.82981	0.36238	0.66876	0.43456	NA	0.27771	0.79731	0.7077	0.82099	0.87035	0.88375	0.75822	0.62094	0.64036	0.83646	14.179	NA	1	1.02094	0.90047	0.85164	0.73001	0.66961	0.75117	0.85639	1.02812	0.78117	1.58999	1.57718	1.46534	0.90436	0.87847	0.74257	0.99133	0.78642	0.82493	1.00046	0.95806	0.76889	0.78271	0.42134
IPI00012382	SNRPA	U1 small nuclear ribonucleoprotein A	IPI00012382;IPI00909847	4.63819e+08	5	0.81737	1.05251	0.57743	1.34453	1.467	1.61564	1.08207	1.2686	1.10128	0.99055	1.46592	1.11712	1.17449	1.16663	1.17859	0.94397	0.96258	0.99496	0.5532	0.40806	0.48924	1.15955	0.97427	1.22401	1.39203	1.23725	0.77408	1.48359	1.38332	1.21989	1.31785	1.00881	1.06904	1.25813	1.23819	1.11576	1.13639	1.06142	0.71712	1.23787	1.00443	0.96231	1.15584	0.51688
IPI00012440	FUCA2	Plasma alpha-L-fucosidase	IPI00012440;IPI00385460	1.56134e+08	5	0.42425	0.64008	0.23376	0.98946	1.33409	1.48258	0.84566	1.27797	0.99987	0.8783	1.71344	1.6415	1.20538	0.96474	1.99953	1.29398	1.50727	1.79878	0.73816	0.93009	2.05695	0.78044	1.08228	1.43753	1.81863	1.83474	1.87334	0.98339	0.81614	1.19405	0.63849	0.72281	0.97841	1.17007	1.12419	1.08215	0.88855	0.96072	0.80769	0.94058	1.54351	0.99639	1.47323	1.63283
IPI00012442	G3BP1	Ras GTPase-activating protein-binding protein 1	IPI00012442;IPI00442863;IPI01011685;IPI00974560;IPI00973731;IPI00979451;IPI00982147;IPI00982712;IPI00982785	4.54527e+08	9	0.4336	0.59302	0.21072	2.12348	1.34536	1.52883	2.49567	1.34209	1.32737	1.40706	1.09171	1.32088	1.02	1.65156	1.30567	1.79507	1.15372	1.42911	0.5255	0.2408	0.63268	1.67449	1.10015	1.33585	0.94086	0.89051	1.14966	1.35906	1.58653	1.61269	0.7728	0.79339	0.88833	1.3434	1.29384	1.48104	1.61461	1.75224	1.73607	1.25244	1.27052	1.35916	0.38921	0.46822
IPI00012450	NMI	N-myc-interactor	IPI00012450	4.12026e+07	2	2.51227	NA	5.09252	1.02292	0.64031	1.26323	1.04688	0.6807	1.42659	1.00212	0.93006	0.91982	1.02609	1.11042	0.90945	0.85269	1.04529	1.0116	1.71322	3.17796	4.35068	0.8644	1.1519	0.52703	NA	1.45013	1.58475	0.91056	0.85082	0.64694	2.46107	1.59375	0.39666	1.12061	1.09193	0.93478	0.82049	0.5027	0.97405	0.52896	0.56887	0.47904	1.36298	1.16883
IPI00012535	DNAJA1	DnaJ homolog subfamily A member 1	IPI00012535;IPI01013215;IPI01019083	6.23517e+08	15	0.77215	0.84254	0.93532	1.04499	1.06864	1.39753	1.02841	0.9535	1.26653	1.21641	1.38607	1.4183	1.20448	0.99389	1.18971	1.62645	1.58876	1.96498	1.06418	1.10334	1.07339	1.34386	1.41986	1.81932	0.51081	0.59675	0.57522	1.01272	0.78955	0.85343	0.86153	0.69036	0.79297	0.57245	0.53652	0.72644	0.62721	0.58382	0.66087	0.81745	0.79515	0.92873	0.63174	0.75446
IPI00012575	PIR	Pirin	IPI00012575	5.43634e+07	4	0.85129	0.80154	0.85035	1.17315	0.52727	0.81272	1.37517	1.24158	0.92947	1.21339	0.91816	0.92207	1.12682	1.15139	0.77077	1.34392	1.05636	0.78055	0.52576	1.04172	2.2513	1.36029	1.19697	1.21779	0.82156	1.08469	0.88476	1.11834	1.04524	1.0062	1.20488	1.05487	1.83106	1.06608	1.13509	1.21297	1.12065	0.90299	1.33423	1.11141	1.12568	1.0071	0.75479	0.92146
IPI00012578	KPNA4	Importin subunit alpha-4	IPI00012578;IPI00946316	252386682	6	0.49144	0.5442	0.50118	1.19882	1.37801	1.40472	1.18569	1.43799	1.19374	1.32123	1.12119	0.99732	1.45463	1.3673	1.38053	1.07548	1.22978	1.1202	0.74756	0.68965	0.51598	0.69605	1.05942	1.15227	1.26222	1.52046	1.18435	2.17668	2.29936	1.97915	2.88709	0.64415	1.65622	1.37301	1.09097	1.46908	1.20817	1.00632	1.41997	1.0368	1.02728	1.02489	0.58289	0.74227
IPI00012585	HEXB	Beta-hexosaminidase subunit beta	IPI00012585;IPI00963880;IPI00964815;IPI00967527;IPI00964416	9.19167e+08	14	0.89204	0.84325	0.83148	0.71005	0.77276	0.8682	0.96518	0.89221	1.0782	0.77781	0.74502	0.72517	0.53258	0.69558	0.59722	0.74401	0.75988	0.71272	0.68816	0.29666	0.29063	0.86591	0.88016	0.91853	3.42414	3.43719	3.51136	1.12767	1.11345	1.16121	2.35306	2.2865	2.56271	1.7918	1.58869	1.81833	1.31907	1.49245	1.59847	1.7015	1.56878	1.72388	2.17989	2.35742
IPI00012750	RPS25	40S ribosomal protein S25	IPI00012750;IPI00981398;IPI00983994;IPI00985422	2213065590	7	1.20577	1.1757	0.90364	1.44504	1.09469	1.09075	1.54851	1.41487	1.5237	1.447	1.29128	1.2481	1.30403	1.6472	1.58754	1.32474	1.22051	1.23822	1.21579	0.85029	0.7682	1.3305	1.13286	1.28405	1.07817	1.22367	1.03386	0.61391	0.66656	0.58625	0.69526	0.73076	0.70573	0.96877	0.98117	0.93133	1.12612	1.19187	1.25861	1.18067	1.09382	1.11363	0.67475	0.65904
IPI00012772	RPL8	60S ribosomal protein L8	IPI00012772;IPI00792050;IPI00909884;IPI00975850;IPI01015034;IPI00976256;IPI00976899	2286494891	11	1.26619	1.64287	1.21357	1.1564	0.87921	0.93242	1.2619	1.37227	1.37133	1.31599	1.28021	1.15217	1.48036	1.65267	1.34358	1.37178	1.34448	1.1873	1.88352	2.03248	2.21319	1.43332	1.28289	1.31517	0.81699	0.94983	0.85447	0.4855	0.4017	0.4848	0.37905	0.37916	0.56664	0.58577	0.67092	0.67406	0.94217	1.04236	1.22948	0.78835	0.74747	0.89565	0.72088	0.67087
IPI00012795	EIF3I	Eukaryotic translation initiation factor 3 subunit I	IPI00012795;IPI00642205	7.14131e+08	11	0.56868	0.45825	0.47648	1.46792	1.49567	1.7243	1.3584	1.40789	1.27165	1.2914	1.2671	1.60414	1.34855	1.28048	1.68785	1.4541	1.41787	1.46739	0.48579	0.67268	0.56658	1.32706	1.24432	1.37698	0.88512	0.78957	0.8606	1.34031	1.48522	1.41289	1.18173	1.02203	1.06588	0.88163	0.91393	0.93997	0.81974	0.87635	0.87279	0.97274	1.02368	1.07772	0.51542	0.57806
IPI00012833	PPP4C	Serine/threonine-protein phosphatase 4 catalytic subunit	IPI00012833	2.14772e+07	3	0.96537	1.00565	1.10127	1.48948	1.40981	1.64493	1.43197	1.46321	1.43786	1.44552	1.19172	1.4272	1.29896	1.74079	0.89108	1.36568	1.34459	1.28263	0.92744	0.60059	0.81863	1.35374	1.4343	1.83318	0.75818	NA	0.57131	1.54172	0.8688	1.72891	0.75177	0.8081	1.57255	1.25534	0.86115	0.85791	0.6861	0.73437	0.91561	0.81997	0.93152	0.5377	0.64329	0.54878
IPI00012837	KIF5B	Kinesin-1 heavy chain	IPI00012837;IPI00909299;IPI00028561	8.7746e+08	33	0.7773	0.82287	0.65146	1.00585	1.1502	1.00122	1.02792	1.0547	0.84556	1.10267	1.09852	0.89332	1.11364	1.10099	0.8618	1.1975	1.25351	1.11052	0.78152	0.82074	0.93598	0.96808	1.11212	0.97025	0.68412	0.71776	0.6989	1.04327	1.03536	1.0607	0.98461	1.01655	0.94295	0.89419	0.91216	0.99029	0.83548	0.81479	0.90586	0.96521	1.15229	1.08532	0.50083	0.46994
IPI00012855	TMEM11	Transmembrane protein 11, mitochondrial	IPI00012855	1.02379e+08	4	2.0415	0.59381	1.53968	0.64852	0.79702	0.98164	0.55669	1.04612	0.83989	0.61184	0.78598	0.975	0.69969	0.46353	1.08565	0.77504	1.02009	1.10793	1.96124	2.63716	1.50464	1.0986	0.9295	1.2561	1.17623	1.16851	1.22061	0.81518	0.93487	1.04332	1.06422	1.0803	1.31052	0.88415	0.91012	0.87409	0.84085	1.02416	0.82398	1.09562	0.86527	0.91781	1.79299	2.05247
IPI00012887	CTSL1	Cathepsin L1	IPI00012887;IPI00640540;IPI00783511;IPI00976326	3.86635e+07	3	1.44351	2.14647	2.37875	1.97848	2.22347	2.91887	4.2877	3.46521	2.66753	2.3393	2.06093	1.96453	1.82405	1.69898	1.3514	2.61888	2.3803	2.60426	0.84651	0.50288	0.58014	2.05652	1.95237	2.08997	0.53151	0.50909	0.57848	0.52923	0.43892	0.50157	0.58538	0.73378	0.67152	0.64495	0.5173	0.6984	0.9513	1.0638	1.13164	0.94932	0.77138	0.90459	0.70985	0.83563
IPI00012912	CPT2	Carnitine O-palmitoyltransferase 2, mitochondrial	IPI00012912	8.3711e+08	15	3.21556	3.37999	2.41207	1.09189	0.89337	0.94923	1.7091	1.38535	1.24408	1.32878	1.17543	1.15453	0.87701	1.12984	0.79968	0.95876	1.05854	1.07492	2.89515	3.0618	2.85591	1.52472	1.07723	1.30224	1.12474	1.13577	1.17811	0.6739	0.70386	0.53533	0.91929	0.86951	0.82132	1.07208	0.91075	0.95776	0.86667	0.82705	0.79989	0.85959	0.76778	0.75022	1.38585	1.3779
IPI00012971	WNT10B	Protein Wnt-10b	IPI00012971	4.23615e+08	2	1.57987	1.62399	0.81352	0.79124	0.84008	0.92976	0.68127	1.06374	1.25484	0.91597	1.14799	1.52639	1.31013	0.8925	1.67332	0.88419	1.10123	1.44894	13.3079	2.27463	1.62401	0.99204	1.1608	1.24612	1.02531	0.96893	0.86841	0.44669	0.45083	0.45375	1.0298	2.69504	1.04863	0.82677	0.84888	0.7208	1.00994	0.82778	0.90322	1.03002	1.05358	0.89381	1.03559	3.02593
IPI00013002	UBE2C	Ubiquitin-conjugating enzyme E2 C	IPI00013002;IPI00335560;IPI00375615;IPI00375616;IPI00335561	4.03773e+07	4	0.32491	NA	0.76928	0.44447	1.55288	1.28363	0.24193	1.75122	1.37062	0.36662	1.00683	0.90215	1.22182	0.28422	0.99639	0.69486	1.29638	1.15209	0.84877	0.71127	0.65155	0.39682	0.77929	0.78313	1.58713	1.10546	1.17384	1.92889	2.59701	2.29124	1.04384	1.09294	1.27204	1.73494	1.88186	1.67669	1.43181	1.44261	1.48192	2.65278	1.57173	1.93543	0.98026	0.6018
IPI00013068	EIF3E	Eukaryotic translation initiation factor 3 subunit E	IPI00013068;IPI00977156;IPI00984035;IPI01015563;IPI00974080;IPI00976006;IPI00973922;IPI00974151;IPI00974294	6.69713e+08	16	0.54699	0.61211	0.59422	0.9341	1.20821	1.31028	0.91931	1.20757	1.1286	0.92624	1.14609	1.14979	1.25977	1.10999	1.33966	0.94202	1.32502	1.33035	0.73671	0.69327	0.67955	0.86042	0.94179	1.12425	0.90876	0.87012	0.78574	1.18377	1.26323	1.12254	0.80819	0.75279	0.76323	0.84727	0.88657	0.90937	0.94746	1.04153	0.88817	1.19414	1.09695	1.15644	0.62115	0.604
IPI00013079	EMILIN1	EMILIN-1	IPI00013079;IPI00893443	1.47565e+08	13	1.41419	2.14461	1.83322	0.37582	0.99033	1.15651	0.85476	0.92205	1.02254	0.86613	0.67368	0.73239	1.16437	1.57068	0.7718	0.27825	0.86391	0.81796	5.28574	1.27617	2.38747	0.81668	1.73167	1.42357	1.13333	1.40389	1.22922	0.73411	0.90226	0.62463	1.89438	1.30952	1.06439	0.61775	0.7393	0.76104	1.15601	1.68641	1.58599	1.05771	0.88554	1.1096	0.93918	1.25168
IPI00013122	CDC37	Hsp90 co-chaperone Cdc37	IPI00013122;IPI00472137	1587852059	15	0.95599	0.77947	0.96996	1.3256	1.20954	1.42526	1.50377	1.45585	1.50531	1.40478	1.52036	1.49839	1.43708	1.40384	1.63723	1.46479	1.53982	1.3099	0.71029	0.86099	0.69522	1.13688	1.16231	1.21931	0.98131	0.88484	1.07001	1.05469	1.08814	1.02397	0.81008	0.80878	0.82339	1.03538	0.96794	1.08778	0.84409	0.91152	0.91309	0.90394	0.84896	0.88283	0.58589	0.486
IPI00013160	EIF2D;LGTN	Isoform 1 of Eukaryotic translation initiation factor 2D	IPI00013160;IPI00183443;IPI00442805;IPI00514767;IPI00555840	5.90016e+07	5	1.17436	0.55818	1.12114	0.7532	1.14326	0.98584	0.93945	1.24733	1.60819	1.9883	1.36397	1.55491	1.06874	1.04779	1.64585	1.17728	1.23512	0.83823	1.69767	0.90595	0.91941	0.92873	1.44699	1.76491	NA	2.89351	2.99259	NA	2.3868	2.22274	0.69792	1.73363	0.41316	0.90731	0.4834	0.42464	1.01569	0.53819	0.77142	1.94185	1.18281	0.51834	1.19503	1.06902
IPI00013174	RBM14	Isoform 1 of RNA-binding protein 14	IPI00013174;IPI00556514;IPI00644837	1378687681	17	1.33916	1.21438	1.06607	1.35101	1.42413	1.44318	0.94653	0.91304	0.81379	1.0177	0.83098	0.86293	1.05529	1.06215	0.97289	1.34833	1.25952	1.21714	1.07379	1.32224	1.33829	1.36716	1.23443	1.09874	1.0528	0.97976	1.19978	1.12951	1.02109	1.18859	0.85618	0.99765	0.9358	0.99596	0.94677	1.15931	1.34007	1.4989	1.29623	1.12567	1.11294	1.22003	0.99468	1.02613
IPI00013195	MRPL49	39S ribosomal protein L49, mitochondrial	IPI00013195;IPI00555553;IPI00981529;IPI00984653;IPI00985377	7.80462e+07	4	0.55195	0.84877	0.7017	0.70693	1.11373	1.12944	0.80132	1.21801	0.80985	0.6003	1.12389	1.08539	0.88045	0.63691	0.73964	0.61255	1.06776	0.86584	0.56794	0.41241	0.57607	0.69462	1.05915	1.2356	0.83787	1.06834	1.24516	0.76752	0.7598	0.88631	0.99496	1.19623	1.0606	1.39281	1.23217	1.47058	1.37431	1.69997	1.48119	1.51864	1.872	1.65403	1.45442	1.74094
IPI00013212	CSK	Tyrosine-protein kinase CSK	IPI00013212;IPI00910540	7.37701e+07	6	1.81524	1.93374	1.15193	1.62389	1.51716	1.24741	1.17006	1.08896	1.27801	1.44683	1.53888	1.3789	1.52469	1.58372	1.69573	1.97607	1.83103	1.90994	1.38044	2.03086	1.41041	1.81609	1.79998	1.96442	0.50775	0.60377	0.61479	0.72285	0.66702	0.76874	0.76388	0.59964	0.68192	0.86222	0.92768	0.94109	0.90738	1.12263	0.76822	0.85129	0.72182	1.17689	0.63661	0.67145
IPI00013214	MCM3	cDNA FLJ55599, highly similar to DNA replication licensing factor MCM3	IPI00013214;IPI00940786;IPI00385434	8.95656e+08	27	0.27653	0.35824	0.43762	0.79851	0.68883	0.64154	0.26653	0.43344	0.40272	0.62323	0.84772	0.81591	1.10734	1.12336	1.12277	0.73253	0.91954	0.85789	0.23397	0.37448	0.34902	0.99782	1.06555	1.05232	1.15879	1.22421	0.99737	1.7211	1.75099	1.87275	2.09282	1.95568	1.84855	1.4939	1.81378	1.45613	1.43395	1.39788	1.50653	1.19202	1.42638	1.33673	1.24668	1.10836
IPI00013216	ORC2	Origin recognition complex subunit 2	IPI00013216	6.14717e+06	3	0.52513	0.23567	1.69655	0.29065	1.07692	0.84933	0.23857	1.87737	1.13091	3.00305	2.58241	0.54449	0.10895	0.5811	NA	0.25524	0.25202	0.802	0.31659	0.54539	0.58391	0.15958	0.75292	0.87073	0.37971	1.55317	1.4145	1.4345	1.11249	0.755	2.54151	1.95195	2.83895	1.20761	1.32429	0.31616	1.07416	1.41602	2.64684	1.15822	1.94985	1.20893	2.02183	1.99744
IPI00013296	RPS18;RPS18P9	40S ribosomal protein S18	IPI00013296;IPI00984608;IPI00894147	3163465461	15	1.45468	1.22003	1.09292	1.35654	1.22289	1.22269	1.57371	1.70279	1.64831	1.56893	1.57641	1.65545	1.54118	1.4923	1.73306	1.50184	1.5641	1.43274	1.37124	1.73764	1.61631	1.59407	1.38266	1.4126	0.9107	1.05414	0.88435	0.51761	0.55566	0.48685	0.52273	0.54747	0.64044	0.88745	0.86421	0.78364	1.02723	0.96117	1.04716	0.81176	0.91197	0.88383	0.63298	0.6106
IPI00013297	PDAP1	28 kDa heat- and acid-stable phosphoprotein	IPI00013297;IPI00926884;REVERSED_IPI00011875;IPI00292570;IPI00922578;IPI00926230;IPI00926484	3.74631e+08	12	0.52514	0.56202	0.84173	1.26995	1.08421	1.2219	1.14223	1.13486	1.1899	1.27071	1.19836	1.0485	1.12372	1.47404	1.12367	0.8506	0.718	0.72881	0.60057	1.20207	1.08234	0.81862	0.75374	0.99389	1.11555	1.24572	1.35509	1.22681	1.16915	0.96807	1.12146	0.91828	0.9592	1.48963	1.34846	1.35315	1.52434	1.41286	1.38307	1.36499	1.44801	1.23903	0.52963	0.43141
IPI00013415	RPS7	40S ribosomal protein S7	IPI00013415;IPI00893703;IPI00983900	3598954252	14	1.255	1.27896	0.91252	1.34511	1.16969	1.32204	1.50837	1.68546	1.6703	1.32872	1.49636	1.64601	1.50705	1.55635	1.82285	1.28228	1.54913	1.64684	1.51872	1.16137	1.02475	1.4115	1.43905	1.4789	0.77234	1.0943	0.95198	0.57947	0.57005	0.54237	0.68612	0.6713	0.83117	0.74917	0.9254	0.78474	0.88104	0.93934	1.08808	0.8397	0.86252	0.90251	0.62065	0.67452
IPI00013439	JUNB	Transcription factor jun-B	IPI00013439	2.37352e+07	3	1.01834	1.26805	NA	1.50525	1.93511	1.85895	1.37159	1.31211	1.34185	1.53442	1.63871	1.36025	2.13432	2.27272	1.74851	1.47999	1.73809	1.25272	1.68058	1.00241	0.67764	1.51208	1.72188	1.48406	0.55354	0.57472	0.69095	0.58483	0.34911	0.67928	1.36655	0.65709	NA	0.47153	0.39982	0.44854	0.75415	1.84194	1.43187	0.75418	0.62211	0.24302	NA	1
IPI00013452	EPRS	Bifunctional aminoacyl-tRNA synthetase	IPI00013452;IPI00909383;IPI01009785	3551782688	51	0.97082	1.05643	1.20236	1.19087	1.23349	1.14362	1.0939	1.15676	1.16302	1.27452	1.1547	1.17267	1.26144	1.27091	1.18387	1.21263	1.23632	1.20704	1.34454	1.50082	1.59509	1.11313	1.0927	1.03533	0.9174	0.87125	0.99925	1.01097	1.08477	0.98342	0.78303	0.78851	0.73517	0.81097	0.87476	0.87864	0.93005	0.91459	0.83098	0.95127	0.99219	0.98482	0.71095	0.71854
IPI00013466	ASNA1	ATPase ASNA1	IPI00013466;IPI00910220	2.13099e+08	8	0.91046	0.64406	3.68168	0.9037	0.69399	0.79738	0.85886	0.91827	0.74822	0.85665	0.81933	0.77682	0.78872	0.84918	0.8606	0.85651	1.00927	1.00375	0.86733	0.91348	0.89763	1.06218	0.92472	0.90683	1.38836	1.36577	1.28063	1.63323	1.51547	1.68442	1.11323	1.36197	1.15353	1.24221	1.3615	1.26071	1.32997	1.29178	1.03659	1.45022	1.49277	1.23876	1.132	1.12428
IPI00013485	RPS2	40S ribosomal protein S2	IPI00013485;IPI00871956;IPI00979595;IPI00981233;IPI00017346;IPI00386445;IPI00977151;IPI00977651;IPI00985370;IPI00955904;IPI00442381;IPI00976489	3240742548	11	1.13145	1.37966	1.15474	1.30669	1.15728	1.17729	1.41057	1.29684	1.38938	1.21443	1.30998	1.37305	1.57681	1.42639	1.39017	1.41479	1.33499	1.27384	1.52483	1.89156	2.03902	1.58288	1.43767	1.39497	1.04283	0.93076	1.00528	0.57443	0.64245	0.55696	0.85306	0.84282	0.76381	0.84086	0.91939	0.79951	1.07931	0.82982	0.89258	0.88215	0.95525	0.80399	0.69676	0.66679
IPI00013508	ACTN1	Isoform 1 of Alpha-actinin-1	IPI00013508;IPI00759776;IPI00909239;IPI00921118;IPI00019884;IPI00032137;IPI00936352;IPI01010507	2.57615e+08	7	0.82049	0.73776	1.71124	1.72593	0.81921	1.12422	1.70295	0.94696	0.87012	1.62576	1.07304	0.76904	0.87438	1.866	0.90428	1.41838	0.94879	0.89115	0.81642	0.28591	0.28845	0.91615	0.68985	0.92453	1.06659	0.8936	0.99372	1.9926	1.86424	1.87799	1.42603	1.03001	0.9719	1.80908	1.60129	1.90574	1.42871	1.31795	1.37686	1.57015	1.29084	1.43182	0.60854	0.78167
IPI00013621	THTPA	Thiamine-triphosphatase	IPI00013621	3.2039e+07	3	1.20803	1.37045	0.50771	1.02075	0.89358	0.75018	1.49257	0.78895	0.5288	1.29499	0.58944	0.7942	0.83014	1.03911	0.72301	1.1376	0.694	0.54999	0.62403	NA	0.93676	0.90344	0.83304	0.51904	2.47691	2.17573	1.8078	1.31283	1.74067	1.26194	1.04779	NA	0.77851	1.33524	1.60542	0.95143	0.84995	0.6227	1.704	0.61665	0.70833	0.74714	1.86722	1.4602
IPI00013683	TUBB3	Tubulin beta-3 chain	IPI00013683;IPI00640115;IPI01011318;IPI01013705;IPI01015284	5.80508e+08	6	0.40214	0.61692	0.57193	2.40248	1.43644	1.43373	2.81227	1.73266	2.10357	2.35183	1.39254	1.68528	1.60715	2.02017	1.66253	4.7886	3.25478	3.58688	0.35288	0.59652	0.5729	2.78275	1.83068	1.41546	0.78756	1.08232	0.98898	1.12485	1.01708	1.01233	0.84054	0.73778	0.80048	1.2158	1.19153	1.30705	0.95862	1.14217	1.13447	2.38888	2.48584	2.35128	0.40811	0.53119
IPI00013744	ITGA2	Integrin alpha-2	IPI00013744	1.15412e+08	2	0.17489	0.20257	0.29191	0.48268	0.54342	0.42629	0.43866	0.52152	0.48952	0.37529	0.45549	0.38647	0.42602	0.42454	0.23735	0.52466	0.69952	0.40772	0.46141	0.27495	0.28052	0.47528	0.48951	0.31381	1.40017	1.3648	1.65424	1.59216	1.30145	1.34814	2.06586	2.53764	2.62633	2.06587	1.65709	2.36765	1.83435	1.76372	2.27779	2.30399	1.89237	2.49937	1.84935	1.88157
IPI00013808	ACTN4	Alpha-actinin-4	IPI00013808;IPI00845465;IPI00942539;IPI01015738;IPI00903019;IPI00908458;IPI00908776	5910194619	46	0.42957	0.54802	0.63266	1.36204	1.41953	1.51814	1.39663	1.41644	1.40123	1.3429	1.43144	1.47667	1.68404	1.54011	1.47634	1.31971	1.34517	1.32642	0.62243	0.15167	0.18458	0.96179	1.18191	1.17875	0.6656	0.69235	0.75566	1.31641	1.2432	1.26593	0.94158	0.93355	0.93419	1.52205	1.52025	1.66198	1.15369	1.16577	1.23542	1.50495	1.43917	1.44022	0.46276	0.46076
IPI00013829	TRIAP1	TP53-regulated inhibitor of apoptosis 1	IPI00013829	2.77532e+07	2	0.98636	NA	1.23206	0.63562	0.71288	0.8251	1.37709	0.92437	3.018	0.77371	0.61497	0.84455	1.07358	0.59961	1.15038	0.66894	0.88454	0.89812	NA	1	NA	1.05359	0.55454	0.83019	1.58777	1.24829	1.10766	0.85108	1.53703	1.08359	0.79068	NA	1	1.3695	1.51415	1.65637	1.978	2.00562	1.67235	1.27644	1.15793	1.39218	0.61331	0.74827
IPI00013830	SNW1	SNW domain-containing protein 1	IPI00013830;IPI00910816;IPI00943237	1.45477e+08	8	0.92267	0.75773	1.34065	1.19731	0.81552	0.97914	1.01846	0.86182	0.89662	1.0445	1.00289	0.99499	1.08377	1.15699	0.85595	0.96725	0.76002	0.71416	0.90995	0.57093	0.49847	0.89163	0.87789	0.86154	1.65843	1.4901	1.4475	2.07613	1.8948	1.91068	0.44012	0.43649	0.32852	1.81115	1.66393	1.91844	1.7978	1.81821	1.97521	1.42653	1.19318	1.53526	0.89497	0.86796
IPI00013847	UQCRC1	Cytochrome b-c1 complex subunit 1, mitochondrial	IPI00013847;IPI00979840	1549447797	20	1.79534	1.6612	1.38301	0.63155	0.4389	0.54472	0.7377	0.59123	0.61444	0.75957	0.56021	0.67466	0.49234	0.60681	0.49362	0.64933	0.52709	0.54422	1.29867	1.20914	1.36877	0.7007	0.56879	0.60698	1.68368	1.51652	1.84973	0.93526	0.92363	0.90801	2.0149	1.95364	1.99961	1.37742	1.29797	1.46231	1.29279	1.39954	1.30095	1.22667	1.25729	1.3059	2.14769	2.39048
IPI00013860	HIBADH	3-hydroxyisobutyrate dehydrogenase, mitochondrial	IPI00013860;IPI00915850	1.3472e+08	9	4.20454	5.80219	4.59239	1.01291	1.20518	1.20261	1.32386	1.52951	1.36774	1.30466	1.38692	1.32256	1.25518	1.23212	1.07983	1.03335	1.25562	1.09067	4.63457	3.34094	3.59874	1.09924	1.2892	1.41942	0.91698	0.91459	1.01579	0.39338	0.41741	0.37499	1.33262	1.10207	1.14319	0.66364	0.60084	0.70774	0.58433	0.51353	0.63151	0.68302	0.69509	0.56226	1.64476	1.38251
IPI00013862	DTYMK	Thymidylate kinase	IPI00013862;IPI00787559;IPI00938328;IPI00892836	1.9543e+08	5	0.49264	0.91864	0.95598	0.44587	0.34418	0.37892	0.43069	0.21167	0.33429	0.60669	0.3165	0.42382	0.38753	0.6045	0.2876	0.46135	0.37857	0.41778	0.60818	0.60464	0.87789	0.61287	0.43871	0.54212	1.43803	1.36757	1.3924	2.52554	2.48943	2.37271	3.8867	3.10518	3.89152	2.12713	2.40122	1.85427	1.67614	1.85768	1.66009	1.94423	2.2185	2.09347	1.72816	1.68972
IPI00013890	SFN	Isoform 1 of 14-3-3 protein sigma	IPI00013890;IPI00411765	2.59262e+08	13	0.46619	0.37876	0.51685	0.53305	0.49196	0.54979	0.32677	0.36124	0.2849	0.26786	0.73358	0.32232	0.12437	0.37743	0.31669	0.50886	0.3759	0.39163	0.77703	0.19079	0.54568	0.77785	0.14702	0.07741	1.0546	1.43951	2.09551	0.24135	2.00827	2.79994	0.3092	0.70422	0.4085	0.35312	1.72942	0.90074	1.42516	0.59167	0.33288	0.74076	0.32893	0.40992	0.71844	0.42868
IPI00013891	TRA2A	Isoform Long of Transformer-2 protein homolog alpha	IPI00013891;IPI00220447;IPI01014274	1.14507e+08	6	0.42549	0.51489	0.5157	0.89635	1.32409	1.25293	0.97896	1.43674	1.06673	0.8358	0.93058	0.98944	1.15554	1.011	1.02973	0.94978	1.03274	1.17883	1.03861	0.64363	1.42769	1.09827	1.14178	0.9971	1.08384	0.8656	1.11233	0.84083	1.41592	0.94134	1.42816	1.42323	1.16615	0.88232	0.78032	1.04926	1.22107	0.772	0.96924	0.71572	0.63217	0.62073	2.19106	1.98831
IPI00013895	S100A11	Protein S100-A11	IPI00013895	1772184615	5	1.03557	1.52288	0.87641	1.86607	2.47351	2.15853	2.61896	2.53375	2.32817	1.95905	2.30089	2.38977	2.13205	1.81309	2.02105	2.01464	2.26371	2.4883	0.86027	0.45469	0.55217	1.65113	1.90151	2.02013	0.76093	0.61334	0.86514	0.75824	0.91615	0.78608	0.67329	0.69641	0.70014	0.89167	0.74547	0.90266	0.61304	0.71609	0.77867	0.81636	0.76339	0.84701	0.72312	0.64796
IPI00013917	RPS12	40S ribosomal protein S12	IPI00013917	9.51115e+08	7	1.24119	0.93773	0.74317	1.8742	1.05359	1.47304	1.99539	1.65956	1.75913	1.65079	1.6632	1.67007	1.6767	1.81531	1.69379	1.69581	1.49999	1.73359	1.36091	1.25214	0.80198	1.68279	1.29822	1.38271	0.69481	0.98492	0.72126	0.65248	0.7199	0.78041	1.12887	1.21973	1.24356	0.65217	0.74576	0.58717	0.80439	0.7926	0.98114	0.83395	0.85055	0.79947	0.55399	0.70498
IPI00013930	STX6	Syntaxin-6	IPI00013930;IPI01012471	4.11098e+07	2	0.36797	0.79208	1.12476	0.66607	0.51084	0.35359	1.12272	0.56652	0.47652	NA	0.60336	0.29709	1.35246	0.58446	0.30851	0.79122	0.42481	0.34782	0.62666	0.99941	0.88427	0.65421	0.43487	0.20958	0.45892	3.08677	0.54853	1.23468	1.17651	0.85889	0.40537	4.96288	0.54091	1.12298	1.02554	0.38533	1.9345	0.65598	2.39325	3.02772	2.86448	4.25722	2.16161	0.73788
IPI00013933	DSP	Isoform DPI of Desmoplakin	IPI00013933;IPI00217182;IPI00969616;IPI01009332;IPI00746877;IPI00872333	6977651375	38	1.29469	0.93676	0.9605	1.00469	1.02951	1.07106	1.17422	0.89494	0.8912	1.0793	0.77874	1.20331	0.77222	1.05326	1.57138	0.59623	1.02802	0.70149	0.9372	1.33095	0.65703	0.89907	0.94152	0.81692	1.5486	1.37863	1.46837	0.87147	1.12306	0.7832	0.86112	0.93266	0.82027	1.06263	1.22757	1.16211	1.27502	1.16594	1.08044	1.26171	1.25869	1.22987	1.33233	1.43822
IPI00013949	SGTA	Small glutamine-rich tetratricopeptide repeat-containing protein alpha	IPI00013949;IPI00908410	775097180	9	0.33738	0.33523	0.30106	0.95752	1.26196	1.15532	0.89439	1.05384	0.9931	0.98551	1.2105	1.20953	1.21935	1.08825	0.95852	1.04221	1.11617	1.10913	0.50243	0.34775	0.27043	0.81984	0.96897	0.95322	0.91484	0.85511	0.94411	1.76835	1.66124	1.87314	0.86688	0.71495	0.73392	1.24002	1.1129	1.20457	0.87687	0.81642	0.83054	1.04336	1.22429	1.04343	0.7473	0.76449
IPI00013981	YES1	Tyrosine-protein kinase Yes	IPI00013981;IPI00005142;IPI00012036;IPI00015892;IPI00016871;IPI00025489;IPI00027174;IPI00029769;IPI00165947;IPI00166845;IPI00216602;IPI00216603;IPI00216604;IPI00216605;IPI00216859;IPI00217776;IPI00218021;IPI00218416;IPI00218417;IPI00218418;IPI00218419;IPI00218421;IPI00218422;IPI00218423;IPI00218424;IPI00219012;IPI00220253;IPI00220254;IPI00298625;IPI00304578;IPI00328245;IPI00332838;IPI00374861;IPI…	2.14915e+08	3	0.6522	0.61287	0.44048	0.84246	0.65139	0.38786	0.63806	0.4657	1.04729	1.18265	0.70716	0.59878	0.56436	0.93716	0.76445	1.05382	0.97457	0.80465	0.59478	0.85996	0.61743	1.23883	0.79808	0.95873	0.97701	1.00488	1.01985	1.18944	1.34673	1.26681	1.15036	1.16648	1.339	1.2108	1.25034	1.55405	1.06749	1.08346	1.09542	1.10158	0.85114	0.72477	1.0482	1.13802
IPI00014053	TOMM40	Isoform 1 of Mitochondrial import receptor subunit TOM40 homolog	IPI00014053;IPI00376117;IPI00847576	2.34373e+08	7	0.78664	0.98809	1.56437	0.8273	0.97255	0.99115	1.00615	1.2416	1.04622	0.985	0.822	1.01212	0.87881	0.7347	0.77494	0.95717	1.03288	1.11367	1.12859	0.8853	0.88378	1.19852	1.2837	1.11022	1.49157	1.02398	1.21765	0.96246	0.91594	0.67224	0.99972	1.46796	1.01986	0.91223	0.82924	0.86696	0.56509	0.57034	0.62257	0.67318	1.44085	1.04537	1.47144	1.17167
IPI00014147	KIAA0101	PCNA-associated factor	IPI00014147;IPI00645835	5.69738e+06	3	1.57048	NA	10.647	0.68418	NA	1	0.76933	NA	0.5367	0.4475	NA	1	NA	0.34804	NA	0.78516	0.36759	0.39924	2.03764	NA	0.27016	0.56346	0.20915	0.72477	1.03509	1.65979	1.28896	1.20941	1.03882	1.17541	NA	0.83917	0.90869	0.97616	1.26286	1.35196	1.48115	1.27315	1.06994	1.22591	1.30644	1.01394	0.82313	NA
IPI00014149	TTC35	Tetratricopeptide repeat protein 35	IPI00014149;IPI00974393;IPI00979299	1.53731e+08	7	1.44637	1.34387	2.15834	0.99249	0.86021	0.90496	1.00602	0.92432	0.92643	0.95431	0.86591	0.81084	1.00967	0.9754	1.00307	1.1391	0.99846	1.02146	0.9436	1.75156	1.33259	0.9045	0.72772	0.79777	1.14956	1.066	1.35669	1.2547	1.334	1.20372	2.02646	1.71316	1.90765	1.29797	1.05497	1.24457	1.23492	1.49956	0.98799	1.36649	1.17159	1.49391	1.56296	1.49364
IPI00014197	CDV3	Isoform 1 of Protein CDV3 homolog	IPI00014197;IPI00793920;IPI00798278;IPI00795163;IPI00964446;IPI00966255;IPI00966539	2.79035e+08	5	0.47809	0.37937	0.3531	1.24229	0.93243	0.89272	1.15859	0.86984	0.98966	1.25017	0.76765	0.81358	0.84092	1.28446	0.59806	0.92412	0.73832	0.78123	0.45735	0.18969	0.22807	0.69714	0.6661	0.55845	2.10137	1.97273	2.22186	2.01365	1.85932	1.84529	1.13985	1.09238	1.21366	1.40963	1.10667	1.43498	1.71605	1.90514	1.82001	1.93187	1.72867	2.14904	0.65574	0.58814
IPI00014198	EXOSC7	Exosome complex component RRP42	IPI00014198	1.19448e+08	4	0.5878	0.51873	3.5767	1.51798	1.07839	0.91078	0.97602	0.49611	0.74611	0.79683	1.12457	1.01451	1.22141	1.62908	0.67737	1.4167	0.60759	0.90899	1.05558	1.48322	1.44706	1.47992	0.94093	0.61601	0.85916	1.07463	0.9509	1.3022	1.26039	1.68402	1.25279	1.34827	1.98711	1.33826	1.23261	1.00927	0.99903	1.31918	1.29711	1.51183	1.66496	1.34696	0.60375	0.90183
IPI00014213	LARS2	Probable leucyl-tRNA synthetase, mitochondrial	IPI00014213;IPI00924756;IPI00926560;IPI00927574	2.35169e+08	5	1.42275	2.3475	2.37768	0.90246	1.14998	1.32389	1.01427	1.05699	1.47623	0.77662	1.93991	1.75017	1.47768	0.58485	1.17139	0.75019	1.15587	1.3689	2.10808	1.43057	1.72734	0.97153	1.34695	1.27999	0.8671	0.92444	0.9767	0.86101	0.78997	0.74313	0.83436	1.18302	1.16778	0.89185	0.83353	0.82376	0.65403	0.62895	0.77133	0.81854	1.10706	0.90821	1.5416	1.62502
IPI00014230	C1QBP	Complement component 1 Q subcomponent-binding protein, mitochondrial	IPI00014230	2053143763	11	0.94463	1.36086	0.21558	0.67601	0.92866	1.05503	1.0915	0.85823	0.8675	0.90973	0.78823	0.79104	0.70624	0.76776	0.58692	0.93182	0.89423	1.06878	1.12247	0.78308	1.09436	0.72505	0.64274	0.672	1.35819	1.34803	1.34728	1.00969	1.17437	1.08758	1.45295	1.47321	1.53263	1.02383	1.24412	1.08548	0.96133	0.97425	1.21774	0.83046	0.86218	0.96543	1.78747	2.02271
IPI00014253	RRS1	Ribosome biogenesis regulatory protein homolog	IPI00014253	4.72134e+08	13	1.44572	1.64869	2.15099	1.28734	1.0998	0.97115	1.44631	1.24138	1.3206	1.20344	0.94084	1.05797	1.2211	1.32526	1.18931	0.97309	0.86254	0.72366	0.88241	0.84038	0.80768	1.29908	0.96096	0.97574	1.68305	1.52929	1.91864	0.93118	0.71802	0.84215	1.007	1.16205	0.50215	0.98252	1.01992	1.08352	1.37234	1.67183	1.40115	1.10538	1.13496	0.81241	1.03497	1.244
IPI00014263	EIF4H	Isoform Long of Eukaryotic translation initiation factor 4H	IPI00014263;IPI00375127	4.4321e+08	7	0.30563	0.55629	0.23738	0.83178	1.26351	1.25684	0.85077	1.34808	1.16317	0.78718	1.14339	1.15149	1.40688	1.11835	1.58154	1.10035	1.26229	1.48829	0.47349	0.27067	0.22442	0.6764	0.93534	1.30521	2.26135	1.8173	2.04717	2.51144	2.55009	2.96673	0.76231	1.07336	1.21744	2.24564	2.03768	2.16236	2.16602	1.83405	1.67155	1.6762	1.7629	1.76176	0.69998	0.75592
IPI00014264	ACAP2	Arf-GAP with coiled-coil, ANK repeat and PH domain-containing protein 2	IPI00014264;IPI00926639;IPI00927454	2.39745e+07	3	0.6367	1.19953	NA	1.76606	0.50726	0.67697	1.77305	0.73974	0.94782	0.73489	0.82316	0.95703	0.58573	1.41492	1.71716	1.27187	0.87217	1.1016	0.73483	0.1933	0.47959	1.07623	0.42309	0.80721	1.16565	1.35488	NA	1.43415	0.77362	1.07642	NA	1	2.83309	1.18817	1.96155	2.59418	NA	1.25773	1.78263	2.43955	1.14965	1.80483	1.06891	NA
IPI00014310	CUL1	Cullin-1	IPI00014310;IPI01010643;IPI00917192	3.76962e+08	10	0.59604	0.57949	0.60565	1.14399	1.06919	1.17084	1.16379	1.00202	0.98349	1.20377	1.14337	1.08507	1.07509	1.36618	1.08939	1.01445	0.9116	0.9286	0.81019	0.91311	0.9055	0.94995	1.10049	0.99827	0.73538	0.75814	0.70979	1.42405	1.36371	1.44955	0.82533	0.81116	0.81519	1.22485	1.36411	1.39707	1.01519	1.09256	1.25165	1.29044	1.09398	1.15548	0.56606	0.8384
IPI00014361	TSTA3	GDP-L-fucose synthase	IPI00014361;IPI00909958;IPI00981359;IPI00984362;IPI01012947;IPI00982011;IPI00980982	154237123	7	0.53267	0.62462	0.68645	0.82632	0.50374	0.5274	0.81006	0.66941	0.58443	0.68141	0.5567	0.74347	0.63227	0.78629	0.61489	0.91864	0.65933	0.68409	0.64358	0.70686	0.47869	0.8903	0.51227	0.62025	1.18678	1.27047	1.15187	1.11123	1.03882	1.26336	1.16193	0.93426	0.96361	1.58708	1.94129	1.66181	1.5156	1.3438	1.04145	1.79519	1.74753	1.66908	0.86193	0.70482
IPI00014377	RAB32	Ras-related protein Rab-32	IPI00014377	1.53345e+07	2	NA	1	NA	0.37223	NA	1.05364	NA	0.49822	NA	1	0.35036	NA	0.51482	0.24183	NA	0.71452	0.37579	0.44184	2.19071	0.847	0.76263	0.80803	NA	1	1.05614	0.92246	1.14868	2.10763	1.41728	1.26852	0.94682	0.78925	1.2974	1.08836	0.74808	0.98421	0.9274	0.75858	1.54937	1.02846	0.85308	1.0639	1.46833	1.28391
IPI00014424	EEF1A2	Elongation factor 1-alpha 2	IPI00014424;IPI00556204	9.75488e+08	10	0.60616	0.63846	0.62767	0.35991	0.34458	0.49168	0.46822	0.44464	0.36627	0.41354	0.1738	0.39098	0.21211	0.43694	0.47463	0.33075	0.37247	0.30502	0.95984	0.55248	0.78389	0.25656	0.43683	0.38576	1.37424	1.2358	1.17505	1.54095	2.05095	1.35641	1.36042	0.86086	0.8028	1.49428	1.14595	1.24283	1.21902	1.10838	1.42697	1.29571	1.30183	2.02328	0.78285	0.89363
IPI00014458	SCO2	Protein SCO2 homolog, mitochondrial	IPI00014458;IPI00853417	8.84086e+07	3	1.26473	0.82686	1.24421	1.67261	1.20542	1.68585	0.77049	1.11038	1.65581	0.6781	1.0499	1.18646	1.52105	1.35365	1.68588	0.82592	0.71217	1.55005	0.95558	0.98738	0.62801	0.8653	1.46265	1.50479	0.44819	0.53198	0.60818	NA	0.75882	1.1501	0.49032	0.55511	0.99748	0.73263	1.18873	1.20436	0.48645	0.73517	0.70405	0.6069	2.70439	0.95512	0.6861	0.54849
IPI00014474	AKAP8	A-kinase anchor protein 8	IPI00014474;IPI01010720	3.05513e+07	4	0.9491	1.19987	0.64459	1.07676	1.49166	1.69845	0.82062	1.49397	1.72209	1.62137	1.42516	0.89468	1.13283	0.92779	1.26505	0.90234	1.41237	1.46815	0.76499	1.19315	1.81725	0.96925	1.19597	0.93477	1.21842	1.20803	1.124	0.67808	0.83073	0.90988	0.37687	0.35621	NA	0.97519	0.83442	0.9397	1.12406	0.73336	0.6584	0.97573	1.16868	1.03541	0.82027	1.02061
IPI00014513	YY1	Transcriptional repressor protein YY1	IPI00014513;IPI00419912;IPI00292080	6.39139e+07	4	1.04238	1.07232	1.03352	1.60365	1.09989	1.11361	0.98169	0.81087	0.74396	0.73275	0.86327	0.56441	0.9097	0.9101	0.85472	0.75188	1.15797	1.0601	1.61513	0.94869	1.40801	1.44483	0.91866	0.8427	1.24842	1.84725	1.61068	0.98458	0.46854	1.04494	NA	1.6091	0.7083	1.0135	0.82694	0.73524	1.29309	1.04505	1.92399	1.37789	1.21419	1.0302	1.23494	1.0397
IPI00014572	SPARC	Secreted protein, acidic, cysteine-rich (Osteonectin), isoform CRA_a	IPI00014572;IPI01014139;IPI00980423	6.72837e+07	11	1.49017	0.73218	3.56838	1.38491	1.27472	2.22572	4.47105	3.57291	5.122	0.99401	0.64913	0.85486	1.06753	1.12972	1.02933	2.59454	2.15104	2.20587	0.69307	0.98603	1.27999	1.53526	1.1005	2.17589	1.53188	1.53115	1.85114	0.75937	0.8613	0.72823	0.11285	0.76326	0.5892	0.25653	0.3538	0.54498	0.42142	0.22328	0.69994	0.847	0.64541	0.7048	0.86198	0.81399
IPI00014577	RAB18	Ras-related protein Rab-18	IPI00014577;IPI00382462;IPI00479988;IPI00844361;IPI00921855;IPI00922175;IPI00922800;IPI00478787	6.01661e+07	6	0.58715	0.7814	3.91857	0.70936	1.10372	0.95107	0.62869	0.92144	0.86259	0.92617	1.11714	0.99317	0.95366	0.72489	0.89603	1.40846	1.99894	1.99448	1.17362	1.59679	1.75279	1.02369	1.11851	0.95783	1.062	0.94573	0.94558	0.77623	0.46681	0.50453	0.52214	1.90878	0.61876	0.81051	0.48997	0.62377	0.49245	0.75441	0.67735	0.54944	0.55488	0.7014	1.62451	1.34817
IPI00014624	AP3S1	AP-3 complex subunit sigma-1	IPI00014624;IPI01012817	7.4768e+07	4	0.64127	0.70819	1.03654	0.97871	1.40996	1.35297	1.63081	1.51067	1.56787	0.84141	1.41152	1.4647	1.23764	1.02881	0.96666	1.21564	1.11411	1.19375	0.65993	0.32883	0.48447	0.87639	0.94394	1.14568	0.61934	0.75102	0.78982	0.80514	0.76358	0.84774	0.77984	0.62112	0.83777	0.92263	0.88264	0.95582	0.51331	0.69755	0.80119	0.85885	0.71014	1.14912	0.45321	0.6662
IPI00014808	PAFAH1B3	Platelet-activating factor acetylhydrolase IB subunit gamma	IPI00014808	4.53508e+08	7	0.56596	0.52673	0.46074	0.55367	0.80959	0.54971	0.55446	0.49143	0.81602	0.69049	0.65676	0.64789	0.60131	0.66019	0.82372	0.68488	0.72	0.67139	0.46107	0.62839	0.5665	0.6094	0.66476	0.71704	1.14853	1.18099	1.03697	0.86062	0.8397	0.9049	0.86009	0.92801	0.88637	0.9658	0.7915	0.71442	0.87275	0.78539	0.93665	0.84585	1.19639	0.94497	0.91558	0.91194
IPI00014898	PLEC	Isoform 1 of Plectin	IPI00014898	27830304	3	2.47293	1.73177	1.02264	2.22511	1.20993	1.03932	2.5934	2.51475	2.34495	2.06719	1.49939	1.87217	1.86551	2.15265	1.9546	1.51583	1.44496	1.53896	1.53414	3.44854	1.61657	1.93633	1.31949	1.58252	0.47383	0.50737	0.32002	0.26465	0.30589	0.42879	0.56145	0.6739	0.53055	1.09263	0.99668	0.90172	1.40509	1.34303	1.03729	1.39984	1.22723	0.9655	0.98682	NA
IPI00015018	PPA1	Inorganic pyrophosphatase	IPI00015018;IPI00643288	3.55074e+08	14	0.68876	0.4362	0.45762	1.05052	0.86981	0.67101	1.10068	0.52186	0.59607	1.06294	0.50324	0.71657	0.51237	0.98212	0.60772	1.09281	0.6135	0.78661	0.50245	0.5873	0.35758	1.07316	0.52363	0.48642	0.83631	0.77136	0.82131	1.07702	1.20446	1.02797	0.77669	1.17609	0.97658	0.77445	0.8683	0.8165	0.58661	0.60281	0.68681	1.04594	1.00959	0.97772	0.38937	0.30485
IPI00015077	EIF1	Eukaryotic translation initiation factor 1	IPI00015077;IPI00031489	2.81298e+07	5	0.12214	0.32615	4.30203	1.17657	4.56185	4.32462	1.52708	4.77791	6.25178	1.69639	4.952	4.90703	8.16489	1.71916	3.20321	1.12365	3.97093	3.99259	0.3283	0.25418	NA	0.85409	3.64285	3.46528	0.69639	0.64549	0.8338	0.91071	0.65172	0.91646	0.8829	NA	1	0.5508	0.47349	0.86691	0.4674	0.66369	0.48965	0.27755	0.3328	0.97282	1.22407	NA
IPI00015101	C9orf167	Torsin family protein C9orf167	IPI00015101	1.77514e+07	7	0.33115	1.5567	6.28549	0.18232	0.40924	0.44074	0.10888	NA	1	0.31997	0.13291	NA	0.2659	NA	0.51503	NA	0.21005	NA	0.58891	NA	0.23816	0.28199	0.50145	0.39682	2.16982	2.12234	2.10107	1.46654	1.64549	1.49778	1.19684	0.77309	1.15711	1.74353	1.83383	1.18992	1.82071	1.47162	1.35865	1.38018	1.37713	1.16087	3.56776	3.48201
IPI00015195	CSTF3	Cleavage stimulation factor subunit 3	IPI00015195;IPI00382661;IPI00982069;IPI00982702;IPI00983195	9.93961e+07	8	0.88198	0.8415	0.76341	1.08432	1.26341	1.35979	1.10568	1.58366	1.36784	1.06844	1.45606	1.11232	1.16529	1.03856	1.1887	0.9527	1.20859	1.04457	0.86924	0.7031	1.08702	1.0215	1.34656	1.33316	0.8578	0.67021	0.96555	1.02759	1.41375	1.1616	0.45251	0.84286	0.75688	1.08986	1.13729	1.34493	1.19424	1.34319	1.536	1.17214	0.9814	1.2422	0.97807	0.63994
IPI00015361	PFDN5	Prefoldin subunit 5	IPI00015361;IPI00030303;IPI00028183	1.92881e+08	5	0.62965	0.54997	0.38159	1.58942	1.74378	1.52455	1.52753	1.50035	1.4662	1.62249	1.7925	1.53126	1.91055	1.56255	1.43504	1.48684	1.68097	1.53495	1.5964	0.53225	1.7252	1.19768	1.42846	1.36688	0.83339	0.90663	0.83383	1.73046	1.66125	1.91855	0.42404	0.44057	0.44979	1.03503	1.23975	1.14966	0.96472	0.98651	0.89508	0.83942	0.90255	1.10454	0.36392	0.3644
IPI00015476	SLC1A4	Neutral amino acid transporter A	IPI00015476;IPI00913845;IPI00922120	5.15999e+07	6	1.22815	2.04308	1.11507	1.83481	1.75946	1.86195	1.65811	1.47649	1.31185	1.40123	1.96033	2.14381	1.90379	2.12525	1.74547	1.90356	1.76841	1.5002	1.63538	1.07611	1.2101	1.57078	1.27428	1.46206	0.7764	0.78154	1.03648	0.51707	0.60351	0.48919	1.4657	1.86024	1.5474	0.53359	0.77705	0.65274	0.89073	0.84566	0.74907	1.44095	1.24783	1.39781	0.96089	0.86171
IPI00015688	GPC1	Glypican-1	IPI00015688;IPI00892648;IPI00893155;IPI00556267;IPI00892532;IPI00892905;IPI00952744	2.44675e+07	4	0.93772	0.91241	1.00475	0.26202	0.84104	0.59018	0.60857	0.29683	0.22658	0.28713	2.55289	0.83417	0.84142	0.39738	1.68848	1.0016	0.13439	0.84042	0.86058	1.55396	0.79268	1.5682	0.34777	0.61217	3.00308	3.01011	4.30676	2.25074	3.64869	4.43174	4.21333	NA	2.54756	2.51091	1.74893	0.88144	2.33925	1.79513	1.65706	3.25771	7.73727	4.99547	1.41605	3.55381
IPI00015799	DGAT1	Diacylglycerol O-acyltransferase 1	IPI00015799;IPI00982541;IPI00983140	1.7429e+07	4	0.81535	0.93725	1.15687	0.67555	0.89971	0.77926	0.78662	1.22414	0.81838	0.37852	1.23028	1.32	1.17446	0.4922	0.95618	0.67696	1.21153	2.31452	1.02199	0.75955	1.3684	0.82365	1.01398	0.65945	0.99897	0.71878	0.98421	0.40167	0.39794	0.61191	0.54427	NA	0.98038	0.77445	0.62314	1.07364	NA	0.45824	NA	1.04191	1.77324	0.6168	2.09586	2.32962
IPI00015806	GTF3C3	Isoform 1 of General transcription factor 3C polypeptide 3	IPI00015806;IPI00916091;IPI00411594;IPI00917018;IPI01010505	1.77305e+08	6	2.07875	1.07193	0.89654	0.77949	0.62149	0.74647	0.53761	0.64183	0.69385	0.98251	0.70307	0.91476	0.71436	1.00481	0.91203	0.80363	0.61118	0.62765	0.83377	1.47507	0.59886	1.08339	0.78067	1.04515	1.40746	1.15824	1.06361	1.11647	1.17118	1.46808	2.10339	0.92329	1.04117	1.14474	1.19142	0.99717	1.38325	1.72495	1.6008	1.2329	1.23072	1.18446	0.95669	1.49317
IPI00015808	GNL2	Nucleolar GTP-binding protein 2	IPI00015808;IPI01012954;IPI01014625	8.01163e+07	6	1.06157	1.27064	1.74942	0.97231	0.97273	0.8115	1.05844	1.24985	1.10919	0.95075	0.8997	0.92429	1.05285	0.99294	1.06529	1.34366	1.3273	1.46131	0.88642	1.56675	1.32187	1.32185	1.47082	1.23806	1.59377	1.6144	1.69345	0.48937	0.38352	0.61441	1.71823	3.03213	2.81885	0.74723	0.62838	0.73808	0.94646	1.24955	1.26555	1.03867	0.90472	1.10323	1.24334	1.07848
IPI00015826	ABCB10	ATP-binding cassette sub-family B member 10, mitochondrial	IPI00015826	1.41567e+08	5	1.75222	1.75014	1.712	0.81976	0.63386	1.09854	0.90991	0.79805	0.69477	0.80036	1.04682	1.15639	0.8794	0.68323	1.29671	0.94715	0.98961	1.073	0.99275	2.20217	1.28199	1.4092	0.99452	0.9716	1.165	1.25481	1.0805	0.74894	0.86597	0.89937	1.11116	1.09083	1.42613	0.78781	0.87397	1.00274	1.17897	0.79634	0.94979	0.77653	0.89365	1.02751	1.50155	1.53533
IPI00015836	APPL1	DCC-interacting protein 13-alpha	IPI00015836;IPI00794130;IPI00945171	2.18011e+07	4	0.99222	2.01399	0.55054	1.09637	1.6955	1.07117	1.1881	1.02751	0.60382	1.53723	1.01624	0.99721	1.4422	1.44721	1.29312	1.34926	1.11897	0.87266	0.55044	0.42759	0.81953	0.7554	1.08959	1.6461	1.01929	0.87479	1.24235	1.67456	1.27353	1.30341	1.5098	1.34181	1.49254	1.39104	0.97751	1.14573	0.74835	1.05912	0.94696	1.0545	0.76228	1.24746	1.01756	1.24147
IPI00015838	LYAR	Cell growth-regulating nucleolar protein	IPI00015838;IPI00965902	632064891	15	0.86974	1.24404	0.93555	1.01835	2.21735	1.80961	0.84875	1.50871	1.45763	1.06264	1.76094	1.76584	1.93998	1.12762	2.04979	1.06856	1.73251	1.88065	0.74268	0.63237	0.44373	1.0206	1.33984	1.46087	0.84948	0.87407	0.83365	1.6809	1.57788	1.31102	1.50317	0.39323	1.32989	1.11372	1.2102	1.18773	1.05055	0.98195	1.07979	1.0991	0.69209	0.68042	0.58696	0.58178
IPI00015842	RCN1	Reticulocalbin-1	IPI00015842;IPI00978082;IPI00978626;IPI00981770;IPI00976891	1784440845	16	1.68663	1.14073	1.22964	0.89012	1.60929	1.24915	1.24155	1.52309	1.78341	0.95187	1.31803	1.24313	1.46962	1.0235	1.23791	1.22394	1.54706	1.2991	0.91669	0.98117	0.7699	0.93682	1.37326	1.33709	0.90478	0.71993	0.77369	0.7726	0.79673	0.76157	1.26069	1.15614	1.05311	0.86478	0.92065	0.74421	0.78907	0.73397	0.66068	0.87582	0.79869	0.90938	1.48625	1.29211
IPI00015865	ADPRHL2	Poly(ADP-ribose) glycohydrolase ARH3	IPI00015865;IPI01013974;IPI01012710	7.22605e+07	5	1.53314	1.47679	0.39552	1.05134	1.22214	1.08062	1.13585	1.50622	1.45578	1.34471	1.47411	1.25487	1.06547	1.31896	1.10716	0.95343	1.14793	0.96772	1.58753	0.43985	0.50867	0.90876	1.02949	1.18393	1.16389	1.30615	1.18849	1.04927	0.97181	0.90691	0.66078	0.94736	0.81788	1.27765	0.98254	1.10377	1.06072	0.74279	0.90068	1.05119	1.13197	1.12586	1.04027	0.77417
IPI00015894	CDC42EP4	Cdc42 effector protein 4	IPI00015894;IPI00902538	1.80439e+06	2	NA	1	NA	1	NA	1	NA	1	NA	1	NA	1	NA	1	NA	1	NA	1	NA	1	NA	1	0.45816	NA	1	NA	1	NA	1	NA	1	NA	1	NA	1	1.18927	NA	1.29922	NA	1	NA	1	NA	1
IPI00015897	CHORDC1	Isoform 1 of Cysteine and histidine-rich domain-containing protein 1	IPI00015897;IPI00885057;IPI00978113;IPI00977749;IPI00978816;IPI00980203;IPI00981208	1.07166e+08	6	0.29048	0.37735	2.08219	1.53606	2.17239	2.03583	1.17452	1.65049	1.41511	1.22593	1.32214	1.49136	1.66986	1.46333	1.67156	1.72033	2.01355	2.16089	0.43697	0.34331	0.38186	1.28272	1.31724	1.45123	0.45629	0.58442	0.501	1.47653	1.24682	1.29752	0.69274	0.48747	0.69093	0.64815	0.62615	0.69685	0.70661	0.65855	0.74218	0.73255	0.54931	0.68589	0.39992	0.35145
IPI00015947	DNAJB1	DnaJ homolog subfamily B member 1	IPI00015947;IPI00910075;IPI01010489;IPI00003848;IPI00984730	511351563	13	0.60237	0.69379	0.64103	0.92334	0.69893	0.78319	0.83099	0.69561	0.66688	0.75483	0.76935	0.81311	0.83006	0.90753	0.8359	1.18166	1.02626	1.1102	0.69145	0.69807	0.72421	1.05241	0.98954	0.86857	0.83217	0.80929	0.98924	1.55799	1.55826	1.54694	0.79086	0.85702	0.80954	1.30945	1.14734	1.26631	1.18258	1.15632	0.98487	1.45917	1.54867	1.45747	0.63993	0.6226
IPI00015953	DDX21	Isoform 1 of Nucleolar RNA helicase 2	IPI00015953;IPI00477179;IPI01010381	1360356835	29	1.46144	1.38635	1.42102	1.80973	1.71807	1.65278	1.2188	1.2013	1.2295	1.20593	1.21629	1.23355	1.73333	1.67293	1.75343	1.64754	1.77359	1.68601	0.86579	0.93266	1.031	1.60262	1.38102	1.39204	1.09955	1.1454	1.12876	0.85422	0.94948	0.8981	0.4712	0.40523	0.50076	0.53812	0.52084	0.52121	0.91251	0.9352	0.87202	0.66778	0.75269	0.78778	0.55099	0.57525
IPI00015954	SAR1A	GTP-binding protein SAR1a	IPI00015954;IPI00513941;IPI01009792;IPI00644667	173068544	4	0.64909	0.91911	0.8753	0.79926	1.2126	1.20082	0.76492	1.13637	1.07443	1.25817	1.53342	1.20704	1.42173	0.67641	1.03117	1.466	2.15314	1.82825	1.13365	2.00475	1.85127	1.01549	1.78256	1.25057	0.97268	0.76696	0.89932	0.80138	0.80959	0.87342	0.54953	0.71207	0.64861	0.73049	0.74001	0.79207	0.41015	0.53355	0.27818	0.72118	0.80266	0.71083	1.33515	1.30266
IPI00015956	EXOSC3	Exosome complex component RRP40	IPI00015956;IPI00434985	1.0687e+07	2	0.47091	0.55258	NA	1.11367	1.94613	2.99073	0.68054	1.34397	1.9228	1.11642	2.488	2.03828	2.65236	1.479	2.77496	1.18754	2.66104	1.83395	0.60313	0.3413	0.5961	1.39815	1.49136	2.82403	NA	0.61225	1.08432	1.48259	1.23736	1.27283	2.43126	NA	1	0.35883	1.16819	0.83017	0.63324	0.74508	NA	1	NA	1	0.49042	0.43516
IPI00015972	COX6C	Cytochrome c oxidase subunit 6C	IPI00015972	8.70224e+08	4	1.77795	NA	1.74837	0.92674	0.28774	0.29751	1.06146	0.36102	0.46162	0.89608	0.2851	0.3146	0.30987	0.66307	0.38745	0.88029	0.39645	0.38844	1.0085	1.50466	1.33498	1.05378	0.32653	0.49103	1.36362	1.35236	1.50027	0.97355	0.73739	0.97357	1.61873	1.37709	1.76542	1.31522	1.39155	1.37482	1.54363	1.4827	1.29637	1.47929	1.46449	1.59375	2.42891	2.58691
IPI00016150	SERPINI1	Neuroserpin	IPI00016150;IPI00947198;IPI00945428;IPI00947261;IPI00796813	3.1042e+07	6	0.4372	2.69592	2.27239	0.63029	0.53892	0.4829	0.44991	0.4087	0.44791	0.51362	NA	1.06613	0.36039	0.5972	0.69958	0.5107	0.09934	0.51217	1.3369	0.6875	5.52351	0.68789	0.60504	0.40269	1.05933	1.21214	1.15671	0.80556	1.04854	1.02753	1.54871	2.67579	1.89657	0.72029	1.02071	0.64991	2.01273	2.85128	1.61965	1.01479	1.7045	1.11535	3.5032	5.11031
IPI00016179	S100A13	Protein S100-A13	IPI00016179	5.77599e+08	7	1.89237	2.07475	2.3919	7.70879	5.13492	6.8042	14.7146	8.09302	7.1118	6.46374	4.61212	4.8956	4.20941	8.10382	5.17382	8.18057	5.31154	5.7283	1.15643	0.46086	0.53067	6.05678	4.47029	5.83899	0.28555	0.32659	0.23178	0.46287	0.50104	0.49434	0.28891	0.32767	0.38397	0.74463	0.74483	0.76363	0.51175	0.56712	0.62154	0.46107	0.67242	0.55721	0.12404	0.13834
IPI00016250	FXR2	Fragile X mental retardation syndrome-related protein 2	IPI00016250	1.6318e+08	11	1.03941	0.89718	1.24702	1.19774	1.05922	0.96154	1.33286	1.02423	0.99525	1.07492	0.96723	1.08736	1.13029	0.99943	1.18512	1.53538	1.39965	1.29457	1.48287	1.71776	1.43169	1.59419	1.40901	1.20376	1.26064	1.09513	1.34508	1.24727	1.10179	1.13324	1.21615	1.35195	1.41669	1.337	1.25359	1.35288	0.97458	1.10276	1.05247	1.18851	1.22795	1.34768	1.23387	1.47038
IPI00016255	PLBD1	Phospholipase B-like 1	IPI00016255;IPI01012609	7.53304e+06	7	0.11699	NA	1	NA	0.26044	0.16028	NA	1	0.12884	1.3925	0.28436	0.17735	0.27966	NA	2.09918	NA	0.31662	0.31002	0.45855	0.07479	0.62228	0.41255	0.26375	0.28049	7.03329	8.75957	4.88554	1.09476	1.20606	0.86749	1.17378	1.12213	1.62727	1.56341	1.41954	1.69965	1.12562	1.55316	1.13522	1.32118	1.01908	1.78462	9.11346	7.23635
IPI00016287	THNSL1	Threonine synthase-like 1	IPI00016287	1.15494e+08	5	1.32016	1.89754	1.40295	0.842	1.00714	0.92489	0.98792	1.13875	1.40618	0.91091	0.8116	0.90282	0.78706	0.707	0.569	0.88812	0.89173	0.72391	1.87608	1.78377	1.56338	0.98066	1.00628	0.81598	1.20442	1.12252	1.09818	0.75412	0.81347	0.74306	1.13783	0.89666	1.13624	0.73969	0.71541	0.95773	0.64359	0.91688	1.12816	0.67778	0.61179	0.97844	1.39672	2.15777
IPI00016334	MCAM	Isoform 1 of Cell surface glycoprotein MUC18	IPI00016334;IPI00445227	2.51809e+07	12	2.38983	2.40002	2.08342	2.24355	1.54802	1.76897	1.3801	1.08165	0.97191	1.76093	1.80525	1.65346	2.23291	2.74074	1.86472	2.10735	1.90281	1.92811	1.84096	2.73728	2.61345	2.56179	2.21878	2.09088	NA	1	0.50526	0.24001	NA	1.12785	NA	1	0.85129	NA	0.85345	NA	1	NA	1	0.33751	NA	1	0.99958	0.91514
IPI00016342	RAB7A	Ras-related protein Rab-7a	IPI00016342;IPI00945337;IPI00945574;IPI00946776;IPI00945735;IPI00946911;IPI00945392	9.59672e+08	15	1.08885	0.99217	0.78444	1.37102	1.35544	1.34372	1.2812	1.15613	1.25561	1.50189	1.31202	1.2985	1.28049	1.32295	1.72368	1.89203	1.68971	1.82711	1.05954	1.21872	1.12951	1.36005	1.15475	1.15973	1.38955	1.21954	1.29608	0.82027	0.82833	0.79183	0.99014	0.83845	0.94631	0.89804	0.90575	0.80033	0.80377	0.92477	0.79465	1.04192	0.9373	1.06855	0.88672	0.90053
IPI00016346	PROSC	Proline synthetase co-transcribed homolog (Bacterial), isoform CRA_b	IPI00016346;IPI00902466;IPI00984829;IPI00983028;IPI00983735;IPI00985466	1.43789e+08	4	0.82815	0.65499	0.50971	0.77593	0.52551	0.57248	0.71862	0.4991	0.62192	0.52852	0.49479	0.48347	0.46335	0.61697	0.52187	0.83312	0.4816	0.52294	0.79152	0.89296	0.81984	0.82617	0.72919	0.54596	1.81817	1.66511	1.48496	1.38676	1.24168	1.46717	0.83755	1.0549	1.02729	1.07692	1.14003	1.04954	1.17842	1.33868	1.30089	1.35056	1.23043	1.25221	1.21338	1.61554
IPI00016372	RAB9A	Ras-related protein Rab-9A	IPI00016372	6.42691e+06	2	0.51741	1.12096	NA	2.2554	1.35095	1.56871	2.01368	0.98529	0.86567	0.69975	1.02029	0.68628	0.76351	1.07839	1.79479	1.96552	1.12077	0.92754	1.96805	1.62666	1.7365	1.19515	1.33036	1.22759	NA	1	1.58433	0.80883	0.98647	1.31733	NA	1	NA	1.68258	1.2694	1.44736	NA	0.85098	NA	0.69644	0.84643	1.23066	NA	1.20303
IPI00016373	RAB13	Ras-related protein Rab-13	IPI00016373;IPI00956025	8.89767e+07	2	1.23884	2.46995	4.69997	1.47372	1.48203	2.10291	1.54548	1.91305	1.66265	0.904	1.00968	4.3452	1.50403	1.02394	2.32743	2.11912	2.71982	2.79738	1.27678	1.85834	1.85376	2.23782	2.24291	1.68992	NA	1.23323	0.99514	0.32916	0.54048	0.41989	1.06704	1.84716	1.4915	NA	0.875	0.59437	0.68634	0.62718	1.07283	0.99957	1.52134	0.9128	1.08882	1.03145
IPI00016418	LPCAT2	Isoform 1 of Lysophosphatidylcholine acyltransferase 2	IPI00016418;IPI00643943	141394735	10	1.86548	1.30187	1.6262	1.97891	2.26451	2.16756	1.52825	1.5451	1.37796	2.03065	2.1082	2.01228	1.91116	1.95595	1.82835	1.99285	2.29016	2.20729	2.02156	2.67457	1.3565	2.03437	1.78271	1.93435	0.86147	1.05088	0.91765	0.2336	0.80859	1.30472	1.05679	1.01057	1.01852	0.57848	0.85543	0.36083	0.62149	0.95644	0.39599	0.80718	0.32368	0.38767	1.64436	1.59853
IPI00016458	L2HGDH	Isoform 1 of L-2-hydroxyglutarate dehydrogenase, mitochondrial	IPI00016458;IPI00029239	6.43678e+07	7	1.97412	2.66743	1.54058	0.73636	0.56649	0.4302	0.65461	0.4084	0.60232	0.64716	0.65994	0.81148	0.48986	0.30638	0.53771	0.39265	0.50441	0.48092	1.77922	1.79017	1.63272	0.87184	0.71669	0.63879	1.63982	1.62242	1.48789	0.92303	0.89155	0.94478	1.49699	1.19219	1.46514	1.40505	1.22511	0.9782	0.78691	1.04011	0.74246	1.03903	1.0578	1.07772	2.5834	2.63138
IPI00016513	RAB10	Ras-related protein Rab-10	IPI00016513	586282910	8	0.73664	1.01637	0.80009	0.81215	0.71772	0.74713	0.53389	0.52871	0.71914	0.81991	0.71495	0.65736	0.77497	0.69238	0.71928	0.96442	1.03597	0.96963	0.6304	0.88633	0.81226	0.75496	0.87791	0.72334	1.32926	1.07872	1.20709	1.16537	1.12048	1.12941	1.54272	1.61047	1.36822	0.94867	0.90878	0.92979	0.86408	0.93969	0.98028	1.17189	0.97553	1.01874	1.20769	1.16749
IPI00016532	C4orf27	UPF0609 protein C4orf27	IPI00016532;IPI00871134	1.87803e+07	2	0.7433	0.94645	0.33438	0.7756	0.62322	0.58723	0.67455	0.68913	0.48463	0.77115	0.85258	0.50872	0.56075	0.72946	0.93517	0.6159	0.62834	0.70734	0.17163	0.31714	NA	0.69327	1.02069	0.72325	0.79992	0.73958	1.46365	1.74077	1.70196	1.91032	1.56157	1.58903	1.49139	1.50655	1.56129	1.46711	0.89268	0.86689	1.04792	1.01198	0.78364	1.3899	1.56226	1.14482
IPI00016559	THG1L	Probable tRNA(His) guanylyltransferase	IPI00016559;IPI00985325;IPI00908961;IPI01013258	1.78818e+08	2	1.65329	NA	0.81885	1.42103	0.94722	1.02868	1.44596	1.18437	1.10663	1.35571	1.15635	1.27233	0.9809	1.27327	1.20984	1.41301	1.12937	1.20111	0.67672	1.30081	1.32793	1.5121	1.15551	1.41532	1.20478	1.35263	1.28656	1.39379	1.33126	1.64813	0.87508	0.90632	0.80539	1.19019	1.48482	1.44424	1.38149	1.51532	1.19461	1.13845	1.32631	1.27175	0.72138	0.73998
IPI00016568	LOC100507855;AK4	Adenylate kinase isoenzyme 4, mitochondrial	IPI00016568;IPI00973950	5.25147e+08	9	1.23716	1.46306	0.81869	0.44078	0.53629	0.57684	0.46726	0.4436	0.59972	0.50639	0.47832	0.58751	0.43221	0.48839	0.58807	0.46019	0.41464	0.35349	0.94089	0.86283	0.96063	0.57199	0.53624	0.55865	2.14164	2.85978	1.92612	1.44106	1.50235	1.44744	2.02051	1.94274	1.93339	1.50863	1.53151	1.4882	1.45182	1.68807	1.38849	1.55144	1.36429	1.34288	5.41759	6.22794
IPI00016605	C1orf123	UPF0587 protein C1orf123	IPI00016605;IPI00514522	4.34978e+07	3	0.5136	0.64371	1.89424	1.50572	1.15103	0.92311	1.61961	1.3259	1.36199	1.57443	1.08324	1.15141	1.32777	1.44431	1.10608	1.48755	1.02278	1.05682	0.89391	0.52806	0.5827	1.1546	1.13341	1.24241	1.03152	1.45685	1.06393	1.89994	1.45884	1.4487	0.93678	0.84626	0.93298	1.85355	1.87916	1.90892	1.4962	1.35377	1.48739	1.57016	2.05543	0.93379	0.36324	0.50123
IPI00016610	PCBP1	Poly(rC)-binding protein 1	IPI00016610	1578534335	8	0.81356	0.96874	0.74354	1.28058	1.74157	1.5053	1.17742	1.57871	1.4197	1.35031	1.60683	1.41128	1.53746	1.27401	1.32473	1.33746	1.65393	1.57468	1.14488	1.23293	1.33916	1.3754	1.627	1.30438	0.63603	0.77997	0.77145	0.80147	0.75748	0.81437	0.65167	0.79829	0.81793	0.77126	0.75887	0.80901	0.75274	0.84067	0.83665	0.99381	0.87653	1.03577	0.64291	0.60502
IPI00016634	C20orf11	Protein C20orf11	IPI00016634	2.59613e+07	3	5.38842	0.79844	NA	0.56785	1.21353	0.97855	0.57512	1.52601	1.13157	0.82669	1.52824	1.62278	1.29948	0.68944	0.76579	0.60499	1.30792	1.28379	0.75066	1.66799	1.51256	0.92228	1.29779	1.08988	NA	0.98008	0.79997	1.03659	0.92061	1.13848	1.43095	NA	1.06003	0.97542	1.04384	1.47273	0.71282	1.35161	0.88646	0.65895	0.91361	1.34873	0.76764	0.63202
IPI00016637	OXSM	3-oxoacyl-[acyl-carrier-protein] synthase, mitochondrial	IPI00016637;IPI00789342;IPI00922369;IPI00926190;IPI00926633	3.83587e+07	6	1.7661	1.45211	NA	1.19282	1.351	1.12946	1.40811	1.61654	1.38265	1.12282	1.16587	1.03889	1.0764	1.05083	0.6955	1.18715	1.33127	1.21599	2.392	1.24144	1.49665	0.867	1.08893	0.96071	0.71772	0.74193	0.80551	0.55832	0.47268	0.549	0.47868	0.83275	1.11567	0.46157	0.47446	0.64851	0.44535	0.75209	0.78874	0.82582	0.6883	0.72756	1.06007	1.23194
IPI00016669	RHEB	GTP-binding protein Rheb	IPI00016669;IPI00947020;IPI00945356	1.84963e+08	5	0.55331	0.54076	0.58672	0.83596	0.86337	0.93407	0.91122	0.70571	0.69695	0.44897	0.77377	0.62737	0.9581	0.94276	0.94914	1.3296	1.47738	1.47138	0.62081	1.21411	0.98836	0.73924	0.95084	0.735	1.35391	1.3837	1.39829	1.74573	1.82999	1.84947	1.46633	1.43299	1.52004	1.26364	1.3847	1.36806	1.26266	1.32676	1.13641	1.69139	1.74517	1.93259	0.98704	0.98774
IPI00016670	LAMTOR1	Ragulator complex protein LAMTOR1	IPI00016670;IPI00980723;IPI01010893;IPI01013627;IPI01014026	3.40736e+07	4	2.15886	1.2337	0.26468	1.19496	1.09483	1.42415	1.7157	1.64175	1.80404	1.7578	1.56508	1.92825	0.75069	1.04166	1.99067	1.05245	1.66347	1.45437	1.10666	0.80673	0.63646	1.17665	1.04345	1.496	1.47482	1.58477	1.37806	0.74592	0.89705	0.59494	0.63365	0.96265	1.07515	1.17256	1.28407	0.94426	0.6916	0.78277	1.34884	1.01592	1.00288	0.75139	1.29295	0.91556
IPI00016676	TOMM20	Mitochondrial import receptor subunit TOM20 homolog	IPI00016676	4.72114e+08	4	0.91138	1.19421	1.64997	0.85084	1.25584	1.13295	0.97892	1.11941	1.10494	0.78023	1.07827	0.89375	0.9466	0.88495	0.90357	0.88255	1.2027	1.01457	1.31671	0.68719	0.99074	1.05055	1.24095	1.1011	0.9963	1.91635	1.03628	1.22018	1.07423	1.13743	1.77616	1.95101	1.6969	0.95176	0.80208	0.7679	0.8777	1.14053	1.06016	0.97898	1.24488	0.94579	1.048	1.05191
IPI00016702	RABGAP1	Isoform 1 of Rab GTPase-activating protein 1	IPI00016702;IPI00856033;IPI00386898;IPI00855799;IPI00953348;IPI00942440	3.08322e+07	3	0.76793	0.58627	0.49898	0.80743	1.62733	1.27904	0.35058	1.64472	1.89172	1.14934	1.96803	3.21505	1.05001	0.80395	1.08131	0.48493	1.16864	0.99793	1.29035	1.55086	1.87205	0.67201	1.32197	2.06898	1.58535	1.42083	1.57661	1.04394	0.99389	1.1628	NA	0.80606	0.88941	1.44264	1.60765	1.81572	1.3232	1.51495	0.9098	1.31634	0.91536	1.31742	1.46302	1.76911
IPI00016725	GTF3C4	General transcription factor 3C polypeptide 4	IPI00016725;IPI00985202	3.54423e+07	5	0.74397	0.68254	0.92439	0.70522	1.75623	0.92898	0.74994	0.71978	1.0625	0.83534	1.69398	1.25561	1.18348	0.91002	1.05593	0.99718	1.92887	0.88768	0.85145	1.44822	1.79248	0.99852	1.91607	0.94229	1.16053	2.06328	2.39898	1.18305	1.30762	1.30249	1.14002	0.89638	0.76849	1.26079	1.53326	1.52343	1.34126	0.69753	1.86092	0.83822	1.03469	1.07797	1.12723	0.9164
IPI00016839	GTF2H4	General transcription factor IIH subunit 4	IPI00016839;IPI01015708;IPI00798015	1.08288e+07	5	1.89222	2.3828	1.43349	0.79194	1.23184	1.14511	0.43246	0.98988	1.63989	0.70256	1.16471	1.26648	2.11385	0.52684	0.79262	0.71202	1.10004	1.01617	2.24094	2.27311	1.84314	0.56962	1.33227	1.59429	0.94631	0.51915	1.5398	0.98963	0.73589	0.98019	NA	0.49817	2.17681	0.55078	0.63693	1.70706	1.58319	0.92052	NA	0.61032	0.62548	0.82333	0.89504	1.11621
IPI00016868	TELO2	Telomere length regulation protein TEL2 homolog	IPI00016868;IPI00903289	4.56623e+07	4	1.48877	0.74016	5.38557	0.8484	0.96591	0.93432	0.65261	1.02025	0.78684	1.12284	1.32612	1.12017	1.00027	1.06447	1.05154	1.02138	1.63509	1.21677	0.95333	2.68443	1.34924	1.24305	1.52247	1.40878	1.9918	1.11491	0.52976	0.94858	0.82127	0.77969	2.83765	1.48077	1.53874	0.82401	0.83072	0.81815	0.61954	0.81029	0.77576	0.7392	0.80765	0.90989	0.4672	0.59251
IPI00016912	TTC1	Tetratricopeptide repeat protein 1	IPI00016912;IPI00976539	3.27112e+08	10	0.48922	0.43133	0.84491	1.2993	1.02846	0.9632	1.58211	1.00845	1.12374	1.33488	0.91657	0.93908	1.16092	1.32232	0.87197	1.48204	1.10646	1.02036	0.50949	0.28859	0.27851	0.99971	0.81946	0.89154	1.61165	1.51636	1.6063	2.04604	2.0947	2.17054	1.19751	1.21952	1.17765	1.64555	1.56534	1.57927	1.89395	1.73717	1.60486	2.14415	2.08834	1.99218	0.74937	0.60747
IPI00016932	INPPL1	Isoform 1 of Phosphatidylinositol-3,4,5-trisphosphate 5-phosphatase 2	IPI00016932;IPI00795687;IPI01009881;IPI01011735;IPI01012922;IPI01015539	1.30202e+08	6	1.25418	0.91533	0.3957	0.76296	0.58317	0.80695	0.80774	0.91428	0.78257	0.9612	0.95565	1.22083	0.81515	0.96375	1.19046	0.79209	0.88761	0.95838	0.49734	1.12419	1.12049	1.00509	0.65308	0.88932	2.22803	1.1161	1.1011	1.67183	2.14953	1.72579	0.88611	1.67984	0.97737	2.01558	1.58871	1.45923	1.72995	1.68686	2.11242	1.51101	2.7509	1.17784	0.47941	0.52967
IPI00017184	EHD1	EH domain-containing protein 1	IPI00017184;IPI00657915;IPI00853165;IPI00984945;IPI00852957;IPI00853038;IPI00853100	1.45452e+08	11	0.89928	0.75638	1.15442	0.74034	0.9182	0.97251	0.99898	0.85479	0.86475	0.79892	0.68618	0.56839	0.91097	0.90111	1.13152	1.45988	1.33709	1.2562	0.74825	1.02436	0.80157	0.91915	1.0171	1.056	1.36927	0.94223	0.81472	1.04723	0.97018	0.99535	0.69965	0.44951	1.24159	1.15307	0.98283	1.02644	0.72192	0.82839	0.83809	1.17266	0.99729	1.10686	0.80151	0.90956
IPI00017283	IARS2	Isoleucyl-tRNA synthetase, mitochondrial	IPI00017283	1563777851	29	2.91982	2.15297	2.56909	0.97493	0.78297	0.91015	1.04463	0.91443	0.9795	1.01955	0.88596	0.97869	0.77299	0.79486	0.91546	0.99872	0.91517	0.93523	2.63494	2.44477	2.37398	1.0864	0.95621	0.97169	1.23667	1.20499	1.41922	0.68202	0.73537	0.68028	1.18339	1.05025	1.07484	0.90441	0.93534	0.87555	0.88502	0.78466	0.75672	0.82437	0.78989	0.72531	1.70659	1.68291
IPI00017303	MSH2	DNA mismatch repair protein Msh2	IPI00017303;IPI00816513;IPI00893933;IPI00940255;IPI00940797;IPI00942143;IPI00942418;IPI01014700;IPI00783348;IPI00783458	1.03868e+07	3	1.04372	1.00997	0.9846	1.28211	0.68351	0.94828	NA	0.55224	0.69333	1.07797	1.37992	0.88699	1.14386	1.50217	1.21077	0.83416	0.83864	1.04049	0.87919	2.12705	1.65662	1.50349	0.97953	0.57594	1.32618	1.29748	1.22484	1.72512	1.46228	1.59627	1.88666	1.7053	3.4993	1.38756	1.36786	2.00409	1.36184	1.4786	0.79117	1.11921	1.39806	1.15452	1.12726	1.61443
IPI00017334	PHB	Prohibitin	IPI00017334;IPI00791634;IPI00909721;IPI00977506;IPI01011045;IPI01011461;IPI00386679	9588099242	17	1.52383	1.52933	1.42833	0.59937	0.68244	0.61196	0.63604	0.65556	0.6385	0.61724	0.69547	0.55038	0.52993	0.50116	0.51117	0.62527	0.6981	0.59645	1.50964	1.20534	0.973	0.63333	0.65063	0.71295	1.73917	1.86886	1.7432	0.92267	0.97807	1.03647	2.93409	2.80574	3.03843	1.02123	1.15769	1.05705	1.20167	1.20822	1.23832	1.43209	1.43479	1.32352	1.62303	1.79791
IPI00017339	SF3B4	Splicing factor 3B subunit 4	IPI00017339;IPI00644485	1.81622e+08	4	1.25191	0.81387	1.21792	1.1487	0.77205	0.6206	1.41579	0.77058	0.67903	1.31852	0.75736	0.79985	1.07156	1.55157	0.67396	1.52057	0.82756	0.74423	0.67845	0.40421	0.33848	1.19394	0.87483	0.80472	0.80976	1.33094	0.74186	1.5759	1.63389	1.46245	0.61607	0.64524	0.86194	1.44012	1.47792	1.24399	1.76284	1.72096	1.8947	1.3753	1.46864	1.52265	0.74343	0.99471
IPI00017341	SF3A2	SF3A2 protein (Fragment)	IPI00017341	2.96558e+08	2	1.23601	1.26817	0.77465	0.75212	1.01475	0.93926	1.3053	1.09987	0.67828	0.9595	1.40556	0.91882	1.06496	1.06622	1.13954	0.97979	1.24633	0.83966	0.88072	1.10293	0.77907	1.04705	1.00127	0.83689	0.98989	1.08145	1.20981	1.43574	1.3629	1.44512	0.99145	0.84818	0.96767	1.46414	1.01219	1.21081	1.16604	1.17233	1.48739	0.9932	0.9041	1.34099	0.80067	0.85277
IPI00017342	RHOG	Rho-related GTP-binding protein RhoG	IPI00017342	1.46208e+08	9	0.58753	0.64232	0.6855	0.80389	0.93687	0.962	0.84301	0.95915	0.72432	0.82165	1.17452	1.28726	1.08379	0.99075	1.16046	1.24607	1.43894	1.37295	0.75268	0.67604	1.01939	1.10079	1.08881	0.7324	0.81786	0.66264	0.91962	0.865	0.90616	0.90886	0.6913	0.82191	0.71112	0.79505	0.76202	0.87529	0.725	0.71551	0.84467	1.00461	0.97318	0.90476	0.77609	0.83406
IPI00017344	RAB5B	Ras-related protein Rab-5B	IPI00017344;IPI00908835;IPI01021826;IPI01021993	7.10462e+07	4	1.15256	1.05746	1.28742	0.6982	2.694	1.76949	1.31841	2.30253	2.06754	0.75465	1.75673	1.72365	1.41152	0.84517	1.7455	0.63529	1.70659	2.79797	1.55185	1.30126	1.08596	0.93599	2.65091	2.39376	0.89169	2.14231	0.606	0.82716	1.15856	0.94864	1.26709	1.30166	1.22211	0.87907	0.849	0.54374	0.98114	0.54902	1.1203	0.91591	1.77524	0.68868	0.61947	0.83756
IPI00017381	RFC4	Replication factor C subunit 4	IPI00017381;IPI00792595;IPI00925397;IPI00925945;IPI00795756;IPI00924737;IPI00925227;IPI00925652;IPI00927827	4.27495e+08	13	0.57025	0.43318	0.36852	0.72907	0.61256	0.59325	0.42222	0.36365	0.40036	0.64502	0.73313	0.64266	0.71324	0.69465	0.65083	0.80141	0.79316	0.74668	0.51719	0.72771	0.77084	1.12646	1.02277	0.89741	0.88608	0.78008	0.7991	1.25157	1.16955	1.18053	1.71258	1.96692	2.09411	1.24528	1.32841	1.19558	1.19689	1.30268	1.09862	1.17818	1.28967	1.10453	1.36593	1.3285
IPI00017450	GTF2F1	General transcription factor IIF subunit 1	IPI00017450;IPI00909065;IPI00911069;IPI01010023;IPI01014438	5.69488e+08	11	0.65399	0.70858	1.08393	0.99454	0.96853	0.89306	0.90708	1.03309	1.00804	0.8665	0.95428	0.74317	0.96236	0.88805	0.73122	0.95323	0.98672	0.72509	0.77115	0.555	0.56936	0.71014	0.79584	0.68796	0.86313	1.00579	0.75594	0.97175	1.22075	1.04688	1.2078	1.64996	0.75475	1.008	1.1147	1.06257	1.1942	1.09101	1.20093	0.95157	1.09542	0.94808	0.59969	0.78643
IPI00017451	SF3A1	Splicing factor 3A subunit 1	IPI00017451;IPI00470590;IPI01010147;IPI00878677;IPI00877949	1390950224	22	0.90248	0.96086	1.1511	1.13793	1.10252	1.07163	1.00958	0.87762	0.94005	1.16395	0.81081	0.90698	0.98824	1.21759	0.91356	0.87174	0.67853	0.75454	0.80855	0.63371	0.57424	0.93693	0.87567	1.01345	0.98429	0.84475	1.07487	1.22918	1.09968	1.3039	0.63168	0.6549	0.52574	1.10745	1.11772	1.24772	1.21926	1.35916	1.21976	0.92485	0.87102	0.97837	0.74557	0.80729
IPI00017469	SPR	Sepiapterin reductase	IPI00017469;IPI00909276	2.80326e+08	8	0.68394	0.96492	0.5525	0.50622	0.5149	0.53982	0.46003	0.69111	0.60704	0.43603	0.70273	0.5371	0.40187	0.36749	0.5511	0.65225	0.75942	0.64921	1.22814	0.54383	0.62293	0.44218	0.68813	0.68192	1.02176	1.21739	1.10471	1.19422	1.10386	1.07761	1.29341	1.24486	1.5131	1.19161	1.22647	0.9385	1.19232	1.20655	1.33331	1.44269	1.0694	1.04927	0.9256	1.06256
IPI00017510	MT-CO2	Cytochrome c oxidase subunit 2	IPI00017510	1002643534	4	2.07797	1.44182	1.38675	0.67643	0.55682	0.63735	0.74992	0.73839	0.67962	0.62403	0.731	0.77356	0.5555	0.45852	0.62268	0.63811	0.69243	0.72025	1.43767	1.63651	1.5067	0.79103	0.63761	0.80614	1.20459	1.17056	1.42387	0.78146	0.81437	0.84796	2.22508	1.51711	1.79353	0.8761	1.12081	0.92797	1.15753	1.17785	1.12002	1.33406	1.18041	1.3445	2.28035	2.52687
IPI00017551	RGN	Isoform 1 of Regucalcin	IPI00017551;IPI00845361	5.30022e+06	2	1.13485	0.39497	0.88268	0.46606	1.65703	0.60212	NA	1	0.83268	NA	1	1.31413	NA	1	NA	0.64155	NA	0.53362	1.33674	2.04563	0.9141	0.42272	0.35896	NA	0.78194	0.59823	0.60737	NA	1	NA	1.73033	1.38345	1.34303	NA	1	NA	1	NA	1	NA	1	NA	1.03781	0.94609
IPI00017592	LETM1	Isoform 1 of LETM1 and EF-hand domain-containing protein 1, mitochondrial	IPI00017592;IPI00941510;IPI00941879	1382949450	27	1.28241	1.30335	1.20337	0.83113	0.94316	0.97355	1.03024	0.98292	0.94546	0.89676	0.93819	0.81326	0.76066	0.90483	0.78553	0.82412	1.03485	0.89305	1.70486	1.40987	1.58602	0.90148	0.9962	0.96441	1.47053	1.61916	1.44576	0.98677	0.94795	0.8633	1.44087	1.56342	1.56474	0.92954	0.87568	0.89547	0.96081	0.88784	1.23873	0.99954	0.89219	0.99233	1.95754	2.0083
IPI00017617	DDX5	Probable ATP-dependent RNA helicase DDX5	IPI00017617;IPI00798375;IPI00947363;IPI00984405	2062864667	20	1.02285	1.06243	1.01499	1.56046	1.48713	1.58132	1.3961	1.32936	1.25905	1.10991	1.26761	1.18616	1.28175	1.30784	1.49183	1.76811	1.68944	1.83667	0.8867	0.85541	0.81758	1.47366	1.38495	1.40853	1.0742	1.05597	1.07294	0.97085	1.04416	1.00153	0.24273	0.34413	0.29226	1.03561	0.99505	0.93902	1.21275	1.21635	1.08987	1.28137	1.25913	1.23919	0.55833	0.54691
IPI00017672	PNP	cDNA FLJ25678 fis, clone TST04067, highly similar to PURINE NUCLEOSIDE PHOSPHORYLASE	IPI00017672	1.29986e+08	10	0.50317	0.32609	0.8686	1.58261	1.60368	1.69892	2.1029	1.89752	1.673	1.82642	1.68414	2.21203	1.48888	1.73281	2.00935	1.70588	1.4606	1.91889	0.51577	0.9879	0.13262	1.73124	1.46225	1.90029	0.65555	0.7319	0.51166	0.80467	0.61338	0.63711	0.42147	0.48491	0.57558	0.81438	0.72257	0.57201	0.59269	0.4959	0.47916	0.63329	0.59245	0.53397	0.46923	0.28987
IPI00017704	COTL1	Coactosin-like protein	IPI00017704	1249958952	12	0.34497	0.37177	0.35039	0.96563	0.74095	0.83476	1.13239	0.92539	0.83189	1.0422	1.00532	0.74792	1.09429	1.17029	1.09116	1.00484	0.79458	0.74605	0.21463	0.20426	0.41177	0.8362	0.68747	0.70146	1.20971	1.31379	1.29848	2.76186	2.90869	2.91764	1.11371	1.16098	1.09882	1.8403	1.82496	2.0258	1.51472	1.7508	1.65996	1.59565	1.50167	1.75526	0.52995	0.58106
IPI00017726	HSD17B10	Isoform 1 of 3-hydroxyacyl-CoA dehydrogenase type-2	IPI00017726;IPI00336094;IPI00639797	1438085750	19	1.68342	2.03885	1.50549	1.10196	1.45635	1.17026	1.21236	1.5443	1.20293	1.01172	1.16935	1.02178	1.19598	0.6829	0.9406	0.92521	1.04354	1.15684	2.59936	1.89129	2.13413	1.27271	1.22777	1.27072	1.30858	1.27661	1.43071	0.83526	0.70665	0.8153	1.34597	1.33746	1.23544	0.77856	0.78734	0.93085	0.62364	0.76184	0.77041	0.74111	0.84091	0.78033	1.93935	2.10137
IPI00017799	TXN2	cDNA FLJ55158, highly similar to Thioredoxin, mitochondrial	IPI00017799;IPI00877683	2.63071e+07	2	0.57912	1.7162	NA	0.80035	1.47982	1.88836	1.12938	1.58183	1.85902	1.53405	1.76645	1.38006	1.35412	0.83457	1.08138	1.06772	1.42264	1.49491	1.50028	0.81432	0.99735	0.72516	1.78106	1.72262	1.36596	1.46698	0.48607	1.81604	1.83624	1.00155	0.91032	1.16058	0.85518	2.16175	1.9472	1.07617	0.54104	0.28865	0.56342	1.51784	1.83242	0.44252	2.17332	1.89101
IPI00017802	AUH	Isoform 1 of Methylglutaconyl-CoA hydratase, mitochondrial	IPI00017802;IPI00908429;IPI00102904	2.84149e+07	5	0.70756	0.53772	0.76468	0.69945	0.75116	0.69779	0.57625	1.04386	0.98387	0.59925	0.83205	0.81058	0.32239	0.51451	0.63811	0.2483	3.08743	0.94754	0.79564	0.77189	0.70677	0.74564	0.3621	0.66061	1.6479	2.22088	1.60572	0.79297	0.90083	0.61597	1.21354	0.7691	1.25887	1.13323	0.93056	0.97224	1.45187	1.33694	0.79696	0.98296	1.44712	0.79009	2.08707	2.51754
IPI00017816	ATP5S	Isoform 1 of ATP synthase subunit s, mitochondrial	IPI00017816;IPI00257300;IPI00383160;IPI00455157	7.79205e+06	2	2.03825	1.16534	38.7652	0.38191	0.43621	0.47957	0.25648	0.45413	0.52227	0.70507	0.67563	0.56282	0.43626	0.25628	0.49661	NA	0.47525	0.52717	0.75193	1.78872	1.24504	0.24418	0.3827	0.79124	1.6785	2.79502	2.43196	0.76206	2.78777	2.03125	0.92225	2.07041	1.31527	2.5109	2.60629	1.55061	1.10568	1.95504	1.61943	0.27614	1.20653	0.89161	2.22446	2.94083
IPI00017895	GPD2	Isoform 1 of Glycerol-3-phosphate dehydrogenase, mitochondrial	IPI00017895;IPI00719611;IPI00915789	1119311903	27	2.01194	2.07483	2.25967	0.76691	0.77934	0.75629	0.71	0.76923	0.75991	0.92843	0.9658	0.94972	0.78721	0.78095	0.70746	0.74621	0.75996	0.69585	2.21984	1.66421	1.54704	0.86053	0.92873	0.91507	0.99243	0.8536	0.87741	0.64225	0.7081	0.69041	1.10015	1.22521	1.06387	0.89186	0.93574	0.88027	0.83952	0.78565	0.79012	0.7343	0.7238	0.67066	1.29643	1.1991
IPI00018009	EDC3	Enhancer of mRNA-decapping protein 3	IPI00018009	5.01393e+08	6	1.81573	2.88232	3.08611	1.06189	0.92923	0.76505	1.21803	0.76003	0.87651	0.85896	0.97732	0.83874	0.73213	0.97517	0.98164	1.14069	1.20509	0.76781	1.23118	2.19278	3.20472	1.26655	0.95083	0.80211	0.97194	1.55508	6.45983	0.80138	0.77165	0.9454	0.68171	0.74194	2.70828	0.79298	0.76028	0.78285	0.73205	0.82609	0.66412	0.65534	0.89162	0.70617	0.98219	0.96958
IPI00018109	PTGS2	Prostaglandin G/H synthase 2	IPI00018109;IPI00298267;IPI00298268;IPI01011169;IPI01014071	4.08563e+06	4	0.3702	0.29456	NA	0.55246	1.11864	1.04926	1.69972	2.96651	2.21027	0.66274	0.96378	0.81649	0.89115	0.54109	0.7711	0.8454	1.96161	2.10572	0.97372	1.82985	1.49217	0.76389	1.62238	1.37651	NA	1	NA	1	NA	1	NA	1	NA	1	NA	1	NA	1	NA	1	NA	1	NA	1
IPI00018146	YWHAQ	14-3-3 protein theta	IPI00018146;IPI00796727;IPI01014338	2383635343	12	0.40972	0.35952	0.42326	0.72187	1.1583	1.12665	0.58834	0.991	0.89098	0.77992	1.11779	1.29384	1.2749	0.84371	0.96428	0.73909	1.03808	1.05378	0.58319	0.37118	0.41843	0.60728	1.00064	0.90998	1.14263	1.01302	1.13509	2.53847	2.66866	2.65848	1.69567	2.03379	1.89877	2.59973	2.48485	2.62667	1.64172	1.7287	1.75032	1.73023	1.76537	2.27887	0.69465	0.73491
IPI00018206	GOT2	Aspartate aminotransferase, mitochondrial	IPI00018206;IPI00910267;IPI00908623	2079789613	20	1.73448	1.97022	1.71393	0.71775	0.54707	0.72471	0.99879	0.69283	0.71929	0.89025	0.80318	0.80875	0.52224	0.74334	0.62054	0.87429	0.61723	0.69468	1.7231	1.23654	1.4609	0.80298	0.55923	0.74037	1.14976	1.16385	1.21322	0.90392	0.76107	0.84418	1.84443	1.66225	1.8534	0.91195	1.10131	0.9855	0.9699	0.85977	1.0236	1.05745	1.06651	1.0051	1.73997	1.67363
IPI00018236	GM2A	Ganglioside GM2 activator	IPI00018236;IPI00954213;IPI00973862;IPI00983942	3.62625e+07	3	0.45207	NA	0.67238	0.35022	1.36166	1.77656	0.88839	2.03245	0.92905	0.67052	0.43782	0.64547	3.98634	0.24511	0.50671	0.67854	0.5854	1.22594	0.27034	0.54499	0.43681	0.56019	0.77854	1.17453	1.74427	2.07153	1.88942	0.84768	0.85815	1.07126	1.14791	1.13339	1.6343	1.39324	1.48389	1.96278	1.28422	1.74295	1.29765	1.24297	1.05689	1.17706	1.4678	1.7785
IPI00018260	ARMC1	Armadillo repeat-containing protein 1	IPI00018260;IPI00983385;IPI00984878;IPI00985340;IPI00909723	2.6351e+07	3	1.08114	2.70916	0.95696	0.67623	0.85762	0.77201	0.61171	0.62873	0.6282	1.88997	0.90059	0.62996	0.61252	0.34345	0.67729	0.8757	1.53472	0.78788	2.06408	0.83598	1.02002	0.70918	0.54837	0.74331	0.80219	1.16836	1.27437	0.8466	0.69251	0.8825	1.43266	2.31828	1.494	0.8323	1.20386	1.03131	1.42274	1.29243	1.2301	1.35692	1.18084	1.27215	2.06667	1.68122
IPI00018274	EGFR	Isoform 1 of Epidermal growth factor receptor	IPI00018274;IPI00915452;IPI00924546;IPI00221346;IPI00221347;IPI00221348;IPI00943104;IPI01013089;IPI00926683	3.25694e+07	7	1.95259	0.19033	0.20322	0.98132	1.62978	1.21324	1.24926	1.14051	0.95018	0.56104	1.03719	0.98623	1.71621	0.80982	1.28921	1.32264	1.05056	1.23704	1.68516	0.78939	0.78927	1.09217	1.55966	1.2734	0.91098	0.96133	0.80112	1.12422	1.0966	1.18723	1.66787	1.34686	1.16785	0.81717	1.20056	0.65098	0.99937	0.76222	0.8581	0.83047	0.9484	0.68057	0.70591	0.71576
IPI00018288	POLR2C	DNA-directed RNA polymerase II subunit RPB3	IPI00018288;IPI00922383;IPI00922399	5.53493e+07	7	1.03686	0.7291	0.89314	1.05064	1.75051	1.19634	0.87146	1.41946	1.0268	1.0045	1.16229	1.25415	1.61561	1.3574	1.23666	0.81679	1.19228	1.35493	0.76528	0.88987	0.66976	0.9839	1.53961	1.12934	1.34156	1.72797	1.34116	1.01671	1.15815	1.07218	1.53239	0.80695	4.4215	0.90022	1.02183	0.9507	1.3753	1.16907	1.41717	0.91343	1.02341	1.15141	1.38195	0.98081
IPI00018331	SNAPIN	SNARE-associated protein Snapin	IPI00018331	2.1864e+07	3	0.8679	1.00767	NA	1.24306	1.99457	1.24872	1.25088	1.36226	1.38308	1.22646	1.25018	1.05885	1.25787	1.13562	1.21278	1.27685	0.92566	0.97424	0.8806	0.55147	0.60843	0.95404	1.37829	1.344	0.7495	1.06898	0.86487	0.72216	0.8828	0.79872	0.53654	0.45622	0.66508	0.62299	0.7467	0.8849	0.36323	1.02835	1.06886	0.95178	0.82424	0.61688	NA	0.4807
IPI00018350	MCM5	DNA replication licensing factor MCM5	IPI00018350;IPI00878128;IPI00878272;IPI00878587;IPI01014357;IPI00555581;IPI00877948	5.66836e+08	12	0.49329	0.47882	1.71797	1.12936	0.63272	0.70806	0.36037	0.351	0.36183	0.70649	0.80779	0.84608	1.17308	1.09475	1.25981	1.0312	1.02741	1.07486	0.24565	0.51579	0.34998	1.32023	1.30928	1.21369	0.85916	1.05904	0.88891	1.55268	1.42239	1.67762	2.18533	2.15728	1.8493	1.53985	1.37332	1.18188	1.36736	1.30504	1.18457	1.32769	1.3749	1.23735	0.85015	0.83239
IPI00018352	UCHL1	Ubiquitin carboxyl-terminal hydrolase isozyme L1	IPI00018352;IPI00964945;IPI00967387;IPI00967971;IPI00966258;IPI00967062	1149992181	10	2.11875	11.8483	0.63537	0.97207	1.3302	1.20937	1.18237	1.41789	1.34005	0.32739	0.88051	1.44748	0.56791	1.16102	1.10046	0.74077	1.31507	1.26439	1.4742	1.64601	3.27316	1.03441	1.50502	1.54814	2.41832	2.55469	1.88863	1.63023	2.61337	1.88344	2.44742	2.26756	2.17649	3.20559	2.8189	3.07291	2.07742	2.31755	2.03713	2.72028	2.9375	2.99749	1.56772	1.56707
IPI00018364	RAP2B	Ras-related protein Rap-2b	IPI00018364;IPI00009607;IPI00019346;IPI00980330	1.01027e+08	4	0.78099	1.03963	0.62102	0.52059	0.4363	1.01513	0.41955	0.45454	3.48053	0.43649	0.57576	1.05562	0.63582	0.29611	4.99067	0.79474	0.95556	0.51014	0.74298	1.02559	0.98504	0.79343	0.93339	0.96733	1.39964	1.00265	0.88927	1.16666	1.15752	1.79824	2.47918	2.12361	3.25757	0.89606	0.95615	0.84713	0.84633	0.81718	0.64358	0.91588	0.85219	0.45586	0.98658	0.76025
IPI00018465	CCT7	T-complex protein 1 subunit eta	IPI00018465;IPI00552072;IPI00952607;IPI00952671;IPI01014868;IPI01015196;IPI01015939;IPI00916908	2262933809	22	0.57864	0.56003	0.58227	0.99763	1.32652	1.29548	0.79342	1.02919	0.98214	1.00989	1.24059	1.27016	1.31536	1.06825	1.49727	1.07697	1.32448	1.5008	0.71638	0.81661	0.76743	0.79601	1.10491	1.02596	0.85684	0.73353	0.83282	1.29531	1.31421	1.20711	0.89368	0.79133	0.72846	0.86075	0.80675	0.78286	0.87969	0.79064	0.79013	1.04406	0.93914	0.96902	0.55757	0.5697
IPI00018600	OPA3	Isoform 1 of Optic atrophy 3 protein	IPI00018600;IPI01012068;IPI00556519	8.68636e+07	2	5.00677	3.67558	7.79145	0.74835	0.53039	2.42413	1.0424	1.99172	1.46018	0.72071	0.65605	4.22783	0.57682	0.56587	3.17999	0.8763	1.29373	0.59644	2.89021	2.07669	1.91883	0.82484	0.44497	0.85002	0.95393	5.94737	1.04402	0.82643	1.14018	2.48224	1.96572	2.55426	2.9417	0.98379	1.06272	0.75484	0.7735	0.71572	1.01397	0.78157	1.96501	0.77456	4.52444	1.07715
IPI00018671	DUSP3	Dual specificity protein phosphatase 3	IPI00018671;IPI00796237;IPI00980124	7.89456e+07	3	0.6368	0.80957	0.8514	0.97148	1.0939	1.49855	1.40398	0.81552	1.29196	0.93982	1.06795	2.29699	1.12933	0.9704	0.69909	1.02866	1.28002	2.07508	0.72044	0.55029	0.69291	1.01104	1.0477	1.65449	1.09776	0.71095	0.66346	1.88394	1.58886	2.11919	0.56001	0.63716	1.14753	1.36846	1.33754	1.42434	0.99705	1.20394	0.9445	1.10443	1.25885	1.32529	0.61769	0.60287
IPI00018783	ITPA	Inosine triphosphate pyrophosphatase	IPI00018783;IPI00375446;IPI00797679	159661390	7	1.34776	1.83939	7.15002	1.46091	1.42337	1.38767	1.57228	1.447	1.408	1.69429	1.59468	1.65529	1.30087	1.34512	1.25768	1.5177	1.51158	1.3484	1.25898	1.09005	1.13848	1.78831	1.44278	0.91832	0.70784	0.72608	0.64151	1.27992	1.20993	1.09894	1.07642	1.20431	1.32323	1.04825	1.14312	1.14478	0.86872	0.9607	1.34077	1.09472	1.02967	0.84667	0.49819	0.67998
IPI00018798	DNAJC17	DnaJ homolog subfamily C member 17	IPI00018798	1.39066e+07	3	1.11282	NA	1	1.06307	0.82899	0.81385	0.53668	0.63311	0.50836	0.83225	0.96063	0.89839	0.9545	1.01025	0.71766	0.92664	0.77133	0.62292	NA	0.24098	2.21558	0.77315	0.80466	0.73809	0.86086	0.69088	1.59338	1.3411	1.23795	1.42133	NA	1	1.06586	1.31972	1.18099	1.71771	NA	1.99217	1.51774	1.59855	2.03046	1.73317	NA	0.48529
IPI00018810	OASL	Isoform p56 of 59 kDa 2'-5'-oligoadenylate synthase-like protein	IPI00018810;IPI00218116	8.8858e+06	3	1.4831	0.58013	4.09192	0.59572	3.9633	3.73666	0.69061	1.09132	5.10074	1.36625	1.88456	2.13973	1.10432	0.87314	2.90696	0.79259	1.28752	NA	1.32349	2.52156	1.17891	0.6638	2.09735	3.96035	1.06486	0.95715	1.02887	0.99443	0.99594	1.19545	NA	0.51185	0.54263	0.92378	0.95861	0.86047	1.10255	1.14091	1.05348	0.96609	1.44286	1.06468	1.36344	1.35101
IPI00018873	NAMPT	Nicotinamide phosphoribosyltransferase	IPI00018873;IPI00337370;IPI00922378;IPI00472879;IPI00853387;IPI00853449	8.34604e+08	17	0.94325	0.84548	1.12569	1.1327	0.81916	0.91993	1.22254	1.03723	1.03256	1.25934	0.94087	0.99673	0.91928	1.193	1.13954	0.98303	0.76637	0.84711	1.2254	1.15438	1.0684	1.00986	0.7906	0.87951	1.12666	1.13638	1.16269	1.28483	1.22069	1.15138	0.43899	0.51792	0.59518	1.49887	1.55309	1.49018	1.07383	1.05035	1.03872	1.24197	1.43618	1.29589	0.68932	0.6671
IPI00018924	HMG20A	Isoform 1 of High mobility group protein 20A	IPI00018924	6.70938e+06	2	1.44581	1.84918	1.62486	1.99811	NA	0.72777	1.50472	NA	1	1.94132	0.55756	NA	0.88514	1.80139	0.92904	0.9232	0.53263	0.57838	0.9773	0.50611	0.61652	1.19047	NA	0.56614	0.88651	1.25927	1.03419	1.39403	0.91241	1.25324	0.6376	0.6843	NA	1.46499	1.50446	1.41234	1.98357	1.88962	2.16532	1.61081	1.35776	1.58685	0.68923	0.72472
IPI00018931	VPS35	Vacuolar protein sorting-associated protein 35	IPI00018931;IPI01010570;IPI00943562	8.6031e+08	21	0.62053	0.59745	0.58579	0.94974	1.51929	1.39943	1.06038	1.57287	1.49755	1.042	1.59704	1.23826	1.33151	0.97038	1.21642	0.83135	1.35655	1.32577	0.77298	0.68089	0.63471	1.02217	1.57356	1.29796	0.847	0.94446	0.80454	1.04891	0.96626	0.99906	0.76129	0.85001	0.75022	1.01997	1.05746	1.01075	0.68199	0.78913	0.85816	0.90365	0.76771	0.86769	0.46887	0.43087
IPI00018946	PANK4	cDNA FLJ56439, highly similar to Pantothenate kinase 4	IPI00018946;IPI00910339;IPI00967633;IPI00967885;IPI00966534	8.53215e+06	5	1.12064	4.463	1.80945	0.95181	0.80129	1.88998	0.54787	0.80804	1.02311	1.01438	1.10771	1.22033	0.83001	1.51978	0.87068	1.04817	1.15569	0.91798	1.66333	2.56314	2.80216	1.21001	1.13489	1.01942	0.98402	0.50829	0.71487	0.97369	0.58385	0.79976	NA	1	NA	0.60739	0.82334	0.44615	0.58634	0.58657	NA	0.5554	0.95803	0.70084	0.73653	1.29565
IPI00019004	SEC62	Translocation protein SEC62	IPI00019004;IPI00945578;IPI00945991;IPI00910668;IPI01015861	2.02545e+08	7	1.70412	1.53364	1.72557	0.9153	0.85794	0.79749	1.07342	0.92812	1.00674	0.94287	0.83197	0.84217	0.8621	1.04473	0.97555	1.141	1.11119	0.8908	1.19441	2.37478	1.72691	1.01834	0.98525	0.97445	0.96024	1.14624	1.19386	0.63607	0.51445	0.40269	1.49524	1.48695	1.60225	1.02308	0.92851	1.07628	1.09506	0.98678	1.16701	1.07826	1.27397	1.22686	1.94699	2.16884
IPI00019018	TM7SF2	Isoform 1 of Delta(14)-sterol reductase	IPI00019018;IPI00334970;IPI00978203;IPI00980101;IPI00980556;IPI00982040;IPI00983071;IPI00984558;IPI00984870;IPI01010571;IPI00979777;IPI00981434	3.53015e+07	3	1.07741	0.47933	3.72731	0.63076	0.2516	0.39143	0.68242	0.5188	1.0437	0.564	0.58905	0.81546	0.09159	0.41772	NA	0.63001	0.96766	0.54971	1.13412	0.88391	NA	0.61528	0.30865	0.405	2.76633	2.74925	2.92122	1.40963	1.59514	1.60481	1.47708	1.55981	1.23196	1.56985	1.24255	1.39618	1.36128	1.35124	1.08823	1.06362	0.88103	1.06566	2.93664	3.19137
IPI00019090	COL19A1	Collagen alpha-1(XIX) chain	IPI00019090	4.68454e+06	3	1.32739	1.34085	2.41912	0.53895	0.39651	0.59432	0.86163	0.52389	0.65322	0.43491	0.68446	0.4303	0.65538	0.49232	0.73744	0.37393	0.44443	0.52187	1.28982	0.70626	0.51155	0.6129	0.28767	0.46311	2.33635	0.5882	2.76597	NA	1	NA	1	1.27072	NA	1.57436	NA	1	0.78521	1.2643	1.40407	2.32143	1.4607	NA	1	NA
IPI00019148	IGBP1	Immunoglobulin-binding protein 1	IPI00019148	8.35064e+07	6	0.64361	0.93039	0.56911	1.05404	1.39575	1.32772	1.16446	1.21606	1.30307	1.09766	1.17854	1.01345	1.19794	1.11668	1.19113	1.29178	1.29271	1.24476	0.68989	0.87599	0.47899	0.911	1.04734	0.89558	0.73479	1.45842	0.72464	1.07331	1.20136	1.22345	1.17902	0.9111	1.12588	1.08286	1.04226	1.26018	0.87637	1.13698	0.93401	1.22485	0.92262	1.31139	0.47932	0.40056
IPI00019157	CSPG4	Chondroitin sulfate proteoglycan 4	IPI00019157;IPI00978131	7.56449e+08	54	2.65332	3.1445	2.35406	3.20861	2.65916	2.7087	2.90891	2.04171	2.14889	2.7768	1.79598	2.03372	2.11112	3.2223	2.10263	2.45506	1.79917	1.77334	1.38434	1.15608	1.08702	2.32233	1.72061	1.81197	0.80916	0.93638	0.62745	0.63418	0.70883	0.53178	0.74458	0.84088	0.6329	0.85474	0.47688	0.90081	0.57054	0.48085	0.60659	0.59234	0.65876	0.60044	0.95297	0.78405
IPI00019169	SH3GL1	endophilin-A2 isoform 1	IPI00019169;IPI00644418;IPI00979499;IPI00019171;IPI00922749;IPI01009303;IPI00651733	1.93365e+08	6	0.75402	3.14008	0.98301	1.03659	0.98044	1.11302	0.92513	0.73177	0.93806	0.94548	1.06519	0.75605	1.28363	1.09981	1.31269	1.17347	1.52104	1.03792	1.14734	0.87299	0.86748	0.94539	1.03434	1.01005	1.20338	1.23165	1.18726	1.36966	1.40185	1.31562	1.03901	1.08186	1.00313	1.06627	1.09723	1.05008	0.94733	1.13057	1.14137	1.25633	1.3369	1.37592	0.78943	0.80539
IPI00019205	IRF2BPL	Interferon regulatory factor 2-binding protein-like	IPI00019205	8.1231e+07	7	0.97682	0.89167	1.00946	1.26542	1.19294	1.05297	0.77143	0.82214	0.82896	0.87057	0.88691	0.67319	1.12519	1.30988	1.14121	0.90455	0.97147	0.83726	1.68166	0.64643	0.79497	0.79815	0.83142	0.76527	0.67603	0.64012	0.51207	1.57297	1.59201	1.61643	0.45122	0.79174	0.72037	1.06233	1.19725	1.2146	1.51684	1.28437	1.58544	0.97455	1.3589	1.21238	1.48463	1.35247
IPI00019217	CTAG1B;CTAG1A	Isoform 1 of Cancer/testis antigen 1	IPI00019217;IPI00386104;IPI00940192	23095808	4	0.45464	0.43298	0.14797	0.73189	1.30878	0.70848	0.52084	1.10517	1.3331	0.96948	1.40122	1.19098	1.33873	0.59235	0.29647	0.72861	0.72895	0.84731	0.62369	0.27197	0.84844	0.79957	1.30731	0.57161	1.85041	1.82771	2.09015	1.44059	1.58301	2.65827	5.42124	6.73319	5.81397	0.89962	0.94819	0.99728	1.58817	2.65823	1.71218	1.70342	2.24817	2.33391	0.70768	0.83594
IPI00019269	WDR61	WD repeat-containing protein 61	IPI00019269;IPI00797907	1.4503e+08	7	0.61662	1.02036	0.13917	1.74067	1.04507	1.53035	1.58453	1.31904	1.11882	1.27991	1.20158	1.135	1.3032	1.3592	1.0749	1.58318	1.23495	1.62031	1.00747	0.41059	0.52999	1.69204	1.47394	1.63844	1.13174	1.02595	1.19886	0.84879	0.91658	0.93996	1.14632	0.85005	1.30862	1.87803	0.99742	1.15335	1.01082	1.19335	0.96588	1.09164	1.24061	1.09084	0.71488	0.81127
IPI00019326	FDX1	Adrenodoxin, mitochondrial	IPI00019326	2.07035e+07	2	1.47529	1.81372	1.21796	0.56092	0.88156	0.79043	0.94019	0.47846	0.63958	0.8321	0.7178	NA	0.82521	1.14678	0.66776	0.58668	0.52568	0.46544	1.33279	0.55841	1.07667	0.71557	0.50703	0.91679	1.38607	0.87722	0.95863	NA	0.47236	0.22233	1.49066	1.49138	NA	0.93922	0.90972	1.20927	1.06947	1.62386	1.0971	0.96341	0.83948	1.19543	0.93889	1.2637
IPI00019329	DYNLL1	Dynein light chain 1, cytoplasmic	IPI00019329;IPI01020853;IPI01021597;IPI01021760	5.57798e+06	2	2.65512	0.27255	1.15292	NA	1	NA	1	NA	1	1.20441	NA	1	NA	1.29075	NA	1	NA	1	1.71736	0.91447	0.87771	NA	0.34751	NA	1	NA	0.80466	NA	1	NA	1	1.34136	1.59256	NA	1	0.54701	1.04531	1.29285	NA	1	NA	1	NA	0.46597
IPI00019353	AGK	Isoform 1 of Acylglycerol kinase, mitochondrial	IPI00019353;IPI00945912;IPI00946597;IPI00553233	4.03925e+08	15	2.51164	2.45951	2.43772	0.91918	1.04187	0.98423	1.12758	1.11705	1.41078	0.97964	1.14607	1.08718	0.93405	0.65081	0.93247	0.91746	0.95633	1.07499	1.7738	1.72328	1.34022	0.95957	1.11672	1.18191	1.19015	1.00885	1.19828	0.68197	0.67107	0.71601	1.1909	1.23728	1.34044	1.09718	1.09723	1.07788	0.89702	0.789	0.86484	0.86093	0.89686	0.80373	1.42927	1.72906
IPI00019359	KRT9	Keratin, type I cytoskeletal 9	IPI00019359	1.18638e+08	14	0.78125	0.43494	0.58962	1.07869	0.5427	0.39488	1.12577	0.33855	0.51099	0.31472	0.56961	0.59531	0.729	0.32627	0.37595	0.2793	1.74397	0.8357	0.52972	0.57284	0.62227	0.65774	0.35639	0.30656	2.30015	2.13605	1.99514	2.5185	2.42773	2.28646	3.07416	2.91564	2.96645	7.31366	6.95818	7.33231	1.37087	0.61094	0.70015	3.49667	3.26408	3.58748	0.90475	1.08955
IPI00019380	NCBP1	Nuclear cap-binding protein subunit 1	IPI00019380;IPI00513689;IPI00982334	1009583306	19	0.94038	1.16056	0.64366	0.96414	1.30249	1.68146	0.85631	1.24516	1.89638	0.88297	1.27278	1.30841	1.19211	1.10798	0.98375	1.13508	1.50832	1.28134	0.93258	1.0349	0.90201	0.85423	1.82916	1.45125	0.81753	0.82054	0.72148	1.15195	1.18168	0.96889	0.83655	0.84236	1.0308	0.86442	0.85164	0.77186	0.99935	0.81248	0.83007	0.73489	0.71163	0.81079	0.80307	0.59585
IPI00019381	TMEM30A	Isoform 1 of Cell cycle control protein 50A	IPI00019381;IPI00062679;IPI01012345;IPI00092641;IPI00760748	1.04305e+07	3	NA	1.67276	0.76697	NA	1.18865	0.82147	0.90291	1.50104	1.08481	NA	1.06215	0.73036	1.39161	2.88771	0.3284	NA	0.8627	0.64054	NA	1	1.18419	NA	0.96662	0.55849	NA	1.33495	0.7852	NA	1	NA	0.93246	1.67239	1.42803	1.36632	1.33131	NA	0.69398	NA	0.83283	2.49186	2.64378	NA	2.40737	1.74981
IPI00019407	NSDHL	Sterol-4-alpha-carboxylate 3-dehydrogenase, decarboxylating	IPI00019407;IPI00646262	1.83282e+08	6	1.17622	0.95704	0.91704	0.7448	1.23005	1.14016	0.78206	0.99589	0.80821	0.82319	1.11761	1.03499	0.94854	0.8248	1.1735	1.32142	1.4772	1.35504	1.0027	1.54147	1.50062	0.83013	1.22265	1.24597	1.10689	0.83638	1.02789	0.68733	0.79018	0.82831	0.69968	0.78397	0.77136	1.01378	1.21616	0.85469	0.74672	0.79132	0.62847	0.80284	1.00005	0.68241	2.07475	2.15663
IPI00019451	C20orf20	MRG-binding protein	IPI00019451	2.4893e+06	2	1.59545	1.64293	NA	2.00603	0.5871	0.94765	1.21745	0.56278	0.74614	1.59234	1.5199	1.23493	1.11882	1.0768	1.18493	1.24357	0.6695	0.87736	1.24415	0.67055	0.4411	0.84447	0.73425	0.7032	NA	1	NA	3.68918	1.14558	1.79714	NA	1	NA	1	0.89086	1.04174	4.89215	1.26654	0.83289	0.8111	0.8178	0.98611	NA	1
IPI00019463	EIF2AK2	Interferon-induced, double-stranded RNA-activated protein kinase	IPI00019463;IPI00385404;IPI00807398;IPI00892809	9.52335e+07	9	1.29507	1.3175	2.73382	1.0003	1.04989	1.18728	0.81218	0.94694	1.00046	0.82518	1.10299	0.99828	1.11129	0.91161	1.05446	1.02107	1.1994	1.18583	1.19729	1.6155	1.35465	1.41808	1.40168	1.45796	0.49065	0.64946	0.31359	0.63356	0.69761	0.61187	1.09893	0.636	0.90463	0.77373	0.62951	0.591	0.82855	0.56469	0.74399	0.76847	0.64217	0.50129	0.77108	0.7427
IPI00019488	IMP3	U3 small nucleolar ribonucleoprotein protein IMP3	IPI00019488;IPI00980060	4.36656e+07	4	2.10449	1.6332	NA	1.01199	0.94229	0.99338	0.91612	1.01564	0.80686	0.87023	1.15253	1.1468	1.0715	0.86079	1.33568	0.97022	1.03964	0.82799	1.33557	1.2475	1.26125	1.33574	1.13569	1.19435	1.23725	1.57575	1.28414	0.99417	1.28582	1.14779	0.7419	0.60378	1.30012	0.91181	0.695	0.851	0.99794	0.87487	1.06762	0.83313	0.89014	0.77851	1.20656	1.19583
IPI00019502	MYH9	Isoform 1 of Myosin-9	IPI00019502;IPI00395772;IPI00556012;IPI00878695;IPI00742780	7128332457	97	0.37667	0.34134	0.37199	0.54591	0.62063	0.6449	0.52151	0.54884	0.56422	0.57132	0.60522	0.53786	0.56277	0.55706	0.57701	0.57694	0.63805	0.64409	0.3984	0.31129	0.33464	0.4505	0.54429	0.55615	1.04818	1.07913	1.05142	2.35135	2.43623	2.40692	1.58269	1.3767	1.60645	1.94022	1.90542	1.97237	1.81461	1.77986	1.92821	2.07305	2.03375	2.02348	0.81018	0.83806
IPI00019576	F10	Coagulation factor X	IPI00019576	8.58346e+06	3	NA	1.02633	0.63706	0.49834	NA	1	NA	1	0.12676	2.19477	1.26849	NA	0.86294	1.0727	NA	1	1.49293	NA	0.99764	2.31241	0.92065	0.5731	NA	1	0.76359	1.54473	0.68132	2.95434	0.64034	0.46286	2.51911	1.72091	1.2469	0.92577	NA	1.16346	0.5081	1.55526	0.42666	NA	1.80362	3.14196	2.21344	1.00674
IPI00019580	PLG	Plasminogen	IPI00019580;IPI01010789	2.79216e+07	3	1.43514	NA	1.39488	1.44293	0.60326	0.64561	0.97483	0.58218	0.53493	0.46924	0.51134	0.78476	0.26806	0.26819	0.71468	1.42443	0.69441	0.84977	NA	1.84057	NA	1.43937	0.98076	0.63002	2.12454	1.9301	2.12443	0.70027	1.29122	1.45681	2.41482	2.24232	2.19773	1.33633	1.09621	NA	1.18279	1.20402	1.21034	0.81074	0.84277	0.74909	1.1444	1.2384
IPI00019640	VRK1	Serine/threonine-protein kinase VRK1	IPI00019640;REVERSED_IPI00011569;REVERSED_IPI00013003;REVERSED_IPI00157056;REVERSED_IPI00396015;REVERSED_IPI00396018;REVERSED_IPI00847501;REVERSED_IPI00942045;REVERSED_IPI01018762	1.19149e+08	8	0.58347	0.46505	0.41549	0.97982	0.55227	0.68801	0.52393	0.58214	0.53662	0.84181	0.75954	0.8535	1.00286	0.97547	0.9245	0.83507	0.93589	0.95511	0.42089	0.63519	0.40668	1.27939	1.12271	1.05088	0.79686	0.96379	0.83395	1.09511	1.30068	1.20976	1.22431	1.22984	1.35066	1.00978	1.07141	1.026	1.20154	1.32406	1.04676	1.00273	0.97337	1.05513	1.05861	1.0819
IPI00019733	RAE1	mRNA export factor	IPI00019733;IPI00982313;IPI00797295;IPI01010974;IPI00794643	1.71182e+08	7	1.4375	1.88946	2.05542	0.98665	1.04977	1.14205	1.04387	0.85419	1.31198	1.14533	0.92858	0.88673	1.20151	1.00556	1.30514	1.08209	1.11084	1.14362	0.76035	0.76399	0.73707	1.08541	0.92265	1.02828	1.38317	1.17191	1.21052	1.46992	1.28504	1.59119	1.03387	0.81404	0.90207	1.05778	1.10971	0.95983	1.08717	0.97441	1.04493	0.91427	1.05599	0.97213	1.16869	1.02396
IPI00019755	GSTO1	Glutathione S-transferase omega-1	IPI00019755;IPI00642936;IPI00513927	8.94229e+08	10	0.90023	1.50762	0.54854	1.9251	2.31456	2.51657	2.08166	2.60654	2.28311	2.03572	2.3154	2.33083	2.05115	1.8915	2.38542	1.53102	1.77793	2.1211	0.82246	0.46324	0.40318	1.66763	2.02561	2.03082	0.4771	0.45318	0.52349	0.82998	0.76548	0.8616	0.49198	0.55542	0.44677	0.71671	0.68016	0.74537	0.48161	0.588	0.44302	0.56861	0.53351	0.60655	0.28143	0.3306
IPI00019848	HCFC1	Isoform 1 of Host cell factor 1	IPI00019848;IPI00219326;IPI00641743;IPI00002469;IPI00847789	3.82949e+08	15	1.1374	1.53701	1.62493	1.43396	1.2901	1.19723	1.47403	1.17222	1.17905	1.31919	1.33721	1.16343	1.28076	1.39761	1.14801	1.08878	1.03891	0.91996	1.43989	1.1819	1.49154	1.2939	1.04259	1.07344	0.85654	0.87307	0.97505	1.01757	1.01611	1.1444	0.80763	0.86309	0.79889	1.35573	1.40755	1.13109	1.27115	1.3588	1.30452	1.09528	1.08887	1.12901	0.8481	0.96646
IPI00019869	S100A2	Protein S100-A2	IPI00019869;IPI00514806	1.3833e+07	2	NA	0.06167	5.68312	0.99356	1.72263	1.5603	1.04927	1.08934	0.89787	0.79208	0.71257	0.82618	0.74215	0.85374	0.94599	3.2597	2.84104	3.8723	NA	1	NA	1.38394	1.34157	1.48725	NA	2.29191	NA	1	NA	1	NA	1	NA	1	NA	0.65177	1.78968	NA	0.16317	NA	1	NA	3.26566	NA
IPI00019903	TACO1	Translational activator of cytochrome c oxidase 1	IPI00019903	9.33661e+06	2	0.82954	1.2308	NA	0.79449	0.91671	1.12383	1.22741	0.92787	1.09553	0.51316	1.04065	0.80162	NA	0.81204	1.10067	1.27948	0.92003	0.92886	NA	1.93798	12.2187	1.25165	1.19865	1.06131	0.50536	1.21163	NA	0.81955	1.0577	1.04345	1.45076	0.82968	1.84509	1.7683	0.70224	0.82535	NA	1.02095	1.07849	0.9485	0.58715	0.94458	1.56753	1.19153
IPI00019912	HSD17B4	Peroxisomal multifunctional enzyme type 2	IPI00019912;IPI00909582;IPI00965117;IPI00965580;IPI01013542;IPI00965336;IPI00966528;IPI00966832	898673835	20	1.23661	1.3294	1.37225	0.96907	1.03854	0.94549	1.09286	1.12925	1.10406	0.93448	1.12263	0.95287	0.96932	0.89179	0.80905	0.95002	1.02724	1.04455	1.22314	1.37605	1.63209	1.03966	1.19055	1.00534	0.97568	0.95619	0.88	0.64541	0.5741	0.61187	1.34242	1.30541	1.34694	0.7366	0.73429	0.77339	0.88601	0.85391	0.86575	0.70701	0.79456	0.69709	1.61906	1.82097
IPI00019918	DDX19A	ATP-dependent RNA helicase DDX19A	IPI00008943;IPI00019918;IPI00027599;IPI00155054;IPI00556368;IPI00939593;IPI01009735;IPI01010082;IPI00556256	3.14847e+08	11	1.05082	1.2567	1.20149	1.25053	1.2621	1.19602	1.30193	1.27836	1.3825	1.47621	1.47474	1.20549	1.33605	1.3495	1.13848	1.6209	1.67066	1.49637	1.23129	0.83259	1.09429	1.66749	1.7572	1.34486	0.90123	0.95657	0.85564	0.91251	0.88607	0.78154	0.75575	0.76746	0.76063	0.94868	0.99028	0.88317	0.91763	0.77153	0.92053	0.68313	0.84168	0.81319	0.49472	0.527
IPI00019924	TBCC	Tubulin-specific chaperone C	IPI00019924	9.24437e+06	2	NA	1	5.95996	0.42521	0.90376	0.98131	0.68353	0.91995	1.24096	0.48795	1.41919	0.92445	1.06778	0.52467	1.72554	0.53547	1.03899	0.83169	NA	1	4.47232	0.61292	0.79515	0.7475	1.06508	0.78133	1.28187	1.41674	1.46129	1.49176	NA	0.38897	NA	1.1953	1.4024	1.51529	0.9314	1.3249	1.3237	1.03238	1.17656	0.81442	0.70454	0.38668
IPI00019927	PSMD7	26S proteasome non-ATPase regulatory subunit 7	IPI00019927;IPI01009629	6.02749e+08	10	0.97218	0.71247	0.81399	1.24322	1.22751	1.3705	1.67511	1.34335	1.42431	1.30948	1.32266	1.5884	1.47466	1.30035	1.78644	1.44058	1.41309	1.69702	0.97557	1.23209	0.94674	1.23296	1.28363	1.5709	0.4489	0.8194	0.50784	0.83788	0.96341	0.82618	0.71654	0.63021	1.02303	0.59762	0.69551	0.76636	0.60875	0.69896	0.8307	0.69356	0.61269	0.6205	0.4559	0.71297
IPI00019966	C5orf22	Isoform 1 of UPF0489 protein C5orf22	IPI00019966;IPI00867737;IPI01014867	8.90428e+06	3	NA	0.38671	0.27967	1.45184	1.40087	1.28763	1.49401	1.38236	1.32697	1.76409	1.11432	0.96305	1.01196	1.27642	0.93333	1.1037	1.01669	0.79203	1.2283	NA	1	1.77821	1.26703	1.30368	0.42893	0.54782	0.60151	2.10802	1.6366	2.00207	0.80028	0.79139	0.6034	1.13321	1.26425	1.27877	0.77807	0.97393	1.04318	0.97772	0.86569	1.19259	NA	0.5359
IPI00019997	LIN7C	Protein lin-7 homolog C	IPI00005824;IPI00019997;IPI01021653;IPI01022526;IPI00005566;IPI00983405;IPI01021937	1.56914e+08	5	1.12968	NA	3.29465	1.03505	2.09054	1.00097	1.28745	1.32187	0.76077	1.19922	1.13314	1.07152	2.66083	1.33849	0.68591	0.90231	1.17441	2.66876	1.19708	0.61619	0.5477	0.79977	0.96025	1.36898	0.70511	0.87473	1.14954	0.72315	0.77305	0.80782	0.75796	0.61759	0.6067	0.85528	0.8546	0.78561	0.91005	1.13394	1.1471	0.90908	0.80714	0.93239	1.00646	0.80727
IPI00020008	NEDD8	NEDD8	IPI00020008;IPI00873768;IPI00979485;IPI00980337	1.86949e+08	3	0.61313	1.40059	1.18056	1.67028	2.34602	2.75405	2.46229	2.00131	1.84733	1.63786	2.34363	1.77733	2.15932	2.23901	1.866	0.99363	1.87711	1.00835	1.1368	0.37897	0.37752	1.14005	2.01725	2.94338	0.65555	0.76064	0.87127	1.4632	1.33773	1.20084	0.46035	1.30841	0.59447	1.43301	1.00302	1.146	1.1041	0.47119	1.01753	0.79843	0.7229	1.13051	0.49047	0.37939
IPI00020017	C10orf116	Adipose most abundant gene transcript 2 protein	IPI00020017;IPI00644556	3.54878e+07	6	0.37111	0.13161	2.80167	NA	1	0.07117	NA	0.19066	0.17077	0.66582	NA	0.73213	0.50116	1.12943	0.40088	0.04098	0.50957	NA	0.54514	0.0646	0.625	NA	0.14876	0.36718	0.28335	0.17506	0.12407	0.20659	0.10023	0.09392	0.42735	0.98904	0.52229	1.43854	NA	0.16684	0.62371	NA	0.4917	0.34195	0.37925	0.35922	0.25377	NA
IPI00020021	DEK	Protein DEK	IPI00020021;IPI00909779;IPI00968273;IPI00425937;IPI00942944;IPI00967473	4.62623e+08	7	0.93397	0.91623	1.1608	0.85155	0.75901	0.64133	0.66756	0.51571	0.59457	0.88314	0.72227	0.78317	0.9096	0.89906	0.73045	0.7222	0.59045	0.66867	0.90632	0.59033	0.50149	0.80095	0.71731	0.66613	1.80861	1.4171	1.82196	2.50464	2.45944	2.26789	1.2925	1.27369	1.28813	2.16511	2.1917	2.33541	2.38972	2.54176	1.91504	1.62835	1.7379	2.00363	2.06344	1.87952
IPI00020042	PSMC4	Isoform 1 of 26S protease regulatory subunit 6B	IPI00020042;IPI00216770;IPI00738042	7.83185e+08	18	1.34497	0.9498	1.03683	0.94045	0.94482	0.99116	1.08029	0.85819	0.97113	1.11794	0.89994	0.96187	0.83185	1.12633	1.05913	1.17428	0.99231	0.99578	1.21438	1.70895	1.55443	1.00963	0.91717	1.08437	0.66413	0.7196	0.77905	1.00638	0.86794	0.95773	1.11491	0.99918	1.00318	0.80706	0.75102	0.74573	0.7807	0.81012	0.93057	0.99505	0.86563	0.95625	0.51976	0.63733
IPI00020050	DDX28	Probable ATP-dependent RNA helicase DDX28	IPI00020050	1.39769e+07	2	0.59169	1.02134	0.45253	0.83906	1.28958	0.9954	0.49097	1.07105	1.04367	0.72473	1.27734	1.12814	1.1723	0.62701	1.3223	0.65393	0.86999	0.93703	1.06833	0.51038	0.67329	0.66391	1.69187	1.25215	1.30436	0.75457	0.78657	1.20902	1.19008	0.75857	0.57345	0.45293	0.54153	1.61304	1.54289	1.46788	1.58942	1.27922	1.74237	1.59673	1.24066	1.28164	NA	0.86872
IPI00020075	ABHD10	Abhydrolase domain-containing protein 10, mitochondrial	IPI00020075;IPI01010004;IPI00790966	3.95771e+08	15	1.08058	1.10399	1.57662	0.72296	1.25366	1.05829	0.66133	0.98299	0.9874	0.86767	1.17729	1.05054	0.87616	0.72501	1.15138	0.59792	0.87889	0.81781	1.30776	1.2767	1.28273	0.87643	1.3158	1.12782	0.36782	0.35714	0.40931	0.42527	0.36245	0.32711	0.57808	0.55709	0.57659	0.43759	0.45961	0.4533	0.38154	0.30891	0.35706	0.38613	0.40615	0.33159	0.49107	0.58745
IPI00020124	PI4K2A	Phosphatidylinositol 4-kinase type 2-alpha	IPI00020124	5.23492e+06	3	NA	0.73341	NA	1.48657	1.13463	1.18387	1.85891	1.70248	1.64236	1.09707	1.40691	1.0089	0.94897	0.96675	0.74502	0.94199	1.10418	0.93855	0.82228	0.59926	1.40664	0.58016	1.45435	2.40447	1.06331	NA	0.6021	0.66556	NA	0.9315	3.81672	NA	1	0.63768	0.81224	0.85694	NA	1	NA	1	0.47418	0.52888	NA	1
IPI00020127	RPA1	Replication protein A 70 kDa DNA-binding subunit	IPI00020127	7.93832e+08	18	0.70971	0.66142	0.6597	1.15532	1.02287	1.09413	0.60566	0.67598	0.64066	1.15364	1.17331	1.05807	1.16778	1.01014	1.02292	0.86881	0.93502	0.99786	0.81359	0.8541	0.98073	1.28483	1.29096	1.2138	0.88505	0.69579	0.78724	1.55655	1.57679	1.43956	1.15533	1.40284	1.13953	1.08962	0.99609	1.12965	0.92678	0.7169	0.81326	0.85505	0.67659	0.81772	1.22953	0.92014
IPI00020128	UTP6	U3 small nucleolar RNA-associated protein 6 homolog	IPI00020128	4.24561e+07	6	1.48131	1.39604	3.08294	1.26006	0.8773	0.47171	1.13855	0.52143	0.61619	0.99954	0.66469	0.59358	0.75066	0.83961	0.41554	1.21274	0.45085	0.51908	1.56768	1.14865	0.84655	1.59541	0.62037	0.5683	1.83211	1.57974	1.94474	1.09894	1.28703	1.16969	0.31926	1.11956	0.41435	0.93771	0.89177	1.09597	1.84441	1.28885	1.22939	0.71532	0.88657	0.91738	1.61795	1.54676
IPI00020164	PTP4A1	Protein tyrosine phosphatase type IVA 1	IPI00020164;IPI00020191;IPI00909081;IPI00513693	3769652	2	NA	1	4.93472	NA	1	0.60486	NA	0.74528	0.39162	0.39932	0.58414	0.55746	0.63568	1.03009	1.08565	NA	0.49339	0.58646	NA	1	NA	1.30928	0.598	1.29291	1.32976	0.92861	NA	1.76861	1.21767	1.97826	NA	1	NA	2.00296	2.06095	NA	1.30883	NA	0.84293	NA	1.00399	NA	0.47214	NA
IPI00020226	ACOX3	Isoform 1 of Peroxisomal acyl-coenzyme A oxidase 3	IPI00020226;IPI00827610	2.90453e+06	4	1.11248	0.78723	NA	0.78559	0.80147	0.22713	1.24314	0.90475	0.56434	NA	0.3735	1.47269	0.52879	0.85116	0.73634	0.45183	0.62676	1.65272	1.15285	1.01422	0.50054	1.39666	0.91533	0.97576	3.03332	1.40967	0.95054	0.38157	0.75028	NA	34.7536	4.78489	7.49441	1.34413	NA	1.49552	6.64165	1.0002	0.34933	0.20706	NA	0.71952	2.39621	3.83185
IPI00020332	ARG2	Arginase-2, mitochondrial	IPI00020332	5.60692e+06	5	NA	1	NA	1	1.51196	0.74344	NA	1.24129	1.07576	0.85859	1.96223	1.33476	2.29608	NA	2.50199	NA	1.1331	1.05527	NA	1.03688	0.64126	NA	1.54338	NA	1.04147	0.64334	1.15353	0.3631	NA	1.42086	NA	1	0.88933	0.86911	0.51983	1.11626	0.94837	NA	1.04806	0.54232	0.75132	NA	4.35692	4.85975
IPI00020418	RRAS	Ras-related protein R-Ras	IPI00020418	5.11314e+07	2	0.82354	0.8635	0.26434	0.52915	1.60033	1.44928	0.3168	0.58882	1.52332	0.27268	1.50977	1.65059	0.23366	0.45112	0.45504	0.28709	0.54212	0.61264	0.62085	1.07396	6.24711	0.32581	0.15924	0.18991	1.93935	2.11036	1.74601	1.50643	2.34859	1.93288	1.01564	1.9777	1.52598	2.60549	2.54906	2.30371	2.3401	1.70729	2.0076	2.0774	2.68312	2.0958	2.45692	1.93957
IPI00020436	RAB11B	Ras-related protein Rab-11B	IPI00020436;IPI00429190;IPI00930720;IPI00978887;IPI01012355;IPI01022454;IPI00911020	1474512101	10	0.63672	0.73402	0.75623	0.99688	1.21814	1.15485	0.78249	1.09579	1.07647	0.94538	1.26443	1.21279	1.23039	0.98664	1.21843	1.14909	1.43808	1.40576	0.83347	0.97661	0.87775	0.89157	1.21703	1.17939	0.92137	0.90529	0.84362	1.07079	1.0671	1.14968	0.76293	0.82077	0.83952	1.12851	0.98524	1.02072	0.8678	0.87442	0.94998	1.03146	0.96869	1.00761	0.92597	0.9618
IPI00020539	PGPEP1	Pyroglutamyl-peptidase 1	IPI00020539	4.35261e+06	2	4.04169	2.5491	NA	0.95375	0.95885	1.19993	1.97091	1.72597	1.72493	1.58493	1.23096	0.78831	0.60687	0.71333	0.60979	1.01625	0.91518	0.89967	3.2705	2.49839	2.32584	2.46774	1.57932	1.49833	0.43481	0.37932	0.35119	0.48173	0.42702	NA	1	1.56875	NA	0.5272	NA	0.92321	NA	1	NA	1	NA	1	0.5397	0.45928
IPI00020557	LRP1	Prolow-density lipoprotein receptor-related protein 1	IPI00020557;IPI00032063;IPI00917696;IPI00448904	1.08302e+08	14	1.45894	1.34927	5.28416	0.75072	0.96046	0.81461	1.42995	1.11464	1.0768	0.78853	0.82182	0.77421	0.74817	0.78501	0.77744	0.7196	0.78737	0.69614	1.43608	1.71897	1.16115	1.09718	1.15056	0.95645	0.80584	1.40355	1.11816	0.65425	0.91514	0.80148	1.68207	0.99358	1.26989	0.86997	0.83138	0.87693	1.0069	0.65078	1.1176	1.19167	0.95103	0.81388	1.16162	1.22821
IPI00020567	ARHGAP1	Rho GTPase-activating protein 1	IPI00020567;IPI00941730;IPI00978293;IPI00980090;IPI00382580	2.68939e+08	14	1.9326	1.94478	1.19742	2.14002	2.11785	1.75813	2.41853	2.117	2.10635	2.20666	2.28527	2.0193	1.87054	2.16841	1.91304	2.19158	2.3215	2.2354	1.87785	2.44252	2.24652	2.10025	1.78564	2.09587	0.70727	0.60527	0.64395	0.82572	0.7216	0.66122	0.7713	0.71358	0.76046	0.81235	0.85578	0.83563	0.76509	0.62463	0.59199	0.78962	0.86133	0.67354	0.47866	0.62487
IPI00020599	CALR	Calreticulin	IPI00020599;IPI01013746	7148865898	25	1.2395	1.22574	1.28672	1.23529	1.07459	1.06236	1.76108	1.24602	1.28689	1.09096	1.05131	1.21185	0.92807	1.20735	1.23403	1.66862	1.29347	1.20748	1.12233	1.05439	1.06319	1.37576	1.17103	1.26359	0.79133	0.84113	0.75595	0.69251	0.6535	0.66643	1.20974	1.34632	1.25782	0.86561	0.78184	0.83884	0.69822	0.88568	0.95519	0.7958	0.7909	0.79766	1.59827	1.41137
IPI00020602	CSNK2A2	Casein kinase II subunit alpha'	IPI00020602	1.29837e+08	6	0.61989	0.61938	2.06912	0.85527	1.3253	1.26384	0.70321	1.61495	1.21211	0.81937	1.35974	1.43019	1.93815	0.98268	1.36984	0.74176	1.30024	1.27126	0.45996	0.53007	0.58409	0.96067	1.35252	1.29045	0.99442	1.19403	1.27491	1.33028	1.02585	1.70185	1.67091	3.18342	1.24529	0.81657	0.74764	0.95586	1.09285	1.46672	1.13034	0.93946	1.58054	0.90303	1.51046	1.12615
IPI00020632	ASS1	Argininosuccinate synthase	IPI00020632;IPI00640430;IPI00642128;IPI00909521;IPI00514341	1573244926	13	0.69762	1.60049	0.85535	0.57207	0.72198	0.80398	0.9549	0.89622	1.06283	0.96803	0.63132	0.73641	0.85868	0.72143	0.89435	0.64437	0.81882	0.62202	0.65834	0.49673	1.07226	0.65583	0.79844	0.68543	0.6789	0.83093	0.64665	1.02784	0.5909	1.44966	0.93505	0.89804	1.10275	0.65622	0.68926	0.6346	1.04521	0.7318	0.97511	0.85484	1.02529	1.04235	0.94844	0.89411
IPI00020719	MAVS	Isoform 1 of Mitochondrial antiviral-signaling protein	IPI00020719;IPI00983110;IPI01012141;IPI00411576;IPI00411577;IPI00893406	2.05291e+08	13	1.03807	1.32724	1.44157	1.05046	1.58864	1.45219	1.82169	2.09061	2.21886	1.4525	1.28962	1.28556	1.13066	1.05426	0.81565	0.89762	1.05065	0.92035	1.09704	0.98676	0.50263	1.13865	1.55199	1.35656	1.61351	1.50777	1.47027	1.21677	1.10907	1.00773	0.4955	0.52446	0.97484	1.69464	1.83406	1.59427	1.44439	1.39201	1.43272	1.03448	1.3971	1.18461	1.53739	1.6952
IPI00020793	NIP7	Isoform 2 of 60S ribosome subunit biogenesis protein NIP7 homolog	IPI00007175;IPI00020793	8.43988e+07	4	1.44095	1.45619	0.57697	1.36868	1.0431	1.30569	0.71248	1.97881	1.35761	1.9963	1.61661	1.68064	1.90794	0.90158	1.94718	1.36019	1.78296	1.32737	1.03847	1.00347	1.2524	1.0346	1.21367	1.2279	1.34151	1.6506	0.89581	1.24976	1.00189	1.10376	0.89315	1.12646	1.63897	0.78388	0.94792	0.53834	0.78249	1.00401	1.43988	0.66944	0.9444	1.44329	0.6303	0.66055
IPI00020898	RPS6KA3	Ribosomal protein S6 kinase alpha-3	IPI00020898;IPI00552941;IPI00641592;IPI01015791;IPI00930650	8.82628e+07	8	1.03454	1.15666	5.26391	1.76456	1.60916	1.54794	1.06807	1.11747	1.00261	1.60284	1.41055	1.42517	2.30949	2.46525	2.066	2.04785	2.15366	1.76661	1.49335	1.88569	1.77057	1.54964	1.71596	1.24826	0.75412	0.79269	0.95198	1.13254	1.25373	1.20161	1.10883	1.22162	0.80014	1.04373	0.99786	1.18656	0.91793	0.90399	0.93889	0.91277	0.88366	1.0134	0.72849	0.80116
IPI00020928	TFAM	Transcription factor A, mitochondrial	IPI00020928;IPI00643708;IPI00644515;IPI01018732	7.71855e+08	11	2.25619	1.21837	1.93108	1.10665	0.51186	0.72105	0.74847	0.58305	0.57948	0.87558	0.70077	0.62344	0.62477	0.72465	0.60088	0.71804	0.69403	0.68948	1.08547	1.27668	1.29662	0.874	0.54466	0.69222	1.91397	1.94747	2.04122	1.25318	1.16739	1.12865	0.43212	0.38885	0.41757	1.32281	1.09559	1.28389	1.19434	1.23637	1.16576	1.42723	1.24321	1.40951	3.00079	2.73883
IPI00020956	HDGF	Hepatoma-derived growth factor	IPI00020956;IPI00514127;IPI00514330;IPI00643908;IPI00922032	1715569218	20	0.97573	0.81926	0.90731	1.62674	1.54844	1.66714	1.66421	1.7559	1.54768	1.29288	1.47532	1.44736	1.56887	1.51241	1.56528	1.07988	1.27919	1.47946	1.45472	0.30885	0.38291	1.19162	0.96708	1.11873	1.01985	0.74512	0.93576	1.30926	1.53678	1.36838	0.93358	1.03127	0.84177	1.18579	1.0664	1.24291	1.08612	0.8965	0.87863	0.99751	1.16154	1.08877	0.91372	0.80047
IPI00021016	TSFM	Isoform 1 of Elongation factor Ts, mitochondrial	IPI00021016;IPI00216260;IPI00910455;IPI00916739;IPI00916152;IPI00956590;IPI01021816;IPI01022674;IPI00917718	4.03207e+08	10	1.22335	1.70178	1.17974	0.87847	0.97546	0.79563	0.87552	1.14121	0.98568	0.95622	0.95126	0.7776	0.95931	0.64818	0.98429	0.84872	1.11886	0.99722	2.28837	1.43674	1.65771	1.00555	1.20249	1.01877	1.0498	0.99984	1.20354	0.89169	0.94838	0.83578	1.51943	1.44433	1.30675	1.39212	1.21676	1.23631	0.92075	0.99468	0.84061	1.12974	0.98249	0.93275	2.54964	2.45198
IPI00021187	RUVBL1	Isoform 1 of RuvB-like 1	IPI00021187;IPI00788942;IPI00797004;IPI00944937;IPI00980222	1847642628	21	1.22031	1.26664	0.91746	1.13013	1.38463	1.3787	0.9833	1.22479	1.29764	1.08996	1.41782	1.37131	1.34486	1.18646	1.39139	1.15382	1.43698	1.33179	1.1831	1.11535	1.22087	1.02872	1.35523	1.22332	0.74702	0.79677	0.77096	1.2143	1.21366	1.22457	1.14375	1.00167	1.17323	0.88953	0.87725	0.88664	0.88206	0.86683	0.91021	0.91795	0.89053	0.88966	0.64678	0.61486
IPI00021263	YWHAZ	14-3-3 protein zeta/delta	IPI00021263;IPI00790689;IPI00793388;IPI00982101;IPI01010931;IPI01011530;IPI00789337;IPI00979946;IPI00981067;IPI00981450;IPI00983256	9547935691	15	0.34417	0.34997	0.37631	0.96596	1.22406	1.28059	1.05785	1.19091	1.18499	0.9797	1.35426	1.35891	1.3793	1.1702	1.19209	0.83712	1.07238	1.08411	0.3103	0.10361	0.1325	0.66809	0.85746	0.90505	1.46129	1.21004	1.55112	2.00089	2.05419	2.24333	1.23732	1.24977	1.19999	2.01161	1.94734	2.25516	1.48743	1.60958	1.63436	1.61871	1.57632	1.67816	0.659	0.70335
IPI00021266	SNORD4A;RPL23A	60S ribosomal protein L23a	IPI00021266;IPI00789159;IPI00793523;IPI00794894;IPI00976162;IPI00293431;IPI00604435;IPI00923578	1835501248	10	1.35484	1.80938	1.30215	1.45098	1.30877	1.41034	1.65974	1.87781	1.89909	1.66579	1.74595	1.7414	1.91347	1.85132	2.38813	1.45681	1.48376	1.65349	1.16063	0.56496	0.50167	1.46893	1.61424	1.64643	0.91173	0.95652	1.03146	0.4529	0.3958	0.47989	0.28817	0.30765	0.37233	0.74149	0.79405	0.90871	1.0083	1.0403	1.11828	0.96989	0.99099	1.12109	0.50524	0.46909
IPI00021267	EPHA2	Ephrin type-A receptor 2	IPI00021267	1.89344e+08	18	0.53907	0.54063	1.03806	0.94269	0.56496	0.23063	0.18152	0.33134	0.17572	0.45333	0.34438	0.25235	0.3871	0.14132	0.45334	0.59857	0.57921	0.54459	0.64431	1.23213	0.51356	0.25976	0.34284	0.41542	1.07113	1.17111	1.31418	1.24798	1.22333	1.16837	0.95497	1.33185	0.91844	1.08925	1.24147	1.30996	1.51548	1.71978	1.52747	1.5088	1.83977	1.62321	1.61003	1.37782
IPI00021304	KRT2	Keratin, type II cytoskeletal 2 epidermal	IPI00021304	4.89745e+08	9	0.65129	0.59762	0.57031	1.0074	0.69661	2.00696	0.35392	0.97763	0.46373	0.57921	1.22679	1.48276	0.95787	1.26499	1.19112	1.71719	1.29864	0.53009	0.18746	0.78709	1.27492	0.77893	0.97174	0.2314	1.27689	1.13266	1.40608	1.80426	2.20493	1.27823	1.14013	1.12691	1.12998	1.86204	1.55276	1.57098	1.75265	1.16803	1.65	1.47855	1.8812	1.64429	1.83054	1.64453
IPI00021320	MEPCE	7SK snRNA methylphosphate capping enzyme	IPI00021320	4.28078e+07	5	0.63783	1.7888	1.27568	1.25113	1.82569	1.61715	1.4656	0.91448	1.56819	1.31085	1.1435	1.37449	1.40356	1.20306	0.92795	1.79783	1.18335	1.13192	0.80756	0.68342	1.43522	1.33856	1.48505	0.72107	0.50514	0.33248	0.9595	1.66462	0.54319	0.94466	0.25881	0.60771	0.69078	1.26912	1.14851	1.26003	0.66738	0.53076	0.52454	0.5827	0.37907	0.71346	0.49115	0.36264
IPI00021338	DLAT	Dihydrolipoyllysine-residue acetyltransferase component of pyruvate dehydrogenase complex, mitochondrial	IPI00021338;IPI00788836;IPI00908638;IPI01010565	7.98092e+08	13	1.68198	1.30236	1.3438	0.68041	0.6223	0.58292	0.64633	0.63226	0.61748	0.62188	0.61978	0.63972	0.53944	0.52711	0.58581	0.6179	0.63294	0.571	1.11968	1.59273	1.13817	0.7489	0.71369	0.68085	1.38327	1.40092	1.14598	0.74457	0.99459	0.8434	1.4609	1.39666	1.37706	1.0786	1.1968	0.92479	0.92744	0.98713	0.92806	0.99716	1.06946	0.95493	1.63978	1.93031
IPI00021377	HS3ST1	Heparan sulfate glucosamine 3-O-sulfotransferase 1	IPI00021377;IPI00966867	2.28351e+06	4	0.77294	NA	8.77154	NA	1	NA	1	NA	1	NA	0.23388	NA	1	NA	1	NA	1	NA	0.17804	1.30086	0.39769	4.19607	NA	1	1.77751	NA	1.04648	NA	1	NA	1	NA	0.76291	0.4102	NA	1	0.53866	NA	1	NA	0.2472	NA	0.22319	0.74065
IPI00021399	FGFBP1	Fibroblast growth factor-binding protein 1	IPI00021399	3.10526e+06	4	NA	0.61442	9.50894	NA	1	NA	1	NA	1	NA	1	NA	1	NA	1	NA	1	NA	1	NA	0.24852	NA	1	NA	1	NA	1	NA	1	NA	1	NA	1	NA	1	NA	1	NA	1	NA	0.77399	NA	1	NA
IPI00021405	LMNA	Isoform A of Prelamin-A/C	IPI00021405;IPI00216953;IPI00514320;IPI00644087;IPI00910241;IPI00979923	2520331981	4	0.66531	0.11103	1.29481	1.05885	2.14652	1.74056	0.80634	1.61243	1.43272	0.80519	1.69969	1.43981	1.73193	1.06008	1.08884	1.36346	1.38096	1.16308	1.26031	0.71809	1.07836	1.34846	2.08655	1.55104	0.93743	0.87762	0.98246	0.82444	0.7642	0.85267	0.63917	0.75028	0.72006	1.28488	1.23626	1.36803	0.95256	0.88431	0.93118	0.84434	0.84209	0.8605	0.78116	0.75956
IPI00021417	SART1	U4/U6.U5 tri-snRNP-associated protein 1	IPI00021417;IPI01014010;IPI00976126;IPI00910504;IPI00910253;IPI00984301	3.63789e+08	18	1.41581	1.38699	1.49397	1.08483	1.11766	1.003	0.9976	1.06888	1.11662	1.19122	0.99018	0.94075	1.11552	1.07856	0.95905	0.73572	0.89173	0.69579	1.45111	1.24645	1.23238	1.0828	1.13388	1.00599	1.18845	1.12829	1.10255	1.20877	1.23647	1.08909	0.4554	0.49758	0.61325	1.34764	1.35258	1.33316	1.56489	1.43147	1.47609	1.21347	1.10443	1.20598	1.04111	1.01938
IPI00021435	PSMC2	26S protease regulatory subunit 7	IPI00021435;IPI01015219;IPI00927053	1625982857	27	0.99059	1.0237	0.85884	0.88717	0.90961	0.95963	0.94838	0.89217	0.93985	0.94471	0.86649	0.92573	0.92192	0.93239	0.98599	0.98366	0.99456	1.00127	1.01006	1.23331	1.17357	0.94327	1.02292	0.94898	0.82228	0.79027	0.7627	1.15631	1.18449	1.17117	1.05082	1.32489	1.18281	0.85597	0.83481	0.88701	0.84068	0.9053	0.87798	0.95737	0.98762	1.05976	0.65048	0.70075
IPI00021440	ACTG1	Actin, cytoplasmic 2	IPI00021439;IPI00021440;IPI00555733;IPI00556391;IPI00894365;IPI00930226;IPI00942659;IPI00970839;IPI01011344;IPI01015522;IPI01018925;IPI01012766;IPI01018261;IPI00807522	11436145349	9	0.30323	0.29895	0.4062	0.52934	0.65978	0.37031	0.37707	0.79115	0.48454	0.52048	0.86219	0.78833	0.92909	0.63031	0.57671	0.65842	0.71353	0.88503	0.34064	0.38273	0.68133	0.42671	0.66541	0.48717	2.32347	1.76519	2.13659	1.13998	0.78937	1.21303	5.29649	10.3368	6.70854	0.96083	1.34318	1.47615	2.18144	1.48663	2.2889	2.04416	2.24559	2.21288	1.35896	1.61713
IPI00021518	DDB2	Isoform 1 of DNA damage-binding protein 2	IPI00021518;IPI00446284;IPI00549348;IPI00607727	1.04441e+08	6	0.8428	4.82152	0.81857	1.28291	1.98556	1.75162	1.91495	2.0493	1.90872	1.98432	1.91383	1.8235	0.78147	0.87706	0.83424	1.33158	1.2016	1.03427	0.69588	0.72027	0.72474	2.61204	2.83527	3.15832	0.75737	0.64093	0.81871	0.42505	0.59928	0.47884	1.27548	0.80776	2.17861	0.64446	0.5881	0.54859	0.64798	0.64791	0.57391	0.39409	0.57623	0.71594	1.09814	1.00783
IPI00021700	PCNA;PCNA-AS1	Proliferating cell nuclear antigen	IPI00021700	6.84089e+08	8	0.24875	0.30907	0.71194	1.26375	1.38915	1.44483	1.02501	1.18001	1.04378	1.12223	1.45916	1.29596	1.81595	1.40391	1.51298	1.27857	1.57629	1.37851	0.28032	0.23531	0.1978	1.39663	1.48889	1.59369	0.83127	0.73226	0.80156	1.14197	1.10539	1.10116	1.15705	1.19517	1.24764	0.92341	0.94927	0.98244	1.14318	1.20747	1.09949	1.10292	0.90844	1.0667	0.44882	0.45226
IPI00021728	EIF2S2	Eukaryotic translation initiation factor 2 subunit 2	IPI00021728;IPI00176637;IPI00816442	5.07889e+08	13	0.76607	0.74402	0.46948	1.06922	1.9911	1.66834	1.02684	1.72489	1.62781	1.11349	1.72153	1.58377	1.63682	1.04849	1.73475	0.96464	1.52754	1.57736	0.75683	0.75984	0.60313	0.85339	1.50702	1.17158	1.08999	0.89853	1.14506	1.45789	1.39163	1.35736	0.65013	0.69535	0.5955	0.93319	0.97315	0.93293	1.0249	0.90503	0.84782	0.84372	0.99902	0.95447	0.62141	0.63275
IPI00021785	COX5B	Cytochrome c oxidase subunit 5B, mitochondrial	IPI00021785	1401182963	7	1.40236	1.15807	2.43406	0.71624	0.71035	0.65552	0.85648	0.7234	0.77972	0.75956	0.63107	0.59431	0.52679	0.64968	0.73283	0.80838	0.59703	0.67639	1.18536	0.98879	0.76382	0.87691	0.6284	0.70876	1.15045	1.13656	1.0674	0.86232	0.83703	0.74261	1.44268	1.24174	1.41194	1.14459	1.12927	0.993	1.05752	1.11322	1.11026	1.15696	1.10907	1.10135	1.94204	2.01179
IPI00021828	CSTB	Cystatin-B	IPI00021828	2.89347e+08	5	0.30084	0.19651	0.40744	1.0524	1.74645	1.88307	1.4124	2.20644	2.12187	1.09781	1.8581	2.19017	1.46241	1.05751	1.99521	1.05962	1.53436	1.8358	0.51359	0.35984	0.28872	0.93602	1.32072	1.52568	0.78493	0.81061	0.8867	1.42741	1.07134	1.44683	0.67051	0.76162	0.75967	1.1068	0.90432	1.38332	0.5386	0.81491	0.69543	0.74369	0.59929	1.05464	0.41127	0.4504
IPI00021831	PRKAR1A	cAMP-dependent protein kinase type I-alpha regulatory subunit	IPI00021831	2.67627e+08	8	0.80507	0.7573	1.23009	1.1321	0.89997	1.15178	1.13367	0.91441	1.00208	0.88626	0.77655	0.84433	0.75862	0.9137	0.73922	1.44329	1.00331	1.20097	0.72961	1.17313	1.16027	1.20686	1.02126	1.20065	0.77577	0.689	0.62838	0.86905	0.80007	0.76882	1.87494	1.82389	1.9535	0.8706	0.94268	0.64719	0.89552	0.6893	0.75718	0.98124	0.96949	1.00511	0.85554	0.74946
IPI00021840	RPS6	40S ribosomal protein S6	IPI00021840;IPI00382475;IPI00643522;REVERSED_IPI00333908;REVERSED_IPI00470831;REVERSED_IPI00554633;REVERSED_IPI01011599;REVERSED_IPI01013049;IPI00640929	2623711851	15	1.474	1.19965	1.173	1.28641	1.4307	1.47425	1.33352	1.78126	1.73846	1.42872	1.66661	1.64989	1.67546	1.54403	1.67161	1.20677	1.69502	1.76747	1.26731	1.89929	1.64242	1.3992	1.60905	1.61556	0.74208	0.84479	0.90559	0.46976	0.52551	0.49566	0.75056	0.77382	0.73043	0.77345	0.68959	0.73126	0.95536	0.95046	0.93993	0.91135	0.82377	0.89526	0.67856	0.72459
IPI00021842	APOE	Apolipoprotein E	IPI00021842;IPI00878953;IPI00879368;IPI00879456	4.14097e+08	17	0.96288	2.83619	1.29881	0.61332	0.52598	0.78665	0.57253	0.71261	0.74281	0.6956	0.78084	0.80927	0.7628	0.57622	0.83858	0.807	0.78914	0.60891	0.97762	0.89757	1.08576	0.46673	0.64093	0.50832	1.73332	1.97005	1.8634	0.83979	0.45377	0.68474	6.75215	6.11055	4.33086	0.65251	0.66756	0.44736	0.61655	0.82089	0.71825	0.74007	0.77234	0.86833	5.20419	4.94387
IPI00021890	HSD17B8	Estradiol 17-beta-dehydrogenase 8	IPI00021890	3.22586e+07	4	1.66348	2.64426	2.0004	0.59594	0.40099	0.42576	0.33532	0.40783	0.38672	0.67443	0.78242	0.71909	0.27103	0.66441	0.28744	0.26611	0.49281	0.45834	1.66784	1.2337	1.55968	0.50814	0.63279	0.30762	1.23589	1.77567	1.46614	0.52626	0.63622	0.5678	2.57507	2.70761	2.86399	0.81247	0.85682	0.93672	1.20544	1.14026	1.3988	0.94242	1.3016	1.29627	2.66242	3.18123
IPI00021924	H1FX	Histone H1x	IPI00021924	3.58594e+08	9	4.5948	6.80481	4.1858	1.39528	1.02568	0.94959	0.83225	0.67115	0.54084	1.57942	1.65457	1.63516	2.39967	2.2448	2.13255	0.87147	0.90156	0.73257	2.01968	0.51078	0.48417	1.15012	0.98493	0.88482	1.38738	1.54379	1.30916	0.27853	0.62492	0.31344	0.95795	1.1544	1.49349	0.65839	0.68272	0.61009	1.38378	1.62863	1.73809	0.76852	0.74577	0.69854	0.38711	0.40688
IPI00021978	PEX11B	Peroxisomal membrane protein 11B	IPI00021978;IPI00645949	7.94964e+07	5	1.54883	1.4331	2.04448	0.77583	0.96191	1.08016	0.93104	1.00786	1.31805	0.83483	1.28317	1.34624	1.02177	0.71029	1.26271	1.46156	0.81644	0.97425	0.91401	1.34802	1.62445	1.24803	1.1782	1.11765	1.58519	1.44272	1.4269	0.72564	0.78703	0.84259	0.93117	0.89282	1.37901	1.45783	1.22123	1.1233	1.16988	0.99383	0.74269	0.94641	1.57963	1.01153	2.47665	2.37389
IPI00022145	NUCKS1	Isoform 1 of Nuclear ubiquitous casein and cyclin-dependent kinases substrate	IPI00022145;IPI00844197;IPI00975865;IPI00978367;IPI00981735;IPI00910634	5.75471e+08	10	1.10877	1.16691	1.14683	2.39584	2.15508	1.84432	2.08007	1.92855	2.12675	1.85854	1.97817	1.97591	1.83361	2.04773	1.60322	0.95103	1.20989	1.04853	1.45528	0.36802	0.38318	1.76534	1.7239	1.30868	0.64468	0.8422	0.72229	0.75455	0.96373	1.3042	0.50162	0.62414	0.65823	1.26222	1.18557	1.36381	0.98368	1.39398	0.90716	0.55363	0.56589	0.79353	0.67783	0.78488
IPI00022215	ADNP	Activity-dependent neuroprotector homeobox protein	IPI00022215	9.70229e+07	9	1.70338	1.30706	1.51119	1.48941	1.2758	1.10064	0.81422	0.93894	0.95175	1.32254	1.41766	1.13822	1.32916	1.61781	1.03414	0.95335	1.21723	1.12715	1.39374	0.89247	1.07268	1.30515	1.22611	1.13741	0.84107	0.79918	0.68058	1.04013	0.9952	0.84857	0.67799	0.45656	0.32246	0.95547	0.97055	0.88666	1.27794	1.26574	1.43692	1.0192	0.87288	0.88439	0.85	0.85443
IPI00022228	HDLBP	Vigilin	IPI00022228;IPI00893650;IPI01019129	1.0943e+08	3	1.00777	1.10112	27.3459	0.79951	1.3212	1.01418	0.89579	1.49982	1.22964	1.32776	1.23896	1.0812	1.22399	1.09257	0.97612	0.87568	1.32534	1.14618	1.15141	1.12791	1.22069	0.96649	1.48183	1.19759	1.2381	1.24146	1.36067	0.87246	1.22208	0.98393	0.30226	0.35926	0.52382	1.55912	1.64335	1.65222	1.39425	1.20367	1.17141	1.04291	0.96328	1.24624	1.24054	1.83701
IPI00022239	METAP1	Methionine aminopeptidase 1	IPI00022239;IPI00965235;IPI00968209;IPI00967611;IPI00967863;IPI00967186;IPI01010848;IPI00966935	110079798	8	0.55694	0.66857	0.48235	1.16641	1.39722	1.47274	1.1328	1.40704	1.32198	1.01805	1.14762	1.1879	1.15103	1.05892	1.22185	0.94041	1.07573	1.06989	0.70593	0.56135	0.55088	1.02345	1.25236	1.09632	0.7489	0.83187	0.6128	0.72477	0.74942	0.75669	0.86214	0.88301	0.90416	0.85921	0.69183	0.703	0.80442	0.9841	0.7965	0.90302	0.94047	0.80033	0.62896	0.61267
IPI00022254	ATG3	Isoform 1 of Ubiquitin-like-conjugating enzyme ATG3	IPI00022254;IPI00449201;IPI00946557	9.93284e+06	3	0.68597	0.69881	NA	1.79486	0.76673	0.86006	1.26492	1.04279	0.79645	1.47286	0.98894	1.53016	1.36854	2.33522	1.29537	2.92478	1.19643	0.92541	0.96661	1.08635	0.96701	5.54368	0.9199	0.90348	0.73825	0.50823	0.99196	2.20077	2.21263	2.21786	NA	0.21973	5.21609	1.07759	0.63411	0.93995	1.81558	3.59108	0.53813	1.55742	1.51149	1.88294	1.1126	0.67935
IPI00022275	SACM1L	Phosphatidylinositide phosphatase SAC1	IPI00022275;IPI00924492;IPI00926992;IPI00927452;IPI00927495;IPI00927252;IPI00927794	1.36605e+08	8	1.3162	1.20357	1.04064	0.9394	1.06234	0.96735	0.9171	0.88938	0.88989	0.97288	0.95002	0.91517	0.86698	0.86795	0.95532	1.23072	1.25313	1.19685	0.51414	1.77291	1.34573	1.00198	1.07341	0.91647	1.05719	1.0355	0.98289	1.05629	1.0334	1.07983	1.71028	1.62407	1.62169	1.13357	1.12353	1.12208	1.03806	0.94042	0.99326	1.13893	1.24151	1.28122	2.16157	2.22152
IPI00022276	MRPS28	28S ribosomal protein S28, mitochondrial	IPI00022276;IPI00795057;IPI00973925;IPI00974472;IPI00978699;IPI00981999;IPI01009798	1.02688e+08	3	1.47483	1.1654	0.67868	0.53623	0.26967	0.42211	0.57366	1.04184	1.07822	0.6859	0.83378	0.33398	0.49457	0.41978	0.38955	0.55595	0.74555	0.53613	1.30967	1.73873	1.22367	0.50891	0.79623	1.19339	1.593	2.406	1.62864	0.57291	0.61995	0.82359	2.03196	1.35235	3.3585	0.76324	0.9795	0.92256	1.35117	1.4132	1.9305	1.17044	1.19604	1.06692	1.86264	1.55863
IPI00022277	CCDC56	Coiled-coil domain-containing protein 56	IPI00022277	1.28587e+08	3	1.2211	2.22485	2.5113	0.84876	1.06808	1.17548	1.30291	1.23613	1.26555	1.07865	1.17182	1.1841	0.80683	0.75625	1.05542	1.07981	1.03914	1.08728	0.95326	0.80556	0.98987	1.1194	1.14857	1.23597	1.28174	0.76919	1.13654	0.7266	0.39566	0.75206	0.80776	0.76686	1.1936	0.63618	0.59688	1.07559	1.02507	1.1987	1.00434	1.14801	0.69523	1.4457	1.05989	1.94564
IPI00022316	MRPS18B	28S ribosomal protein S18b, mitochondrial	IPI00022316;IPI01013185;IPI00445391	2.09871e+08	5	0.87376	0.92156	1.03936	0.81862	0.73979	0.7315	0.81024	0.68793	0.71561	0.73814	0.65254	0.72618	0.59789	0.7324	0.53809	0.71252	0.69461	0.59432	0.83705	0.63352	0.81057	0.74449	0.71304	0.66711	1.71478	1.44256	1.57858	1.02465	1.01544	1.11369	0.98689	1.09505	1.14345	1.29753	1.28904	1.41126	1.45794	1.45131	1.42008	1.32501	1.38531	1.2395	2.19122	2.2496
IPI00022334	OAT	Ornithine aminotransferase, mitochondrial	IPI00022334;IPI00955490	1269053521	21	1.34806	1.10804	1.52898	0.7285	0.69538	0.81563	0.72629	0.87998	0.69555	0.84063	1.03723	0.77852	0.9016	0.94285	0.8466	1.00996	1.17019	1.1372	2.13701	3.21897	2.95504	0.95345	1.0977	1.03781	0.68825	0.64264	0.69	0.28517	0.38307	0.2863	0.79388	0.7586	0.73701	0.75587	0.77336	0.75286	0.68217	0.73839	0.68562	0.61276	0.64111	0.70178	0.79671	0.94802
IPI00022373	NOB1	RNA-binding protein NOB1	IPI00022373;IPI00985336	5.75802e+07	7	1.88292	1.21994	1.65417	1.1973	1.18305	0.96062	1.01123	1.27192	0.9642	1.5058	1.63089	1.53991	1.24362	1.28343	1.39987	1.29682	1.13811	1.35874	1.81743	3.16145	2.06793	1.78724	1.62827	1.79334	0.71351	0.54061	0.63242	0.40196	0.41104	0.50731	1.19103	0.64462	0.43785	0.46062	0.42353	0.42798	0.58178	0.49648	0.65127	0.79547	0.54146	0.675	0.61244	0.68485
IPI00022403	MRPL13	39S ribosomal protein L13, mitochondrial	IPI00022403;IPI01011492;IPI00793491;IPI00978497	1.20972e+08	6	1.23384	1.11417	1.80226	1.10582	0.58148	0.51234	1.07324	0.47751	0.66843	0.74058	0.34109	0.49581	0.53353	0.92164	0.83531	0.85607	0.38688	0.50742	0.94981	1.49904	1.02332	1.08606	0.65341	0.78172	1.3067	1.13374	1.20803	0.94626	0.80579	0.79278	0.96216	1.11845	1.09874	1.17735	1.07556	1.17787	1.47011	1.49263	1.18959	1.27304	1.12964	1.27674	1.24942	1.34582
IPI00022462	TFRC	Transferrin receptor protein 1	IPI00022462;IPI00924935;IPI00925384;IPI00925162	6.60353e+08	20	0.28738	0.19428	0.26918	0.6658	0.66707	0.7404	0.5118	0.58233	0.56337	0.65006	0.77145	0.80254	0.8907	0.85537	1.04568	1.23037	1.24102	1.31619	0.39946	0.63854	0.64686	0.73217	0.89494	0.86219	1.05359	1.22075	1.28325	0.63072	0.59176	0.6965	1.58223	1.71502	2.02022	0.6581	0.57716	0.66552	0.99425	1.12457	0.95687	1.28261	1.21812	1.39045	1.10245	1.23111
IPI00022597	UBE2M	NEDD8-conjugating enzyme Ubc12	IPI00022597	7.46724e+08	10	1.00941	1.03988	0.8833	1.55852	1.73941	1.70158	1.51637	1.42679	1.28254	1.55818	1.42588	1.61395	1.62635	1.44078	1.64994	1.72331	1.60903	1.87971	0.99749	1.14451	1.11527	1.59132	1.51496	1.54778	0.74169	0.75853	0.81138	0.92798	0.96151	1.01198	0.50901	0.56852	0.60817	0.76018	0.80471	0.74001	0.69812	0.78168	0.71113	0.7569	0.75719	0.77883	0.5227	0.57145
IPI00022624	GPRC5A	Retinoic acid-induced protein 3	IPI00022624;IPI01010964;IPI01011397	9.35915e+07	3	0.26317	0.28194	0.07625	0.89489	1.12816	1.32916	1.05444	1.31602	1.27077	0.95902	0.98322	1.27179	1.45954	1.40023	1.48565	2.46558	2.56684	3.29973	0.22936	0.15639	0.21583	0.75568	1.15922	1.36883	0.83971	0.70502	1.23868	0.48854	0.69636	0.78392	1.86585	1.65227	1.44145	1.18125	1.16925	1.56619	1.48762	1.60475	1.31419	1.7573	2.05193	2.07562	0.22627	0.5888
IPI00022648	EIF5	Eukaryotic translation initiation factor 5	IPI00022648;IPI00910936	2.62892e+08	8	0.68244	0.78422	1.389	0.85454	0.95114	1.1654	0.9832	0.94958	1.04803	0.89703	0.79848	0.99564	1.09504	1.07073	1.04577	1.15209	1.11611	1.32474	0.82772	0.82165	1.02586	0.76777	0.95765	1.01125	1.02753	1.33373	1.13915	1.90625	1.77844	2.17003	0.63045	0.62113	0.54162	0.82832	0.91462	0.89944	1.17416	1.20737	1.15521	1.14134	1.45928	1.37507	0.70386	0.67305
IPI00022664	RABGGTA	Geranylgeranyl transferase type-2 subunit alpha	IPI00022664;IPI01009894;IPI00384957	2.40943e+08	11	0.92903	0.59029	11.8831	0.78485	1.27504	1.20176	1.23947	1.60228	1.3985	1.07822	1.3269	1.38031	0.87176	0.84815	1.56297	0.84489	1.55035	1.26816	0.5158	0.96616	0.94428	1.04134	1.18457	1.1968	2.35115	1.4679	0.22609	0.67764	0.42921	0.86678	1.28919	1.14625	0.86485	0.55984	0.64492	0.47541	1.4214	0.57767	0.62047	0.8788	6.4499	0.81199	8.58198	0.64201
IPI00022694	PSMD4	Isoform Rpn10A of 26S proteasome non-ATPase regulatory subunit 4	IPI00022694;IPI00216247;IPI00853509;IPI00853609	3.137e+08	8	0.90401	0.97741	1.16908	1.34608	1.26841	0.93314	1.73636	1.24969	1.60066	1.68752	0.85078	0.94548	0.95703	1.48034	0.68907	1.34876	0.99773	1.04662	1.07166	0.84638	1.11492	1.24218	1.0568	1.07738	0.93674	0.71979	0.76723	0.90944	0.84913	0.73436	0.9617	0.86596	0.88114	0.84778	0.75428	0.84376	0.90249	0.78981	0.76696	0.85569	1.10595	0.88531	0.47998	0.49917
IPI00022745	MVD	Diphosphomevalonate decarboxylase	IPI00022745;IPI00556625;IPI00428750	2.40533e+08	4	0.4188	1.12524	1.60599	1.71385	0.79993	0.46552	0.41198	0.79167	2.72018	0.53111	0.8046	0.98008	1.56687	0.28947	1.42629	1.83202	0.75916	0.70194	0.50539	0.76323	1.15072	2.26375	0.49298	0.76309	3.04729	1.36725	1.54422	1.03305	4.00096	1.3486	2.64609	2.48423	1.25263	1.48292	4.40011	1.57897	2.23748	1.29135	4.41066	2.99472	2.29292	1.22642	1.77593	1.90675
IPI00022774	VCP	Transitional endoplasmic reticulum ATPase	IPI00022774	4530819216	35	0.91507	0.89664	0.77344	1.31638	1.38852	1.33134	1.5659	1.43722	1.54316	1.42797	1.39628	1.27872	1.35346	1.52252	1.25395	1.3572	1.34063	1.33176	1.02846	1.22084	1.16598	1.07453	1.10423	1.21289	1.08871	1.15139	1.15526	1.5447	1.47741	1.53125	1.1503	1.19097	1.14644	1.39215	1.38875	1.45217	1.25643	1.37925	1.33148	1.53984	1.5586	1.5741	0.60288	0.63422
IPI00022790	MFAP1	Microfibrillar-associated protein 1	IPI00022790	6.5896e+07	5	0.87002	1.25294	1.06025	1.32008	1.088	0.86503	1.1179	0.87082	0.91506	0.99738	0.72926	0.87304	0.88385	1.14603	0.73535	1.07353	0.93142	0.83048	0.58228	0.64243	0.67153	1.13313	0.86398	0.73882	1.30999	1.0848	1.39259	1.44211	1.68576	1.4765	NA	1	NA	1.58263	1.51119	1.67916	2.04867	1.83983	1.46377	1.24649	1.50659	1.27948	1.04825	1.11036
IPI00022820	GTF2B	Transcription initiation factor IIB	IPI00022820;IPI00643006;IPI00643469	4.567e+07	4	1.05486	0.59599	NA	0.71081	0.58414	0.55766	0.55505	0.65689	0.6959	0.88512	0.51655	0.57952	0.2611	0.49365	0.54593	0.96761	0.93959	0.73688	0.66259	1.0855	0.71502	1.16959	0.69244	0.49265	1.18399	0.72876	1.15921	0.97726	0.82195	1.10936	1.21291	0.49539	1.17411	1.07831	0.96095	1.24226	1.24629	1.08991	1.23883	1.09091	1.04969	1.20627	1.20454	1.00751
IPI00022887	ERGIC1	Isoform 1 of Endoplasmic reticulum-Golgi intermediate compartment protein 1	IPI00003635;IPI00022887;IPI00979997;IPI00983506;IPI00021763;IPI00916451;IPI00916582;IPI00916999	1.31234e+08	8	2.27664	2.80948	4.14771	1.14692	1.05568	1.05544	1.20783	1.18501	1.19856	1.23563	1.08114	1.17396	1.0607	1.12012	0.84028	1.35033	1.31982	1.14768	1.42976	2.02291	2.15909	1.10954	1.03823	1.20953	1.09393	0.94261	1.42109	0.43249	0.48069	0.44182	1.16954	1.09975	1.16912	0.54117	0.50082	0.587	0.57124	0.65231	0.66929	0.71799	0.74575	0.69074	1.92093	1.58584
IPI00022891	SLC25A4	ADP/ATP translocase 1	IPI00022891;IPI00556601	7.85786e+07	3	4.02889	3.25655	3.0619	1.41192	1.75705	1.73916	1.83086	1.95688	1.74677	1.84208	2.13492	2.27069	1.27069	1.16465	2.08841	1.5904	1.58359	1.94203	3.0266	3.17704	2.77397	2.08553	1.81071	2.87989	0.62807	0.91836	1.0356	0.55928	0.45948	0.49058	0.5033	0.56834	0.51023	0.7146	0.78564	0.7002	0.53699	0.54563	0.77723	0.50095	0.56018	0.58498	1.27167	1.22473
IPI00022963	SYF2	Pre-mRNA-splicing factor SYF2	IPI00022963;IPI00410388	29433750	2	2.00614	NA	4.43817	0.3825	1.27352	2.95999	0.45027	1.54278	1.05155	0.72971	1.3398	2.88408	1.32837	1.00596	3.75134	0.85702	1.06662	1.01958	2.42453	NA	0.85682	0.4916	0.79112	1.05949	0.79568	1.13349	1.03178	1.63353	1.61749	1.38863	NA	1	0.37909	1.20832	1.19161	1.0953	1.06154	0.88977	0.62858	1.29659	0.58219	0.66993	0.42368	1.03577
IPI00022977	CKB	Creatine kinase B-type	IPI00022977;IPI00908811;IPI00027487;IPI00908787;IPI00909684	1050066459	19	0.50569	0.50242	1.49966	0.49068	0.17736	0.20105	0.55525	0.30667	0.27951	0.36386	0.36018	0.26014	0.49487	0.22827	0.35924	0.21537	0.31444	0.20327	0.32319	0.32709	0.47117	0.31545	0.13553	0.38749	0.82192	1.03502	0.84946	1.60259	1.5596	1.65028	1.71474	1.45873	1.60065	1.54843	1.62784	1.80886	1.33794	1.39298	1.37232	1.50963	1.68743	1.48795	0.82754	0.83216
IPI00023064	NDUFAF4	NADH dehydrogenase [ubiquinone] 1 alpha subcomplex assembly factor 4	IPI00023064	1.00387e+08	4	1.60435	1.01261	1.67749	0.87708	0.90691	0.93745	1.20104	0.86567	1.06905	1.17292	1.10565	0.94773	0.98286	0.85678	1.22755	1.06139	0.72858	0.98851	0.46435	1.99369	0.91229	0.90863	0.8993	1.07653	1.19149	1.40001	1.18253	0.8772	0.90012	0.88679	1.71228	1.40523	1.62827	1.529	1.38604	1.15886	1.33896	1.21055	1.89674	1.5798	1.63802	1.52128	1.31534	1.14696
IPI00023086	MRPL15	39S ribosomal protein L15, mitochondrial	IPI00023086;IPI00974132;IPI00980704	1080916497	9	1.1695	1.8055	1.14224	0.9325	0.75115	0.78313	0.86148	0.72465	0.81235	0.83528	0.67821	0.69119	0.68384	0.83333	0.7112	0.88411	0.64499	0.59329	0.67382	1.13465	0.98911	0.97092	0.65291	0.78669	1.04271	1.07223	0.94205	0.82291	0.95581	0.86467	0.5547	0.60169	0.65717	1.10534	1.12551	0.94587	1.0904	1.32383	1.1816	0.99061	1.07209	1.05302	1.41569	1.26653
IPI00023101	RQCD1	Cell differentiation protein RCD1 homolog	IPI00023101;IPI00063902;IPI00922574;IPI00926084;IPI00926472	4.62716e+07	5	3.23313	1.16184	2.02137	0.81642	0.99284	0.78729	0.77838	0.85271	0.99715	0.83776	0.75095	0.73396	0.77407	1.08613	0.95414	0.75651	1.07343	1.16272	1.93459	2.29287	1.54881	0.82274	0.85022	0.82773	0.95799	0.85375	0.71851	1.17861	1.10799	0.93026	0.61296	0.79121	0.99668	1.13894	1.26413	0.91246	1.2067	0.88086	0.96448	1.00758	0.83748	0.96706	2.51869	1.58058
IPI00023122	PDLIM7	Isoform 1 of PDZ and LIM domain protein 7	IPI00023122;IPI00030835;IPI00060308;IPI00478185;IPI00655883;IPI00966164;IPI00969021;IPI00023560;IPI00967222;IPI00969225;IPI00964872	2.74967e+08	9	0.71726	0.82494	0.88257	0.85291	0.71816	0.57879	0.83073	0.75105	0.61637	0.83915	0.56937	0.65552	0.77958	1.02751	0.80825	1.04079	0.86178	0.72058	0.74537	0.87785	0.72924	0.96211	0.83464	0.53192	1.0502	1.05297	1.00139	0.97356	1.33761	1.10125	1.2241	1.03063	1.11781	1.41654	1.372	1.3444	1.31685	1.58103	1.2338	1.72767	1.75631	1.31077	0.67209	0.60368
IPI00023137	TOR1B	Torsin-1B	IPI00023137;IPI00941838;IPI00477672	2.12648e+07	4	2.1331	1.38063	1.44541	0.62164	0.72177	1.17673	0.69615	0.91916	0.88796	0.78489	0.60012	1.0509	0.91041	0.58876	0.73383	0.7998	0.76905	1.01442	1.67476	1.67129	1.41661	0.92787	1.0613	1.07702	1.66357	2.44353	1.91123	0.7874	0.58568	0.78732	1.58366	1.51646	1.95154	0.93128	0.70484	1.29806	1.72488	1.25596	1.5935	1.4061	1.0732	1.17448	1.10589	1.16883
IPI00023234	UBA2	SUMO-activating enzyme subunit 2	IPI00023234;IPI00984022;IPI01010514	8.54727e+08	21	1.70637	1.47559	1.68916	1.72409	2.08996	2.08126	1.69987	1.93986	1.83174	1.7852	1.8796	1.87192	1.82041	1.73207	1.89505	1.12869	1.18408	1.38995	1.60958	1.55855	1.60587	1.41617	1.62229	1.73402	0.94385	0.94815	0.92232	1.21891	1.1655	1.44347	0.7363	0.77326	0.83373	0.81033	0.93173	1.01287	0.83635	0.9372	0.8732	0.95119	0.74657	0.82947	0.54945	0.57722
IPI00023334	MRPL4	Isoform 1 of 39S ribosomal protein L4, mitochondrial	IPI00023334;IPI00107137	1.32917e+08	4	1.14728	1.36424	0.73142	0.7441	0.73191	0.97852	0.94243	0.84091	0.8326	0.95717	0.74726	0.67998	0.71299	0.86266	0.76201	0.7781	0.77059	0.69995	1.027	0.9916	1.40592	0.82263	0.77795	1.01323	0.87479	0.90756	0.8345	0.8066	0.67591	0.72499	1.00283	0.95296	1.00338	1.02397	1.05052	0.841	1.31386	1.1762	1.08882	1.12075	1.16205	1.0514	1.39188	1.22334
IPI00023344	SYMPK	Isoform 1 of Symplekin	IPI00023344;IPI00413614;IPI00556574;IPI01015275;REVERSED_IPI00009984;REVERSED_IPI00792726;REVERSED_IPI00852687	9.77832e+07	9	1.54102	1.42595	1.23208	0.80952	0.9126	0.9164	0.77366	0.8463	0.89195	0.93836	1.10273	0.79216	1.06554	0.83121	1.19132	0.80186	0.99588	1.16541	1.36853	0.94357	0.92873	0.91704	1.18473	0.91892	0.83835	0.76702	0.89822	0.6625	0.86786	0.81664	1.23788	1.2742	1.4643	1.17603	1.1477	1.08666	1.11559	1.38242	1.22679	0.84478	0.92886	0.94604	0.84404	0.95392
IPI00023359	MCAT	Isoform 1 of Malonyl-CoA-acyl carrier protein transacylase, mitochondrial	IPI00023359;IPI00163960	3.68341e+07	4	0.82214	0.63643	9.29727	0.49183	0.47788	0.41205	0.56848	0.50328	0.49376	0.45942	0.5311	0.48296	0.46603	0.49337	0.81343	0.58501	0.52509	0.48824	0.81169	0.6111	0.67296	0.6598	0.4882	0.50027	1.38824	1.57009	1.41037	1.02855	1.33112	1.27671	1.59534	1.64484	1.28335	1.36373	1.7482	1.25325	1.27413	1.27452	1.56187	1.76888	1.3197	1.13166	1.94115	1.58818
IPI00023406	HCCS	Cytochrome c-type heme lyase	IPI00023406	1.16828e+08	5	1.74451	2.19177	1.68568	1.20066	1.33636	1.53358	1.38843	1.57419	1.45991	1.39046	1.57993	1.45605	1.56197	1.16103	1.25124	1.15708	1.4656	1.24338	1.84196	1.02505	0.79776	1.47607	1.43918	1.34426	0.95521	0.97092	1.23381	0.94858	0.84709	0.89324	0.32254	0.63198	0.65916	0.90198	0.96666	1.22102	0.73252	1.02129	0.97342	0.79997	0.58844	0.78727	0.80506	0.84654
IPI00023529	CDK6	Cyclin-dependent kinase 6	IPI00023529	8.77073e+06	4	0.979	0.77308	4.08582	1.40377	1.09331	1.19606	0.45101	0.67892	0.65515	1.75926	1.41596	1.21177	1.63694	2.35924	1.37196	1.24639	0.97476	0.85839	0.78641	1.61685	0.69369	1.25871	1.17993	0.9666	1.50834	0.87487	1.27505	1.84788	1.44212	2.07695	2.41575	1.79135	1.383	1.23329	1.20011	1.33495	1.03458	1.32485	1.23128	1.69617	1.26179	1.40445	0.52253	0.23713
IPI00023530	CDK5	Cyclin-dependent kinase 5	IPI00023530;IPI00827700	8.6104e+07	6	1.79608	1.41573	0.27952	1.04642	1.51264	1.52827	1.14862	1.16002	1.07954	1.34288	1.42236	1.05174	1.07467	1.14214	1.2371	1.14774	1.52935	1.42997	1.77015	2.05961	1.92296	1.25562	1.6749	1.71219	1.03675	1.43652	0.91235	1.2057	1.01313	1.03017	1.65554	1.83015	2.30173	1.07426	1.13757	0.9974	1.24017	1.09387	1.80996	1.16011	1.38464	1.1374	1.17403	0.74593
IPI00023542	TMED9	Transmembrane emp24 domain-containing protein 9	IPI00023542	3.14694e+08	4	0.98292	NA	3.24508	0.52885	0.90117	1.48415	0.60665	1.40843	1.44313	0.5005	1.08074	1.22722	1.0957	0.54871	1.05836	0.62517	1.07444	1.7343	1.50794	1.65301	1.40096	0.54784	1.06737	1.61988	0.97172	1.01557	0.78458	0.64443	0.63123	0.61132	1.03308	1.58749	1.37629	0.53671	0.52102	0.62866	0.65687	0.59557	0.6711	0.76835	0.89551	0.79761	2.14442	1.44619
IPI00023591	PURA	Transcriptional activator protein Pur-alpha	IPI00023591	1.17997e+08	8	2.25014	2.27036	1.08949	2.10991	1.66469	2.23361	2.44646	2.19718	2.35971	2.33396	1.74043	2.06833	1.65518	1.61077	2.04752	1.77462	1.833	2.03806	3.12434	2.53201	1.70593	2.46449	1.48358	2.29907	0.95667	0.94587	0.84636	0.99139	0.97885	0.93534	0.61261	0.75618	0.8446	0.93137	0.76635	0.74614	0.61697	0.64107	0.69323	0.71601	0.68951	0.82086	0.59517	0.77461
IPI00023598	TUBB4	Tubulin beta-4 chain	IPI00023598;IPI00926685;IPI00956241	6.2332e+07	3	0.91208	0.65694	NA	1.08642	0.96781	0.65062	1.5654	0.8657	0.76342	1.04059	2.24727	0.47586	11.2627	1.03029	0.51137	1.83104	0.76235	0.73716	0.54483	0.55415	0.72284	1.26509	0.58042	3.47318	0.90275	0.48969	0.49039	1.18479	1.52307	0.53727	0.38695	1.06661	1.07306	1.36166	0.93318	1.40482	1.16554	0.85928	0.54271	0.94692	0.9112	0.84436	1.07774	1.33621
IPI00023601	HAPLN1	Hyaluronan and proteoglycan link protein 1	IPI00023601;IPI00965655;IPI00964780;IPI00965970;IPI00966254;IPI00966538;IPI00967468	2.96546e+06	4	1.95865	1.14861	3.27751	0.81937	0.61077	0.83104	0.67687	0.9661	0.78848	0.72288	0.68255	NA	0.93576	0.79901	0.79969	1.35962	1.23825	0.95164	1.25496	1.5663	3.14661	0.58593	0.49707	0.30243	NA	1	NA	0.89643	0.25819	0.26379	0.91367	2.2736	1.48923	NA	1	NA	1	NA	1.57025	1.18224	NA	3.88075	NA	1
IPI00023640	PDCD5	Programmed cell death protein 5	IPI00023640;IPI00654798;IPI00908931	3.30516e+08	8	0.38038	0.38501	0.77811	0.77391	0.75826	0.75682	0.61943	0.48701	0.62055	0.95915	0.79049	0.76727	0.86858	1.03745	0.79716	0.64363	0.62397	0.51249	0.42056	1.00944	1.24327	0.50639	0.58037	0.62391	1.42103	1.74265	1.41222	2.39454	2.29671	2.46939	1.54998	1.49027	1.54425	1.68907	1.56405	1.40391	1.7239	2.02323	2.05223	2.05835	2.11161	1.93047	0.34187	0.32019
IPI00023647	UBA6	Isoform 1 of Ubiquitin-like modifier-activating enzyme 6	IPI00023647;IPI00827491;IPI00967521;IPI00827864;IPI00828006	3.58591e+08	17	1.25915	1.15793	1.68812	0.94604	0.96945	1.03445	0.89814	0.99479	0.86636	1.13555	1.15442	1.02112	0.98409	1.04694	1.16917	1.15638	1.21514	1.10105	1.30832	1.49982	1.29214	1.06798	1.07685	0.93148	0.67605	0.69073	0.67034	0.79429	0.80784	0.89335	1.01753	0.78508	0.99164	0.77105	0.83821	0.79988	0.68082	0.73153	0.82759	0.69903	0.74564	0.77514	1.01881	1.08404
IPI00023704	LPP	Lipoma-preferred partner	IPI00023704;IPI00797120;IPI00926532;IPI00793907	6.77545e+07	4	0.89457	0.95964	0.87718	0.88028	0.64854	0.557	0.84487	0.62602	0.70077	1.05416	0.37267	0.35375	0.53762	0.83074	0.61355	1.02477	0.56706	0.46168	1.21583	0.83656	1.25088	0.76833	0.54858	0.58766	1.32806	0.99649	1.32956	1.36442	1.2897	1.33019	0.72206	0.86656	0.93521	1.66919	1.54558	2.11983	1.59614	1.60946	1.4896	1.78939	1.58657	2.0557	0.94278	1.02336
IPI00023711	EVPL	Envoplakin	IPI00023711;IPI00922476	1.12707e+08	6	0.74178	3.91426	NA	0.75593	1.06628	1.40984	0.87183	2.28548	1.90971	1.26979	1.61163	1.2632	1.55035	0.99658	1.75772	0.77976	0.75462	0.92611	0.6997	0.75218	0.72498	0.81582	1.26553	0.90011	0.77368	0.90819	0.70742	0.90108	1.48383	0.8559	1.68283	1.40268	1.94718	1.99569	2.47388	1.58316	2.84524	1.93651	2.03366	2.301	2.44219	1.76706	2.16371	0.59188
IPI00023728	GGH	Gamma-glutamyl hydrolase	IPI00023728;IPI00984031	5.52743e+08	10	1.28742	1.11513	1.37075	0.79562	0.96658	1.16438	0.49248	1.00881	1.15278	0.95583	1.27317	1.25128	1.19362	0.79861	1.17155	0.68568	0.90748	0.90795	0.93963	0.44861	0.60323	0.84181	1.15748	1.06724	2.19881	2.19571	2.34356	1.54848	1.49551	1.75469	1.30286	1.1814	1.25099	1.82972	1.83024	1.92721	1.09373	1.33563	1.28181	1.10009	0.92138	1.38105	2.52487	2.72768
IPI00023987	PPCS	Phosphopantothenate--cysteine ligase	IPI00023987;IPI00640962;IPI00645349	6.64957e+07	6	0.56363	0.1906	2.98537	0.87008	1.40562	1.07054	0.58975	0.93381	0.93939	0.73662	0.94524	1.24872	0.8295	0.78644	0.82645	0.7149	0.81079	0.81575	0.37316	0.6726	0.13143	0.60167	1.07279	0.91841	1.25585	1.00019	0.934	1.54777	1.39799	1.78448	0.32803	0.4389	0.53079	1.13161	1.30161	1.20165	1.01951	0.81123	0.65371	0.95161	1.01759	0.86351	0.56203	0.65887
IPI00024006	PIK3R4	Phosphoinositide 3-kinase regulatory subunit 4	IPI00024006;IPI00967377;IPI00967677;IPI00968183	1.80078e+07	6	1.63883	1.03024	NA	1.23146	0.8671	1.02135	1.10681	1.12575	1.01295	0.99047	1.11363	0.7997	1.09075	1.02274	1.33792	1.49699	1.43397	1.60571	1.49343	2.19558	1.70379	1.34602	1.34535	1.28572	1.01277	1.30051	0.92166	1.02849	1.04677	0.71025	1.54221	1.5791	1.55351	1.07293	1.29481	1.2258	1.22737	0.879	1.18225	1.27252	1.52597	1.20358	0.87693	0.59148
IPI00024012	FZD7	Frizzled-7	IPI00016027;IPI00024012;IPI01015116	1.75877e+06	2	1.05884	1.11501	NA	0.79406	NA	1	NA	0.517	0.38479	NA	0.39221	0.64171	NA	0.73927	0.42049	NA	0.41951	NA	0.65236	1.62406	1.34899	NA	0.2904	NA	1	0.75313	NA	1.25051	0.66488	NA	1	NA	1	1.25448	1.43019	1.33284	1.41051	1.53171	1.31683	0.90718	NA	1.55209	2.05982	1.96193
IPI00024129	PPIC	Peptidyl-prolyl cis-trans isomerase C	IPI00024129;IPI00909547	1.30447e+07	2	1.85744	1.15831	NA	1.35422	2.05698	2.00271	1.80833	2.46758	2.57475	1.05614	1.57151	1.45512	1.12306	1.07362	1.69189	1.26569	1.44647	1.37948	1.46955	1.36036	0.89003	1.46616	1.78653	1.68041	0.76089	0.61134	0.4753	0.45165	0.37004	0.35005	0.81105	0.95807	0.78607	0.54892	0.38275	0.44657	0.5831	0.66294	0.56616	0.76732	0.55648	0.64881	2.49258	1.71144
IPI00024143	AAAS	Aladin	IPI00024143;IPI00747361;IPI01021618;IPI01022961;IPI01022604	1.0532e+08	9	1.93188	1.8623	2.14281	0.74216	0.44125	0.38895	0.56112	0.41415	0.44473	0.77707	0.52401	0.57167	0.47886	0.80546	0.70636	0.86687	0.66849	0.70957	1.35092	1.6432	1.31973	0.86148	0.62363	0.59167	1.55808	1.47336	1.33315	0.78336	0.79291	0.75316	1.68293	1.81174	1.52103	0.86535	0.82326	0.80297	1.06241	0.96049	0.94888	1.08131	1.15464	0.96111	1.48617	1.34403
IPI00024157	FKBP3	Peptidyl-prolyl cis-trans isomerase FKBP3	IPI00024157	4.88329e+08	10	0.66909	0.61364	0.41506	1.34037	1.00073	1.09432	1.51927	0.96034	1.20452	1.19908	1.05852	1.1375	0.96674	1.05997	0.94525	1.04933	0.66536	0.99185	0.79968	0.65041	0.39231	1.06711	0.69656	0.91961	0.95717	1.03622	0.9428	1.15054	1.04054	1.17334	0.92514	0.6825	0.65705	1.26535	1.2006	1.54487	1.21201	1.25045	1.18203	1.12158	1.02504	1.27546	0.64712	0.79404
IPI00024167	ESF1	ESF1 homolog	IPI00024167	1.51045e+07	3	0.61666	0.61017	NA	1.2846	1.01186	0.86331	0.94196	0.67571	0.68263	0.87112	0.97077	1.69233	0.85654	1.10706	0.67994	1.1402	0.98678	0.85304	2.40835	0.83085	0.73082	1.08562	1.50069	0.88009	1.3596	1.13549	1.29121	1.27553	1.09678	1.01512	0.76574	NA	1	0.80981	0.7028	0.69317	1.3915	1.10916	1.229	1.10806	1.06077	0.84131	0.79313	0.56522
IPI00024175	PSMA7	Isoform 1 of Proteasome subunit alpha type-7	IPI00024175;IPI00154509;IPI00219950;IPI00748423;IPI00847750;IPI01009874;IPI00218372;IPI00647380;IPI01012067	1291046806	11	0.60643	0.8229	0.51397	1.37147	1.48913	1.31233	1.22222	1.46403	1.36054	1.57988	1.46348	1.36655	1.46969	1.46765	1.53733	1.1608	1.20778	1.23542	0.86396	0.17961	0.16571	1.10434	1.1898	1.04576	0.76907	0.86455	0.78627	1.60079	1.56786	1.66429	0.67427	0.71521	0.65483	1.08291	1.06781	1.18226	0.81892	0.88888	1.00776	0.96197	0.90549	0.93839	0.43615	0.47336
IPI00024214	TERF2	Isoform 1 of Telomeric repeat-binding factor 2	IPI00024214;IPI00216552	5.17484e+07	7	0.64084	0.98087	NA	1.03005	0.67506	0.75472	0.63456	0.60337	0.59996	0.87074	0.86625	0.99571	0.66262	0.73597	0.77756	0.60215	0.64219	0.68207	0.7158	0.35401	1.20163	0.98401	0.88722	0.87513	1.37549	1.93963	1.85527	0.61029	0.719	0.78965	0.98335	1.3149	1.25033	0.87163	0.72309	0.6698	0.9393	0.66416	0.94369	0.86046	0.87337	0.63507	1.03154	3.21817
IPI00024254	IFIT3	Interferon-induced protein with tetratricopeptide repeats 3	IPI00024254;IPI01012599	1.96962e+07	5	0.32362	1.2466	0.59551	0.86169	1.07496	0.41543	0.46784	1.10768	0.9838	1.10224	1.10649	0.93203	1.52211	1.21241	0.92845	0.78518	0.95043	0.82187	1.08759	0.61731	0.49658	0.70042	1.00708	1.36718	1.78219	NA	1.07859	0.90996	2.36493	0.86665	4.05323	0.75784	2.40137	1.23081	NA	0.28691	1.63754	0.69749	NA	1.30234	NA	0.71858	2.6813	0.60844
IPI00024255	GPKOW	G patch domain and KOW motifs-containing protein	IPI00024255;IPI00830038	2.43402e+07	3	0.51952	0.61387	1.40351	0.78462	0.92275	0.59641	0.81845	0.67062	0.53252	1.21697	0.86172	0.6652	0.78934	1.06088	0.57625	0.79225	0.61916	0.53569	0.5837	0.53752	1.01969	0.95648	0.91385	0.92053	0.82701	1.79986	0.69188	1.70084	1.932	1.544	0.82144	2.82885	0.99805	1.65576	1.35416	1.71486	1.50771	1.96794	1.89999	1.68095	1.84395	1.96996	NA	0.74314
IPI00024284	HSPG2	Basement membrane-specific heparan sulfate proteoglycan core protein	IPI00024284;IPI00514485;IPI00513870;IPI00978243;IPI00514355;IPI00514690;IPI00514578	6.61387e+08	67	2.99018	3.33964	3.82327	0.75065	0.71401	0.71331	0.63168	0.48843	0.71272	0.50206	0.69352	0.70335	0.6153	0.6579	0.75255	0.50616	0.7009	0.68607	2.08854	1.51088	1.64011	1.01142	0.85348	0.71562	0.8328	0.85117	0.99043	0.70289	0.75893	0.92994	1.46043	1.54144	1.59581	1.1778	1.01573	0.91259	1.11216	0.91324	1.21324	1.36401	1.22257	0.77182	0.91716	0.94398
IPI00024305	SMAD3	Mothers against decapentaplegic homolog 3	IPI00005223;IPI00019548;IPI00024305;IPI00216093;IPI00220364;IPI00922059;IPI00922465;IPI00922698;IPI00017730;IPI00019549;IPI00922049	9.9533e+07	3	1.98675	1.93952	1.09895	0.92477	1.01595	0.97641	0.513	0.73936	0.86887	0.96986	0.9809	0.79947	0.89966	0.92437	0.91855	0.79705	1.04463	0.96379	2.3325	2.49296	2.15094	0.56075	0.85992	0.92419	0.87652	0.83293	1.00724	0.96003	1.11387	1.35726	0.80716	0.81131	1.054	1.34094	1.1764	1.34439	1.41255	1.09339	1.07207	1.16147	1.10978	1.06374	1.2751	1.2232
IPI00024317	GCDH	Isoform Long of Glutaryl-CoA dehydrogenase, mitochondrial	IPI00024317;IPI00218112;IPI00908343;IPI00911081;IPI00909645	1.34761e+08	5	2.62293	1.53537	2.89085	0.80864	1.39549	2.22414	0.89792	1.84532	1.96896	0.67907	2.94079	1.786	4.61046	0.43002	2.13899	0.72167	2.52191	1.77949	2.6061	3.09599	3.12437	1.39915	1.67655	1.67622	0.94104	1.62646	1.17286	0.39354	0.92382	0.96501	0.76987	0.92792	0.9864	0.81447	1.02279	0.82979	0.75086	1.17231	0.79345	0.58474	0.72811	0.71025	1.33718	1.13312
IPI00024320	RBM3	Putative RNA-binding protein 3	IPI00024320	1.63886e+08	4	0.12882	0.22475	0.10779	1.64336	1.73385	1.9794	2.09124	2.3694	2.96698	1.64965	1.6953	1.90389	1.63835	1.64949	1.83353	1.47672	1.54242	2.18429	0.08201	0.06889	0.18641	1.34338	1.40401	1.73221	1.40416	1.11719	1.46888	1.86195	2.36675	2.42348	0.88599	1.30926	0.74453	1.96452	1.62526	1.92419	2.70726	2.29121	2.0061	2.38394	2.20199	2.42737	0.40659	0.36105
IPI00024403	CPNE3	Copine-3	IPI00024403;IPI00975515;IPI00981530;IPI00982819;IPI00983550;IPI00984177;IPI00982238	7.64894e+08	15	0.72437	0.58033	0.26335	0.72139	0.98375	0.99372	0.67007	0.95931	0.85011	0.89964	1.03736	0.78839	0.77871	0.71652	0.90418	0.83113	1.13236	1.18878	0.73768	0.58635	0.72707	0.73504	0.909	0.91701	0.63695	0.67204	0.6415	1.09062	1.14206	1.10594	1.96824	1.83911	1.77244	0.82042	0.72678	0.92132	0.94725	1.11822	1.02766	1.12018	1.04155	1.00131	1.27993	1.27749
IPI00024462	DHODH	Dihydroorotate dehydrogenase (quinone), mitochondrial	IPI00024462;IPI00607764	1.93175e+08	9	2.16147	2.37067	2.51275	0.79094	1.06112	0.82288	0.96948	0.78312	0.95179	0.97795	0.87337	0.86444	0.61476	0.77082	0.57228	0.84952	0.70959	0.71046	2.05336	1.14501	1.24209	0.81538	0.88871	0.86489	1.4381	1.42454	1.35103	0.71053	0.67434	0.67792	1.96896	1.66747	2.14267	0.88947	1.06752	0.90875	0.99672	1.23638	1.26756	1.07425	1.06631	1.12819	1.43725	1.48039
IPI00024502	UBQLN4	Isoform 1 of Ubiquilin-4	IPI00024502;IPI00477826;IPI00744359;IPI00984968	2.77243e+07	4	0.41571	0.67272	0.73544	1.05041	0.83553	0.93476	1.44692	0.76679	1.00001	1.22681	0.61188	0.68835	0.68248	1.48281	0.55638	1.38336	0.60796	0.60382	0.66799	0.95059	0.77226	0.85486	0.74776	0.80965	1.39006	0.83214	1.29684	1.37503	1.32901	1.0702	0.88547	0.84859	0.62466	2.16902	1.99092	2.36034	1.94677	1.74309	1.6441	1.46108	1.5614	1.89895	0.67924	0.94538
IPI00024523	DNAJB6	Isoform A of DnaJ homolog subfamily B member 6	IPI00024523;IPI00556073;IPI00908622;IPI00909891;IPI01012885;IPI00927277;IPI00098523;IPI00910456;IPI00925657;IPI00926644;IPI00926867;IPI00103326;IPI00925863;IPI00926246;IPI00169308;IPI00926057	2.04382e+08	6	0.84944	0.57668	0.5157	0.96274	0.91688	0.9071	0.76482	0.89909	0.80139	0.93369	0.8581	1.03823	0.74048	0.90952	0.73655	0.89069	0.94305	1.06935	1.01744	0.96757	0.80788	0.76966	0.76603	0.74965	2.18648	2.1109	2.08572	1.95618	2.03133	2.05298	1.0115	1.01126	1.27439	1.76666	1.71594	1.79981	1.42007	1.3942	1.36867	1.75236	1.85769	2.12866	2.17195	2.12063
IPI00024524	PNO1	RNA-binding protein PNO1	IPI00024524;IPI00915874	8.1505e+07	5	0.78856	0.58617	0.62647	0.71643	1.23588	1.3831	0.716	1.08277	1.8089	1.0016	1.57367	2.16252	0.89469	0.64358	1.66236	0.8056	1.30769	2.3481	1.32517	0.7292	0.73648	1.06618	1.58085	2.3579	1.49223	1.4902	1.18819	0.76296	0.74168	1.22347	1.25429	1.42814	0.96164	0.79805	0.95688	0.97341	1.10562	1.37957	1.25023	1.07104	0.91686	1.07356	1.03772	1.16871
IPI00024551	C15orf24	UPF0480 protein C15orf24	IPI00024551;IPI00977751;IPI01013288	3.6099e+07	2	1.41136	1.79885	3.82211	1.1944	0.77997	1.11792	1.43434	1.09104	1.14006	1.36682	1.02938	1.02821	0.8218	0.88528	0.86655	1.31179	1.38561	1.66907	1.13208	0.90287	1.40714	1.02313	0.82214	1.54118	0.75483	0.7459	0.95086	1.17571	1.19676	1.01019	1.57882	1.28196	1.41486	1.09654	0.93167	0.8557	1.21666	0.96628	0.80619	0.93576	0.88354	0.99368	1.57238	1.1748
IPI00024580	MCCC1	Methylcrotonoyl-CoA carboxylase subunit alpha, mitochondrial	IPI00024580;IPI00789136;IPI00792499;IPI00945529;IPI00985037;IPI00945717	9.04094e+07	7	3.23556	2.37512	2.68375	1.10674	0.84163	0.97371	1.20491	1.16464	0.91153	1.15212	1.10251	1.28323	0.75975	0.64129	0.67583	0.96127	0.85962	0.95719	2.09284	2.85068	2.69194	1.35746	0.94854	1.01297	1.59119	1.77057	1.79831	0.96134	0.57534	0.68549	1.37801	1.34721	1.39542	1.45628	1.40237	1.4393	0.95598	0.93785	1.30992	1.04026	1.35715	1.16116	2.44766	2.73086
IPI00024642	CCDC47	Isoform 1 of Coiled-coil domain-containing protein 47	IPI00024642;IPI00743775	4.31132e+08	10	0.80825	1.22142	0.77206	1.07871	0.96545	1.2564	1.17235	1.16379	1.04687	0.90101	0.89935	1.14052	1.24624	0.81474	1.13816	1.21264	1.19272	1.29692	0.87479	0.84002	0.94404	1.02196	0.98031	1.02417	0.88107	0.88839	0.92658	0.77466	0.71673	0.70704	0.85922	0.97666	0.85798	0.71458	0.71982	0.7655	0.82754	0.90698	0.91957	1.06242	0.98778	1.14455	1.13011	1.07065
IPI00024662	CBX5;MIR3198-1	Chromobox protein homolog 5	IPI00024662;IPI01021488;IPI01021779	3.96514e+08	8	0.69819	0.81082	0.60794	0.72287	0.72471	0.74776	0.39871	0.64388	0.54915	0.79254	0.88894	0.72101	0.49731	0.73507	0.73584	0.60242	0.93269	0.68891	1.12978	0.67644	0.86958	0.96027	0.89496	0.91983	1.40444	1.38474	1.29363	2.4492	2.35036	2.12331	1.07686	0.97813	0.98938	2.45325	2.04018	2.51683	2.01092	1.89338	2.1367	1.16838	1.22577	1.23509	2.25906	2.06262
IPI00024705	GIPC1	PDZ domain-containing protein GIPC1	IPI00024705;IPI00401971	1.13461e+08	5	0.88243	0.58558	0.82177	1.51663	1.75011	1.68689	1.50477	1.58988	1.49549	1.34325	1.51881	1.40352	1.67635	1.3614	1.28803	2.15803	1.94402	2.09198	1.19034	1.4184	1.11675	1.94357	2.31516	1.81425	1.11704	0.77608	0.8526	0.3292	0.37936	0.53184	0.92051	1.60415	0.79365	0.76319	0.85939	0.93206	1.57021	0.81902	0.94779	1.19118	1.57036	0.8934	0.78002	0.83584
IPI00024709	IKBKB	Inhibitor of nuclear factor kappa-B kinase subunit beta	IPI00024709;IPI00981929;IPI00982033;IPI01010552;IPI00656051;IPI00789633;IPI00796308;IPI00798101;IPI00973993;IPI00974077;IPI00974092;IPI00977664;IPI01010030;IPI01022343	3.42277e+07	2	0.71655	1.36627	0.24857	1.30293	3.50507	NA	0.55155	0.60454	1.02775	0.54814	0.72137	14.4615	0.50201	0.63917	0.651	0.19217	0.67546	2.38743	0.73137	1.97173	1.31362	1.20412	0.67457	5.37885	0.94301	2.52652	0.99091	1.46537	1.50944	1.09976	0.91442	0.80969	1.00956	1.40085	0.9712	0.91791	0.73206	1.39096	1.48174	1.10107	0.74741	1.23111	1.00924	1.29408
IPI00024719	HAT1	Isoform A of Histone acetyltransferase type B catalytic subunit	IPI00024719;IPI00916606;IPI00916759;IPI00651621	4.68643e+07	5	0.17262	0.37071	0.40533	1.35435	1.15999	1.26763	0.73471	0.89098	0.81569	1.25488	1.08018	1.30057	1.42055	1.27408	1.11013	1.22145	1.02409	1.11722	0.48729	0.47998	0.55321	1.3514	1.4979	1.36657	0.61495	0.7801	0.76014	2.13107	2.29744	2.29541	0.7754	0.83879	1.09221	2.07102	2.2183	2.58485	1.01633	0.94537	0.79127	0.77962	0.78825	1.00935	0.56899	0.36687
IPI00024742	UQCRQ	Cytochrome b-c1 complex subunit 8	IPI00024742;IPI00922704	2.75988e+08	6	1.29547	1.15001	1.32372	0.70001	1.0354	1.06882	0.70171	1.00991	1.06693	0.51974	0.92762	1.00954	0.7951	0.46104	0.96602	0.61004	0.93258	1.06314	1.22016	1.19304	0.99933	0.83342	1.1033	1.13272	1.16807	1.05648	1.06674	1.00883	1.03299	0.89864	1.67894	1.5042	1.46771	1.27844	1.46123	1.12884	1.20281	1.21938	1.02352	1.19686	1.0826	1.12243	1.62769	1.55933
IPI00024773	FARP1	Isoform 1 of FERM, RhoGEF and pleckstrin domain-containing protein 1	IPI00024773;IPI00553014;IPI00746455;IPI01018855;IPI00552839;IPI00418590	2.92903e+07	4	1.29168	2.07508	NA	1.31684	0.50699	0.60572	0.66355	0.64796	1.5239	1.43218	0.51236	0.50309	0.37526	1.02961	0.91984	0.84915	0.56784	0.73132	1.41206	2.99901	1.081	0.64335	0.42202	0.54615	NA	1	2.48577	7.13306	3.69004	0.50043	4.36361	5.9997	NA	1	0.99511	0.25853	NA	2.56437	0.68611	7.49698	0.27796	0.34506	3.84713	1.15855
IPI00024802	BTAF1	TATA-binding protein-associated factor 172	IPI00024802;IPI01013393;IPI01015564	7.00976e+07	7	0.81933	1.25189	NA	0.88234	1.02214	0.84345	0.72301	0.78517	0.69361	0.55536	0.86459	0.79809	0.74512	0.88994	0.88039	0.59507	0.82106	0.6482	1.01909	1.12185	1.35656	0.87474	1.0122	1.00173	1.70304	0.87966	1.95601	0.74454	0.76539	0.62144	1.51457	1.39553	1.41285	1.02319	1.82767	1.04168	1.21822	1.4898	1.09173	1.14616	0.93075	1.46069	2.57619	3.37285
IPI00024816	MFF	Isoform 2 of Mitochondrial fission factor	IPI00024816;IPI00026448;IPI00918012;IPI01012545;IPI00024627;IPI00031927;IPI00555826;IPI00915899	1.84694e+07	3	2.49819	2.59833	1.14147	0.58851	1.05499	0.78161	1.14069	1.1412	1.11653	1.43467	0.96689	0.79501	0.83784	0.74136	0.31643	0.56877	0.91815	0.54049	2.40917	1.20893	1.12058	0.65612	1.2148	1.02744	1.11893	1.67053	0.81854	0.66867	0.858	0.65672	2.15395	1.80932	2.01687	1.30546	1.42757	1.6475	1.5754	1.92223	2.85257	1.74625	1.9082	1.08217	1.22938	1.78912
IPI00024821	PSMD14	26S proteasome non-ATPase regulatory subunit 14	IPI00024821	1.37405e+08	4	1.46064	1.02656	0.08345	1.18548	1.32122	1.22234	1.46858	1.76061	1.58904	1.40863	1.98108	1.7488	1.64816	1.46321	1.84985	1.2497	1.86524	1.49193	1.14321	1.45869	1.48149	1.17614	1.48674	1.76226	0.90785	0.8945	0.73284	1.04512	1.05681	0.85927	0.96744	0.99867	0.75602	0.71293	0.93125	0.64472	0.95846	0.52419	0.54336	0.69831	0.71971	0.48998	0.78153	0.74835
IPI00024911	ERP29	Endoplasmic reticulum resident protein 29	IPI00024911;IPI01023040;IPI00654800;IPI01021912	6.23374e+08	13	0.64047	0.55895	0.48791	0.59913	0.71392	0.68652	0.6929	0.58273	0.74949	0.54075	0.67145	0.67303	0.8148	0.61539	0.83575	1.03116	1.0036	0.92818	0.3013	0.60997	0.41144	0.66906	0.69615	0.80195	1.79066	1.7344	1.84652	1.03205	1.04923	1.00156	2.31169	2.59909	2.41266	1.08072	1.01126	1.05465	1.13477	1.09802	0.93908	1.32855	1.29558	1.39295	3.99031	3.98054
IPI00024913	C21orf33	Isoform Long of ES1 protein homolog, mitochondrial	IPI00024913;IPI00218482;IPI00793677;IPI00794316;IPI00795385;IPI00798025;IPI00916546	9.08388e+08	9	1.82414	1.45202	1.58879	0.79705	0.69026	0.77239	0.98355	0.78508	0.81479	0.96519	0.74418	0.71359	0.58235	0.6392	0.64333	0.75089	0.63261	0.5729	1.87178	1.41885	1.40168	0.95836	0.69752	0.61088	1.17458	1.19521	1.49715	0.84985	0.77432	0.8186	1.33344	1.25545	1.34227	1.20646	1.1569	1.42134	0.98296	1.01071	0.96638	1.09041	0.97678	0.9689	1.9353	2.11961
IPI00024915	PRDX5	Isoform Mitochondrial of Peroxiredoxin-5, mitochondrial	IPI00024915;IPI00375306;IPI00375307;IPI00759663	1715706443	13	1.26055	1.23721	1.19254	0.88966	1.25941	1.29766	1.1775	1.48253	1.4121	0.92545	1.2832	1.26967	1.22337	0.99934	1.18888	1.01288	1.28724	1.07267	1.59956	1.17995	1.06285	1.03446	1.29801	1.33264	1.17396	1.07978	1.25618	0.83676	0.82034	0.86346	0.74896	0.65206	0.62169	0.85457	0.95537	0.86921	0.59756	0.77491	0.65809	0.74906	0.72597	0.6618	1.28863	1.64017
IPI00024920	ATP5D	ATP synthase subunit delta, mitochondrial	IPI00024920	9.98925e+08	2	1.01701	NA	0.96357	0.61186	0.74149	0.62618	0.76503	0.70697	0.66155	0.67969	0.60701	0.55862	0.5549	0.56536	0.42909	0.75726	0.62364	0.61287	0.4631	0.87797	0.89938	0.61057	0.63244	0.70367	1.5634	1.40707	1.53961	0.9264	0.88138	0.95471	2.37495	2.1701	2.34145	1.07146	1.09757	1.19021	1.07638	1.17276	1.23538	1.14544	1.1515	1.13633	1.99828	2.0143
IPI00024933	RPL12	Isoform 1 of 60S ribosomal protein L12	IPI00024933;IPI00816063	2105808844	7	0.92738	1.19569	0.7412	1.46106	1.31433	1.40487	1.82724	1.76187	1.80166	1.66911	1.53355	1.5354	1.93871	1.82216	1.6751	1.35549	1.2837	1.30162	1.13017	0.6427	0.6797	1.40437	1.39143	1.5172	0.81591	0.78199	0.93974	0.52348	0.46818	0.4988	0.56432	0.62768	0.51491	0.82867	0.80513	0.87229	1.00977	0.95229	1.03772	0.82392	0.85911	0.96652	0.59456	0.58663
IPI00024934	MUT	Methylmalonyl-CoA mutase, mitochondrial	IPI00024934;IPI01011972	1.50898e+08	10	2.28663	2.16523	1.69696	0.75298	0.80878	0.5165	0.88172	0.73343	0.95311	0.64129	0.64432	0.62361	0.43263	0.51422	0.58318	0.70168	0.54305	0.66411	1.99323	1.80815	2.32929	0.84497	0.74212	0.57103	1.3604	1.01376	1.46705	0.85728	0.78999	0.76863	1.31953	1.18451	1.12231	1.63378	1.5166	1.71152	1.15447	1.26593	1.39808	1.28647	1.13279	1.54749	3.47098	3.59612
IPI00024971	OSBP	Oxysterol-binding protein 1	IPI00024971;IPI00940548;IPI00976485	2.06986e+08	13	0.81272	0.58624	1.68841	0.98919	1.33627	1.31253	1.16238	1.33217	1.23103	0.93007	1.23905	1.18177	1.51011	0.98109	1.12683	1.06941	1.27193	1.33009	0.96349	0.77491	0.80263	0.9374	1.22091	1.21882	0.85786	0.74559	1.04341	0.86955	0.9237	1.12224	0.62406	1.07489	0.79866	0.85748	0.81394	0.97478	0.87242	0.90058	0.69301	0.92067	0.98425	1.07767	0.66404	0.59178
IPI00024976	TOMM22	Mitochondrial import receptor subunit TOM22 homolog	IPI00024976	2.27937e+08	5	0.40529	0.50716	0.84717	1.10207	1.07904	0.96691	1.09695	1.41577	0.92939	0.87269	1.36246	1.10277	1.44904	1.03164	0.67961	1.01116	1.34319	0.90979	1.08991	0.32917	0.52358	0.80343	1.11381	0.57294	0.89334	1.0105	1.73186	0.90567	1.23335	1.31582	1.50867	1.93141	2.56091	1.22607	1.22301	0.91387	1.33305	1.75898	1.14199	0.93376	1.15897	1.47936	0.98177	1.17276
IPI00024990	ALDH6A1	Methylmalonate-semialdehyde dehydrogenase [acylating], mitochondrial	IPI00024990	1.90598e+08	9	3.76675	4.08966	2.51281	0.56837	0.44367	0.51972	0.67233	0.5848	0.67991	0.64463	0.95661	0.76368	0.39629	0.4382	0.42774	0.45447	0.49602	1.09184	3.56941	3.64451	2.81622	0.66323	0.43499	0.49075	2.15485	2.08899	1.97118	0.57431	0.84638	0.91988	1.4133	1.37785	1.53613	1.63403	1.87389	1.70394	1.04793	1.27909	1.02909	1.14729	1.12431	1.14359	3.92841	4.73189
IPI00024993	ECHS1	Enoyl-CoA hydratase, mitochondrial	IPI00024993	9.97374e+08	12	1.86823	1.86788	2.10585	1.05749	1.11122	0.99884	1.06402	1.15236	1.22042	0.95664	1.21803	1.10096	1.17195	0.58766	0.91037	0.88483	0.98242	1.13759	1.77451	1.96683	2.25796	1.22018	1.44466	1.38524	1.20224	1.30288	1.22792	0.93088	0.81494	0.77529	1.53573	1.54389	1.41645	1.09014	0.95369	1.08852	0.81566	0.88014	0.70002	0.96154	0.83185	1.03305	1.91437	1.65246
IPI00025019	PSMB1	Proteasome subunit beta type-1	IPI00025019;IPI00556291	528941543	8	0.67899	0.68036	0.82826	1.45008	1.02492	1.13049	1.39338	0.96424	0.9702	1.27196	0.96532	0.98742	1.00854	1.40554	0.89656	1.23309	0.96659	0.9949	0.66982	0.18517	0.22233	1.03924	0.87097	0.83387	1.17571	1.08157	1.1172	1.791	1.47226	1.73349	0.83548	0.91648	0.91564	1.36779	1.30305	1.3404	1.14525	1.27624	1.52818	1.30271	1.0217	1.10172	0.76452	0.74863
IPI00025039	FBL	rRNA 2'-O-methyltransferase fibrillarin	IPI00025039;IPI00235647	1562213949	14	1.84063	1.90481	1.74623	0.99476	1.11628	1.1172	0.88523	0.92033	1.03107	1.06099	1.00474	1.0743	1.12537	0.93189	0.96363	0.97666	0.97535	1.0303	1.47891	1.36696	1.51701	1.1977	1.17129	1.04928	1.27742	1.25141	1.31527	0.81526	0.78825	0.79068	0.69751	0.65103	0.6543	0.73647	0.72928	0.82497	0.86364	0.77731	0.80322	0.72733	0.68091	0.67561	1.14893	0.96824
IPI00025049	M6PR	Cation-dependent mannose-6-phosphate receptor	IPI00025049;IPI01009358;IPI01009837;IPI01013109;IPI01012535;IPI01009828	7.35369e+07	3	0.61816	0.4097	0.54856	1.3869	0.77754	0.9257	1.84005	1.01263	0.72495	1.18572	0.73277	0.85139	0.86826	0.82178	0.7261	1.53753	1.06207	0.96834	1.30704	0.60478	0.66859	0.96491	0.71459	0.68537	1.91365	1.8088	2.20514	1.18584	1.17083	1.38946	1.65207	1.53069	1.79876	0.78416	0.8505	1.05542	0.75333	0.95368	1.0353	1.08284	0.86273	1.0089	1.81044	2.15943
IPI00025084	CAPNS1	Calpain small subunit 1	IPI00025084;IPI00306986	6.0161e+08	5	0.54644	0.59648	0.39912	0.98768	0.88314	0.96242	1.03289	1.11094	1.25742	0.99738	0.89809	0.90541	1.00991	0.92658	0.86999	1.20596	1.01114	1.02053	0.63709	0.39761	0.30995	0.93772	0.92701	0.98937	0.64817	0.64985	0.70339	1.04224	1.14379	1.08313	0.66229	0.74865	0.74967	1.24481	1.14532	1.16809	0.8985	0.90363	0.8305	1.06362	1.03552	1.06105	0.45063	0.53076
IPI00025086	COX5A	Cytochrome c oxidase subunit 5A, mitochondrial	IPI00025086	6.82464e+08	7	1.67659	1.01691	1.47274	0.68657	1.18081	0.94369	0.75943	0.64303	1.30151	0.76071	1.07209	0.18197	0.76173	0.61189	0.92672	0.822	0.88577	1.14659	1.70854	1.64851	2.29905	0.91846	1.29276	0.4655	1.23365	1.43573	1.39766	0.79405	0.92439	0.73674	1.65209	1.84832	2.67296	0.87628	0.80842	1.06642	1.05268	1.21717	1.2411	1.01438	1.22812	1.40122	1.92203	1.62392
IPI00025091	RPS11	40S ribosomal protein S11	IPI00025091;IPI00748962	1412687475	10	1.43767	7.86444	1.2363	1.1077	2.03693	2.20685	1.20041	2.44258	1.76656	1.06413	2.13675	3.06806	2.15265	1.12065	2.36449	1.14329	2.47481	2.42661	1.68223	2.00478	2.18428	1.37885	2.0623	2.23561	0.80154	0.95917	0.75417	0.46664	0.40169	0.40526	0.72434	0.72083	0.76487	0.6206	0.78459	0.63887	0.7996	0.69727	0.8447	0.66021	0.78943	0.63982	0.68047	0.77146
IPI00025156	STUB1	Isoform 1 of E3 ubiquitin-protein ligase CHIP	IPI00025156;IPI00645380	7.8219e+07	7	1.86344	2.10866	1.71838	1.69832	2.1372	1.70447	1.86312	1.89963	2.04351	1.52013	1.9341	2.00908	1.49532	1.29557	1.40756	1.5922	1.96433	1.72284	2.84378	3.33161	2.27763	1.84221	2.43374	2.21598	0.48407	0.47557	0.51688	0.64421	0.64541	0.43931	1.09537	0.90658	0.83306	0.95038	0.86793	0.64943	0.81468	0.78508	1.07753	0.9456	0.92844	0.58028	0.69966	0.7267
IPI00025160	VAC14	Protein VAC14 homolog	IPI00025160;IPI00642338;IPI00943775	4.47387e+07	6	1.4833	0.99352	1.04056	1.05834	1.0873	1.00424	1.26682	1.23361	1.17945	1.00636	0.64388	1.29778	1.38382	0.93401	1.38463	0.92009	0.62704	0.86212	1.1089	1.52749	0.9674	1.25202	1.02426	1.40629	1.00774	7.76143	1.32366	0.71003	1.20359	1.14603	6.26532	1.83534	0.26435	0.90742	3.58373	0.93879	0.90555	1.08763	0.83855	1.15683	1.06846	1.23127	0.45965	0.64349
IPI00025176	SMNDC1	Survival of motor neuron-related-splicing factor 30	IPI00025176	4.704e+07	4	1.34245	0.88529	0.11215	1.22972	1.03327	0.86201	0.79307	0.80417	0.85523	1.10506	1.20335	0.9638	0.98582	1.06754	0.91748	0.7034	0.91752	0.71131	0.76791	0.33033	0.35226	0.56323	0.81895	0.81422	1.25621	1.27693	0.80693	1.50873	1.37961	1.57639	6.01422	3.46306	4.23143	1.07304	0.99178	1.07279	1.02989	1.09324	1.82221	1.08395	0.85326	0.83505	0.42791	0.52378
IPI00025178	BCAS2	Pre-mRNA-splicing factor SPF27	IPI00025178	5.83497e+07	2	1.9175	1.02067	NA	1.10909	0.85719	0.70893	0.83737	0.61987	0.98712	0.87512	0.88587	0.76513	0.77988	0.86828	0.82603	0.91231	0.8703	0.91037	1.51375	0.97697	0.79892	1.09022	0.92372	0.98612	0.78022	1.42004	0.71224	1.34809	1.41271	1.09087	0.47953	0.58541	NA	1.25038	1.02374	0.9588	1.55071	1.20791	1.75176	1.49176	1.15332	0.98028	1.10955	0.74237
IPI00025244	ZNF259	Zinc finger protein ZPR1	IPI00025244;IPI00657912;IPI00657874;IPI00743797	3.40204e+08	10	1.29973	1.27085	1.24228	1.72578	1.26441	1.3572	1.5029	1.41351	1.57219	2.01036	1.37759	1.46318	1.60903	1.97679	1.36725	1.50755	1.48265	1.65447	1.22248	1.138	0.81322	1.46529	1.27604	1.28878	1.22326	0.66776	0.63961	0.89941	0.74376	0.84049	0.77572	2.05706	0.64833	0.59305	0.58396	0.5291	0.59447	0.5885	0.68765	0.7598	0.60658	0.63783	1.09572	1.18209
IPI00025273	GART	Isoform Long of Trifunctional purine biosynthetic protein adenosine-3	IPI00025273;IPI00218408;IPI00657647;IPI00657700;IPI00657768;IPI00657864;IPI00879865;IPI00916747;IPI01012741;IPI00917833;IPI00893596;IPI00384624	1364632125	37	0.84592	0.84875	0.73099	0.99539	0.83417	0.93048	0.80979	0.78244	0.78772	1.11995	1.11782	0.96288	0.94233	1.01376	1.16215	1.00004	1.18671	1.14358	0.86357	0.95392	1.17815	1.1385	1.11748	1.057	0.88973	0.94144	0.90429	0.99227	0.93483	0.98212	0.94875	0.95445	1.16597	0.66537	0.66668	0.64943	0.72808	0.76703	0.8018	0.85433	0.81384	0.80491	0.72709	0.81892
IPI00025277	PDCD6	Programmed cell death protein 6	IPI00025277;IPI00930049;IPI00965447;IPI00930304;IPI00967847;IPI00966206	1.5239e+08	5	1.19514	1.66446	1.36846	1.3801	0.88696	1.24206	1.4856	1.06181	1.23087	1.30713	0.86651	1.16377	0.81302	1.34125	0.97923	1.38245	1.18699	1.41331	1.12331	1.32339	1.63773	1.65496	0.74549	0.98042	1.08176	0.66321	1.04145	1.44155	1.11795	1.53921	0.742	0.51804	0.61126	1.36165	1.31943	1.39992	1.59348	1.34446	0.9444	1.69794	1.46731	1.2826	1.33905	1.32792
IPI00025285	ATP6V1G1	V-type proton ATPase subunit G 1	IPI00025285	9.92634e+07	2	0.58893	1.65931	0.62973	0.86234	0.61144	0.74121	1.23933	0.73392	0.53161	1.07918	0.75755	0.80999	0.50963	0.94862	0.58313	1.38459	0.74343	1.14908	1.29271	0.68795	0.62124	0.91665	0.5654	0.76049	1.14923	1.40137	1.27269	1.32191	1.60541	1.28585	1.39381	1.55526	1.74051	1.5677	1.40882	1.33738	1.06232	0.98139	1.10662	1.5369	1.39893	1.44657	0.81895	0.89662
IPI00025318	SH3BGRL	SH3 domain-binding glutamic acid-rich-like protein	IPI00025318	1.38231e+08	6	1.13125	0.82425	1.63167	1.34878	1.46508	1.40627	1.81284	1.61023	1.62903	1.25917	1.2752	1.26955	1.21047	1.21283	1.23592	1.34176	1.09382	1.06445	1.60897	0.29595	1.22385	1.06565	1.0751	1.06969	0.78188	0.57861	0.79357	0.56824	0.79672	0.66514	0.68602	0.83349	0.81318	1.11259	0.7994	0.82502	0.85923	0.91617	0.99353	0.70859	0.62991	0.91479	0.82354	0.84476
IPI00025329	RPL19	60S ribosomal protein L19	IPI00025329	1450267816	6	0.95355	1.38314	1.15317	1.44673	1.27399	0.93437	1.58742	1.33663	1.23969	1.8764	1.24627	1.42827	2.17172	1.65601	1.37849	1.40263	1.3196	1.41463	1.09954	0.98768	1.09	1.49193	1.4158	0.90086	1.04752	0.81349	0.94719	0.46177	0.55178	0.46713	0.29628	0.30556	0.285	0.87551	0.94726	0.9033	0.97583	1.1366	0.93414	0.97679	0.94022	0.999	0.73534	0.69413
IPI00025340	PDXP	Pyridoxal phosphate phosphatase	IPI00025340	6.0785e+07	4	0.95124	1.57352	NA	0.79611	0.61793	0.87551	0.85489	1.63542	2.11293	1.70448	1.72762	1.21806	1.20303	0.46787	0.82331	0.44509	2.32128	1.66218	1.76768	1.19841	1.10976	0.73476	1.52831	0.67239	1.22396	1.07409	0.56379	0.67857	0.77052	1.15769	1.49798	1.01458	0.78793	1.12948	1.0542	0.88444	0.98442	0.35564	0.20793	0.53724	0.80817	0.50041	0.47414	0.50937
IPI00025344	NDUFS6	NADH dehydrogenase [ubiquinone] iron-sulfur protein 6, mitochondrial	IPI00025344;IPI00965997	2.19402e+08	7	1.70687	1.6432	1.81332	0.81591	0.92736	1.19979	1.01963	0.80118	1.17646	1.20637	1.05324	0.9447	0.67339	0.59088	0.81425	0.70625	0.73015	1.07995	1.21891	0.99945	1.1261	0.95634	0.63225	0.93614	0.97638	0.9893	0.94722	1.16628	0.99752	1.02437	0.81799	0.54693	0.60105	1.14642	1.10883	1.19194	1.09495	1.4134	1.21424	1.29545	1.3419	1.35843	1.22849	1.28418
IPI00025347	EMG1	Ribosomal RNA small subunit methyltransferase NEP1	IPI00025347	8.29427e+07	4	1.17703	0.91971	0.98174	0.90653	0.83249	0.81929	1.11496	0.93299	0.92426	0.86711	0.909	0.99305	1.07852	0.95954	1.15672	0.7601	1.06817	1.11587	0.90537	0.77424	0.59088	1.11575	1.12348	1.06953	1.71902	1.60464	1.68135	1.5339	1.46223	1.60824	0.92361	1.07531	1.05385	1.10003	0.79686	1.1128	1.19266	1.5919	1.85762	1.5289	1.4587	1.33325	1.42401	1.31931
IPI00025461	MT1JP;MT1L;MT1E	Isoform 1 of Metallothionein-1E	IPI00011655;IPI00025461;IPI00025464;IPI00028601;IPI00329472;IPI00386275;IPI00872143;IPI00152456	3.34741e+06	2	NA	1	NA	1	NA	1	NA	1	NA	1	NA	1	NA	1	NA	1	NA	1	NA	1	NA	1	NA	1	NA	1	NA	1	NA	1	NA	1	NA	1	NA	1	NA	1	NA	1	NA	1	1.84586	NA
IPI00025478	IRF9	Interferon regulatory factor 9	IPI00025478;IPI00797479	4.85417e+06	2	NA	1	NA	1	NA	1	NA	1	NA	1	NA	1	NA	1	0.62	0.51662	NA	1	NA	0.67591	NA	1	NA	1	NA	1	0.78832	NA	0.73176	0.62276	NA	1.36022	NA	1	NA	1	NA	1	0.9448	0.88352	1.2334	0.49924	1.90787	2.22133
IPI00025491	EIF4A1	Eukaryotic initiation factor 4A-I	IPI00025491;IPI01008914;IPI01012993;IPI00910691	1106648862	13	0.86063	0.5404	0.70913	1.19661	1.61994	1.80355	1.03116	1.16917	1.6774	0.78111	1.45754	1.28161	1.34824	1.13493	1.9629	1.52447	2.12023	2.36308	0.7526	0.91445	0.93361	1.71367	1.92559	2.12832	1.12591	1.02542	1.0927	1.24114	1.24978	1.19936	1.41118	1.2729	1.42696	0.76589	0.69676	0.86457	0.77211	0.76155	0.74632	0.81573	0.86226	0.99945	0.96126	0.9201
IPI00025512	HSPB1	Heat shock protein beta-1	IPI00025512;IPI00909453;IPI00924436	6102014312	18	0.52729	0.52404	0.46442	0.38122	0.36265	0.36016	0.27566	0.24203	0.273	0.33016	0.31832	0.303	0.39066	0.37734	0.33325	0.62018	0.50776	0.50984	0.37221	0.42459	0.39971	0.46565	0.50322	0.42063	1.88289	2.16613	1.94708	2.80376	2.76708	2.66724	1.8716	2.0262	2.05272	2.62625	2.32518	2.4683	1.7807	1.78294	1.77414	2.73815	2.76067	2.85789	1.73402	1.81085
IPI00025796	NDUFS3	NADH dehydrogenase [ubiquinone] iron-sulfur protein 3, mitochondrial	IPI00025796;IPI00982902;IPI00983169;IPI00982388;IPI00983082	7.00838e+08	13	1.43758	1.76004	1.62267	0.74707	0.76041	0.71962	0.96374	0.89836	0.7931	0.77995	0.76919	0.81761	0.72751	0.74366	0.69745	0.85515	0.77413	0.76791	1.51961	1.54007	1.35578	0.8799	0.86247	0.88453	1.27898	1.27343	1.07867	0.98546	1.09423	1.04484	1.12883	1.15688	1.14907	1.17546	1.24276	1.29853	1.33379	1.24208	1.31684	1.2162	1.25333	1.21697	1.57036	1.67754
IPI00025849	ANP32A;LOC723972	Acidic leucine-rich nuclear phosphoprotein 32 family member A	IPI00025849;IPI00760940;IPI00940656;IPI00916115;IPI00018262;IPI00172487	1734893064	10	1.10264	0.85415	1.05849	1.09189	0.86528	1.09006	1.41797	1.01883	1.09823	1.29222	0.84067	0.87012	1.0203	1.39672	0.98964	1.02151	0.8121	0.71343	1.38536	0.35024	0.3776	1.03233	0.83728	0.84802	1.09518	1.06154	0.91726	1.3621	1.29821	1.29096	0.60897	0.83648	0.78479	1.23493	1.15406	1.17264	0.98459	1.06614	1.11537	1.1346	1.06917	1.11296	0.804	0.84166
IPI00025869	GLA	Alpha-galactosidase A	IPI00025869;IPI00909611	1.48767e+08	4	1.8374	0.6665	0.55867	2.16162	2.02363	1.27041	2.59403	1.06787	2.47532	1.44302	0.92112	0.94386	0.99514	2.45947	1.50181	1.3232	1.09895	0.91058	0.62368	1.43912	0.76407	1.29919	0.89646	1.17026	1.40849	1.37099	0.98511	1.86687	1.68072	2.12354	1.52467	1.17784	1.37914	2.06031	2.60192	1.7426	2.03751	1.71894	2.14765	1.46172	1.33477	1.26446	2.53349	1.95464
IPI00025874	RPN1	Dolichyl-diphosphooligosaccharide--protein glycosyltransferase subunit 1 precursor	IPI00025874;IPI00793589;IPI01011639;IPI01015265;IPI00945851	4403612331	29	1.09818	1.13403	1.0456	0.76965	0.78356	0.80998	0.78788	0.81516	0.76262	0.78629	0.82713	0.79811	0.85658	0.78178	0.80993	0.91254	0.93667	0.97483	1.14268	1.3447	1.40425	0.82549	0.87511	0.98958	1.13105	1.16925	1.02865	0.73094	0.94785	0.76208	1.23906	1.38361	1.35538	0.88522	0.84075	0.80282	0.83613	0.85332	0.82889	0.83281	0.90853	0.79873	1.73516	1.71278
IPI00025890	NAA25	Isoform 1 of N-alpha-acetyltransferase 25, NatB auxiliary subunit	IPI00025890;IPI00852843;IPI01021012	3.51828e+07	7	0.9142	0.49421	NA	0.56797	0.46916	0.95371	0.51566	0.67032	0.58059	0.72439	0.85692	1.81133	0.56541	0.7266	0.7836	0.38064	0.47739	1.54824	3.28181	1.72237	1.05643	0.89046	0.75936	1.01745	1.36414	1.36163	1.54128	1.38466	1.11869	2.30742	1.6587	0.95141	1.30095	1.14559	1.31093	1.84368	1.29462	1.44844	1.05937	1.869	1.34041	2.00419	1.39393	2.43486
IPI00025974	CHMP4B	Charged multivesicular body protein 4b	IPI00025974;IPI00171424	3.20251e+08	6	1.182	0.77699	0.96277	1.12921	0.98601	1.00546	1.07555	0.85096	0.82003	0.91514	0.75121	0.81799	0.74571	1.0878	0.73416	1.09323	0.85153	0.85121	1.38671	0.64124	0.68456	1.05719	0.86415	0.94018	1.1715	1.19433	1.40222	1.52331	1.22053	1.36995	1.01577	1.07166	1.20801	1.26025	1.21087	1.42996	1.10332	1.1051	1.25708	1.49457	1.44526	1.81214	0.9095	0.84078
IPI00026087	BANF1	Barrier-to-autointegration factor	IPI00026087;IPI00186338	373857937	5	1.41203	0.70669	1.08931	0.60483	0.56094	0.52286	0.91461	0.50878	0.61065	0.56489	0.82838	1.07451	0.44906	0.61544	0.80232	0.88265	0.63594	0.78627	0.5744	0.65769	0.74062	1.1765	0.62193	0.77357	1.22117	2.27468	1.56902	2.28232	1.37947	1.54691	3.1615	3.15936	4.15673	1.10222	1.34057	0.84594	1.41649	1.37997	2.34638	1.37917	1.62573	1.56543	1.99639	1.52889
IPI00026089	SF3B1	Splicing factor 3B subunit 1	IPI00026089;IPI00917430;IPI00479561;IPI01011024;IPI00917674	2653509645	38	0.94868	1.01797	1.11015	1.10974	1.16785	1.04659	1.01266	0.9671	0.98779	1.12257	0.93502	0.98344	0.93744	1.21589	1.032	0.91375	0.86723	0.75218	0.87947	0.74459	0.69737	0.90427	0.97956	0.90068	0.91614	0.84111	0.90922	1.30475	1.25236	1.34558	0.71339	0.78535	0.66551	1.07754	1.11496	1.18358	1.25152	1.2383	1.14861	1.05613	0.96504	0.94309	0.80249	0.79207
IPI00026154	PRKCSH	cDNA FLJ59211, highly similar to Glucosidase 2 subunit beta	IPI00026154;IPI00792916;IPI00829824	7934098752	29	1.95367	1.34217	2.38104	1.37921	1.19353	1.6604	1.26753	1.34666	1.38828	1.49688	1.36552	1.25279	1.20932	1.56366	1.22707	1.69867	1.39851	1.57112	1.18736	1.22621	1.29859	1.38636	1.40814	1.34508	0.85605	0.99215	1.01477	1.42767	1.10142	1.21982	1.37167	1.48789	1.74417	0.96157	1.09344	1.06947	0.81147	0.9734	1.00135	1.12944	0.90785	1.27385	1.32336	1.41882
IPI00026182	CAPZA2	F-actin-capping protein subunit alpha-2	IPI00026182;IPI00852796;IPI00952611;IPI00985078;IPI00908400	1.54574e+08	7	0.54438	0.70402	0.47138	1.25059	1.27613	1.37393	1.33888	1.26851	1.22708	1.31253	1.27134	1.35892	1.31145	1.1878	1.1945	1.31194	1.29363	1.18264	0.67753	0.31149	0.42779	0.8082	0.84972	0.91323	1.2519	1.1883	1.36748	2.03129	1.65579	1.70522	1.05355	1.15881	0.89922	1.36577	1.37481	1.68838	1.10568	1.04425	1.15921	1.22401	1.08785	1.18604	0.88233	0.79645
IPI00026215	FEN1	Flap endonuclease 1	IPI00026215;IPI01009939	960698993	11	0.80095	0.66131	0.60762	1.63864	1.42333	1.33233	0.95511	0.92267	0.92675	1.84324	1.66842	1.46595	1.55461	1.63972	1.50084	1.57917	1.53565	1.55819	1.09161	0.58214	0.77619	2.16143	2.05409	1.79686	0.44134	0.41182	0.37149	0.65458	0.64055	0.74278	0.61492	0.69392	0.54543	0.74733	0.71137	0.67957	0.536	0.53827	0.54246	0.58918	0.60498	0.63091	0.43132	0.43524
IPI00026219	CPSF1	Cleavage and polyadenylation specificity factor subunit 1	IPI00026219;IPI00985205;IPI00984645	1.48707e+08	13	1.38271	1.33647	3.90762	1.01742	0.66662	0.73217	0.96287	0.78312	0.78612	1.01365	0.7576	0.8018	0.68829	1.09652	0.67629	0.8058	0.70392	0.68904	0.83573	1.02923	0.85723	0.93547	0.56895	0.77548	0.86628	1.04812	0.89781	1.16251	1.08247	1.03831	0.89219	0.94825	0.86127	1.21019	1.26285	1.08373	1.41563	1.13991	1.45418	1.23451	1.25577	1.04606	1.06855	0.84384
IPI00026230	HNRNPH2	Heterogeneous nuclear ribonucleoprotein H2	IPI00026230;IPI00923539;IPI00940955	8.99854e+07	3	1.19125	1.23239	1.53441	0.9923	1.4176	0.88672	1.1994	1.10072	1.55167	0.81395	1.55441	1.28959	1.38539	0.88823	0.74317	1.21014	1.21697	1.13733	1.33704	1.58112	2.14449	1.07033	1.40958	1.35784	0.65523	0.61239	0.76621	0.87763	0.74688	0.8121	0.54676	1.15524	1.33942	1.19555	0.90743	1.41907	0.75982	0.74158	0.6312	0.78281	0.65781	0.94329	1.04819	0.85545
IPI00026268	GNB1	Guanine nucleotide-binding protein G(I)/G(S)/G(T) subunit beta-1	IPI00026268;IPI00642117;IPI00639998;IPI00640462	1.73345e+08	5	1.07202	0.87933	1.43643	1.55879	2.10729	2.0666	1.38177	1.61517	1.95753	1.41771	1.90933	1.54119	2.61749	1.56018	2.09698	1.27368	1.90949	1.80184	0.63942	0.9563	0.82764	1.38874	2.18992	1.55385	0.69408	0.69706	0.69965	0.42643	0.45532	0.43563	0.64352	0.65289	0.64972	0.60513	0.49994	0.64095	0.64287	0.70813	0.63058	0.72419	0.70892	0.58798	0.95701	1.02838
IPI00026271	RPS14	40S ribosomal protein S14	IPI00026271;IPI00975486;IPI00984977;IPI00742191	1804354141	9	1.04498	0.81297	1.33653	1.26309	1.47197	1.19323	1.32571	1.31859	1.58208	1.22971	1.25671	1.27604	1.591	1.13339	1.49076	1.31293	1.33401	1.26742	0.92245	1.44701	1.15284	1.37918	1.55215	1.42144	1.06126	0.90719	1.0871	0.59022	0.68248	0.68383	0.92724	0.90293	0.86845	0.82951	0.90196	0.92098	1.03022	1.14209	1.07298	1.04998	0.96351	1.04174	0.76457	0.84044
IPI00026302	RPL31	60S ribosomal protein L31	IPI00026302;IPI00848331;IPI00856058;IPI00915795;IPI00916315;IPI00916572;IPI00917298;IPI00917675	1156867337	8	0.80994	1.5908	0.84309	1.33581	1.13291	1.17461	1.51143	1.67973	1.95218	1.47916	1.62951	1.42981	2.2129	1.73447	1.38957	1.63504	1.34597	1.15107	0.94402	0.46974	0.71671	1.38259	1.27874	1.41032	1.15391	0.94658	1.14803	0.65769	0.67804	0.77739	0.43015	0.34113	0.44235	0.99861	1.00992	1.16699	1.08612	1.35615	1.00601	1.0817	1.0323	1.12404	0.68839	0.81306
IPI00026328	TXNDC12	Thioredoxin domain-containing protein 12	IPI00026328	1.48369e+08	3	1.77101	1.03543	NA	0.91112	0.84661	0.74871	0.90705	0.81572	0.84236	0.73604	0.7105	0.80032	0.72484	0.85783	0.89385	1.35677	0.78225	0.9319	0.70496	0.90214	0.56846	0.92324	0.68627	0.90066	1.07966	1.15301	0.88389	0.77523	1.02385	0.98045	1.85543	1.84487	1.97352	1.25624	0.94938	0.98505	1.25073	1.00704	0.87304	1.49596	1.34921	1.42855	2.06064	1.96819
IPI00026358	GABARAPL2	Gamma-aminobutyric acid receptor-associated protein-like 2	IPI00026358	1.15128e+07	2	0.69614	0.75795	1.02252	0.84554	0.60681	0.74442	0.55739	0.61172	0.59762	0.29681	0.45021	NA	0.54738	0.45205	0.74337	1.13117	0.9873	1.1273	0.794	0.45557	0.31143	0.53647	0.4974	0.50969	1.81507	1.69491	1.14684	3.18833	2.69832	3.05449	2.70251	3.35036	3.22502	2.16606	2.8205	2.29814	1.83818	2.01381	3.15398	2.85486	2.21779	2.37936	1.31466	1.03518
IPI00026512	ERAL1	Isoform HERA-A of GTPase Era, mitochondrial	IPI00026512;IPI00216548;IPI00795864	8.0634e+07	4	0.93702	0.63023	0.88222	0.68676	0.6018	0.73125	0.67077	0.65211	0.73448	0.60266	0.60094	0.51913	0.61142	0.43822	0.58392	0.63356	0.81621	0.70811	0.86862	0.42092	0.31534	0.53963	0.77117	0.70787	1.66793	1.74311	1.21832	1.44128	1.14211	0.79133	2.94732	2.44792	2.8069	1.24168	0.81668	1.55459	1.3677	2.05837	1.60138	1.70334	1.46294	1.19042	1.74828	1.60244
IPI00026513	RPIA	Ribose-5-phosphate isomerase	IPI00026513;IPI01012899	1.07025e+08	6	0.74455	0.50823	0.61199	0.75133	0.85593	0.45845	0.55427	0.55393	0.72821	0.67963	0.55633	0.56401	0.64658	0.77998	0.61146	0.94093	0.59098	0.62053	0.78352	0.38827	1.29689	0.57515	0.69091	0.73478	0.96454	1.03248	0.94465	1.68141	1.39683	1.54137	1.43175	1.36204	0.96438	1.26784	0.92291	0.99503	0.955	1.08484	0.903	1.00812	1.11669	1.08123	0.77135	0.66731
IPI00026516	OXCT1	Succinyl-CoA:3-ketoacid-coenzyme A transferase 1, mitochondrial	IPI00026516;IPI01012468;IPI00964493;IPI00967390	1.06239e+08	6	2.56333	1.8365	2.95658	1.67593	1.68726	1.52634	1.9412	1.57743	1.59169	1.79619	1.55782	1.65009	1.4419	1.24484	1.43318	1.94292	1.43837	1.49819	2.80238	3.31712	3.65841	2.0766	1.68115	1.52031	0.35448	0.21768	0.27722	0.22508	0.16319	0.23838	0.48803	0.37776	0.31428	0.21205	0.34802	0.33389	0.19253	0.34109	0.25048	0.46143	0.15467	0.33568	0.36176	0.32934
IPI00026519	PPIF	Peptidyl-prolyl cis-trans isomerase F, mitochondrial	IPI00026519;IPI00657779;IPI00552916	226143951	5	1.30159	1.59285	1.4983	1.00985	1.08412	1.14437	1.0556	1.30209	1.448	1.31204	1.2653	1.30074	1.13876	0.91347	0.86745	1.21584	1.19304	1.05765	1.62744	1.62455	1.9647	1.21458	1.54175	1.28398	0.5757	0.5921	0.5101	0.53746	0.30924	0.52507	0.97369	0.78654	1.02112	0.57179	0.63289	0.75068	0.48182	0.60997	0.56185	0.70194	0.69728	0.87331	0.59378	0.75502
IPI00026530	LMAN1	Protein ERGIC-53	IPI00026530	5.67793e+08	11	1.4532	1.52182	1.2141	0.77337	1.00643	0.9224	0.84355	0.99121	0.8798	0.68809	0.65551	0.88081	0.79104	0.85154	0.86944	0.84426	0.84137	0.9827	1.45429	1.77679	1.72937	0.80979	1.06966	0.95106	1.29639	1.47392	1.49663	0.81044	0.84458	0.83796	1.81733	2.05	2.06504	0.79618	0.78752	0.84813	0.83042	0.91219	1.08731	0.9575	0.98496	1.00199	1.91514	2.11925
IPI00026546	PAFAH1B2	Platelet-activating factor acetylhydrolase IB subunit beta	IPI00026546;IPI00976543;IPI00980480;IPI00982701;IPI00974078	2.3318e+08	4	1.42107	1.47828	0.88294	1.0011	1.05165	1.03728	1.00377	1.04563	0.89219	1.36305	1.16392	1.08144	1.06808	1.24725	0.87056	1.12724	1.17128	1.15427	1.48102	0.71275	1.14275	1.1206	0.84268	1.06859	0.58537	0.82321	0.44988	0.5784	0.58014	0.54234	0.61294	0.57901	1.07035	0.77639	0.56912	0.65608	0.70545	0.81743	0.86955	0.81581	0.88695	0.69081	0.80564	0.7226
IPI00026606	SURF6	Surfeit locus protein 6	IPI00026606	1.08718e+08	6	1.8963	1.70547	1.55949	2.24865	1.56602	1.12906	1.58765	1.06459	1.65406	1.05222	0.76096	1.27678	1.68475	1.78459	1.05237	1.03822	1.25795	1.04537	1.72513	1.29781	2.55307	1.30929	0.59947	0.83541	1.17051	1.34309	1.2145	0.7664	0.38183	0.79796	1.06979	0.81599	1.03666	1.26822	1.09011	0.75781	0.95544	0.81356	0.97301	0.79544	1.03232	0.8279	0.98085	1.01579
IPI00026663	ALDH1A3	Aldehyde dehydrogenase family 1 member A3	IPI00026663;IPI00384967;IPI00908927;IPI00909256;IPI00216805;IPI00241238;IPI01011430;IPI01011938	9.19985e+08	26	1.62138	1.58399	1.31909	1.59392	1.41855	1.43283	1.35648	1.3598	1.29277	1.50401	1.27301	1.41557	2.27679	2.12829	2.32371	2.60363	2.29136	1.96547	1.05603	1.08207	1.49443	1.2105	1.17208	1.27279	0.59763	0.47004	0.31187	0.93645	0.26632	0.26191	0.57781	0.43742	1.23922	0.15852	0.26726	0.5134	0.4114	0.389	0.80852	0.99101	0.43991	0.28211	0.33955	0.58219
IPI00026689	CDK1	Putative uncharacterized protein DKFZp686L20222	IPI00026689;IPI00073536;IPI01017942;IPI00985068;IPI00954937	4.59924e+08	9	0.17286	0.18645	1.14345	0.59756	0.42642	0.54524	0.42362	0.73041	30.9608	0.84374	0.80356	0.97423	1.07115	0.58496	0.93385	0.77414	0.86929	0.8914	0.20939	0.19439	21.1824	1.03875	1.00269	1.20445	1.05551	0.99942	0.559	1.27576	1.27807	1.84362	1.22977	2.06293	2.29529	1.45957	1.23206	1.22907	1.20386	1.06064	1.39037	1.16783	1.32155	0.81003	0.76587	0.46673
IPI00026781	FASN	Fatty acid synthase	IPI00026781;IPI01010171	6851093503	102	0.42797	0.4613	0.41841	0.85573	0.85605	0.91843	0.72883	0.73852	0.76178	0.93341	0.86253	0.80345	1.023	0.96492	0.9424	1.10287	1.19989	1.20574	0.66044	1.27555	1.38636	0.77982	0.8401	0.82655	0.84459	0.88458	0.84565	0.52756	0.52978	0.52973	0.64198	0.63878	0.70117	0.57953	0.56916	0.57046	0.56903	0.59601	0.60962	0.68266	0.65582	0.66159	1.42005	1.4357
IPI00026813	FNTA	Farnesyltransferase, CAAX box, alpha, isoform CRA_a	IPI00026813;IPI00607601;IPI00975531;IPI00976845;IPI00981077;IPI01014486	8.49194e+07	5	0.89841	0.61539	0.16165	1.04009	0.66339	0.55732	0.75319	0.77523	0.69596	0.90779	0.69592	1.00348	1.19114	0.85609	0.84781	0.75131	0.82408	1.68549	0.4958	1.08521	0.4762	0.746	0.72764	0.66238	1.14939	1.38465	1.30741	1.78459	1.69193	2.10172	1.21958	0.82511	0.68536	1.71147	1.52455	1.24006	1.59	2.03747	1.31836	1.1932	1.39962	1.30156	0.99537	1.06659
IPI00026824	HMOX2	Heme oxygenase 2	IPI00026824	177746608	7	1.09336	0.85129	1.89018	1.42037	2.10103	1.23601	1.75578	1.1257	1.48941	1.20148	1.07909	1.1498	1.3695	1.29136	1.1969	1.56918	1.31754	1.56035	1.26444	1.32992	1.38584	1.21774	1.57984	1.5072	0.71353	0.71015	0.85034	0.69011	0.69771	0.7621	0.8037	0.20703	0.21748	0.66887	0.5766	0.68586	0.67512	0.50462	0.60419	0.47423	0.43235	1.02006	0.66838	0.72111
IPI00026833	ADSS	Adenylosuccinate synthetase isozyme 2	IPI00026833;IPI00641992	322393898	9	0.84	1.03999	0.79854	2.1629	2.193	1.95342	1.79358	1.67265	1.76289	2.0838	1.82491	1.93574	1.78417	2.10722	1.8885	1.75364	1.6908	1.74254	1.10096	0.66243	0.66832	1.57145	1.55762	1.57497	0.67762	0.77358	0.67122	0.94068	1.05824	0.93931	0.81045	0.83047	0.83576	0.82104	0.8257	0.71917	0.97987	0.84838	0.85665	0.84261	0.94183	0.87278	0.57189	0.53263
IPI00026848	LRPAP1	Alpha-2-macroglobulin receptor-associated protein	IPI00026848;IPI00966982	3.01965e+08	14	1.12358	1.44497	1.12391	1.06388	1.15272	1.0682	2.18443	1.73352	1.55905	0.98389	0.83221	0.84192	0.63619	0.77073	0.72539	1.48303	1.18027	1.14381	0.9406	0.80651	0.90488	1.61781	1.2996	1.47617	0.71589	0.80214	0.73731	0.46396	0.50979	0.50561	1.43611	1.48625	1.39448	0.65072	0.69849	0.60826	0.89481	0.81382	0.66281	0.94688	0.98137	0.81294	2.86358	2.49632
IPI00026942	ERLIN2	Isoform 1 of Erlin-2	IPI00026942;IPI01011577;IPI00973933	3.32288e+08	7	0.96012	0.80829	1.74324	0.79771	1.4257	1.28003	0.98681	1.53723	1.57161	0.73727	1.51243	1.444	1.20997	0.56012	1.12344	0.78151	1.4448	1.14469	0.58014	0.8055	0.78569	0.80011	1.4108	1.31641	1.5927	1.57044	1.7944	0.70783	0.83846	0.83743	1.18833	1.73836	1.69545	0.86069	0.90356	0.93286	1.09356	0.98232	1.00133	0.87957	1.07983	1.38595	2.26349	2.8037
IPI00026944	NID1	Isoform 1 of Nidogen-1	IPI00026944;IPI00384542	6.95796e+07	5	1.32001	2.91203	0.63813	1.45763	3.6822	3.91865	0.92298	5.06188	3.39078	1.17826	1.65825	3.5349	4.02831	0.4981	5.31474	0.97239	3.2031	3.77673	0.77298	1.42078	0.79313	1.30441	1.99449	1.31272	0.77678	0.5822	0.65954	0.44127	1.04153	0.66654	1.42708	1.26333	0.85561	0.82814	0.55609	0.37515	0.87144	0.3986	0.66619	0.80345	0.77002	0.57377	0.86153	0.82814
IPI00026952	PKP3	Plakophilin-3	IPI00026952;IPI00976042;IPI00976615;IPI00983463;IPI00984629;IPI00985204;IPI00984072	1.49508e+08	12	1.03301	0.4555	1.33247	0.55533	1.27369	0.16948	0.18432	0.33958	2.52969	0.49523	0.37162	2.24064	1.25906	0.3991	0.86027	2.37087	0.51158	4.21817	0.30117	0.50167	0.33398	0.47379	0.36387	0.45799	1.46237	3.34775	1.84749	0.83589	1.58874	1.08637	2.39477	2.20967	2.72191	1.10563	1.18529	1.09704	2.26394	1.6758	1.1777	1.7543	1.36233	1.25083	2.97693	2.09541
IPI00026964	UQCRFS1	Cytochrome b-c1 complex subunit Rieske, mitochondrial	IPI00026964;IPI00889196	1221713559	10	1.65144	1.62361	2.02888	0.58133	0.48278	0.63407	0.67941	0.71828	0.79753	0.75857	0.72545	0.72516	0.66818	0.60819	0.66012	0.66091	0.82926	0.73146	1.71458	1.52998	1.48328	0.60636	0.78275	0.97372	1.43247	1.6308	1.47923	0.85974	0.79526	0.78198	1.58556	1.56184	1.8148	1.18052	1.10085	1.16551	1.08714	1.09416	1.10919	1.05447	0.98394	1.0235	2.38432	2.0859
IPI00026970	SUPT16H	FACT complex subunit SPT16	IPI00026970;IPI01010863;IPI00983993	1364214643	29	0.57918	0.57468	0.53868	1.26325	1.13295	1.25363	0.83313	0.96886	1.10005	1.10884	1.53405	1.38817	1.32963	0.99463	1.38549	0.90883	1.00384	1.31243	0.84299	0.69192	0.89061	1.25891	1.47384	1.25684	0.64403	0.55548	0.65499	1.02621	0.93523	1.1497	0.783	0.91527	0.75003	0.81694	0.84296	0.89891	0.78007	0.81049	0.72252	0.93404	0.71558	0.75222	0.54229	0.59278
IPI00027032	LYPLA2	Acyl-protein thioesterase 2	IPI00027032;IPI00514267;IPI00514798;IPI00644956;IPI00876921;IPI00646978	1.49208e+08	2	0.96358	0.53935	1.06309	1.88856	1.33348	1.20059	4.04262	1.49211	1.51924	1.30496	1.00373	2.32655	0.87992	1.10094	1.52485	2.04972	1.90203	2.06234	0.61912	1.66203	2.22365	1.68557	1.28621	2.33821	1.20173	0.62222	0.59016	1.33123	1.46095	1.42665	0.73777	0.65278	2.23438	0.71355	0.68111	0.54708	0.83001	0.92733	0.71801	1.50532	0.83883	0.57561	1.22863	0.88655
IPI00027078	CPD	Carboxypeptidase D	IPI00027078;IPI00921861;IPI00979354	8077862	5	1.08839	1.29421	2.67307	1.12334	1.20617	1.39635	1.50095	1.08817	1.2109	1.25231	0.88105	0.5652	0.93665	1.62952	1.04123	1.08839	1.075	0.72492	1.04333	0.57807	0.73197	0.83628	0.97428	0.9506	1.0638	1.32957	0.7334	0.91343	1.10195	1.13055	0.78386	1.26935	0.72965	1.39893	0.96981	1.5743	1.45212	1.10845	1.18433	1.02634	12.0276	1.34043	1.38457	0.54787
IPI00027096	MRPL19	39S ribosomal protein L19, mitochondrial	IPI00027096;IPI00874009	1.73175e+08	8	1.45125	2.105	1.31892	0.87747	1.00502	0.879	0.88919	0.90823	0.9545	0.72777	0.74079	0.71532	0.63246	0.87503	0.94234	0.78653	0.76492	0.80753	1.01009	1.41405	0.93336	0.92919	0.86933	0.99984	0.97562	1.03693	1.12617	0.68141	0.69989	0.77169	0.73445	0.84357	0.78446	0.73134	0.90892	0.85634	1.13895	1.08394	1.16161	0.79282	0.84364	0.8036	1.41743	1.38465
IPI00027107	TUFM	elongation factor Tu, mitochondrial precursor	IPI00027107	8538309244	28	2.32494	2.31406	2.30907	1.03398	0.8959	0.87139	1.06681	0.92818	0.89401	0.92296	0.83362	0.82031	0.74661	0.58276	0.74297	0.84066	0.73433	0.76387	2.22834	2.51696	2.55815	1.10627	0.86743	0.82445	1.40936	1.32545	1.31874	0.81944	0.89108	0.85549	1.44371	1.43562	1.40751	0.96865	1.01131	0.95342	1.08311	1.03111	0.91743	1.09924	1.0328	1.03754	1.90901	1.9209
IPI00027180	ZMPSTE24	CAAX prenyl protease 1 homolog	IPI00027180	1.4479e+08	7	1.2533	1.10851	0.6841	1.06577	1.70151	1.32859	0.87971	1.54655	1.49397	0.87668	1.37843	1.18725	1.11995	0.8237	1.63206	1.1628	1.93531	1.50816	1.09996	1.24226	1.05856	1.07051	1.58105	1.32012	0.83684	0.62063	0.65596	0.74963	0.83004	0.9376	0.87943	0.96549	0.67859	0.63245	0.64573	0.5058	0.61996	0.58803	0.48882	0.63765	0.69159	0.5949	1.31153	1.0844
IPI00027223	IDH1	Isocitrate dehydrogenase [NADP] cytoplasmic	IPI00027223;IPI00924576;IPI00925000;IPI00927373;IPI00980209	9.94033e+08	15	0.55998	0.5021	0.42101	1.71048	1.21707	1.31225	1.57891	1.25994	1.25365	1.64685	1.47724	1.60316	1.29782	1.55457	1.7862	1.56896	1.33009	1.33454	0.71222	0.17962	0.18278	1.49907	1.06352	1.2172	1.13655	1.0204	0.97877	0.81425	0.78822	0.82037	0.6638	0.7591	0.78656	0.7495	0.80532	0.74289	0.68884	0.64169	0.63015	0.75728	0.66959	0.77886	1.33621	1.18011
IPI00027230	HSP90B1	Endoplasmin	IPI00027230;IPI01012598;IPI00939289;IPI00910360;IPI00556482;IPI01021821;IPI01009458	13577942319	47	1.83695	1.99098	1.58847	1.19408	1.26019	1.09411	1.31074	1.02204	1.20152	1.05733	0.99357	1.09593	1.08288	1.30577	1.10616	1.36454	1.25287	1.30785	1.44826	1.73157	1.79937	1.20248	1.1308	1.08911	0.75258	0.74974	0.7637	0.53702	0.51782	0.54008	1.2118	1.17493	1.27348	0.64646	0.70215	0.68474	0.6853	0.65644	0.76357	0.75886	0.74034	0.72839	1.70611	1.69628
IPI00027232	IGF1R	Insulin-like growth factor 1 receptor	IPI00027232	4.1049e+06	2	2.5809	0.74407	0.8912	0.80379	1.91482	2.99683	0.70567	1.88635	NA	1.11447	1.48573	0.49652	2.53442	0.56783	NA	1.0495	3.6883	NA	1.16817	2.94251	1.73528	0.72538	NA	0.28631	2.34979	2.04105	1.097	NA	0.62853	0.45902	NA	1	0.75361	0.7088	0.63193	0.50598	0.64792	0.5225	0.40876	0.61543	0.86198	0.24874	0.72054	0.69279
IPI00027252	PHB2	Prohibitin-2	IPI00027252;IPI01013219;IPI00797822;IPI01010252;IPI01011178;IPI01011576;IPI01011917;IPI01012506;IPI01013292	5958724327	21	1.15467	1.19557	0.99068	0.77721	0.67673	0.75917	0.8125	0.78023	0.79039	0.71126	0.73702	0.73003	0.64273	0.5548	0.72913	0.71782	0.71767	0.73976	1.4908	1.3086	1.17074	0.85523	0.76359	0.83315	1.95265	2.03863	1.70035	0.9173	0.82861	0.90434	2.61733	2.37765	2.51457	0.99795	1.10876	1.01228	1.08458	1.0554	1.0606	1.23932	1.17458	1.05541	1.83945	1.92297
IPI00027255	MYL6B	Myosin light chain 6B	IPI00027255;IPI00909366	1.06968e+07	2	2.0155	1.13615	1.48023	1.10613	1.48792	1.07752	1.1146	0.78803	1.15284	1.31604	0.73574	0.91691	1.0374	1.26782	1.03641	1.06725	0.96549	1.05648	2.09039	1.09735	1.45133	1.22572	0.70617	0.76503	2.51514	0.45049	0.79566	4.79101	1.45546	1.46612	NA	1	NA	0.73207	1.54747	0.89984	NA	0.54588	0.46585	0.89685	0.40072	0.59064	0.35607	1.35004
IPI00027264	CALB2	Calretinin	IPI00027264;IPI00413067;IPI00220361;IPI00981886	3.21434e+07	7	0.12301	0.91114	NA	0.52408	0.31567	0.65824	NA	0.14767	0.39144	0.17613	0.22064	0.36782	0.40178	0.13488	0.14568	0.40283	0.33031	0.29667	0.05536	NA	1	0.21681	NA	0.06244	1.38875	1.83332	1.38198	5.11665	5.30701	5.8967	4.01002	3.69888	4.14255	5.77212	4.185	5.2024	3.32178	3.09734	3.73144	4.54085	4.75339	5.42649	2.48946	2.08679
IPI00027270	RPL26	60S ribosomal protein L26	IPI00027270;IPI00433834;IPI00007144;IPI00979930;IPI00977345	1462821671	10	1.51904	0.94891	1.26232	1.39799	1.02912	1.1598	1.44689	1.60306	1.53355	1.47363	1.62618	1.56746	1.59085	1.64825	1.96948	1.48276	1.52612	1.48034	1.47248	1.66792	1.41308	1.5543	1.5881	1.4921	0.78191	0.97054	0.81583	0.58741	0.52508	0.55534	0.36269	0.37267	0.37799	0.6342	0.65199	0.68527	0.65194	0.93995	0.88855	0.64201	0.72186	0.8511	0.72614	0.71861
IPI00027350	PRDX2	Peroxiredoxin-2	IPI00027350;IPI00794777;IPI00909207;IPI00375401	5.90954e+08	13	2.14449	0.66871	0.78678	2.57925	2.55172	2.79574	2.64734	2.53177	2.56529	2.08559	2.50354	2.91389	2.39478	1.70749	2.55479	2.67583	2.32178	2.267	1.88862	1.03857	0.61598	2.55479	2.34316	2.35861	0.18614	0.39897	0.82307	0.29724	0.09529	0.08258	0.26738	0.2263	0.20576	0.27834	0.35627	0.11934	0.15944	0.23031	0.18881	0.41793	0.31312	0.10865	0.0848	0.25242
IPI00027442	AARS	Alanyl-tRNA synthetase, cytoplasmic	IPI00027442;IPI00910701	2811544968	29	1.14876	1.13531	1.12864	0.97518	0.8141	0.80136	0.82253	0.7914	0.72484	0.98716	0.94572	0.8735	1.25555	1.27313	1.1984	1.06385	1.05458	1.00739	1.04794	1.33754	1.30673	1.09369	1.10286	1.01854	1.3812	1.50988	1.51235	1.19535	1.09355	1.18905	0.74519	0.71432	0.79241	0.90807	0.8217	0.7968	0.99811	0.92956	0.97274	0.90008	0.93803	0.90047	0.87147	0.83602
IPI00027448	ATP5L	ATP synthase subunit g, mitochondrial	IPI00027448;IPI00983379	7.40907e+08	6	1.60342	1.69637	1.6219	0.82458	0.66481	0.49743	0.89846	0.64954	0.70559	0.7822	0.74706	0.46315	0.53924	0.58301	0.46559	0.85459	0.56919	0.59654	1.7364	1.64619	1.55704	0.95239	0.64479	0.45855	1.52469	1.36652	1.49221	0.82871	0.71216	0.84258	1.57154	1.4889	1.5827	0.95637	0.94111	0.95716	0.91508	0.96459	0.8619	0.86487	0.93792	1.00913	2.00504	2.08712
IPI00027463	S100A6	Protein S100-A6	IPI00027463	1159725689	6	2.3465	1.274	2.3581	2.35438	0.85087	0.9259	2.57564	1.3051	1.34445	1.97641	1.28599	1.67499	1.51888	1.89555	1.4172	2.38504	1.15926	1.18035	1.96535	1.90657	1.3255	2.17585	1.03467	0.94578	0.64015	0.47535	0.3863	0.37287	0.41341	0.36859	0.52825	0.61346	0.67896	0.4654	0.38699	0.20815	0.30822	0.26608	0.32252	0.09131	0.17	0.26385	0.65736	0.65096
IPI00027626	CCT6A	T-complex protein 1 subunit zeta	IPI00027626;IPI00220656;IPI00552590;IPI00908488;IPI00910226;IPI01013273	1214800961	9	0.62856	0.67907	0.54184	0.8463	0.8979	0.98016	0.63072	0.65021	0.68199	0.88939	0.84539	0.93315	1.01618	0.92502	1.01449	0.83728	0.9218	0.94188	0.73941	1.11126	0.945	0.67198	0.75537	0.85539	1.04822	1.14787	0.91985	1.16015	1.20805	1.21643	0.93061	1.22641	0.92324	0.98534	0.88418	0.88752	1.05564	0.92468	1.18179	1.05759	1.32066	1.12543	0.57001	0.62849
IPI00027681	NNMT	Nicotinamide N-methyltransferase	IPI00027681;IPI01013188	3.57204e+07	4	1.8449	0.90048	3.28721	1.262	1.47196	0.80889	1.60313	1.31164	1.54184	1.0609	1.08411	0.55975	1.34786	0.54245	0.74316	2.29052	1.81234	1.37056	3.47784	2.01021	1.51971	1.21747	1.76084	1.30737	0.71487	0.76084	0.72725	0.88589	1.09575	0.8365	0.6008	NA	0.51149	0.99467	0.80414	0.40411	0.40599	0.82774	0.6264	1.05583	0.7135	0.65527	0.65508	0.77162
IPI00027699	PSMD10	Uncharacterized protein	IPI00003565;IPI00027699;IPI00552190;IPI00183104;IPI00552808;IPI00647839	2.77438e+07	3	0.89462	NA	1	1.85238	0.40718	1.47866	2.45767	0.22819	1.76436	1.82905	0.23569	1.42973	1.61081	2.16807	0.81362	1.62175	0.42943	0.31175	1.1768	1.22625	1.63062	1.07529	0.46263	1.01767	NA	1.33191	0.90741	1.00221	1.24076	1.12685	1.58836	2.09896	1.59802	0.91784	0.95206	0.80556	1.06055	0.75505	0.88816	0.99754	1.13674	1.09787	1.28206	0.88809
IPI00027705	PRIM2	Isoform 1 of DNA primase large subunit	IPI00027705	4.24395e+06	3	0.39321	0.86538	6.02457	0.54553	2.44558	0.15284	NA	1	1.29907	0.33316	0.59739	0.66291	1.28323	0.54459	1.8894	0.55198	0.72561	1.37981	0.36091	1.41518	1.83654	0.31102	0.57621	0.51577	1.69359	1.01393	1.58791	1.07977	0.95169	1.47741	NA	1.68529	6.98623	1.51385	1.25502	1.98698	1.37878	1.51467	1.64249	1.94404	1.6406	2.54271	1.13778	NA
IPI00027717	GEMIN4	Component of gems 4	IPI00027717	8.84776e+07	8	1.00684	0.85133	0.79941	0.82983	0.66264	0.66733	0.77927	0.68183	0.68478	0.6882	0.71841	0.59315	0.55604	0.72714	0.61011	1.09466	0.9897	0.87664	1.16136	1.0405	1.0406	0.96843	0.98937	0.83849	1.11844	0.86351	0.79212	1.04816	0.99074	0.94233	1.84899	1.43363	1.53901	0.82168	0.79352	0.73235	1.14539	0.6769	0.8445	1.07885	1.33545	1.25635	1.41195	1.06056
IPI00027728	SLC7A1	High affinity cationic amino acid transporter 1	IPI00027728	5.26506e+07	2	0.47608	NA	0.88878	0.87004	0.51388	0.58706	0.41779	0.49098	0.64963	0.45968	0.43471	0.77018	0.94554	1.07301	1.02119	0.6195	0.71681	0.61752	NA	0.14927	NA	0.35676	0.58987	0.86111	1.53569	1.95756	1.9828	0.94358	1.67006	1.51201	1.74398	1.45363	1.50912	1.33486	1.35252	1.91095	2.03184	1.5389	1.22089	1.39955	1.32724	1.24747	0.93514	0.8687
IPI00027827	SOD3	Extracellular superoxide dismutase [Cu-Zn]	IPI00027827	1.12287e+07	5	4.28947	3.98513	3.39854	1.02005	1.06264	0.93968	1.30492	1.33892	1.56945	0.5259	0.62142	0.53689	0.77968	0.94152	1.06426	0.88379	0.96696	0.80961	2.89501	3.54032	3.75569	0.95225	0.83141	0.97309	NA	1	NA	1	NA	1	NA	1	NA	1	NA	1	NA	1	NA	0.64959	NA	1	NA	1
IPI00027834	HNRNPL	Heterogeneous nuclear ribonucleoprotein L	IPI00027834;IPI00465225;IPI00909466;IPI01012071	1937717436	14	1.31475	1.49471	1.44441	1.45409	1.37389	1.0997	1.31251	1.15875	1.2077	1.43277	1.32047	1.05958	1.34762	1.28122	1.19858	1.32932	1.25709	1.02362	1.32378	1.00995	1.16768	1.59229	1.62584	1.16377	0.77815	0.67931	0.85752	1.02195	0.93921	1.00033	0.62352	0.77048	0.66889	0.93193	0.88215	1.02367	1.00958	0.94543	0.99814	0.93898	0.89149	0.93118	0.99724	0.95224
IPI00027839	CRH	Corticoliberin	IPI00027839	2.23174e+07	6	NA	1.1671	0.52202	1.11848	1.44174	NA	1	0.17284	0.61397	NA	1.66877	1.46111	NA	1.2745	1.87982	0.39838	NA	1.12399	1.64439	2.84472	0.26245	2.13104	1.61049	1.18323	0.63134	0.67755	NA	0.96365	0.91761	0.74411	NA	0.81986	NA	0.95475	0.67729	0.13865	0.51227	0.87245	1.95756	1.04415	0.72493	1.2639	2.80198	2.83731
IPI00027851	HEXA	cDNA FLJ53927, highly similar to Beta-hexosaminidase alpha chain	IPI00027851;IPI00909914;IPI00910542;IPI01013566;IPI00930137	2.0556e+08	12	1.48781	1.66878	1.64794	1.17933	0.98753	1.00631	1.73359	1.43185	1.43937	1.1447	1.03404	1.0023	0.77512	1.05323	0.67783	1.0075	0.72638	0.75964	0.77032	0.25722	0.39145	1.15725	1.09804	0.9623	5.64963	4.88538	5.53771	1.53688	1.78976	1.53081	1.50045	1.73131	1.58466	2.54894	2.38965	2.278	1.47971	1.66147	1.28618	1.3964	1.63757	1.61672	4.04709	3.54428
IPI00027973	PCBP4	Isoform 1 of Poly(rC)-binding protein 4	IPI00006997;IPI00027973;IPI00385206;IPI00386254;IPI00412511;IPI00788617;IPI00978070;IPI00984041;IPI00945164;IPI00945892;IPI00946082;IPI00946687	3.40455e+08	4	0.78024	1.45043	0.50488	0.23684	0.72035	0.6256	0.20766	0.31585	0.48433	0.77429	0.66541	0.25359	0.65908	0.26039	0.34133	0.19899	0.67531	0.31651	1.17383	0.5012	1.85928	0.27919	0.8115	0.55447	0.7309	1.6953	0.73639	5.19643	0.28541	3.71319	1.28621	6.62567	0.75927	2.73677	2.42907	0.6613	5.83806	3.92454	3.10066	3.85393	5.37184	3.03918	2.26532	0.35029
IPI00027983	CDA	Cytidine deaminase	IPI00027983	8.44068e+06	2	NA	1	NA	1	NA	1	NA	1	NA	1	NA	1	NA	1	NA	1	NA	1	NA	1	NA	1	NA	1	NA	1	NA	1	NA	1	NA	1	NA	1	NA	1	NA	1	NA	1	NA	1	NA	1
IPI00027988	CTCF	Transcriptional repressor CTCF	IPI00027988;IPI00556456;IPI00953090	3.55416e+06	2	NA	1.80703	NA	3.07003	0.45929	0.845	0.88999	0.85705	0.81757	2.60444	1.12905	1.13133	1.06769	1.44559	0.51487	1.16371	NA	0.49148	NA	1	0.76343	3.07723	0.63124	1.17816	NA	0.72342	NA	1	0.78412	0.91856	NA	1	NA	1	NA	0.54935	NA	1	1.8691	NA	1	NA	1	NA
IPI00028004	PSMB3	Proteasome subunit beta type-3	IPI00028004	1.74181e+08	4	0.65356	0.67881	0.0815	1.23073	1.92268	1.75247	1.27415	1.99263	2.06482	1.20548	2.15331	2.22777	2.07182	1.29683	2.26161	1.02334	1.74472	1.64413	0.66316	0.24193	0.19274	1.04032	1.36633	1.38563	0.82324	0.72286	0.67456	1.58893	1.71761	1.41174	0.4266	0.47814	0.48489	1.06584	1.0877	0.83286	0.84724	0.88845	0.82508	0.95298	0.96873	0.8269	0.52401	0.49611
IPI00028005	NUP107	Nuclear pore complex protein Nup107	IPI00028005;IPI00448974;IPI01011062;IPI01010608	4.0887e+08	14	1.37762	1.41281	1.07096	0.72019	0.59203	0.75327	0.66963	0.85104	0.71892	0.69482	0.78235	0.77194	0.91574	0.73772	0.84287	0.80872	0.76578	0.92241	1.19073	1.21855	1.19986	0.86537	0.88385	0.92819	1.22826	1.41867	1.23852	0.93092	1.0578	1.10177	1.32269	1.2846	1.35166	1.03876	1.13401	1.06332	1.02273	1.44416	1.0524	1.02508	0.88815	1.16987	1.45053	1.63825
IPI00028055	TMED10	Transmembrane emp24 domain-containing protein 10	IPI00028055;IPI00911085	5.85973e+08	9	1.24339	0.87981	1.21305	0.78602	0.84352	0.86539	0.75498	0.83697	1.07618	0.67107	1.01396	0.87952	0.78042	0.72476	0.8913	0.97877	0.9221	1.08054	0.91362	0.866	0.94339	0.79586	0.82599	0.91383	0.98244	1.13385	1.02936	0.80961	0.65677	0.63193	1.85451	1.90811	1.97807	0.65897	0.62804	0.70793	0.6335	0.74305	0.682	0.7792	0.70744	0.82838	1.26211	1.23872
IPI00028083	EIF2B2	Translation initiation factor eIF-2B subunit beta	IPI00028083	1.34682e+08	7	0.97895	1.6029	0.77645	1.17582	1.07008	1.10758	1.11909	0.97235	1.09164	1.07027	1.25068	1.44212	1.33689	1.09734	1.46918	1.32847	1.02211	1.06367	1.11131	1.36344	1.48272	1.00656	0.87662	1.14661	0.98326	1.09585	1.03905	0.87875	0.87711	1.0794	1.00059	0.89582	0.7959	1.2214	1.33486	1.1984	1.22915	1.0589	0.85423	1.03305	1.06846	1.04364	1.22482	1.20462
IPI00028091	ACTR3	Actin-related protein 3	IPI00028091;IPI00908396;IPI01012480;IPI01012955;IPI01013413;IPI00916399;IPI00916540;IPI00007068;IPI00892652;IPI00936769;IPI00554433;IPI00642069;IPI00946655	1065923117	14	0.55738	0.61578	0.61825	1.24919	0.9863	0.9512	1.23683	0.88507	1.00218	1.1321	0.88206	0.93211	0.98719	1.19162	0.93753	1.16233	0.85106	0.94021	0.58324	0.55553	0.64773	0.96708	0.83045	0.66122	1.11046	1.1414	1.12235	1.53121	1.6011	1.44277	1.20028	1.40438	1.20614	1.374	1.36893	1.44132	1.22145	1.34224	1.32583	1.54338	1.74249	1.49318	0.87798	0.86578
IPI00028109	DPY30	Protein dpy-30 homolog	IPI00028109;IPI00893184;IPI00893460	6.51383e+07	4	1.53701	1.54472	1.93322	1.06797	0.36687	0.28289	1.20634	0.25962	2.29527	1.0485	2.55925	0.24872	0.33914	0.95673	0.48929	1.41103	0.30937	0.36375	1.80226	2.41634	1.53751	1.20371	0.41537	0.38129	1.53002	1.14014	1.53151	1.5974	1.66179	1.33402	1.74329	1.86342	0.84155	1.54398	1.56728	1.40528	2.33576	2.38864	1.54585	2.0647	1.87707	2.35361	1.41172	1.22873
IPI00028116	KDELR1	ER lumen protein retaining receptor 1	IPI00018248;IPI00028116;IPI00074234;IPI00450783	1.59396e+06	2	NA	1	NA	0.88312	2.15202	1.82677	0.7476	3.06302	2.20855	NA	2.02774	3.52673	1.911	0.24347	4.65917	NA	1.44845	2.75351	NA	1.50454	NA	0.74683	2.08554	2.21248	0.58726	1.11536	NA	0.53099	1.09188	0.6435	0.82103	NA	1	0.15441	0.19232	NA	0.6382	NA	1	NA	1	NA	0.2421	0.42883
IPI00028122	PSIP1	Isoform 1 of PC4 and SFRS1-interacting protein	IPI00028122;IPI00333317;IPI00643781	1366658047	18	2.28058	2.62944	2.71598	2.05817	1.55738	1.33809	1.22713	1.26308	1.06081	1.86303	1.66917	1.48207	1.46706	1.96072	1.60512	0.9437	0.89547	0.81581	1.50766	0.6264	0.93932	1.77609	1.3859	1.30737	0.97828	0.81606	1.08313	0.90411	0.84337	0.9713	0.72008	0.60875	0.4707	1.00716	1.02245	0.96696	1.55742	1.43077	1.2751	1.05665	0.84947	0.90453	1.29029	1.26465
IPI00028264	EXOC8	Exocyst complex component 8	IPI00028264	3.93998e+07	4	1.00003	NA	4.89612	1.17977	0.83489	1.13239	0.75673	1.09705	1.14732	0.89935	0.94676	0.94885	2.73417	0.66324	1.54917	0.73402	0.70742	0.7599	2.46675	0.95858	1.74853	0.72031	0.74287	1.0046	1.18152	0.95904	0.91593	0.88178	1.05919	0.59366	1.05475	0.76341	0.50061	1.29578	1.31156	1.02661	1.21003	1.01855	0.91876	1.15365	1.08191	0.89984	0.80091	0.95574
IPI00028277	FTO	Isoform 1 of Alpha-ketoglutarate-dependent dioxygenase FTO	IPI00028277;IPI00845477;IPI00945698	2.05458e+07	3	0.82977	0.9935	0.92945	1.44867	1.31517	1.24034	1.15451	1.03999	1.12234	1.30523	1.31378	1.21835	1.29662	1.65207	1.26749	1.46975	1.2195	1.04332	0.97353	0.34152	0.68832	1.22087	1.01052	1.1604	0.76217	0.51755	0.52368	1.29414	1.49233	1.24617	1.05753	0.53501	2.2254	1.69602	1.60521	1.53838	1.17705	1.39933	0.99728	0.87549	0.88491	1.0443	0.60996	0.46687
IPI00028279	TSPYL5	Testis-specific Y-encoded-like protein 5	IPI00028279	3.3103e+07	8	NA	0.40927	1.06644	0.69757	0.21569	1.06646	1.06395	0.9301	1.18048	NA	0.49184	NA	0.21773	NA	1.11507	1.09379	0.18802	1.11392	NA	0.52932	0.90111	1.05458	0.94774	1.18964	1.98477	1.66911	1.3973	1.41981	1.76642	1.63959	0.62159	0.89282	0.44516	1.62193	1.61512	1.40189	1.65515	1.92456	1.34023	1.63816	1.6251	1.57427	1.51382	1.28618
IPI00028366	SETD7	Histone-lysine N-methyltransferase SETD7	IPI00028366;IPI00967470	7.67401e+07	3	0.84048	0.41954	1.46637	1.07139	1.02779	0.94948	1.12616	0.87405	0.8735	0.99842	0.57872	0.86291	0.87129	0.86476	1.03759	1.17632	0.77391	0.85673	0.67769	1.12128	1.59527	1.1717	0.81614	1.54165	0.5718	0.82391	0.70551	0.8319	0.60118	0.7317	0.52193	0.52048	NA	0.82525	0.61631	0.63699	0.56918	0.91051	0.54195	0.65545	0.56203	0.77927	NA	0.87971
IPI00028376	TIMM8A	Mitochondrial import inner membrane translocase subunit Tim8 A	IPI00028376	123615887	2	2.42342	2.02612	1.45639	1.16587	1.03237	1.1521	1.41355	1.24748	1.22821	1.14765	1.0735	1.19693	0.88734	1.01218	1.07148	0.90026	0.75867	0.79045	1.41995	0.34445	0.31332	0.94827	0.91518	0.89406	1.70179	1.31205	1.9987	1.32642	1.08857	1.03548	0.87057	0.73151	0.54202	1.28166	1.3385	1.36003	1.55711	1.86343	1.42724	1.14059	1.34774	1.45434	1.05921	1.04047
IPI00028387	DDRGK1	Isoform 1 of DDRGK domain-containing protein 1	IPI00028387;IPI00375407	7.6523e+07	6	0.57282	0.48395	0.17344	0.65837	0.73123	0.59122	0.58321	0.72751	0.53709	0.62084	0.61829	0.8152	0.57903	0.59105	0.77511	0.89185	0.71936	0.51927	0.28911	0.75009	0.44121	0.68954	0.63023	0.50787	1.23524	1.32842	1.08651	1.51268	0.94665	1.38103	1.99109	1.99828	2.59734	1.3287	1.34902	1.77527	4.68023	1.42774	1.39442	1.73161	1.43897	2.92055	1.46504	1.75771
IPI00028390	MRPL34	39S ribosomal protein L34, mitochondrial	IPI00028390	5.08223e+07	2	0.78912	0.88183	0.65118	1.03261	0.96392	1.29409	1.11588	1.48361	1.51632	1.01981	1.11273	0.70579	0.97497	1.10704	0.67683	0.62442	0.85041	0.6857	0.63023	0.4584	0.76128	0.836	0.89659	1.11577	1.04655	1.31331	1.04636	1.07834	0.61621	0.88996	NA	0.68345	1.05138	1.12361	1.13764	0.90926	1.2864	1.94176	1.64798	0.98741	1.19511	1.17523	0.66845	0.95225
IPI00028481	RAB8A	Ras-related protein Rab-8A	IPI00028481;IPI00909683	131964692	5	0.52519	0.55838	0.57116	1.12332	1.12579	0.95891	0.99968	1.05416	0.88325	1.28271	1.32142	1.31371	1.08727	1.11099	1.38748	1.34362	1.7408	1.37879	0.47541	0.46594	0.52252	1.3868	1.54316	1.22201	0.3988	0.56546	0.96336	1.09332	1.36922	0.95845	1.18554	1.15377	1.00422	1.15045	1.09538	0.98992	0.82455	0.86841	1.01211	1.11505	1.0761	0.96287	0.46952	0.51985
IPI00028491	AGPAT5	1-acyl-sn-glycerol-3-phosphate acyltransferase epsilon	IPI00028491	2.41183e+07	2	3.02218	NA	1.56106	0.63676	0.29035	NA	0.5736	NA	1	1.38514	NA	1	NA	0.27377	NA	0.72533	1.03896	NA	1.79621	2.43357	1.49332	0.86598	0.51783	NA	0.5794	0.52498	0.62099	0.29417	0.12994	0.24239	0.82391	0.90284	0.87221	0.44845	0.61131	0.63342	0.6069	0.62318	0.61198	0.42069	0.55563	0.43411	0.91844	1.03994
IPI00028635	RPN2	Dolichyl-diphosphooligosaccharide--protein glycosyltransferase subunit 2	IPI00028635;IPI00383680;IPI00936387;IPI00941764;IPI00552146;IPI00552972;IPI00552307	1084116038	21	1.00107	0.97159	1.22032	0.97197	1.37244	1.44639	0.9205	1.42423	1.32725	0.94758	1.44856	1.01296	1.34328	0.90079	0.94437	0.80369	1.42042	1.34991	1.38501	1.15983	1.21887	0.94212	1.44572	1.5847	1.01815	1.14139	0.8389	0.67192	0.46832	0.62485	1.38436	0.87167	1.09005	0.65611	0.58838	0.8793	0.73537	0.53551	0.67662	0.6809	0.57735	0.60698	1.2282	1.1098
IPI00028670	INHBA	Inhibin beta A chain	IPI00028670	8.24945e+06	2	1.42509	0.18731	NA	0.79285	1.02003	1.05803	2.28805	1.04165	1.0401	0.95888	0.60183	1.86777	0.73755	0.99083	1.00657	1.89501	1.06494	1.15767	1.0204	0.96506	0.68732	0.91165	0.67988	0.9387	NA	1	NA	1.49474	0.54291	NA	1.67885	0.42798	1.53312	1.26373	1.55878	NA	1.24683	NA	1	NA	0.20063	NA	1.49239	1.56769
IPI00028931	DSG2	Desmoglein-2	IPI00028931	9.65621e+07	18	0.82939	0.38154	0.86289	0.76054	0.90256	0.73557	0.40924	0.53341	1.05901	0.85879	0.87422	1.04086	0.40288	0.61558	0.51499	0.63249	0.69363	0.87336	0.88073	0.70907	0.44749	1.60288	0.68845	1.12755	0.35017	0.22843	0.23142	0.33295	0.3954	0.38556	2.2326	0.53607	2.1815	0.42011	0.3566	0.66416	0.33543	0.21081	1.67547	0.42557	0.3148	0.38868	0.79824	0.67495
IPI00028955	BOP1	Ribosome biogenesis protein BOP1	IPI00028955;IPI00741996;IPI00979937	4.67165e+08	14	1.22463	1.40977	0.77912	1.09271	1.10817	1.06966	0.91262	0.93177	0.80502	0.77455	0.79274	0.80115	0.83208	0.7936	1.1023	0.88846	0.79739	0.84676	0.97722	1.10553	1.21248	1.17466	1.07262	0.95561	1.40775	1.37797	1.37111	1.07321	0.97845	0.88591	0.40743	0.35936	0.50651	0.79785	0.84046	0.82683	0.96422	1.09991	1.09534	0.71218	0.70306	1.09918	0.71697	0.90744
IPI00028980	URB2	Unhealthy ribosome biogenesis protein 2 homolog	IPI00028980	7.74903e+06	3	2.50956	1.85389	NA	1.07865	1.30466	0.9676	0.44731	0.51641	0.80457	0.7061	1.25001	0.5582	1.0395	0.59104	0.91311	0.96169	1.17547	0.94615	0.64784	1.57169	0.61415	0.91867	0.93785	0.93262	1.54924	1.35513	1.23673	1.17904	0.80614	1.1111	0.84978	4.05044	3.46839	0.8635	1.33843	0.60316	1.80427	1.48409	1.50094	0.4869	2.39475	1.18572	1.68594	1.04809
IPI00029012	EIF3A	Eukaryotic translation initiation factor 3 subunit A	IPI00029012;IPI01014951;IPI00979395;REVERSED_IPI00004273;REVERSED_IPI00009604;IPI00011138;REVERSED_IPI00013773;REVERSED_IPI00023409;REVERSED_IPI00074183;IPI00082830;REVERSED_IPI00145805;REVERSED_IPI00218901;REVERSED_IPI00218902;REVERSED_IPI00218904;REVERSED_IPI00218906;REVERSED_IPI00218907;REVERSED_IPI00220592;REVERSED_IPI00220593;REVERSED_IPI00220594;REVERSED_IPI00236575;REVERSED_IPI00304740;REV…	1889055685	45	0.67671	0.57449	0.65799	1.27589	1.04054	1.11388	1.22105	0.9938	1.03302	1.05068	0.92872	0.98162	1.07619	1.21291	1.11649	1.26095	1.07455	1.11516	0.75457	0.66263	0.63324	1.03206	0.85927	0.95602	0.90679	0.91136	0.95203	1.1358	1.14266	1.11987	0.66411	0.67289	0.76799	0.82583	0.86815	0.86524	1.0372	0.98646	1.04474	1.1672	1.21415	1.24036	0.5171	0.57276
IPI00029015	KDSR	3-ketodihydrosphingosine reductase	IPI00029015;IPI00640823	2.95288e+07	3	1.13628	1.8261	0.7611	1.14655	1.47687	1.54816	1.21189	1.46063	1.4507	1.1892	1.91643	2.41953	2.2775	1.28126	2.64801	2.01273	1.86159	2.34034	1.56643	1.12869	1.43027	1.29729	1.71819	1.74914	1.03393	0.89066	0.99046	0.59086	0.60492	0.55709	1.08725	0.94861	0.82264	0.3708	0.35651	0.4582	0.5825	0.47952	0.41144	0.51534	1.01763	0.79335	1.07735	1.3065
IPI00029046	MLEC	Malectin	IPI00029046;IPI01009959;IPI01012626;IPI01010337	2.18675e+08	8	1.20124	1.09045	0.88443	1.02007	0.81795	0.9403	1.04778	1.11568	0.93786	1.14432	0.85128	1.39436	1.13478	0.71467	1.02961	1.19756	1.03084	1.41424	1.81851	2.02636	1.82199	1.19103	0.93064	0.92632	1.01238	1.02156	0.93035	0.71474	0.63557	0.56832	1.14095	0.98021	1.06685	0.78928	0.79679	0.66365	0.62167	0.78786	0.73606	0.68589	0.62078	0.67603	1.55457	1.55231
IPI00029056	SEPHS1	Selenide, water dikinase 1	IPI00029056;IPI00980968;IPI01013430;IPI00640051;IPI00640517	2.3383e+07	3	0.80259	0.60829	3.36903	0.76385	1.34245	1.13633	0.87056	0.70296	1.22455	0.90749	1.24986	0.55798	1.07093	0.78537	0.75893	1.0778	0.55671	1.10786	1.44217	1.71402	0.54318	0.53266	1.15734	1.67976	1.21372	0.81982	1.43066	1.25799	1.15795	1.12524	0.98847	0.75708	0.78031	1.08817	1.26813	1.92665	1.4347	1.24616	1.44113	0.94769	1.47968	1.45178	0.55685	0.62586
IPI00029079	GMPS	GMP synthase [glutamine-hydrolyzing]	IPI00029079;IPI00945620;IPI01013391	9.60389e+08	23	0.82643	0.75016	0.83177	1.19097	1.43629	1.64516	0.90135	1.43312	1.27317	1.07921	1.43458	1.50515	1.77191	1.29501	1.53505	1.02961	1.55541	1.56977	0.7525	0.60916	0.64609	1.30767	1.66397	1.79027	0.90152	0.7835	0.84332	1.42952	1.44705	1.40139	0.96225	1.09509	1.06651	1.06311	1.13873	0.99589	0.96879	0.92141	0.88617	1.08219	0.93146	0.97104	0.65989	0.55118
IPI00029081	LIG3	Isoform Alpha of DNA ligase 3	IPI00000156;IPI00029081	1.00932e+08	9	2.35674	2.70463	1.34606	1.14734	0.975	0.77792	1.05712	1.02451	0.98594	0.95348	1.07279	1.24633	1.23278	1.29702	1.09597	0.91638	1.09764	1.04885	2.0168	2.53403	2.63281	1.15285	1.21113	1.28226	0.72142	1.38903	0.6863	1.09695	0.70937	0.70098	0.88706	1.59803	0.8457	0.81243	0.87757	0.73644	0.66918	0.71008	1.12051	0.8772	0.91216	0.82222	1.30631	1.31619
IPI00029111	DPYSL3	dihydropyrimidinase-related protein 3 isoform 1	IPI00029111;IPI00872788;IPI01014594;IPI00975764	6.25684e+08	10	0.31056	0.4881	1.29672	0.91767	0.74998	0.71126	0.67007	0.47881	0.50236	0.93174	0.79106	0.7233	0.73936	1.03197	0.71338	0.8072	0.76382	0.71066	2.17302	1.03366	1.12708	0.74019	0.65796	0.62614	2.02446	2.12513	2.11868	2.60102	2.42842	2.4899	2.72016	2.69165	2.92618	3.57571	3.39449	3.38128	2.76972	3.04456	3.07591	3.61112	3.27298	3.78522	1.31983	1.36958
IPI00029114	ICT1	Peptidyl-tRNA hydrolase ICT1, mitochondrial	IPI00029114	1.5304e+08	6	1.12096	0.99893	3.97825	1.08093	0.58675	0.62201	1.20374	0.88653	0.59524	0.87362	0.57573	0.84783	0.78702	0.89162	0.79382	0.88577	0.68027	0.6954	1.15798	1.02961	1.0171	0.93291	0.77329	0.85067	0.99856	1.00802	0.95499	0.84046	0.78631	0.71111	1.05145	0.94422	0.96416	1.01509	0.81355	0.9902	1.08111	1.20015	1.06869	0.96743	0.95244	1.16619	1.33096	1.41422
IPI00029133	ATP5F1	ATP synthase subunit b, mitochondrial	IPI00029133;IPI00456747	1323564297	12	1.40063	0.9413	1.35634	0.73437	0.90958	1.02647	0.78345	0.94132	1.06322	0.73353	0.9087	0.7704	1.02321	0.51867	0.78537	0.73885	0.98544	1.06237	1.19873	1.25564	1.1457	0.71521	1.00362	1.18503	1.1022	0.96497	1.15986	0.68964	0.82856	0.75734	1.42982	1.52073	1.5706	0.96258	0.85291	0.88017	0.83646	0.91039	0.89563	1.00214	1.0716	0.93139	1.52529	1.48327
IPI00029175	KIAA0196	WASH complex subunit strumpellin	IPI00029175;IPI00976079;IPI00976414	6.1139e+07	8	0.92927	0.96281	NA	0.67235	0.70884	0.93429	0.8084	1.2648	1.15821	0.78736	1.09585	1.09642	1.35581	0.84921	0.79523	0.86517	0.96532	0.83067	1.26899	1.30424	1.28561	0.91211	1.17183	1.60774	1.30608	1.15247	1.20091	0.96345	0.52046	0.77329	1.19383	1.01324	1.47723	1.1514	0.84338	1.31864	0.88157	1.2993	0.90667	1.21123	0.84433	1.28081	1.13637	1.50622
IPI00029264	CYC1	Cytochrome c1, heme protein, mitochondrial	IPI00029264	4.93629e+08	9	0.79677	0.91878	0.52882	0.63348	0.90867	0.59301	0.90578	0.74646	0.59437	0.8232	0.50423	0.52552	0.57142	0.61292	0.33085	0.68265	0.50804	0.4897	1.30957	0.81114	0.81844	0.83527	0.7201	0.62984	1.1941	1.25744	0.96762	1.21217	1.00348	1.02693	1.87089	2.0227	2.32939	1.29439	1.06671	0.9793	1.2026	1.18118	1.59006	1.18492	1.40663	1.05348	1.79174	1.6831
IPI00029267	SNRPB2	U2 small nuclear ribonucleoprotein B''	IPI00029267	3.27881e+08	4	1.02117	1.18165	1.03399	1.3938	1.54618	1.30847	1.27825	1.22516	1.14715	1.16757	1.43583	1.14992	1.45393	1.24938	1.4552	1.05597	1.17055	1.1052	1.14578	0.66894	0.61959	1.13229	1.28588	1.18167	0.92185	0.91499	0.885	1.35819	1.52814	1.39332	0.75575	0.69227	0.69902	1.10297	1.12974	1.03979	1.23315	1.1578	1.16507	0.93426	0.88987	0.8672	0.8136	0.83825
IPI00029275	MFI2	Isoform 1 of Melanotransferrin	IPI00029275;IPI00218301;IPI00926464	6.2781e+07	14	3.18905	4.04048	2.46099	2.34495	1.13506	0.99233	2.67863	1.18226	1.41162	2.34239	1.36518	1.21657	0.95055	1.77857	0.78884	1.9377	0.82142	0.72365	2.92725	1.67353	2.30776	2.19275	0.67657	0.89844	0.84497	0.61891	0.74042	0.47425	0.17778	0.47799	0.83589	0.7145	0.71941	1.05013	1.48754	1.43345	1.03802	1.13323	0.92617	1.10238	1.19924	1.19015	1.34949	1.15829
IPI00029422	KIF20A	Kinesin-like protein KIF20A	IPI00029422;IPI00968120;IPI00966200;IPI00966446	1.66349e+07	3	1.38361	1.12511	NA	1	NA	1	NA	1	NA	1.41749	NA	1	NA	1	NA	0.9215	0.97382	0.76342	0.39987	1.04853	1.91804	NA	0.35427	NA	0.5153	1.04121	0.44802	0.77698	0.87614	0.76167	3.88259	2.29817	2.40715	0.9234	0.88312	0.65603	0.74379	0.45471	0.71071	1.35125	2.39632	1.65365	0.75744	0.95761
IPI00029444	C12orf10	UPF0160 protein MYG1, mitochondrial	IPI00029444;IPI00304163;IPI01021265;IPI01021558;IPI01021704	328768485	9	1.47423	1.23557	0.97769	1.50613	1.33338	1.428	1.65437	1.46959	1.51898	1.76193	1.43949	1.3575	1.41857	1.60068	1.11645	1.22332	1.52644	1.43973	1.5459	1.19803	0.86646	1.20771	1.34184	1.12367	0.68006	0.63053	0.72429	1.14007	1.11859	1.1369	1.2009	1.0166	0.91453	0.68874	0.77027	0.88918	0.67512	0.85395	0.77339	0.95589	0.8402	0.98223	0.47232	0.57967
IPI00029469	ACTR1B	Beta-centractin	IPI00029469;IPI00917682	1.64122e+07	2	1.1966	0.97302	NA	1.52086	1.18869	1.04908	1.63227	1.62016	1.83718	1.82688	2.36767	1.96029	2.04013	1.07737	1.53298	1.6433	1.63035	1.93063	1.13129	0.62317	1.093	1.61068	1.27102	0.91495	0.76282	0.69083	0.75529	NA	1	0.53455	0.60155	0.98172	0.70971	1.0361	1.02815	0.97654	0.88414	1.02	0.95521	1.14971	1.32109	1.11967	0.62313	0.85117
IPI00029473	C17orf75	Protein Njmu-R1	IPI00029473	1.26148e+07	2	2.07753	1.90688	0.78677	1.37776	0.80432	0.90392	0.92596	0.90235	0.7995	1.3229	1.10929	1.32118	0.95128	1.7365	1.74117	1.2514	1.10753	1.21255	1.39535	1.65627	1.20853	1.41286	1.18025	0.56201	0.81184	0.80392	0.97319	0.78827	0.34092	0.50646	0.81449	0.41677	0.6663	1.07548	1.07154	0.82062	1.03495	1.10383	1.20883	0.45204	1.38256	0.86267	1.81879	3.07811
IPI00029534	PPAT	Amidophosphoribosyltransferase	IPI00029534;IPI00556497;IPI00967713;IPI00967985	1.07984e+08	7	0.64601	0.86397	0.60814	0.76538	0.87893	0.594	0.61564	0.52524	0.72275	0.90705	0.74945	0.72203	0.69643	0.72149	0.78052	0.80692	0.70335	0.7452	0.53634	0.54543	0.56078	0.65943	0.7348	0.76734	1.086	1.12838	0.89061	1.3006	1.34755	1.26203	0.88435	0.68914	1.59312	0.7529	0.85553	0.694	0.88795	0.55286	0.77293	0.72735	0.76834	0.78325	0.80889	0.75546
IPI00029557	GRPEL1	GrpE protein homolog 1, mitochondrial	IPI00029557;IPI00909181	1038485264	11	0.97361	1.00422	0.65759	0.59867	0.89907	0.85316	0.59527	0.73748	0.77653	0.50244	0.76526	0.90738	0.69584	0.56319	0.92313	0.62052	1.04249	0.90966	0.96115	1.13019	1.23894	0.66104	0.85474	0.92988	1.09396	1.5609	1.29952	1.05505	1.02575	1.00753	2.06948	1.68176	1.86985	1.03864	0.95093	1.03315	0.92461	1.17025	1.17778	1.1706	1.24569	1.1919	1.59048	1.66671
IPI00029601	CTTN	Src substrate cortactin	IPI00029601;IPI00062884;IPI01013939;IPI00791680;IPI00746806;IPI00977878;IPI00983145;IPI00981988	1781904228	29	0.88259	0.73048	0.80324	1.56099	1.6029	1.58323	1.89403	1.82584	1.70002	1.77827	1.56296	1.52221	1.47556	1.77656	1.35249	1.23985	1.18638	1.12223	0.74977	0.41602	0.47584	1.38316	1.18915	1.32144	0.98628	0.90097	1.10493	1.09399	1.04645	1.08676	0.5729	0.58369	0.62315	1.25995	1.27015	1.18702	1.15754	1.20806	1.28408	1.03261	1.07218	1.11245	0.6697	0.64701
IPI00029623	PSMA6	Proteasome subunit alpha type-6	IPI00029623;IPI00867679	580123363	10	0.87885	1.02884	0.43865	1.82302	2.10215	2.16668	1.49138	2.00333	1.75179	1.82955	2.14085	1.93565	2.20229	1.8878	2.38739	1.59065	1.66645	1.60031	0.95314	0.2098	0.25219	1.06337	1.57968	1.66235	0.45215	0.53073	0.47079	1.57701	1.4493	1.65371	0.39298	0.43679	0.47896	0.9062	0.97021	0.86082	0.5841	0.6227	0.67023	0.63812	0.56988	0.56021	0.32205	0.47101
IPI00029629	TRIM25	E3 ubiquitin/ISG15 ligase TRIM25	IPI00029629	6.41362e+08	14	1.42361	1.06346	1.0467	1.00699	0.80846	0.79969	0.87669	0.89439	0.94996	0.81834	0.98329	1.0234	0.95536	0.9358	0.94711	1.04415	0.9291	0.963	1.12118	1.07985	1.06895	0.78476	0.96535	0.84224	0.83944	0.7871	0.8862	0.98185	1.20723	1.13212	1.17651	0.98902	0.89089	0.9955	1.13415	1.01415	1.01616	1.02041	0.84685	1.0191	0.90656	1.03357	0.4499	0.54814
IPI00029631	ERH	Enhancer of rudimentary homolog	IPI00029631	6.18938e+08	3	0.82303	0.30973	0.91477	1.16036	1.05023	0.81164	0.92134	0.75653	0.82339	1.1979	0.77245	0.8149	0.88722	1.25242	1.06224	0.91672	0.81812	0.78364	1.00073	0.57919	0.66688	0.94861	0.9109	0.75508	1.36872	1.21558	1.26799	1.33355	1.61583	1.54796	0.70823	0.63117	0.61861	1.63389	1.43664	1.61889	1.51369	1.51767	1.46209	1.33823	1.40088	1.39425	2.08592	2.04283
IPI00029665	MMAB	Cob(I)yrinic acid a,c-diamide adenosyltransferase, mitochondrial	IPI00029665;IPI01013400;IPI00789857;IPI01015415;IPI01015747	4.37887e+07	4	2.51733	2.68603	1.77538	1.12142	0.6964	0.73499	1.21234	0.80762	0.92131	1.0447	0.73129	0.92674	0.86781	0.93728	0.89438	1.18758	0.77996	0.91596	1.68643	2.06327	2.73928	1.26571	0.827	0.90157	2.36387	2.03159	1.47485	0.5451	0.91647	0.68317	1.60036	1.31209	1.36838	1.05084	1.47218	0.82936	1.17796	0.77712	1.0149	0.87388	1.10342	0.68724	2.43736	2.00605
IPI00029731	RPL35A	60S ribosomal protein L35a	IPI00029731;IPI00793102;IPI00926288;IPI00926495	1.02968e+08	5	1.66913	1.92917	0.89183	0.83384	3.85131	2.54467	0.65541	4.41189	3.13378	0.983	4.30348	3.20083	3.69425	0.54388	3.7325	0.68191	3.44021	2.34788	1.63928	1.96615	3.30667	1.19552	3.20891	2.55472	0.69473	0.65574	0.5768	0.43432	0.47778	1.3484	0.78058	0.54999	0.5748	1.55741	0.96874	0.59251	1.10623	1.08694	0.52879	1.2278	0.49416	0.45496	0.8183	0.76845
IPI00029744	SSBP1	Single-stranded DNA-binding protein, mitochondrial	IPI00029744;IPI00922415;IPI00947310;IPI01014556	3.32795e+08	6	0.85182	0.27967	1.05231	1.31109	0.45151	0.72365	1.48246	0.92732	0.33364	0.34777	1.43521	1.33358	0.7831	1.22901	1.2213	0.41225	0.6949	1.1146	1.34958	2.85999	2.21032	0.91623	0.39424	0.69798	2.83842	2.61128	2.96698	0.69313	0.77424	0.74016	5.1509	5.15778	5.38986	0.96532	0.84085	0.87567	0.99239	0.94735	0.8306	1.8694	1.79362	1.92285	3.88145	3.95386
IPI00029764	SF3A3	Splicing factor 3A subunit 3	IPI00029764;IPI00908449	684309948	14	0.99062	1.24052	1.0329	1.23974	0.9743	0.94505	1.04671	0.79541	0.8961	1.09282	0.90516	0.88509	0.94277	1.19832	0.94944	1.03321	0.76644	0.79089	1.06827	1.07659	1.00676	1.09121	0.86565	0.86182	0.98919	1.09247	1.01953	1.43003	1.43633	1.42749	0.61513	0.6839	0.76078	1.30868	1.2515	1.30041	1.2518	1.36171	1.39686	1.18051	1.22072	1.11199	0.86357	0.88753
IPI00029817	NEU1	Sialidase-1	IPI00029817;IPI00978251	2.30815e+08	7	0.47281	0.66641	0.574	0.96777	0.46395	0.36931	0.58087	0.54678	0.41484	0.54327	0.3309	0.35882	0.79259	0.95676	0.35333	0.40548	0.53368	0.3427	0.36839	0.24842	0.43978	0.35262	0.40037	0.67616	0.89974	0.80841	1.08671	0.96139	0.83277	0.9386	1.63268	1.18751	1.60352	1.75938	1.67073	1.46386	1.30984	1.40506	1.0124	3.41785	2.87602	1.69879	1.37972	1.36293
IPI00029997	PGLS	6-phosphogluconolactonase	IPI00029997	476753778	11	0.704	0.79774	0.65535	1.61174	1.56108	1.54091	1.78632	1.65783	1.80527	1.81763	1.7797	1.70334	1.55962	1.57051	1.61447	1.43533	1.44514	1.30711	1.23071	0.57982	0.41443	1.43039	1.26435	1.37312	1.24371	1.15931	1.29354	1.33561	1.21342	1.19633	1.30012	1.25334	1.16302	1.68444	1.58996	1.55956	1.25273	1.231	1.23378	1.50749	1.46361	1.46551	0.80419	0.8979
IPI00030098	FAM50A	Protein FAM50A	IPI00030098;IPI00015912;IPI00877867	6.90928e+07	3	0.83133	0.62287	0.65888	1.59528	0.74561	1.07564	1.28882	0.74499	0.95421	1.02854	0.9983	1.1392	0.89135	1.44764	1.14589	1.72583	0.69877	0.86356	0.37328	0.41061	0.37573	1.88132	1.04127	1.8615	0.96948	0.75903	0.81945	1.71801	1.42331	1.27307	1.83291	1.47144	1.29351	2.55603	1.59167	1.25851	1.62011	1.42407	1.25123	1.73763	1.64852	1.9449	0.63067	0.49522
IPI00030131	TMPO	Isoform Beta of Lamina-associated polypeptide 2, isoforms beta/gamma	IPI00030131;IPI00181409	6.85336e+08	9	1.65786	1.27373	1.46636	1.01662	0.56447	0.62976	0.63413	0.50929	0.54897	0.94896	0.63766	0.74581	0.58547	0.97991	0.71366	0.63002	0.45513	0.4943	0.86868	0.79409	0.72574	1.02187	0.70621	0.68716	1.43331	1.65278	1.43528	1.28795	1.19569	1.3886	1.23056	1.3039	1.30357	1.57893	1.52875	1.60003	1.56017	1.88111	1.90529	1.09879	1.15456	1.28651	1.31895	1.26794
IPI00030179	RPL7;RPL7P32	60S ribosomal protein L7	IPI00030179;IPI00790291;IPI00794746;IPI00793342	2619354428	19	1.62916	1.13767	1.30946	1.30799	1.1012	1.20328	1.40227	1.50235	1.48094	1.43787	1.55278	1.58348	1.5858	1.47231	1.70912	1.34962	1.64571	1.6308	1.43883	2.1355	2.11809	1.62574	1.41447	1.50969	0.9252	0.97461	0.8567	0.49442	0.5557	0.52544	0.42967	0.405	0.4412	0.71471	0.72721	0.70075	0.85011	0.78284	0.91323	0.72615	0.75108	0.71952	0.81426	0.76962
IPI00030247	CCNT1	Cyclin-T1	IPI00030247	1.82027e+07	2	0.55117	0.67422	NA	1.61037	1.2834	1.37096	1.72773	1.27891	1.50495	1.63864	0.93761	0.83886	1.41333	1.19152	0.96008	1.36534	0.70401	0.72449	0.5389	0.36768	0.75218	1.2221	0.81863	0.46128	0.96112	1.15086	1.78449	1.10578	1.12786	1.30097	NA	1	1.34546	1.24674	1.15388	1.45448	1.25723	1.60699	1.7738	1.25662	1.29575	1.40013	1.28249	NA
IPI00030255	PLOD3	Procollagen-lysine,2-oxoglutarate 5-dioxygenase 3	IPI00030255;IPI00908467;IPI00909548;IPI00926796;IPI00926874;IPI00926601;IPI00924424;IPI00927515	5.00053e+08	19	4.71697	3.62897	4.25262	2.55391	1.99519	2.15194	2.52501	2.13761	2.35317	2.20734	1.33319	1.75149	1.26863	2.08533	1.65511	2.11522	1.61651	2.0507	2.03291	3.57406	3.2072	2.45324	1.52678	1.93903	0.75723	0.68441	0.75029	0.56077	0.55836	0.57671	0.99617	0.83806	0.93458	0.4623	0.45725	0.41413	0.59538	0.59635	0.48662	0.68724	0.60551	0.68489	1.67166	1.50068
IPI00030320	DDX6	Probable ATP-dependent RNA helicase DDX6	IPI00030320;IPI01015091	2.5906e+08	12	0.79367	0.89933	1.19325	1.31945	1.36319	1.49182	1.32692	1.47261	1.52605	1.15826	1.1139	1.34814	1.43017	1.20296	1.44239	1.11101	1.20236	1.18008	0.86495	0.7462	0.709	1.1466	1.28579	1.4779	0.76141	0.90205	0.80478	1.26962	1.40114	1.10305	0.78157	0.84066	0.72369	1.03635	0.84922	0.95584	1.04355	0.7917	0.83989	0.83499	0.91703	0.78183	0.64578	0.57559
IPI00030357	DHFR;DHFRP1	Dihydrofolate reductase	IPI00030357;IPI00968238;IPI00967478;IPI00219558;IPI00947116	3.43455e+07	4	0.56	NA	12.5293	0.27913	0.82702	0.30146	0.64177	0.44293	0.79506	3.66515	3.93265	3.37644	0.22812	0.49398	0.23292	0.47819	0.56499	0.62416	0.2514	0.12419	NA	0.76037	0.9613	0.79067	0.71033	0.94414	0.95079	0.95144	0.76487	1.02027	3.19276	3.32064	3.93666	4.77986	4.71793	4.72335	0.74848	0.89965	2.77718	1.06794	1.13288	1.21327	0.7508	0.90087
IPI00030362	PLP2	Isoform 1 of Proteolipid protein 2	IPI00030362;IPI00645979	1781662756	2	0.37458	1.08917	0.13062	2.64882	0.17291	0.1675	0.35802	0.13846	3.3369	0.48918	3.25482	0.19858	3.13397	0.55708	3.84692	2.5468	2.96769	0.2163	0.77109	0.38437	0.45192	1.98063	2.6699	0.18942	1.63531	1.666	0.58862	2.49112	1.9983	2.46733	2.30571	2.83689	1.57632	2.42818	2.4373	1.03164	1.99382	1.74056	1.72812	2.26749	2.31761	2.20334	1.29379	1.20454
IPI00030363	ACAT1	Acetyl-CoA acetyltransferase, mitochondrial	IPI00030363;IPI00062003;IPI00983400;IPI00982729;REVERSED_IPI00302151	2009107231	19	1.95356	2.4466	1.98806	0.65768	0.58287	0.52334	0.76377	0.67411	0.70335	0.72343	0.65532	0.62263	0.55728	0.53965	0.4829	0.63096	0.59419	0.55042	1.97095	1.76331	1.9426	0.73665	0.67783	0.62185	1.38938	1.51074	1.50571	0.79324	0.89144	0.8585	1.91097	1.93924	1.96624	1.16021	1.23391	1.17672	1.1454	1.08836	1.18297	1.18714	1.26198	1.10097	1.49067	1.63213
IPI00030578	VAT1L	Synaptic vesicle membrane protein VAT-1 homolog-like	IPI00030578	3.21231e+07	8	0.88918	0.95156	2.09552	2.31997	2.4099	2.18662	3.3983	3.06498	2.4442	2.12928	2.09415	1.98941	2.29085	2.02032	1.85374	2.17642	1.92285	2.17684	0.18317	0.66152	0.80797	1.39436	1.30678	1.6154	0.29901	0.76344	0.78694	0.45938	0.41129	1.54194	0.54231	0.45037	0.44384	0.32485	0.58711	0.21232	1.4676	0.79673	0.63506	0.18967	2.24579	0.08585	0.47758	0.20729
IPI00030702	IDH3A	Isoform 1 of Isocitrate dehydrogenase [NAD] subunit alpha, mitochondrial	IPI00030702;IPI00792971;IPI00909577;IPI00921820	1078463497	16	2.0724	2.55606	1.92953	0.94179	0.96939	0.8705	1.03484	1.01329	1.05363	0.90413	1.01995	1.00251	0.79009	0.57516	0.92874	0.99077	0.98836	1.01615	1.90055	2.37012	2.05962	1.15278	1.1698	1.08646	0.89013	0.85903	0.86526	0.64738	0.64129	0.62772	1.38549	1.37961	1.34249	0.86959	0.75337	0.77478	0.62861	0.73584	0.71651	0.75646	0.80521	0.87624	1.00304	0.90307
IPI00030706	AHSA1	Activator of 90 kDa heat shock protein ATPase homolog 1	IPI00030706;IPI01012490	3039104578	13	0.69567	0.5924	0.60267	0.96116	1.1489	1.69704	0.93376	1.41415	1.25624	1.08485	1.2728	1.48909	1.4468	1.12666	1.46224	1.06637	1.73814	1.73604	0.6454	0.44065	0.50273	0.81957	1.05204	1.28403	0.99433	0.8852	1.04358	1.18591	1.24852	1.57216	0.83068	0.87297	0.77938	0.98359	0.89955	1.14208	1.01295	1.11938	0.86634	1.12442	1.00806	1.3182	0.51404	0.45639
IPI00030730	SULT1A3;SULT1A4	Phenol sulfotransferase 1A5*1A possible alternative splicing form	IPI00030730;IPI00446834	2.18858e+07	4	4.5406	0.9273	2.26117	0.79369	0.38539	0.10485	NA	0.09937	NA	1.68839	0.43154	NA	0.18528	2.82651	0.34648	NA	0.69152	1.10701	2.50533	2.61701	1.17135	1.39394	0.1387	NA	0.29194	NA	1	NA	1.70937	NA	1	NA	1	NA	0.24653	NA	1	0.53383	1.01186	NA	0.23358	NA	0.10595	0.2196
IPI00030781	STAT1	Isoform Alpha of Signal transducer and activator of transcription 1-alpha/beta	IPI00030781;IPI00218188;IPI00795482;IPI00797149;IPI00915841;IPI00915952;IPI00916196;IPI01015490;IPI00916320	4.7331e+08	22	0.7902	0.97961	0.93192	0.95916	0.94118	0.91584	1.02221	1.06137	0.97461	0.96718	0.87065	0.95714	0.82293	0.86744	0.78541	1.36471	1.0378	1.06597	0.89293	0.68082	0.92699	1.14293	1.15743	1.26269	0.51786	0.57166	0.63009	0.77012	0.83379	0.66714	0.9548	0.9956	0.89235	0.86293	0.8086	0.70793	0.57414	0.63648	0.69617	0.70624	0.70481	0.79411	1.44048	1.47345
IPI00030847	TM9SF3	Transmembrane 9 superfamily member 3	IPI00030847;IPI00644458	9.90694e+07	5	1.94792	1.16991	1.07045	1.35293	1.26638	1.52233	1.90553	1.78547	1.3068	1.26858	1.29419	1.37644	1.15442	1.54013	1.29139	2.13658	1.72693	1.98086	0.93333	1.12806	0.77456	1.61986	1.29184	1.67171	1.43031	1.19584	1.22271	0.60621	0.7061	0.70264	1.48462	1.20803	1.52039	0.73064	0.74204	0.72297	1.14823	0.77033	0.86158	0.74489	0.8146	0.83308	1.28772	1.58592
IPI00030877	2014-09-15	15 kDa selenoprotein isoform 1 precursor	IPI00030877;IPI00409574;IPI00641463	1.52747e+07	4	0.97493	0.62052	1.14592	1.11655	0.83235	1.12224	0.40473	0.83362	0.67613	0.88714	0.79214	1.68034	1.14062	0.77673	0.53958	0.60609	0.71279	0.73662	0.47406	0.43108	0.68949	0.86038	0.82533	0.48973	1.85886	0.94984	4.54155	0.28225	0.11036	0.54434	2.0864	1.46274	1.10193	2.30794	1.54704	0.51149	5.04302	3.14411	2.01146	4.8871	0.60693	0.67087	0.99058	0.70009
IPI00030920	GMPPB	Isoform 1 of Mannose-1-phosphate guanyltransferase beta	IPI00002496;IPI00030920	1.15381e+08	5	1.59542	1.53807	0.52219	1.28491	0.94138	0.99983	1.15055	1.22281	0.8444	1.53384	1.13929	1.12136	0.92399	1.30916	1.01455	1.72379	1.38111	1.48371	1.96248	2.06252	1.45187	1.832	1.46405	1.46726	0.66602	0.61031	0.63925	0.82353	0.77853	0.77359	0.5932	0.75387	0.55314	0.79459	0.76722	0.77447	0.70001	0.53068	0.62807	0.80885	0.68527	0.60908	1.24427	1.12661
IPI00030968	C9orf142	Isoform 1 of Uncharacterized protein C9orf142	IPI00030968;IPI00845499	1.01364e+07	3	NA	0.60206	1.72787	NA	0.68026	0.74548	NA	1.13737	0.83217	0.75065	3.1383	1.42342	1.09839	0.53098	0.66633	0.20929	0.92598	0.9905	NA	1	NA	0.84686	1.05284	1.17066	0.5181	1.9545	0.72412	0.61735	2.73606	0.80701	NA	1	0.69959	0.69435	0.8685	1.1401	NA	1	1.04946	0.59811	NA	0.72621	0.69417	0.49895
IPI00031000	VKORC1	Isoform 1 of Vitamin K epoxide reductase complex subunit 1	IPI00031000;IPI00384902;IPI00410112;IPI00797868;IPI00983760;IPI00983113	5.99391e+07	2	1.33733	2.31373	2.60069	0.78895	1.84633	1.68128	0.79586	0.6978	1.7369	1.30052	1.60857	1.1407	0.8031	0.72905	1.34078	1.33748	1.15417	1.68003	2.30961	1.96361	2.77416	1.11598	1.20787	1.21677	1.71185	1.33503	1.25542	0.58307	0.7644	0.7639	1.91229	1.56345	1.44834	0.88139	0.84743	0.99278	0.85647	0.77467	1.1369	1.13023	1.25183	0.98297	1.84987	5.28103
IPI00031023	FLII	Protein flightless-1 homolog	IPI00031023;IPI00908582;IPI01013074	3.02265e+08	17	0.93092	0.9707	0.59474	0.86385	0.73351	0.77834	0.7046	0.71204	0.64509	0.84984	0.80623	0.81839	0.85902	1.00809	0.95364	1.02919	1.11183	0.95298	0.9319	1.2816	1.42833	0.9426	0.88405	0.73965	0.86643	1.05426	0.92166	1.23013	1.33167	1.46014	1.26159	1.09428	1.28157	1.26856	1.08986	1.19099	1.29736	1.42981	1.29604	1.4715	1.47438	1.54091	0.76885	0.69557
IPI00031064	TMEM126A	Transmembrane protein 126A	IPI00031064;IPI00979125;IPI00981158;IPI00982290	5.436e+07	4	2.76294	3.56387	3.28657	1.01306	0.94049	1.48255	1.31947	1.10235	1.81182	1.18356	0.95938	1.2903	0.83545	0.72974	1.10824	1.43604	1.08778	0.71236	2.53853	1.90422	1.84351	1.28447	1.17944	0.87057	1.07913	1.1229	0.60854	0.71141	0.81901	0.70376	2.25495	1.59211	1.43197	0.79527	0.84412	1.44064	1.17221	1.4956	0.85566	0.88133	0.8294	1.03078	1.1826	1.49524
IPI00031109	NDUFAF2	Mimitin, mitochondrial	IPI00031109;IPI00964439;IPI00965446	1.31643e+08	6	1.86764	1.60498	2.66438	0.95047	0.73227	0.72453	1.07871	0.61236	0.72082	0.84687	0.45596	0.54433	0.65164	0.75623	0.51002	0.90749	0.65091	0.56004	1.45913	0.84414	0.68614	1.06672	0.58262	0.63462	1.79571	1.37977	1.50007	1.38565	1.12611	1.28556	0.79407	1.05831	1.02186	1.31971	1.48097	1.18261	1.70964	1.58959	1.48305	1.35652	1.2211	1.37036	1.74435	1.70335
IPI00031131	C20orf3	Isoform 1 of Adipocyte plasma membrane-associated protein	IPI00031131;IPI00791304;IPI00929530	1370287107	12	1.46057	1.41592	1.47962	1.08035	1.15468	1.12165	1.26605	1.18595	1.17887	0.99072	1.05338	1.056	1.01575	1.05573	1.00925	1.43259	1.41861	1.37845	1.62376	1.87978	1.71537	0.99405	1.1147	1.22037	1.31745	1.3364	1.1938	0.60845	0.58773	0.56629	0.78453	0.78509	0.78012	0.69638	0.72609	0.69551	0.55854	0.60527	0.64277	0.67718	0.63853	0.71536	2.24913	2.16057
IPI00031169	RAB2A	Ras-related protein Rab-2A	IPI00031169;IPI00790570;IPI00794561;IPI00798089;IPI01014788	2.94062e+08	4	0.9602	1.14506	0.7651	0.69662	0.61889	0.77035	0.6388	0.53395	0.48422	0.78278	0.62944	0.7599	0.77405	0.7747	0.87964	1.19575	0.99625	0.91859	1.0355	1.38826	1.06111	0.66083	0.62552	0.71142	1.31258	1.39673	1.46461	1.62759	1.37307	1.40315	1.65696	1.75737	2.20469	1.16142	1.35378	1.32253	1.27977	1.40037	1.46184	2.18985	1.73677	2.21425	1.4837	1.76395
IPI00031357	PPOX	Protoporphyrinogen oxidase	IPI00031357;IPI01010465;IPI00909598;IPI01010109;IPI01012638;IPI00917087	1.17985e+08	10	2.81822	3.11081	3.16115	1.05026	0.67373	0.52153	1.17395	0.81081	0.80206	0.9233	0.82343	0.82427	0.60314	0.53778	0.5155	0.62795	0.63548	0.47294	2.36635	3.30793	2.28708	1.28414	0.81034	0.84047	1.44825	1.41165	0.95555	0.75917	0.76493	0.95874	1.94859	1.80978	2.38085	1.30189	1.37848	1.11125	1.42628	1.56788	1.10487	1.56508	1.21315	1.35675	1.59601	1.64057
IPI00031397	ACSL3	Long-chain-fatty-acid--CoA ligase 3	IPI00031397;IPI00917636;IPI01014797;IPI00916819;IPI01015237;IPI00916682	2444896602	22	2.91154	3.54494	3.13593	1.92424	2.62692	2.53542	1.89827	2.30279	2.1839	1.56823	2.08853	1.94366	2.51774	1.88597	2.07295	2.4494	2.72212	2.63258	2.79708	4.01515	4.13757	2.24329	2.42431	2.36617	1.03797	1.04472	1.13091	0.71743	0.62025	0.64667	0.76185	0.94064	0.98531	0.54965	0.50075	0.67778	0.51434	0.50991	0.50994	0.48089	0.48644	0.61132	2.31326	1.93964
IPI00031410	MTOR	Serine/threonine-protein kinase mTOR	IPI00031410;IPI01015128;IPI00643451	2.1983e+07	6	1.65396	1.28438	2.7182	0.64673	0.4609	0.36311	1.04791	0.70095	0.82682	0.73117	0.50617	0.46451	0.51841	0.63546	0.61648	1.31452	0.8055	0.72626	2.9436	2.83951	0.88596	0.99581	0.65138	0.64826	NA	0.70728	2.32869	0.5801	0.9672	0.58371	2.92973	1.20637	2.58201	1.38022	0.87192	1.13491	1.97702	0.81649	1.31951	3.91292	1.70074	1.84588	1.84713	1.12419
[truncated: 3,288 more rows]
[truncated: 28 more columns]

## Sheet: regulation & specificity
PROTEIN.ID	GENE	DESCRIPTION	PROTEIN.IDs	PEPTIDES	REF.ABUNDANCE	Melanoma_CT0	Melanoma_CT0.1	Melanoma_CT0.2	Melanoma_5-FU	Melanoma_5-FU.1	Melanoma_5-FU.2	Melanoma_DOXO	Melanoma_DOXO.1	Melanoma_DOXO.2	Melanoma_MTX	Melanoma_MTX.1	Melanoma_MTX.2	Melanoma_CT72	Melanoma_CT72.1	Melanoma_CT72.2	Melanoma_PCTL	Melanoma_PCTL.1	Melanoma_PCTL.2	Melanoma_SEN	Melanoma_SEN.1	Melanoma_SEN.2	Melanoma_TDX	Melanoma_TDX.1	Melanoma_TDX.2	Lung_CT0	Lung_CT0.1	Lung_CT0.2	Lung_5-FU	Lung_5-FU.1	Lung_5-FU.2	Lung_DOXO	Lung_DOXO.1	Lung_DOXO.2	Lung_MTX	Lung_MTX.1	Lung_MTX.2	Lung_CT72	Lung_CT72.1	Lung_CT72.2	Lung_PCTL	Lung_PCTL.1	Lung_PCTL.2	Lung_SEN	Lung_SEN.1
[truncated: 4,168 more rows]
[truncated: 72 more columns]

[truncated: 6 more sheets: 5-FU, DOXO, MTX, PCTL, TDX, SEN]
