# Supplementary material for: Functional Identification of Target by Expression Proteomics (FITExP) reveals protein targets and highlights mechanisms of action of small molecule drugs
Source: Sci Rep. 2015 Jun 8;5:11176. doi: 10.1038/srep11176 (PMC4459150; doi:10.1038/srep11176)
Supplement: Supplementary Table (Dataset) 2 [file srep11176-s3.xls]

## Sheet: Initial data
PROTEIN ID	REF ABUNDANCE	DESCRIPTION	PROTEIN IDs	PEPTIDES	A375.5-FU.24h	A375.5-FU.24h	A375.CT.24h	A375.CT.24h	A375.CT.48h	A375.CT.48h	A375.CT.48h	A375.DOXO.48h	A375.DOXO.48h	A375.DOXO.48h.3	A375.PCTL.24h	A375.PCTL.24h	A375.PCTL.48h	A375.PCTL.48h	RKO.5-FU.24h	RKO.5-FU.24h	RKO.5-FU.24h	RKO.5-FU.24h	RKO.5-FU.24h	RKO.5-FU.24h	RKO.5-FU.48h	RKO.5-FU.48h	RKO.CPT.24h	RKO.CPT.24h	RKO.CPT.24h	RKO.CPT.24h	RKO.CPT.24h	RKO.CPT.48h	RKO.CPT.48h	RKO.DOXO.24h	RKO.DOXO.24h	RKO.DOXO.24h	RKO.DOXO.48h	RKO.DOXO.48h	RKO.DOXO.48h	RKO.DOXO.48h	RKO.DOXO.48h	RKO.DOXO.48h	RKO.PCTL.24h	RKO.SEN.72h	RKO.SEN.72h	RKO.SEN.72h
1433B_HUMAN	1.17482e+09	14-3-3 protein beta/alpha OS=Homo sapiens GN=YWHAB PE=1 SV=3	1433B_HUMAN;Q4VY19_HUMAN;Q4VY20_HUMAN	26	1.5858	1.89801	1.08077	0.95506	0.73222	0.67062	0.78358	0.70923	0.54055	0.70273	1.21101	1.45893	1.28718	1.28837	1.2019	0.82191	1.08892	1.02355	0.85472	0.98854	1.01554	0.77253	1.00171	1.01134	1.02519	0.91656	1.08284	0.7955	0.7295	0.68974	0.71777	0.63736	1.21465	1.19893	1.09455	1.09236	0.90883	0.90989	0.81328	0.70402	0.80484	0.90218
1433E_HUMAN	1.49152e+09	14-3-3 protein epsilon OS=Homo sapiens GN=YWHAE PE=1 SV=1	1433E_HUMAN;B4DJF2_HUMAN;I3L3T1_HUMAN;K7EM20_HUMAN;I3L0W5_HUMAN	23	1.75322	2.11889	1.07758	1.07229	0.68914	0.71616	0.62302	0.42715	0.86803	0.51162	1.54826	1.74914	1.31182	1.17645	1.12079	0.87212	1.25797	1.20386	1.04561	1.15908	0.95114	1.21869	0.94703	1.0602	0.75862	0.80654	0.96495	0.69848	0.87091	0.59678	0.5826	0.97226	1.23285	1.27929	1.51546	0.89536	1.11349	0.93859	1.03846	0.79554	1.04233	1.04598
1433F_HUMAN	3.25362e+08	14-3-3 protein eta OS=Homo sapiens GN=YWHAH PE=1 SV=4	1433F_HUMAN;A2IDB2_HUMAN	12	0.88511	0.70488	0.68939	0.68545	0.85537	0.69192	0.56858	0.49651	0.66279	0.82798	0.70075	0.69204	0.59652	0.59945	1.34494	0.86767	1.30521	1.20715	1.52142	1.50279	1.41105	1.05529	1.50805	1.50689	1.42485	1.29042	1.66505	1.13861	1.13831	0.65167	0.67241	0.84128	1.25462	1.48879	1.19566	1.14356	1.22146	1.26935	1.17439	0.63375	1.15435	1.16152
1433G_HUMAN	1.03324e+09	14-3-3 protein gamma OS=Homo sapiens GN=YWHAG PE=1 SV=2	1433G_HUMAN	18	1.37921	1.5097	1.01641	0.86741	0.8214	0.6818	0.99001	0.78933	0.82099	0.59737	1.55303	1.40349	1.37073	0.95401	0.82176	0.83088	0.93017	0.88513	0.9617	0.91279	1.05989	0.96233	0.84937	0.90499	0.85638	1.01006	0.93045	0.70822	0.68659	0.75823	0.68839	0.78141	1.13787	0.94855	0.99323	0.92897	1.04472	0.95111	0.87941	1.09677	0.92357	0.9778
1433S_HUMAN	1.35642e+08	14-3-3 protein sigma OS=Homo sapiens GN=SFN PE=1 SV=1	1433S_HUMAN	17	0.11593	0.13457	0.18502	0.15468	0.22903	0.19277	0.13757	0.30985	0.25231	0.22301	0.12938	0.11485	0.24336	0.17501	2.70614	2.60564	4.02185	4.59437	4.49561	4.24315	3.85316	5.4988	2.57597	2.76613	5.24953	3.90538	3.18137	1.37126	1.49834	0.18439	0.23922	0.27441	1.74068	1.4329	1.73538	1.94313	1.52569	1.89998	1.11233	3.55466	3.68773	2.25384
1433T_HUMAN	1.70475e+09	14-3-3 protein theta OS=Homo sapiens GN=YWHAQ PE=1 SV=1	1433T_HUMAN;E9PG15_HUMAN	23	0.75567	0.89086	0.93592	0.86849	0.76726	0.83499	0.99526	0.79785	0.65151	0.85839	0.80646	0.66858	0.85225	0.75695	1.22853	1.12768	1.18226	1.08412	0.97668	0.90061	1.01935	1.08399	0.99657	0.88504	1.2278	0.97154	0.79294	0.94432	0.94707	0.76817	0.72608	0.82773	1.3153	1.23774	1.15	1.27523	1.32611	1.18782	0.95943	1.69975	1.30129	0.99411
1433Z_HUMAN	1.21698e+09	14-3-3 protein zeta/delta OS=Homo sapiens GN=YWHAZ PE=1 SV=1	1433Z_HUMAN;B0AZS6_HUMAN;E7ESK7_HUMAN;E7EX29_HUMAN;E7EVZ2_HUMAN;E5RIR4_HUMAN;E9PD24_HUMAN;E5RGE1_HUMAN;E7EX24_HUMAN	13	1.10075	1.07964	0.74209	0.78904	0.52258	0.46304	0.60495	0.67126	0.48533	0.47295	1.04468	0.85839	0.66764	0.90401	1.2802	0.91538	1.13126	1.17471	1.24887	1.27192	1.37623	1.37558	1.03532	1.10435	1.34314	1.24791	1.46932	0.91985	0.9271	0.52871	0.48074	0.37596	1.5275	1.23612	1.53162	1.40816	1.37208	1.41272	1.35261	1.60949	1.48276	1.24747
2AAA_HUMAN	8.75238e+08	Serine/threonine-protein phosphatase 2A 65 kDa regulatory subunit A alpha isoform OS=Homo sapiens GN=PPP2R1A PE=1 SV=4	2AAA_HUMAN;B3KQV6_HUMAN;F5H3X9_HUMAN;C9J9C1_HUMAN;E9PH38_HUMAN	19	1.45647	1.19232	0.69519	1.26966	0.98192	0.88951	0.89462	0.76122	0.8489	0.84408	0.82131	0.71233	0.9185	0.98385	0.86188	1.1055	0.81779	1.3837	1.50338	1.30609	1.13565	1.35105	0.72554	0.72554	0.96383	1.16697	1.08124	0.80553	1.14077	0.87405	0.87265	0.93967	0.99332	0.66434	1.06643	1.03957	0.98434	1.00251	0.83679	1.30414	1.66883	1.51429
2AAB_HUMAN	1.49707e+07	Serine/threonine-protein phosphatase 2A 65 kDa regulatory subunit A beta isoform OS=Homo sapiens GN=PPP2R1B PE=1 SV=3	2AAB_HUMAN;J3KR29_HUMAN;A8MY67_HUMAN;H0YDG7_HUMAN	4	1.17849	0.72464	0.56721	0.32663	0.74345	0.79405	0.55781	2.91541	0.14014	0.18679	1.30838	0.78306	0.94932	0.84103	2.15106	2.24243	3.56613	1.45029	1.24209	2.13969	2.68051	2.18678	0.84553	0.94568	1.3098	1.40772	1.80165	0.96641	3.08316	0.66122	0.75724	0.9089	0.5327	0.28334	0.39004	0.35144	0.2675	0.46037	0.58273	2.64015	2.54238	1.93496
2ABA_HUMAN	4.50753e+08	Serine/threonine-protein phosphatase 2A 55 kDa regulatory subunit B alpha isoform OS=Homo sapiens GN=PPP2R2A PE=1 SV=1	2ABA_HUMAN;2ABB_HUMAN;2ABD_HUMAN;E5RIY1_HUMAN;2ABG_HUMAN;E5RFR9_HUMAN;F5GXJ6_HUMAN	9	0.66715	0.93625	0.63015	0.89772	0.82612	0.68236	0.74892	0.45476	0.32346	0.26704	1.04669	1.00194	1.0215	1.01988	2.14126	1.88712	2.21713	1.34722	1.605	1.47661	1.60835	1.65394	1.27605	1.00801	1.07261	0.95656	0.85449	0.58833	0.4357	0.93873	0.82901	0.69154	1.34741	1.69296	1.52425	0.93389	1.01256	0.88042	1.81205	1.14042	1.15353	1.17182
2B17_HUMAN	1.11596e+08	HLA class II histocompatibility antigen, DRB1-7 beta chain OS=Homo sapiens GN=HLA-DRB1 PE=1 SV=1	2B17_HUMAN;H0Y4M2_HUMAN;2B19_HUMAN	4	0.2048	2.31349	2.57214	4.36529	3.05977	1.74305	4.37581	1.71027	1.17598	1.14419	1.5831	1.36203	1.80857	1.2957	0.78497	2.53771	0.79496	1.24496	0.84756	0.32489	1.94158	0.3609	0.20858	1.12263	1.81212	0.66252	2.05005	2.52873	0.68225	3.50404	3.14172	4.51364	0.38389	2.8832	0.38873	0.37927	0.87556	1.22802	1.02067	4.81048	1.39003	0.18135
3BP5L_HUMAN	7.07706e+06	SH3 domain-binding protein 5-like OS=Homo sapiens GN=SH3BP5L PE=1 SV=1	3BP5L_HUMAN	3	0.68797	0.76056	0.36834	0.55684	1.03293	0.74506	0.52119	0.37822	0.09091	0.49055	2.09662	0.69612	1.94004	1.21482	2.41074	0.94923	0.43727	0.62155	3.87492	0.55153	3.7557	3.20916	1.38604	0.73574	1.47542	1.06058	1.59349	1.28777	1.11729	0.45394	0.55721	0.7965	0.42796	3.20796	1.27003	1.82809	3.93815	3.71445	0.32044	2.92289	0.75999	0.52193
3HIDH_HUMAN	7.63178e+07	3-hydroxyisobutyrate dehydrogenase, mitochondrial OS=Homo sapiens GN=HIBADH PE=1 SV=2	3HIDH_HUMAN;H7BZL2_HUMAN	8	0.91634	0.40089	1.7329	1.68024	1.76852	1.72528	1.76451	7.27028	8.1024	7.68835	1.17048	0.96661	1.32968	0.79025	0.69465	0.64585	0.94453	0.33602	0.36376	0.35429	1.00382	0.67852	2.15702	1.88189	0.36067	0.71516	0.66287	1.20494	0.85691	1.84828	2.06356	2.49671	1.49248	0.97052	1.13256	1.5624	1.60162	1.31476	0.92039	0.34571	0.50507	0.43013
5NT3_HUMAN	1.83974e+07	Cytosolic 5'-nucleotidase 3 OS=Homo sapiens GN=NT5C3 PE=1 SV=3	5NT3_HUMAN	2	1.19013	1.94141	0.85489	1.22221	0.23654	1.24122	0.50888	0.55575	0.65081	0.43653	1.62299	0.38215	2.07067	1.29067	2.33913	1.40641	1.50494	1.49871	2.13423	3.47782	1.17976	1.5613	0.6453	2.74765	2.35402	0.66728	1.21931	0.50069	0.93516	0.38083	0.54155	1.08023	0.90909	2.26444	1.36925	3.14536	1.16803	1.4683	4.90283	0.76123	0.88481	1.4663
6PGL_HUMAN	1.91989e+08	6-phosphogluconolactonase OS=Homo sapiens GN=PGLS PE=1 SV=2	6PGL_HUMAN;M0R261_HUMAN;M0R0U3_HUMAN;M0R1L2_HUMAN	12	2.51307	1.43046	1.24334	0.93181	1.01544	0.70975	0.99464	0.64941	0.61336	0.74926	1.6004	1.57379	1.54163	1.64153	0.98186	0.95751	0.82184	0.82393	0.82953	0.84207	0.57125	0.63991	0.76928	1.22733	0.70555	0.90533	0.79869	0.65979	0.77402	0.65656	0.98026	1.00495	1.27867	0.84582	0.84127	0.8225	0.85547	0.71199	0.99642	1.39675	0.94681	0.80497
8ODP_HUMAN	4.56286e+06	7,8-dihydro-8-oxoguanine triphosphatase OS=Homo sapiens GN=NUDT1 PE=1 SV=3	8ODP_HUMAN	2	2.75622	2.805	5.0346	0.89815	5.37539	4.81127	5.72341	0.26791	1.41132	6.41889	3.94844	2.86353	4.12506	1.3009	2.60701	0.07236	1.90976	0.81868	0.22588	0.67748	2.75494	1.12521	1.46761	1.30179	0.59837	0.5228	0.33926	1.09349	0.8653	3.45581	4.45897	0	1.91272	1.80301	2.72306	0.59842	1.74943	1.54542	2.02567	0.93696	0.9023	0.23732
A16A1_HUMAN	3.82674e+07	Aldehyde dehydrogenase family 16 member A1 OS=Homo sapiens GN=ALDH16A1 PE=1 SV=2	A16A1_HUMAN;F5H4B6_HUMAN;F8WBH3_HUMAN;M0QY06_HUMAN	14	2.0774	1.12455	0.96422	1.39691	1.18722	1.04502	1.97079	0.37423	0.60639	0.5872	1.82087	1.67429	1.48722	1.12633	0.86651	0.66187	0.88777	0.75895	0.7091	0.83282	0.64879	0.57801	0.73704	0.94525	1.03871	0.63226	0.59681	0.68916	0.53727	1.82408	1.16132	1.01963	1.38758	1.07671	1.83466	0.57229	0.78507	0.61081	1.09201	1.2132	1.84097	0.56856
A1A528_HUMAN	1.95884e+07	Centromere/kinetochore protein zw10 homolog OS=Homo sapiens GN=ZW10 PE=2 SV=1	ZW10_HUMAN;A1A528_HUMAN	3	0.47728	0.95152	2.45735	1.22929	1.7959	1.82058	2.29776	1.08659	1.13993	4.14956	2.49463	2.54737	5.73187	1.9875	0.65746	0.49267	1.05267	0.44684	0.30622	6.6172	4.3162	0.33014	0.9551	1.56334	0.27826	0.85368	0.35203	0.31983	0.46696	1.54435	2.12931	1.69821	1.54348	1.26303	1.67291	0.46511	0.5956	0.28153	0.49012	0.33261	66.1613	0.35939
A2A274_HUMAN	4.12584e+08	Aconitate hydratase, mitochondrial OS=Homo sapiens GN=ACO2 PE=4 SV=1	ACON_HUMAN;A2A274_HUMAN	24	0.63857	0.62394	0.84892	0.59649	0.66611	0.68912	0.87658	0.84671	0.80241	1.10126	0.66644	0.74755	0.81129	0.86379	1.50353	1.37019	1.4307	1.02061	1.12997	1.11311	2.03676	1.56304	1.54998	1.47404	1.20581	1.00978	1.30864	1.11322	1.15174	0.73253	0.88717	0.60793	1.12188	1.24028	1.0902	0.78548	0.87403	0.67684	1.80487	1.18732	1.25801	1.01772
A2A2Q9_HUMAN	3.36675e+07	Protein AAR2 homolog OS=Homo sapiens GN=AAR2 PE=4 SV=1	AAR2_HUMAN;A2A2Q9_HUMAN	5	2.05231	1.49654	1.55705	2.03691	1.26854	1.14141	1.50336	1.39174	1.29853	1.20055	2.27411	2.60209	1.46819	1.03741	1.22795	0.9761	1.40314	0.93409	0.64842	0.80866	0.3442	0.75134	1.03558	1.03815	0.70419	0.63051	0.52435	0.39803	0.69586	1.42017	1.23493	1.50394	0.98632	1.11323	1.03603	0.692	0.4151	0.53935	0.60465	0.54352	0.92019	0.83617
A2A2V2_HUMAN	2.76118e+07	RNA-binding protein 34 (Fragment) OS=Homo sapiens GN=RBM34 PE=4 SV=1	RBM34_HUMAN;Q5TCT4_HUMAN;A2A2V2_HUMAN;H7C5M1_HUMAN	3	0.88731	3.09679	0.47419	1.555	0.41127	1.7961	0.58578	2.38224	1.88659	1.04573	0.47926	0.50431	0.48413	0.69761	1.31396	1.18257	1.5599	4.46146	1.27726	1.64019	2.90655	4.4973	1.90129	0.78881	1.84816	5.18751	1.14969	0.71233	0.66146	1.58033	0.625	2.03775	0.66269	0.64428	0.54752	0.41265	0.948	0	0.6451	2.02023	0.43534	1.16058
A2A3D6_HUMAN	9.33722e+06	Uncharacterized protein C10orf68 OS=Homo sapiens GN=C10orf68 PE=4 SV=1	CJ068_HUMAN;A2A3D6_HUMAN	2	0.25724	0.31095	2.67654	2.45818	4.76337	4.73376	3.92147	0.53746	0.72848	0.75709	1.5532	1.17026	2.69397	2.97312	1.54054	0.28164	0.11523	0.79879	0.49999	0.60791	2.35591	1.65031	1.66111	1.4926	2.91375	3.65333	2.02238	5.33548	5.61461	4.97064	5.29444	6.98258	0.40015	0.63824	0.47569	0.52909	0.87283	1.63701	2.73555	54.0148	1.02764	0.59891
A3KFL4_HUMAN	3.61207e+07	Exosome complex component RRP4 OS=Homo sapiens GN=EXOSC2 PE=4 SV=1	EXOS2_HUMAN;A3KFL4_HUMAN;B4DKK6_HUMAN;A3KFL1_HUMAN;A3KFL2_HUMAN;A3KFL5_HUMAN	6	0.71552	1.01016	0.75337	0.52	1.0221	0.68998	0.91332	0.61214	0.28633	0.49154	0.67483	0.88599	0.99389	0.76137	1.3918	1.48225	1.49653	1.26999	1.124	1.14112	0.80984	1.24982	1.68824	0.93201	1.66809	1.71053	2.10914	0.48764	0.71746	1.41483	1.60405	1.42194	1.42427	1.23885	1.29303	0.80865	0.56433	0.7258	1.23265	2.62867	0.95458	1.69376
A4D212_HUMAN	2.1303e+07	DKFZP586J0619 protein OS=Homo sapiens GN=DKFZP586J0619 PE=4 SV=1	A4D212_HUMAN	2	0.79173	1.05512	2.46526	1.24026	4.23692	4.89335	2.60821	1.84468	1.97529	2.29226	0.38098	0.22437	3.80596	2.73753	1.45104	3.56163	2.69611	1.72282	1.61486	2.56512	1.99109	2.88873	1.75379	4.1342	3.58263	1.95841	2.55852	1.45724	0.78749	1.74369	5.13022	0.20243	4.42512	1.3416	4.37216	0.52257	0.44537	0.09975	3.6016	1.60163	2.59054	2.90539
A6NCS9_HUMAN	1.05397e+06	Serologically defined colon cancer antigen 8 OS=Homo sapiens GN=SDCCAG8 PE=2 SV=4	SDCG8_HUMAN;E9PFS7_HUMAN;A6NCS9_HUMAN	2	1.47166	0.42723	1.83167	0.93325	1.49642	1.03079	1.89641	0.80727	2.56281	1.17168	0.90349	0.52386	2.28049	1.71917	0.53731	2.19761	2.73919	0.50106	2.11684	0.455	1.12339	0.96119	1.88707	2.1704	0.85409	1.74575	2.00492	0.99978	2.1933	0.59352	1.87888	1.09443	1.71408	1.03156	0.60136	2.85867	0.64338	0.46812	1.00793	4.25063	1.87554	8.13309
A6ND22_HUMAN	6.43324e+07	28S ribosomal protein S16, mitochondrial OS=Homo sapiens GN=MRPS16 PE=2 SV=1	RT16_HUMAN;B4E032_HUMAN;A6ND22_HUMAN	3	1.52089	1.09442	1.12218	1.30037	1.56636	1.21578	1.38789	0.95199	0.53685	1.75326	0.46116	0.96968	1.08377	0.91944	1.62109	2.12744	1.00233	0.98138	1.20514	1.51079	2.2004	1.22397	1.60107	1.38147	0.66934	1.37152	1.04122	0.96802	1.73781	1.0062	1.42392	1.10659	1.02736	0.88402	1.35119	0.57784	0.2802	0.67773	1.06316	0.31952	1.44326	0.9223
A6NDW3_HUMAN	1.08849e+08	Lipolysis-stimulated lipoprotein receptor OS=Homo sapiens GN=LSR PE=2 SV=1	LSR_HUMAN;M0R0W1_HUMAN;A6NDW3_HUMAN;B4DKL4_HUMAN	2	9.36315	3.33866	2.44066	1.90743	1.8328	1.49443	1.37118	2.03626	1.47053	2.09004	1.25756	1.52821	4.98659	2.99203	0.99775	2.08411	0.98166	3.35733	3.86803	1.92338	7.28274	0.75328	3.54548	1.63086	2.10606	4.88319	4.72316	1.51365	0.23088	1.28287	1.3333	14.0983	0.78867	1.97994	2.9719	1.45459	1.68669	1.059	1.94089	0.10368	3.05268	1.51713
A6NFX8_HUMAN	1.31175e+08	ADP-sugar pyrophosphatase OS=Homo sapiens GN=NUDT5 PE=2 SV=1	NUDT5_HUMAN;A6NFX8_HUMAN;A6NHE8_HUMAN;A6NJU6_HUMAN;A6NCQ0_HUMAN;H0YEY4_HUMAN;C9JYY9_HUMAN	6	2.29972	2.26161	0.75462	0.28875	0.3103	0.17214	0.31711	0.09861	0.29203	0.1384	1.1981	1.3856	1.03861	0.66696	1.6189	1.39654	1.75821	1.28294	1.56279	1.64711	1.17592	0.92472	1.40064	1.06911	0.95266	1.51868	1.54688	0.90272	0.73106	0.17646	0.23312	0.7368	1.81247	1.88686	2.10358	0.94972	1.14031	1.20409	1.82297	3.47815	4.37196	2.29889
A6NG51_HUMAN	2.32086e+09	Spectrin alpha chain, non-erythrocytic 1 OS=Homo sapiens GN=SPTAN1 PE=2 SV=2	SPTN1_HUMAN;A6NG51_HUMAN	92	2.34391	2.30975	1.18219	1.14277	0.87117	0.77612	0.94084	0.92326	0.86621	0.80336	2.09404	2.20601	1.28575	1.47972	1.17387	0.98647	1.16618	0.87767	1.0751	1.00189	0.68778	0.84019	0.9773	1.14789	0.72866	0.76219	0.89337	0.58114	0.60332	0.85672	0.77438	0.96107	1.12165	1.12556	1.07785	0.54082	0.53361	0.65162	1.23456	0.96731	0.81982	0.91526
A6NGJ0_HUMAN	5.68308e+06	Dynein light chain Tctex-type 3 OS=Homo sapiens GN=DYNLT3 PE=2 SV=1	DYLT3_HUMAN;A6NGJ0_HUMAN	2	2.35838	1.66953	3.76064	2.89979	3.77796	7.80873	4.18219	3.74383	7.44881	5.4393	1.39177	2.38434	3.06311	2.79323	0.41207	0.35247	0.39891	0.14853	0.14494	0.19596	0.08286	0.19463	0.5453	0.8297	0.32533	0	0.42628	0.45868	0.50449	4.57004	6.9617	5.60688	0.70988	0.80275	1.11382	0.48382	0.43808	0.46926	0.26889	1.94101	0.47973	0.67885
A6NI00_HUMAN	3.92444e+08	Guanine nucleotide-binding protein G(s) subunit alpha isoforms short OS=Homo sapiens GN=GNAS PE=2 SV=3	GNAL_HUMAN;GNAS1_HUMAN;GNAS2_HUMAN;A6NI00_HUMAN;H0Y7F4_HUMAN;Q5JWE9_HUMAN	14	1.74829	1.79785	1.81796	1.88641	1.8436	1.89832	2.0828	1.59662	1.25772	1.76998	0.90684	1.03964	1.16169	1.0871	0.60993	0.59434	0.73881	1.13154	0.86059	0.77175	1.01904	1.20009	0.65943	0.70689	0.84571	0.59629	0.67678	1.03503	1.11077	1.69874	1.89212	1.51477	0.78789	0.62412	0.60352	0.9015	1.04124	1.04287	0.78936	0.57355	1.03326	0.93186
A6NJA2_HUMAN	5.90388e+08	Ubiquitin carboxyl-terminal hydrolase OS=Homo sapiens GN=USP14 PE=2 SV=2	UBP14_HUMAN;B7Z4N8_HUMAN;J3KS55_HUMAN;J3QRZ5_HUMAN;A6NJA2_HUMAN;J3QQT6_HUMAN	16	0.77993	0.61535	0.97809	0.64908	0.84161	0.79444	1.1369	0.56157	0.58018	0.63539	0.7126	0.75177	0.82075	0.90946	0.95993	1.53053	0.9435	1.34847	1.21546	1.06729	0.86751	1.13308	0.9864	0.81712	0.98893	0.93016	0.99586	1.04274	1.24666	1.12137	0.953	1.03454	1.45234	1.02097	1.00163	1.05043	1.13588	1.18751	1.03757	1.62298	1.69727	1.27183
A6NJZ9_HUMAN	6.95193e+07	Nucleolar complex protein 3 homolog OS=Homo sapiens GN=NOC3L PE=2 SV=1	NOC3L_HUMAN;A6NJZ9_HUMAN;F5H677_HUMAN	4	1.45217	1.23897	0.79714	1.86955	0.84544	0.80692	0.71599	1.40494	1.52988	1.82403	0.36095	0.25941	0.4695	0.59727	1.31976	1.20475	1.26971	1.40085	1.15324	1.22715	1.57548	2.02105	1.63643	1.93403	1.59505	1.52822	1.1732	1.86676	1.64956	0.60495	0.82843	1.21577	0.79792	0.93749	1.00405	1.30122	1.0239	1.10176	0.555	1.38563	1.82077	1.08856
A6NKV8_HUMAN	6.84218e+07	Polyadenylate-binding protein-interacting protein 1 OS=Homo sapiens GN=PAIP1 PE=2 SV=1	PAIP1_HUMAN;D6REB4_HUMAN;A6NKV8_HUMAN;D6RJF2_HUMAN	3	0.80454	1.6603	1.31592	1.4016	0.93834	1.03117	0.84981	1.00918	1.25838	1.02853	0.7577	0.83416	1.63892	0.80175	0.98725	1.22411	0.59115	1.21863	1.33846	1.35327	0.93583	0.76487	1.39517	1.43024	1.35351	0.98718	1.26522	0.33867	0.60129	0.48044	0.93439	1.45345	1.35129	0.78797	1.45694	0.28015	0.22816	0.41505	0.83844	0.96256	1.93643	0.86809
A6NM69_HUMAN	7.2238e+08	Non-specific lipid-transfer protein OS=Homo sapiens GN=SCP2 PE=2 SV=2	NLTP_HUMAN;H0YF61_HUMAN;C9JC79_HUMAN;A6NM69_HUMAN;E1B6W5_HUMAN;E9PLD1_HUMAN;F2Z3J1_HUMAN;H0YD06_HUMAN	8	0.63379	1.23689	0.88554	0.54769	0.65652	0.49416	0.30257	1.23695	1.38684	1.34863	0.60812	0.79202	0.7217	0.54446	1.37395	1.61363	1.2412	1.18859	1.68963	1.75327	1.30852	1.3404	1.08033	0.9395	1.57036	1.33713	1.79169	1.70225	1.58195	0.53437	0.5538	0.66149	1.29874	1.0491	1.00373	1.15712	1.16411	1.12746	0.83798	0.9902	1.35993	1.22296
A6NMQ1_HUMAN	6.04712e+07	DNA polymerase OS=Homo sapiens GN=POLA1 PE=2 SV=1	DPOLA_HUMAN;A6NMQ1_HUMAN	2	2.9133	1.55916	2.82234	3.31128	4.39862	3.91156	2.34374	0.35316	0.46583	0.53376	2.8821	5.5321	1.15222	1.91161	1.1002	1.18282	0.90677	0.94721	0.60913	0.4894	3.27466	0.49158	1.43726	0.79964	0.6484	0.47947	0.49275	0.65695	0.24065	2.25641	3.64361	2.27213	0.9519	2.30721	2.60172	0.72786	0.8799	0.74929	0.8126	0.66826	1.03555	1.40524
A6NMQ3_HUMAN	1.92979e+07	Alpha-endosulfine OS=Homo sapiens GN=ENSA PE=2 SV=2	ENSA_HUMAN;Q5T5H1_HUMAN;D6RE62_HUMAN;C9JUF4_HUMAN;A6NMQ3_HUMAN	5	2.17368	2.55064	1.23704	0.37383	0.17306	0.21681	0.03132	0.43803	0.32115	0.25378	3.00241	2.27094	1.21434	1.12838	3.56233	8.9036	4.63536	3.10536	4.12549	3.92674	5.36321	3.23911	2.43509	2.98913	1.98392	2.16688	2.53086	0.54404	1.11833	0.52893	0.02978	0.16909	1.55536	2.72437	5.5537	0.34862	0.5085	0.26369	8.12357	0.96693	0.71848	2.48811
A6NNI4_HUMAN	1.12504e+08	CD9 antigen OS=Homo sapiens GN=CD9 PE=2 SV=1	CD9_HUMAN;G8JLH6_HUMAN;A6NNI4_HUMAN	4	1.72632	1.67444	0.50576	0.9149	0.55649	0.40222	0.45892	1.11804	0.86178	1.13321	0.77	1.00165	0.76938	0.69826	0.95813	0.90158	0.94658	1.85275	1.3969	1.09984	2.76226	2.34571	0.79791	0.9023	0.85893	0.72682	1.15842	2.37212	1.89483	0.50082	0.61772	0.72062	1.38301	0.92882	0.80742	1.35184	1.28385	1.40015	1.00935	3.24594	2.0023	2.31295
A6PVD3_HUMAN	6.5366e+06	Transcription factor SOX-10 (Fragment) OS=Homo sapiens GN=SOX10 PE=4 SV=1	SOX10_HUMAN;H0Y5N4_HUMAN;A6PVD3_HUMAN	3	31.0278	20.9929	21.3066	16.5986	13.8259	11.7767	22.2761	4.07448	0.94715	0.85458	21.441	23.0909	13.9518	14.349	0.13274	0.11334	0.07856	0.8444	0.14375	0.10323	0.18625	0.38871	0.31298	0.5968	0.28386	0.20051	0	0.36373	0.10165	15.5825	19.0449	0.50284	0.44325	0.36472	0.23235	0.09746	0	0.09922	0.25177	0.71704	0.09408	0.10342
A6PW79_HUMAN	3.68177e+06	Cyclic GMP-AMP synthase OS=Homo sapiens GN=MB21D1 PE=4 SV=1	CGAS_HUMAN;A6PW79_HUMAN	2	0.55177	0.86529	0.61832	1.14851	6.50426	3.35744	0.9637	1.27349	1.76146	0.93442	1.11516	0.80256	0.52716	0.84733	2.12323	2.54824	3.00206	2.37615	0.89085	2.35979	1.13931	1.79703	3.32084	3.06877	0.44521	1.56353	1.13444	3.01822	1.60041	1.05538	5.06187	4.35172	3.47602	1.94966	1.83847	3.41294	4.00107	1.23674	2.83554	1.20357	0.98149	1.00714
A7L3B_HUMAN	1.14979e+07	Putative ataxin-7-like protein 3B OS=Homo sapiens GN=ATXN7L3B PE=3 SV=2	A7L3B_HUMAN	2	3.57297	0.50445	1.43044	0.78755	0.86499	1.38367	0.56141	0.12255	0.37176	0.83473	1.44395	1.52414	1.23281	0.52166	4.14147	2.46212	4.53879	1.44592	0.89467	1.35343	1.37699	0.90693	1.58888	1.80448	0.43319	1.59492	1.42132	1.41714	5.81692	1.09345	1.42891	1.3638	1.21768	1.74053	0.59782	0.31603	0.32238	0.17083	1.12867	2.62906	0.78815	5.60321
A7MAP1_HUMAN	1.12058e+09	Coronin OS=Homo sapiens GN=CORO1C PE=2 SV=1	COR1C_HUMAN;A7MAP0_HUMAN;B4E3S0_HUMAN;A7MAP1_HUMAN;H0YHL7_HUMAN;F8VV53_HUMAN;F8VTT6_HUMAN;F8VRE9_HUMAN;F8VVB7_HUMAN;F8W1H8_HUMAN;F8VUX3_HUMAN;F8VSA4_HUMAN;CORO6_HUMAN;J3QLV6_HUMAN;J3KSS5_HUMAN	24	0.35476	0.39172	0.27778	0.29321	0.32004	0.25418	0.34798	0.2698	0.36734	0.34724	0.37063	0.28461	0.39782	0.39302	2.38863	1.8459	2.11265	2.14257	2.75245	2.52242	2.59277	2.51501	1.65615	1.51224	1.78363	1.65041	1.88348	1.26237	1.06019	0.32391	0.31188	0.32094	2.21188	2.24435	2.05967	1.20896	1.14401	1.48218	1.99094	3.10854	2.56902	2.7594
A7YIJ8_HUMAN	5.06556e+07	Radixin OS=Homo sapiens GN=RDX PE=2 SV=1	RADI_HUMAN;A7YIJ8_HUMAN;F5H1A7_HUMAN;H0YE16_HUMAN;E9PQ82_HUMAN;E9PNV3_HUMAN	7	2.84463	2.48642	1.57593	1.25942	1.0893	1.2121	1.8171	1.78668	1.40031	1.21649	2.40644	2.61946	1.33264	1.81708	0.91354	1.18008	0.73675	0.63385	0.47224	0.87902	0.92728	0.94612	0.83258	1.21508	0.8061	0.88653	0.56148	0.66016	1.23278	1.09955	1.38574	0.4721	1.08302	1.12885	1.31245	0.9771	0.87034	1.04386	1.33625	0.58034	0.373	0.70453
A8MQB8_HUMAN	1.14431e+08	Fragile X mental retardation protein 1 OS=Homo sapiens GN=FMR1 PE=2 SV=1	FMR1_HUMAN;G3V0J0_HUMAN;G8JL90_HUMAN;A8MQB8_HUMAN;G8JLE9_HUMAN;Q8IXW7_HUMAN	2	2.02179	2.34677	0.93211	1.40057	0.50561	0.81551	0.72005	1.06608	0.7432	1.14746	1.56764	1.61225	1.16087	1.28819	0.73137	1.29183	1.23125	1.47997	2.07353	2.24272	1.82984	1.65361	1.63312	1.24524	1.51785	1.55847	1.76707	1.43189	1.47393	0.84359	0.82732	0.61403	1.20747	1.2522	0.7869	1.14206	1.0796	1.32757	0.99551	2.09866	1.97115	2.09892
A8MT40_HUMAN	2.54872e+07	Pyruvate dehydrogenase phosphatase regulatory subunit, mitochondrial OS=Homo sapiens GN=PDPR PE=2 SV=2	PDPR_HUMAN;A8MT40_HUMAN;H3BQG3_HUMAN	5	0.26333	1.55398	2.04235	1.62129	1.21718	2.29614	3.36368	0.85045	1.55484	1.0814	0.47552	0.6354	0.79926	0.92363	0.60381	1.39924	0.52354	2.63391	0.72227	1.51395	0.88326	0.45746	0.78842	0.73028	1.88049	0.84663	0.78024	1.527	1.05157	1.32007	1.35587	1.47054	1.11284	0.92266	0.89607	0.48104	1.40646	1.04635	0.7613	1.6139	0.85959	0.43736
A8MTP9_HUMAN	9.08262e+07	Probable ATP-dependent RNA helicase DDX52 OS=Homo sapiens GN=DDX52 PE=2 SV=1	DDX52_HUMAN;A8MTP9_HUMAN;K7EMK0_HUMAN	6	1.31182	0.78621	1.34428	0.98702	1.25277	0.806	1.24307	0.96671	1.27997	1.02035	0.77269	0.62189	1.10387	0.87101	1.21546	0.94293	0.68773	1.43671	0.96024	1.13141	1.20325	0.72392	1.23524	1.88256	2.36276	1.25379	1.71103	2.04144	1.22503	0.77137	0.92504	0.98743	0.49329	1.07569	0.92329	1.13111	0.753	1.16904	0.90602	1.31334	0.81754	1.41239
A8MUB1_HUMAN	1.38851e+08	Tubulin alpha-4A chain OS=Homo sapiens GN=TUBA4A PE=2 SV=1	TBA4A_HUMAN;A8MUB1_HUMAN;C9JEV8_HUMAN;C9JQ00_HUMAN;C9JJQ8_HUMAN;C9JDL2_HUMAN	6	0.17436	0.38095	0.23992	0.44953	0.9293	0.63839	0.66397	1.09127	1.31878	1.20966	0.13324	0.29535	0.8651	0.45506	0.77377	0.45905	0.41807	1.88222	2.58691	2.0287	3.36302	2.05603	1.82608	1.8731	2.19653	2.36933	3.07635	3.37881	2.78874	0.62565	0.53607	0.7346	0.80065	0.96324	1.15292	2.56138	1.53683	3.7131	1.45237	2.16059	2.7351	3.71191
A8MUD9_HUMAN	3.11444e+09	60S ribosomal protein L7 OS=Homo sapiens GN=RPL7 PE=3 SV=1	RL7_HUMAN;A8MUD9_HUMAN;C9JIJ5_HUMAN;C9JZ88_HUMAN	20	1.083	0.8575	0.86774	0.99684	0.8036	0.70329	0.74473	1.14672	1.16558	1.34583	1.24739	1.02134	0.89779	0.81429	0.82456	0.87243	0.79306	0.92214	0.97557	0.89564	0.7525	0.80807	0.84734	0.66573	1.06093	1.08089	1.19876	1.08423	1.17643	0.77238	0.72502	0.75912	0.86127	0.91775	0.80966	1.1619	1.21024	1.20032	0.94953	1.90359	1.29932	1.41025
A8MUE8_HUMAN	4.5781e+06	PHD finger protein 20-like protein 1 OS=Homo sapiens GN=PHF20L1 PE=2 SV=1	P20L1_HUMAN;G5E9D0_HUMAN;J3KPS5_HUMAN;A8MXR8_HUMAN;F8W9L8_HUMAN;D3YTE1_HUMAN;A8MUE8_HUMAN;SMIM9_HUMAN;H0YC05_HUMAN;E9PM57_HUMAN	2	1.41677	2.61818	1.26525	0.95547	2.60158	3.25536	2.88775	1.98262	0.89154	0.92016	1.77364	1.44476	2.46288	1.11052	1.36622	5.32606	0.78031	1.104	2.29172	0.65368	2.55803	0.52577	2.71872	1.03816	0.51861	1.56553	0.68977	0.56801	0.35988	1.26589	2.38241	1.08226	1.79321	1.68467	2.38761	1.99628	0.89446	1.13763	1.96685	0.48185	1.52687	4.17362
A8MV58_HUMAN	3.6582e+08	Drebrin OS=Homo sapiens GN=DBN1 PE=2 SV=1	DREB_HUMAN;D6R9W4_HUMAN;A8MV58_HUMAN;D6RCR4_HUMAN;D6R9Q9_HUMAN;F8W9Z3_HUMAN;D6RFI1_HUMAN	27	0.6339	0.76966	0.57368	0.3593	0.37217	0.30506	0.6464	0.42217	0.3904	0.56165	0.70594	0.66433	0.67802	0.59342	2.45366	1.9941	2.15104	1.71059	1.80719	1.85888	2.04612	1.35234	2.02052	1.91671	1.56135	1.36056	1.44039	0.80664	1.18066	0.58041	0.45512	0.56398	1.41766	1.83076	1.49258	0.73249	0.74919	0.90264	1.87271	2.27534	1.48199	2.05155
A8MVC9_HUMAN	7.57525e+07	Diphthamide biosynthesis protein 2 OS=Homo sapiens GN=DPH2 PE=2 SV=1	DPH2_HUMAN;E9PLL2_HUMAN;E9PMH7_HUMAN;E9PJH6_HUMAN;A8MVC9_HUMAN	3	0.76944	0.83243	1.2248	1.25558	1.95622	1.20886	2.17591	1.56549	2.49626	1.11388	1.45149	0.91133	0.98728	2.04717	1.12506	0.86956	0.6463	0.83157	0.69643	0.46383	0.78701	0.85273	1.10834	0.94265	1.25623	0.91762	0.60097	0.67479	0.88383	2.69493	1.34347	1.7984	1.03937	0.72393	1.06469	0.67427	1.05413	0.55889	0.62583	1.33852	0.87315	1.26002
A8MVQ3_HUMAN	1.38095e+08	Cysteine--tRNA ligase, cytoplasmic OS=Homo sapiens GN=CARS PE=2 SV=1	SYCC_HUMAN;B4DKY1_HUMAN;A8MVQ3_HUMAN	10	1.61485	0.91698	1.28863	1.04785	0.6121	0.84751	0.89741	1.15966	1.39994	1.46421	2.04891	2.68209	1.906	1.35954	1.24648	0.6298	0.89858	0.58974	0.41926	0.88243	0.37969	0.38288	1.20657	1.27687	0.3316	0.56088	1.07645	1.04471	0.81463	0.90303	0.87393	1.47222	1.44347	1.30204	2.16352	1.05434	0.80114	1.0669	2.29117	0.67341	0.8225	0.55981
A8MW61_HUMAN	6.01189e+07	Pleiotropic regulator 1 OS=Homo sapiens GN=PLRG1 PE=2 SV=1	PLRG1_HUMAN;D6RA26_HUMAN;A8MW61_HUMAN;H0YAA2_HUMAN;THOC3_HUMAN;Q6NZ53_HUMAN;H0YA24_HUMAN	5	1.12447	1.22916	0.51264	0.85141	1.48328	1.71968	0.98436	0.91782	1.38656	1.62015	1.30362	1.58509	0.73572	1.612	1.79271	1.49823	3.00757	1.10449	1.41952	1.17784	1.18897	1.16321	1.24592	1.1534	0.76771	0.92038	1.2648	0.66651	0.57907	0.65815	1.29053	1.67703	1.20631	1.75922	1.23179	0.91366	0.30248	0.47985	1.57417	0.57526	0.43241	1.42636
A8MXP9_HUMAN	1.4254e+09	Matrin-3 OS=Homo sapiens GN=MATR3 PE=4 SV=1	MATR3_HUMAN;A8MXP9_HUMAN;B3KM87_HUMAN;D6REM6_HUMAN;D6RBK5_HUMAN;H0Y8T4_HUMAN;D6R991_HUMAN;D6R8Z5_HUMAN;D6R9F3_HUMAN;D6RB45_HUMAN;D6RBS2_HUMAN;D6REK4_HUMAN;D6RCM3_HUMAN	31	1.60196	1.12142	1.036	1.13895	1.14753	1.04536	1.19797	0.70114	0.78398	0.77331	1.18076	1.12377	1.03943	1.07411	0.89127	0.8913	1.1324	1.38192	1.01	1.04738	1.27943	1.44583	0.99354	1.13473	0.99594	1.25302	0.99849	0.88159	0.98109	1.12708	1.01711	0.97697	0.91854	0.92199	0.8947	0.6222	0.59605	0.64258	0.9343	0.84126	1.368	1.41051
A8MXY0_HUMAN	3.66573e+07	Syntaxin 4A (Placental), isoform CRA_c OS=Homo sapiens GN=STX4 PE=2 SV=1	STX4_HUMAN;A8MXY0_HUMAN;C9JFM5_HUMAN	3	0.33234	0.50491	0.99652	0.74591	1.67514	1.55314	1.69578	2.88003	2.13169	2.55917	0.78033	1.36951	1.19995	1.90228	0.58289	0.40095	0.99055	0.29765	0.75151	0.50542	2.01029	1.17133	1.39186	1.78785	0.98173	1.93076	1.67568	1.9172	2.97931	1.51412	1.83901	0.89556	0.60513	1.18016	1.41926	1.53279	1.63385	1.63441	1.15157	0.39391	2.10168	0.7471
A8MZH8_HUMAN	5.89755e+06	Pituitary tumor-transforming gene 1 protein-interacting protein OS=Homo sapiens GN=PTTG1IP PE=2 SV=1	PTTG_HUMAN;B4DPZ0_HUMAN;A8MZH8_HUMAN;A8MXQ1_HUMAN	2	0.26169	0.60385	0.68853	1.21618	0.79041	0.99302	0.33571	2.14095	0.42953	1.05226	0.83211	0.94108	1.06669	1.56622	1.77998	0.57504	5.67429	0.67753	3.95904	3.45932	2.30652	0.69595	3.4032	2.03403	0.9883	1.47254	1.25899	4.20067	5.03519	0.87553	0.68857	0.34549	0.72838	3.52247	1.21302	4.14923	5.64293	4.53825	0.70514	2.93863	8.51089	5.92773
AAAS_HUMAN	5.21841e+07	Aladin OS=Homo sapiens GN=AAAS PE=1 SV=1	AAAS_HUMAN;H3BU82_HUMAN;F8VZ44_HUMAN;F8VUB6_HUMAN	9	1.06862	0.64632	2.59389	1.17223	2.66832	1.82146	2.87159	1.74918	1.52331	1.50055	2.07069	2.19862	2.95409	2.36877	0.80617	0.90404	0.65079	0.71364	0.68871	0.63124	0.97594	0.4933	1.17762	0.84048	0.29994	0.56287	0.61211	0.632	0.40572	2.55513	2.40961	2.06031	1.32804	1.08634	1.0519	0.94446	0.95011	0.99829	0.80991	0.2075	0.65844	0.84643
AAAT_HUMAN	4.71463e+08	Neutral amino acid transporter B(0) OS=Homo sapiens GN=SLC1A5 PE=1 SV=2	AAAT_HUMAN;B4DWS4_HUMAN;M0QXM4_HUMAN;M0QX44_HUMAN;M0R144_HUMAN;E9PC01_HUMAN	11	0.60882	0.83323	1.11704	1.13046	1.2989	1.21436	1.22949	0.93075	1.56994	1.06881	0.83208	1.05972	0.9328	1.12992	0.96981	0.58588	0.63889	0.69139	0.64881	0.82404	0.96311	0.46577	0.99215	1.18778	1.24375	1.28839	1.05773	1.54579	1.44772	1.32846	1.46563	1.45635	1.02812	0.75839	1.10432	1.49462	1.60662	1.64687	1.34091	0.66649	0.87063	0.84309
AACS_HUMAN	3.20057e+08	Acetoacetyl-CoA synthetase OS=Homo sapiens GN=AACS PE=1 SV=1	AACS_HUMAN;F5H8J5_HUMAN;F5GYW2_HUMAN;F5H3E3_HUMAN;E7EW25_HUMAN;F5H790_HUMAN	4	2.06973	2.01981	0.98622	2.79982	1.40502	0.95723	0.96117	1.7646	2.27154	1.10336	1.73702	2.45049	1.08229	0.63445	0.72523	0.71052	0.53506	1.54643	2.2848	0.80221	1.43429	1.37744	0.67448	0.28009	1.6223	1.78109	1.72227	1.69083	1.76469	1.1652	1.08564	0.44669	0.88628	1.50806	1.57057	1.63539	1.43831	0.69302	0.3759	1.30032	0.67664	1.33634
AAGAB_HUMAN	1.66245e+07	Alpha- and gamma-adaptin-binding protein p34 OS=Homo sapiens GN=AAGAB PE=1 SV=1	AAGAB_HUMAN;B4DG44_HUMAN;H0YL49_HUMAN	2	0.56906	0.35146	1.50494	0.28899	0.95841	0.3285	1.31245	1.40555	0.67464	0.73509	2.05685	0.83614	2.43041	1.60584	1.44169	0.97095	2.30528	0.95446	1.76498	2.15064	0.32776	0.77208	1.56765	1.46008	0.57379	0.59719	0.65198	2.7826	2.98634	1.17128	1.31751	2.08269	2.33765	1.64848	1.67094	3.53884	2.60663	2.10525	2.39486	2.33529	0.79981	1.3432
AAKB1_HUMAN	5.08783e+06	5'-AMP-activated protein kinase subunit beta-1 OS=Homo sapiens GN=PRKAB1 PE=1 SV=4	AAKB1_HUMAN	4	1.10719	2.68252	1.40215	2.18168	0.77767	1.36411	4.28376	1.33399	2.15941	0.81778	2.99124	3.12916	3.59484	1.17977	1.60293	0.70567	2.28229	1.45452	1.32275	0.83541	1.35096	0.78291	1.17377	0.9441	1.85315	1.57942	1.13321	0.4146	0.83518	3.4572	0.4053	1.30272	0.62471	0.84301	1.27008	0.7227	0.41239	0.28018	1.568	1.53132	0.45607	1.13123
AAPK1_HUMAN	3.84238e+07	5'-AMP-activated protein kinase catalytic subunit alpha-1 OS=Homo sapiens GN=PRKAA1 PE=1 SV=4	AAPK1_HUMAN;AAPK2_HUMAN;Q96E92_HUMAN	3	1.01236	0.61461	1.52521	3.20031	1.37374	1.48224	1.44506	1.64684	1.99776	1.52164	1.1231	1.23516	1.3387	1.05939	0.86797	2.37255	0.8702	1.29648	1.06189	0.60903	0.51175	1.78156	2.0223	0.65795	0.44772	1.02755	0.52832	0.72856	0.69556	2.46631	1.76527	1.92661	0.64325	0.43146	0.57732	0.48882	0.35633	22.269	0.51225	0.20379	1.00941	0.37061
AARD_HUMAN	4.01277e+08	Alanine and arginine-rich domain-containing protein OS=Homo sapiens GN=AARD PE=2 SV=1	AARD_HUMAN	2	1.61826	2.09391	0.45597	1.16343	0.83467	0.82344	0.87683	0.71161	0.69231	1.12375	1.33067	1.18206	1.13815	1.0978	1.15154	1.65657	0.92376	1.0504	1.46792	1.48833	1.44818	1.05907	1.27326	1.11009	1.21691	1.50601	1.47963	0.84811	0.82335	0.82407	0.86675	0.72508	1.0637	1.19	1.19339	1.34202	1.36053	1.32209	0.63074	1.01401	1.56014	1.73704
AASS_HUMAN	8.88305e+07	Alpha-aminoadipic semialdehyde synthase, mitochondrial OS=Homo sapiens GN=AASS PE=1 SV=1	AASS_HUMAN;F8WE53_HUMAN;F8WAH1_HUMAN	7	0.40879	0.44279	0.65673	0.33135	0.43691	0.37585	0.36701	0.84151	0.75125	0.49085	0.13078	0.24383	0.3219	0.28599	1.99452	3.60941	2.17698	2.21413	1.50502	2.7928	1.65227	2.67549	1.6394	1.10155	1.68243	1.79831	1.81722	4.48282	3.75413	0.42563	0.18425	0.34821	1.79766	1.72685	1.65566	1.30009	1.56335	0.9434	0.49305	1.49318	2.35843	2.35205
AATC_HUMAN	3.66716e+08	Aspartate aminotransferase, cytoplasmic OS=Homo sapiens GN=GOT1 PE=1 SV=3	AATC_HUMAN;B7Z7E9_HUMAN	18	1.28187	1.20413	0.61991	0.51789	0.31558	0.2911	0.22383	0.19996	0.09869	0.25495	1.54295	1.2485	0.72189	0.66456	1.4957	1.52366	1.80718	1.49519	1.42351	1.52409	1.40815	1.16046	1.57021	1.45654	1.3673	1.51211	1.58686	1.27779	0.97082	0.30184	0.36529	0.60583	1.57383	1.69107	1.60973	1.15032	0.95844	0.89821	1.39134	1.15492	1.90449	1.75139
AATF_HUMAN	5.44371e+07	Protein AATF OS=Homo sapiens GN=AATF PE=1 SV=1	AATF_HUMAN;K7ERC2_HUMAN;K7EK88_HUMAN	8	0.97854	1.32182	1.30483	0.88824	0.69572	0.82688	0.68916	0.90239	0.83231	1.0799	0.85655	0.69676	0.52795	0.65552	1.33535	1.75502	1.25007	1.95727	1.72927	1.78082	1.62897	1.77234	1.72859	1.39161	1.64764	1.60998	1.37429	1.0609	1.51189	0.8736	0.8054	0.73699	0.83322	0.69501	1.09364	0.47652	0.51049	0.42764	1.39683	0.57596	1.48085	0.92174
AATM_HUMAN	3.11692e+09	Aspartate aminotransferase, mitochondrial OS=Homo sapiens GN=GOT2 PE=1 SV=3	AATM_HUMAN;E7ERW2_HUMAN	46	0.4419	0.41094	0.61532	0.69802	0.63913	0.60025	0.55323	0.994	1.04507	0.9289	0.50466	0.49375	0.54822	0.50681	1.18975	1.2436	1.2395	1.54549	1.32071	1.28155	1.56166	2.24986	1.44044	1.43342	1.62785	1.59866	1.61343	2.94762	2.6863	0.57652	0.57075	0.69094	1.53142	1.36608	1.18393	3.18773	3.07295	3.09653	1.24953	0.39637	0.93222	1.45191
ABC3C_HUMAN	1.81788e+06	DNA dC->dU-editing enzyme APOBEC-3C OS=Homo sapiens GN=APOBEC3C PE=1 SV=2	ABC3C_HUMAN	2	0.41605	0.55793	9.61271	17.0688	0.96396	1.70519	0.39706	10.0912	0.58124	0.74036	0.71117	0.72101	0.81345	0.89763	0.88375	2.37403	0.66291	2.40202	0.80612	0.96967	0.74648	3.51226	0.90239	0.41657	0.7444	1.38989	1.1748	4.60565	3.01469	0.79754	1.11691	0.56494	1.1785	0.47102	1.19425	0.4706	0.87406	0.99446	0.51246	3.24689	0.56142	0.56212
ABCA1_HUMAN	1.87003e+08	ATP-binding cassette sub-family A member 1 OS=Homo sapiens GN=ABCA1 PE=1 SV=3	ABCA1_HUMAN	2	0.39491	0.42157	0.83595	0.58455	1.38161	1.57628	0.88057	0.23697	0.26276	0.28621	0.80937	0.88857	0.49865	1.14024	2.89596	1.60132	1.72981	0.83211	1.78663	1.88712	1.36013	1.18727	2.89073	2.66274	1.84553	2.05814	1.92426	3.09003	2.96137	1.4964	1.29327	0.41228	2.57694	2.13803	2.71568	2.07572	2.65355	3.26237	2.10989	3.32426	1.15114	1.30104
ABCB6_HUMAN	1.70459e+08	ATP-binding cassette sub-family B member 6, mitochondrial OS=Homo sapiens GN=ABCB6 PE=1 SV=1	ABCB6_HUMAN;H7BXK9_HUMAN	4	1.51439	1.74358	2.02616	0.63861	1.86182	1.41407	1.94366	0.63878	0.60321	0.71898	1.62698	1.87748	2.03842	1.44121	0.89991	0.84138	1.46417	0.91286	0.49931	0.89273	0.8938	0.90626	0.35798	1.66113	1.28432	1.00262	0.88221	1.82794	1.49176	1.63015	1.30091	2.0968	0.84304	1.25368	0.69129	1.33088	1.21446	1.35415	2.13081	0.3464	0.68685	0.40024
ABCBA_HUMAN	2.23524e+07	ATP-binding cassette sub-family B member 10, mitochondrial OS=Homo sapiens GN=ABCB10 PE=1 SV=2	ABCBA_HUMAN	3	0.57644	0.89893	1.18387	0.65381	0.89405	0.79647	0.94918	0.66762	0.59403	0.67118	2.11845	2.45368	1.43118	1.39759	0.5682	1.46952	0.90786	0.72444	0.48581	0.48455	0.40381	0.50893	1.8294	2.5846	0.65507	0.97855	0.62764	1.09277	0.72756	1.55812	1.37502	1.80174	2.24006	2.60845	2.67595	1.79894	2.47424	2.3872	1.28739	0.2623	0.70647	0.19234
ABCBB_HUMAN	4.33494e+06	Bile salt export pump OS=Homo sapiens GN=ABCB11 PE=1 SV=2	ABCBB_HUMAN;H7C486_HUMAN	2	0.8893	1.66387	2.87415	3.22657	2.90297	1.93551	2.05986	2.48979	1.7891	2.07851	1.89914	2.1704	3.02402	2.71453	1.15834	2.95414	0.99624	0.20893	0.54202	0.62707	0.99565	0.30928	0.51484	0.18119	0.92943	1.22718	0.97663	0.41103	0.49923	3.29206	2.30449	40.6559	0.63974	1.15072	0.80702	0.51168	0.22208	0.4462	0.73647	18.1316	1.02697	2.43323
ABCC8_HUMAN	3.91467e+08	ATP-binding cassette sub-family C member 8 OS=Homo sapiens GN=ABCC8 PE=1 SV=6	ABCC8_HUMAN;ABCC9_HUMAN;K4DI86_HUMAN;H0YFV4_HUMAN;H0YDH8_HUMAN	2	0.74437	1.47689	1.10985	1.38809	1.41732	1.50355	0.61374	1.39628	1.27076	1.37314	2.01518	1.48619	1.38021	1.83172	2.37997	2.7288	2.40001	1.75898	3.84298	3.59596	2.59513	1.58162	1.08424	1.20515	1.86709	2.89229	3.2274	1.80612	1.61477	1.44184	1.63835	1.11418	1.23492	1.77243	1.57022	0.93821	1.07941	1.1732	1.24056	0.28439	0.20528	0.52657
ABCD1_HUMAN	2.37353e+07	ATP-binding cassette sub-family D member 1 OS=Homo sapiens GN=ABCD1 PE=1 SV=2	ABCD1_HUMAN;H0Y7L9_HUMAN	5	0.73792	0.34578	1.83403	0.69967	3.90531	1.73491	2.16728	0.71379	0.55812	1.62968	0.69782	1.56698	0.52542	1.73193	0.52517	0.33401	1.35529	0.49234	0.57557	0.26317	1.10106	1.18473	2.33916	3.69859	1.13946	1.24216	1.37416	3.22035	4.04654	3.37273	3.60291	3.56545	0.74317	0.61896	0.39098	1.48899	1.68633	1.27294	2.40832	1.76041	0.58764	0.39819
ABCE1_HUMAN	4.52473e+08	ATP-binding cassette sub-family E member 1 OS=Homo sapiens GN=ABCE1 PE=1 SV=1	ABCE1_HUMAN;D6R9I9_HUMAN;H0Y990_HUMAN;D6RGF4_HUMAN	19	1.58693	1.42347	1.61312	1.43377	1.9092	1.99261	1.88635	1.50176	1.30531	1.59066	1.21066	1.5603	1.61166	1.79367	0.80511	0.99608	0.84922	0.65679	0.5645	0.68239	0.43169	0.48327	0.71892	0.96572	0.5298	0.51164	0.61005	0.49709	0.64475	1.89054	1.61971	1.55399	0.81357	0.78466	0.99031	0.78791	0.69692	0.77357	1.21092	0.76519	1.13196	1.11441
ABCF1_HUMAN	1.81048e+08	ATP-binding cassette sub-family F member 1 OS=Homo sapiens GN=ABCF1 PE=1 SV=2	ABCF1_HUMAN;H0YGW7_HUMAN;E9PC67_HUMAN;Q5STZ8_HUMAN;F8VQZ0_HUMAN;Q5STZ7_HUMAN;F5GYK6_HUMAN	16	1.08143	1.85168	2.5621	2.69929	2.37683	2.83843	2.34182	1.93972	2.12435	3.38086	1.97142	1.52927	2.22526	2.11201	0.89011	0.79024	1.03031	0.48034	0.57325	0.45327	0.48944	0.42608	1.17745	0.78525	0.6536	0.37248	0.65915	0.72066	0.5134	2.03753	2.57507	2.49435	0.64273	0.78274	0.9804	0.65653	0.61244	0.87523	0.70274	0.36269	0.33033	0.46686
ABCF3_HUMAN	1.50051e+07	ATP-binding cassette sub-family F member 3 OS=Homo sapiens GN=ABCF3 PE=1 SV=2	ABCF3_HUMAN	3	0.28512	0.54503	0.8243	0.44101	0.70824	1.39574	0.799	0.33956	0.22834	0.31916	0.70565	0.80917	0.542	0.77329	1.26102	1.58555	1.4903	1.04298	1.64268	1.55506	1.16971	0.54485	3.09988	1.20132	2.75002	2.343	1.85058	5.13539	2.04465	0.95563	1.18061	0.94723	1.05411	1.59431	1.47311	1.11934	1.34827	1.17282	2.43205	0.91182	0.22856	0.46938
ABHDA_HUMAN	2.07084e+08	Mycophenolic acid acyl-glucuronide esterase, mitochondrial OS=Homo sapiens GN=ABHD10 PE=1 SV=1	ABHDA_HUMAN;B7Z6A8_HUMAN;C9IZX5_HUMAN	10	0.51744	0.56968	1.05561	0.6311	0.92833	0.77894	0.89536	1.33208	1.24273	1.42285	0.84167	0.55782	0.96987	1.16077	1.29864	1.18744	1.31088	1.00191	1.03431	1.11669	1.83344	1.63319	1.87158	1.43833	1.36387	1.20391	1.536	1.33588	1.04691	0.84397	1.08358	0.87895	1.25404	1.32793	1.39189	1.47867	1.4949	1.16369	1.16025	1.01054	0.40934	0.39698
ABHDB_HUMAN	8.16295e+07	Alpha/beta hydrolase domain-containing protein 11 OS=Homo sapiens GN=ABHD11 PE=2 SV=1	ABHDB_HUMAN;H7BZ58_HUMAN;H0YC52_HUMAN;H7C396_HUMAN;H7BYM8_HUMAN;C9J7Q4_HUMAN	7	0.30876	0.17225	0.33724	0.22686	0.25874	0.45238	0.27106	0.95052	0.54714	0.80722	0.35546	0.22099	0.61224	0.23558	0.71532	1.30206	1.64096	1.44173	0.98352	1.05809	2.61223	2.70527	1.81683	2.16055	1.97348	1.26376	0.8616	4.65744	5.63495	0.48794	0.50047	0.58386	1.75785	1.47429	1.1228	1.80173	2.25791	2.45066	1.16788	1.6129	2.66214	2.64078
ABHEB_HUMAN	6.09562e+07	Alpha/beta hydrolase domain-containing protein 14B OS=Homo sapiens GN=ABHD14B PE=1 SV=1	ABHEB_HUMAN;B4DQI4_HUMAN;F8W9U3_HUMAN	7	1.84684	1.05936	1.81914	1.23944	2.01577	1.33725	1.82465	1.3209	1.45258	1.92308	1.02483	1.81164	1.95822	1.02873	0.96479	1.35896	1.80758	0.33708	0.41265	0.68474	0.389	0.44373	1.69223	1.12153	0.73895	0.73951	0.70109	0.94481	0.42025	1.05824	1.17702	2.59039	1.05252	0.95786	0.9096	0.87384	0.59407	0.78955	1.04925	1.53559	1.01388	0.71012
ABRAL_HUMAN	5.25806e+07	Costars family protein ABRACL OS=Homo sapiens GN=ABRACL PE=1 SV=1	ABRAL_HUMAN	5	0.65688	0.6244	0.90026	0.60006	0.37169	0.7478	1.33972	0.58456	0.11295	0.06769	1.05952	0.59479	1.08734	1.05117	2.26167	1.77679	1.45088	1.95746	1.2062	1.05282	0.58088	1.16164	1.35025	1.42899	1.77467	1.09595	2.10261	1.20977	1.55375	0.47107	0.65791	1.11805	1.29825	1.95302	1.89375	1.26227	1.15671	1.30125	0.88798	9.75081	3.44125	1.57132
ACAD9_HUMAN	1.79545e+08	Acyl-CoA dehydrogenase family member 9, mitochondrial OS=Homo sapiens GN=ACAD9 PE=1 SV=1	ACAD9_HUMAN;D6RCD8_HUMAN;H0Y8Z9_HUMAN	10	0.52777	0.5929	0.79999	0.99325	0.60488	0.93333	0.94782	1.84084	1.9793	2.2264	0.9539	0.88201	0.98177	0.81631	1.18584	0.87294	1.07603	0.80891	0.80694	0.91104	1.44435	1.03895	1.42801	1.09488	1.21262	1.35649	1.10781	1.40522	1.09948	0.78869	1.03469	0.80355	0.98239	1.2043	1.06095	1.52357	1.54154	1.36614	1.36982	0.86866	0.88517	0.86164
ACADV_HUMAN	2.16461e+09	Very long-chain specific acyl-CoA dehydrogenase, mitochondrial OS=Homo sapiens GN=ACADVL PE=1 SV=1	ACADV_HUMAN;K7EQP4_HUMAN;J3QKU9_HUMAN;G3V1M7_HUMAN;K7EJW8_HUMAN;J3KS89_HUMAN;J3QRJ8_HUMAN;J3KSR4_HUMAN;K7EMF8_HUMAN	40	0.84988	0.92325	1.03407	1.17361	1.02938	1.06131	1.1156	1.80856	1.70714	1.76311	0.77476	0.65908	0.94273	0.87044	0.81896	0.86457	0.87273	1.02174	0.84595	0.91818	1.40314	1.27859	1.14678	1.15805	1.33241	1.28819	1.18287	1.7945	1.44318	1.14466	1.25917	1.14725	0.81027	0.81019	0.77195	1.03367	1.0483	0.98119	0.93264	0.86074	0.80274	0.79223
ACBP_HUMAN	2.76634e+08	Acyl-CoA-binding protein OS=Homo sapiens GN=DBI PE=1 SV=2	ACBP_HUMAN	7	4.64225	1.51343	1.09454	0.54678	0.45216	0.62108	0.56141	0.16171	0.14716	0.13215	0.9175	1.54758	0.66787	0.64333	0.83543	1.47736	0.82074	1.528	2.03496	2.61521	1.32406	1.39039	1.3868	1.02935	0.41611	1.7915	1.88183	0.45872	1.17112	0.24064	0.21349	0.42845	1.81534	0.95376	0.99649	1.05583	0.79829	0.59931	1.09807	1.36682	6.73194	3.21427
ACL6A_HUMAN	1.41787e+08	Actin-like protein 6A OS=Homo sapiens GN=ACTL6A PE=1 SV=1	ACL6A_HUMAN;C9JQT2_HUMAN;H7C5S0_HUMAN;ACL6B_HUMAN	8	1.54331	1.48465	1.2001	1.13982	1.39588	1.42184	2.35131	0.71293	0.70738	0.79757	1.08796	1.00984	1.67203	0.7274	0.60357	1.03863	0.79162	0.84985	0.81758	0.88141	1.25227	0.84939	0.86267	0.94885	0.92525	1.06037	1.38723	0.843	1.47907	1.34674	1.19148	1.37698	1.17215	0.90865	0.61084	0.70075	0.74368	1.02295	1.08659	1.36474	1.04544	1.11414
ACLY_HUMAN	1.0358e+09	ATP-citrate synthase OS=Homo sapiens GN=ACLY PE=1 SV=3	ACLY_HUMAN;B4E3P0_HUMAN;K7EIE7_HUMAN;K7ESG8_HUMAN	36	1.19367	1.06838	1.0576	1.1502	1.10185	1.20107	1.13683	1.28426	1.18686	1.20223	1.05162	1.08946	1.11434	1.02489	0.72574	0.80318	0.69362	0.74081	0.8992	0.84718	0.83893	0.7988	0.82433	0.91604	0.84656	0.98975	0.92503	0.77339	1.01361	1.19253	1.18337	0.92741	1.02947	1.04333	1.02605	0.97657	0.99656	1.06134	0.84773	1.35103	1.21616	1.04982
ACO13_HUMAN	36186290	Acyl-coenzyme A thioesterase 13 OS=Homo sapiens GN=ACOT13 PE=1 SV=1	ACO13_HUMAN	3	0.73452	0.93425	0.87797	1.63979	1.13443	0.2467	1.05596	1.21837	1.04083	1.05742	0.51843	0.81187	0.8411	0.64377	2.49171	2.34126	2.01026	0.71511	0.8537	0.83418	1.1191	0.82714	2.03564	2.06439	0.88048	0.88487	0.89701	1.45905	1.63521	0.82159	0.41564	0.61236	2.03465	1.40381	1.30987	1.8037	1.34529	1.15584	1.31682	2.82554	2.29023	1.33776
ACOC_HUMAN	2.87002e+08	Cytoplasmic aconitate hydratase OS=Homo sapiens GN=ACO1 PE=1 SV=3	ACOC_HUMAN;Q5VZA6_HUMAN;Q9HBB2_HUMAN	18	0.64975	0.95089	0.50936	0.53959	0.77644	0.63436	0.66802	0.81116	0.97065	1.03114	0.5917	0.66782	0.75247	0.62601	1.39905	1.36213	1.64108	1.34667	1.08759	1.27061	0.93134	1.34623	1.37479	1.1573	0.90172	1.2091	0.99597	1.22939	1.024	0.77578	0.76991	0.54897	1.11319	1.32749	1.33563	1.39668	1.53846	1.39112	1.23008	1.14589	1.19391	1.48916
ACOT9_HUMAN	5.37692e+07	Acyl-coenzyme A thioesterase 9, mitochondrial OS=Homo sapiens GN=ACOT9 PE=1 SV=2	ACOT9_HUMAN;C9J7L8_HUMAN;H7C5Q2_HUMAN	4	0.5593	0.56298	3.21693	2.44185	2.74869	2.4238	2.02205	5.65134	3.21306	1.69537	1.16241	1.30665	2.60664	2.05905	0.62781	0.32369	1.16606	0.52799	1.13503	0.64712	1.75987	1.27283	1.97542	1.13683	0.82546	2.02305	0.83676	1.06434	0.83897	2.26236	2.60795	1.98773	1.34659	0.86048	0.89719	1.52799	2.02139	2.16336	1.31857	0.51658	0.37846	0.36542
ACOX1_HUMAN	1.34868e+08	Peroxisomal acyl-coenzyme A oxidase 1 OS=Homo sapiens GN=ACOX1 PE=1 SV=3	ACOX1_HUMAN;K7ELT1_HUMAN;I3L0T4_HUMAN;F5H0M0_HUMAN	6	0.42047	0.73775	0.80609	0.43887	0.42773	0.84258	0.55807	0.73703	0.7341	0.87126	0.27959	0.28917	0.59317	0.44999	0.95898	1.28265	0.71561	1.2394	1.94946	2.22855	2.10131	1.5697	1.40592	1.18456	1.96276	2.59831	3.20029	2.46891	1.21996	0.93426	0.36986	0.66701	0.85995	0.83977	1.7267	1.70602	1.72596	1.51944	1.77835	1.90109	1.68378	1.28589
ACPM_HUMAN	4.95878e+06	Acyl carrier protein, mitochondrial OS=Homo sapiens GN=NDUFAB1 PE=1 SV=3	ACPM_HUMAN;H3BNK3_HUMAN	2	1.96831	1.08662	7.84795	5.53195	1.9471	2.98022	9.18778	1.1539	1.79828	2.96751	0.83967	0.5559	4.95962	0.84189	0.82928	0.37964	0.32098	0.79377	1.07661	0.46785	0.87518	0.82572	1.05093	2.67306	0.5435	1.03758	0.54231	1.34947	3.2841	1.03702	6.85038	7.1618	0.55902	0.43963	0.73756	10.5392	10.0101	2.05075	3.86444	1.10794	0.24765	0.65612
ACSL3_HUMAN	2.71212e+08	Long-chain-fatty-acid--CoA ligase 3 OS=Homo sapiens GN=ACSL3 PE=1 SV=3	ACSL3_HUMAN;H7BYZ7_HUMAN;F5GWH2_HUMAN;H7C260_HUMAN;F5H062_HUMAN	26	2.2325	1.45413	3.31158	3.69443	3.50519	4.0109	3.74505	6.91808	5.91139	6.17897	1.98921	2.45095	2.72991	2.84429	0.38571	0.35082	0.3431	0.48524	0.40226	0.29716	0.49892	0.47425	0.32817	0.39559	0.2221	0.29603	0.26825	0.51602	0.64925	4.3181	3.54176	3.28834	0.42176	0.48204	0.37134	0.62639	0.80502	0.76368	0.61671	1.26043	0.8164	0.48045
ACSL4_HUMAN	1.36256e+08	Long-chain-fatty-acid--CoA ligase 4 OS=Homo sapiens GN=ACSL4 PE=1 SV=2	ACSL4_HUMAN;D6RF95_HUMAN;D6RDA8_HUMAN;D6RFW9_HUMAN;D6RD96_HUMAN	9	0.74736	0.84837	1.00813	1.48688	0.65083	0.90119	0.59452	1.13923	1.94558	1.50109	0.56312	0.43767	0.84895	0.5472	0.84649	1.3376	1.38043	1.00572	1.32045	1.29137	1.60812	1.24799	1.06128	1.14206	1.28089	0.93728	0.77087	1.00629	1.21347	0.76991	0.76709	0.91301	1.04568	1.00163	1.2352	1.7941	2.1294	2.35932	1.20074	0.76879	0.83172	1.22308
ACTG_HUMAN	3.13166e+10	Actin, cytoplasmic 2 OS=Homo sapiens GN=ACTG1 PE=1 SV=1	ACTB_HUMAN;ACTG_HUMAN;G5E9R0_HUMAN;K7EM38_HUMAN;J3KT65_HUMAN;C9JZR7_HUMAN;I3L3I4_HUMAN;I3L3R2_HUMAN;I3L1U9_HUMAN;E7EVS6_HUMAN;C9JUM1_HUMAN;I3L4N8_HUMAN;I3L3I0_HUMAN;POTEE_HUMAN	31	1.29147	0.97089	1.44048	1.93114	1.81622	1.26371	1.56855	1.2529	1.31001	1.37578	0.79491	0.80489	1.21211	1.01006	0.37278	0.47297	0.46606	0.82567	0.72473	0.95035	0.68423	0.86696	0.6768	0.71457	0.64729	0.71655	0.77008	1.21653	1.07292	1.19313	1.10565	1.71446	0.56984	0.60323	0.68141	1.22379	1.17372	1.3465	0.81358	2.32158	2.28773	1.62306
ACTN1_HUMAN	1.70512e+09	Alpha-actinin-1 OS=Homo sapiens GN=ACTN1 PE=1 SV=2	ACTN1_HUMAN;B7TY16_HUMAN;H7C5W8_HUMAN;H9KV75_HUMAN;H0YJW3_HUMAN;H0YJ11_HUMAN;G3V2N5_HUMAN;G3V2W4_HUMAN;ACTN2_HUMAN;ACTN3_HUMAN;B7Z4P8_HUMAN;B2RCS5_HUMAN;G3V380_HUMAN;G3V5M4_HUMAN;G3V2X9_HUMAN;G3V2E8_HUMAN	53	1.50039	1.48303	0.76632	0.9761	0.36774	0.40372	0.56766	0.36591	0.38354	0.33885	1.29155	1.17416	0.94844	0.90266	1.22852	0.90233	1.28088	1.39707	1.31058	1.46073	1.28902	1.34888	1.11541	1.20232	0.98313	1.01067	0.91928	0.78038	0.88416	0.36601	0.35138	0.48709	1.41764	1.3041	1.23276	1.56291	1.46109	1.59202	1.38052	1.76374	1.2988	1.47334
ACTN4_HUMAN	2.68987e+09	Alpha-actinin-4 OS=Homo sapiens GN=ACTN4 PE=1 SV=2	ACTN4_HUMAN;D6PXK4_HUMAN;F5GXS2_HUMAN;H7C144_HUMAN;K7EP19_HUMAN	51	2.63178	2.62286	1.19809	1.25842	0.53995	0.49041	0.50442	0.62077	0.56796	0.56911	2.34699	2.36384	1.42138	1.65303	1.16242	1.09925	1.12933	1.07316	1.11096	0.94146	1.06869	1.03669	1.12014	0.90584	0.87959	0.89622	0.96506	0.47748	0.55388	0.53307	0.56242	0.59863	1.25177	1.10132	1.25788	0.74804	0.62283	0.72594	1.00413	1.09057	0.78972	1.03855
ACTS_HUMAN	1.46644e+09	Actin, alpha skeletal muscle OS=Homo sapiens GN=ACTA1 PE=1 SV=1	ACTA_HUMAN;ACTC_HUMAN;ACTH_HUMAN;ACTS_HUMAN;A6NL76_HUMAN;Q5T8M8_HUMAN;Q5T8M7_HUMAN;C9JFL5_HUMAN;F6UVQ4_HUMAN;F6QUT6_HUMAN	9	1.15688	0.89153	1.06085	1.47132	1.04564	0.94932	1.54948	0.93536	1.11216	1.04225	0.78248	0.8308	1.07907	1.02891	0.74445	1.21396	1.1272	0.86453	1.28729	0.91259	1.29928	1.64345	1.08945	0.73318	0.85222	0.84065	0.99863	0.90751	1.20645	1.25406	0.91727	0.89725	0.83058	1.05151	0.56644	0.93283	1.43435	1.29087	0.91966	3.67739	0.58212	0.77005
ACTY_HUMAN	1.7134e+07	Beta-centractin OS=Homo sapiens GN=ACTR1B PE=1 SV=1	ACTY_HUMAN;G5E9Q5_HUMAN	4	1.34838	1.00489	1.18561	1.53794	0.66623	0.74769	1.04193	1.29311	2.01166	2.10983	1.59747	0.93071	1.12862	1.80703	0.64934	0.98772	1.21748	0.85682	0.68801	0.68833	0.32707	0.90561	1.7085	2.01069	1.57688	1.16809	1.11822	0.86619	0.75574	1.69819	1.20661	0.40641	2.4697	2.10902	2.02934	1.23979	1.18162	1.21211	1.65723	0.54347	0.80498	2.81449
ACTZ_HUMAN	1.52243e+09	Alpha-centractin OS=Homo sapiens GN=ACTR1A PE=1 SV=1	ACTZ_HUMAN;B4DXP9_HUMAN;F5H3I4_HUMAN	9	1.19899	1.21037	1.03897	1.09787	1.12783	0.8598	1.03237	1.27881	1.03803	1.08871	0.95454	0.90671	0.82781	1.11691	1.06731	0.88063	0.85912	0.78347	1.03583	1.11825	1.31595	1.21819	0.61233	0.81183	0.9854	1.12843	0.99705	0.9431	0.92725	1.41425	1.41321	1.1184	0.95461	0.78676	0.96708	1.29661	1.13286	1.0011	0.75143	0.89905	0.95756	0.85097
ADAS_HUMAN	8.38129e+07	Alkyldihydroxyacetonephosphate synthase, peroxisomal OS=Homo sapiens GN=AGPS PE=1 SV=1	ADAS_HUMAN;B8ZZ81_HUMAN	14	1.0853	0.88324	2.18787	2.57057	1.93652	2.36296	2.21554	1.80936	1.45164	1.67645	1.67887	1.48813	2.21836	1.63799	0.68369	0.60014	0.52769	0.62167	0.69773	0.39229	0.75535	0.89751	0.92512	0.93287	0.65161	0.45698	0.45317	0.8098	0.73162	2.00955	2.9939	2.16272	0.91609	0.8176	1.16986	1.29767	1.58001	1.16181	0.88229	0.40271	0.51294	0.4817
ADHX_HUMAN	1.49654e+08	Alcohol dehydrogenase class-3 OS=Homo sapiens GN=ADH5 PE=1 SV=4	ADHX_HUMAN;D6RFE4_HUMAN;H0YAG8_HUMAN;D6R9G2_HUMAN;D6RAY0_HUMAN	8	0.76494	0.79989	0.81702	0.79744	1.72059	1.36155	1.2581	1.72931	2.23707	2.1053	0.83251	0.5662	1.22548	1.40399	0.70023	0.82452	1.04035	0.62441	0.79021	0.98058	0.78906	0.84808	0.57747	0.28811	0.87515	0.56625	1.00513	1.44538	2.05489	1.11057	1.41067	0.95576	0.96313	0.61597	0.51007	0.46961	0.66116	0.66969	0.90076	2.26389	1.35864	1.09014
ADNP_HUMAN	2.05776e+07	Activity-dependent neuroprotector homeobox protein OS=Homo sapiens GN=ADNP PE=1 SV=1	ADNP_HUMAN;E9PQK8_HUMAN	2	2.1296	7.48044	6.00597	2.67352	1.43925	1.20461	1.3395	0.33747	0.54294	0.88586	1.94627	1.68088	0.98098	1.25606	9.97766	4.03042	5.5256	11.0957	22.0235	13.684	1.4658	0.91945	1.41295	1.95486	3.57838	5.69187	3.54391	6.47305	0.25795	1.03375	0.50327	0.16146	1.87297	1.40845	3.08304	0.84562	2.55731	0.17083	0.95147	6.32277	1.23061	1.69346
ADPPT_HUMAN	5.94136e+08	L-aminoadipate-semialdehyde dehydrogenase-phosphopantetheinyl transferase OS=Homo sapiens GN=AASDHPPT PE=1 SV=2	ADPPT_HUMAN;E9PLW6_HUMAN;E9PNF3_HUMAN;B4DDW7_HUMAN	10	0.9186	1.23741	1.48074	1.64457	1.45746	1.52569	1.80997	0.75678	0.5694	0.74511	1.20232	1.14268	1.09006	1.29565	1.03614	1.23884	1.01349	0.80688	0.67895	0.76355	0.90262	0.68484	1.27776	1.16378	1.26912	1.15011	1.10665	1.09233	1.24117	1.71122	1.4742	1.49975	1.06416	1.0951	1.13957	0.89943	1.0592	1.00696	1.03828	0.65173	0.70486	0.42982
ADRM1_HUMAN	8.75957e+07	Proteasomal ubiquitin receptor ADRM1 OS=Homo sapiens GN=ADRM1 PE=1 SV=2	ADRM1_HUMAN	8	0.59951	1.27663	2.63945	2.52066	1.87096	2.16603	3.00467	1.88869	1.53177	1.17584	1.23617	1.61918	1.43333	1.86852	1.24428	0.90312	1.02746	0.80641	0.35098	0.60053	0.80049	0.99661	1.32231	0.80727	1.08515	0.77617	0.89845	0.71717	0.69963	1.93756	2.62672	2.95931	0.76184	0.89417	0.94467	0.63548	0.36181	0.67763	0.77137	0.43822	0.42763	0.48926
ADT1_HUMAN	7.189e+07	ADP/ATP translocase 1 OS=Homo sapiens GN=SLC25A4 PE=1 SV=4	ADT1_HUMAN	2	2.7915	1.65932	1.28276	0.84689	0.55555	0.7035	1.65401	4.28469	6.38998	4.45931	1.82128	1.3652	0.64221	2.61088	1.66987	2.09759	4.13084	1.35653	3.62188	1.94202	3.17477	1.97689	2.60143	0.68201	2.62742	2.48566	2.03638	4.64184	6.30587	0.53453	1.67198	1.19535	2.07493	0.47679	0.52885	1.31857	2.0794	1.11063	0.84258	0.19078	0.42032	1.19796
ADT2_HUMAN	1.06701e+09	ADP/ATP translocase 2 OS=Homo sapiens GN=SLC25A5 PE=1 SV=7	ADT2_HUMAN	7	1.49437	0.97701	0.99544	1.37792	1.34681	0.96023	1.11612	1.87197	1.83325	1.75491	0.98484	0.95264	0.99269	0.97812	0.73817	0.783	0.69956	1.0308	1.09989	0.82238	1.15126	1.2262	0.69278	0.51109	0.72361	0.92378	0.91552	1.24579	1.26314	1.59482	1.28279	1.45699	0.67181	0.69747	0.70652	1.23274	1.31125	1.22403	0.64903	0.51373	1.22815	1.07258
ADT3_HUMAN	1.02398e+08	ADP/ATP translocase 3 OS=Homo sapiens GN=SLC25A6 PE=1 SV=4	ADT3_HUMAN;I7HJJ0_HUMAN	2	2.23793	0.9162	1.48809	1.5541	1.18465	2.12198	1.28864	2.47577	6.50276	3.74595	1.00359	1.36211	1.79571	1.4958	1.02536	1.0089	1.32289	2.41962	1.34336	2.1512	2.41383	1.81644	1.55832	1.70376	1.85456	2.07414	1.19596	1.44479	3.29562	1.0882	1.68302	0.93516	1.75854	1.17362	1.38978	2.10962	3.27644	1.7695	1.26846	0.33418	0.7806	1.18904
AFG32_HUMAN	2.86909e+08	AFG3-like protein 2 OS=Homo sapiens GN=AFG3L2 PE=1 SV=2	AFG32_HUMAN;K7EP56_HUMAN;ANK2_HUMAN;B7Z651_HUMAN;E9PHW9_HUMAN;I6L894_HUMAN	13	0.39515	0.68801	0.98664	0.72464	0.84362	0.91905	0.84312	1.02219	1.04866	1.17376	0.69313	0.66134	0.99146	1.0394	1.01507	0.852	1.10496	1.01371	1.16067	1.14811	1.45543	1.42457	1.61643	1.66452	1.46406	1.4688	1.48867	1.44863	1.37541	0.81094	0.88735	1.03841	1.13536	1.36788	1.24861	1.31899	1.566	1.67314	1.52736	0.25716	0.84593	0.9272
AGFG1_HUMAN	1.17753e+08	Arf-GAP domain and FG repeat-containing protein 1 OS=Homo sapiens GN=AGFG1 PE=1 SV=2	AGFG1_HUMAN;B8ZZY2_HUMAN;C9J2I0_HUMAN	5	0.87084	0.7108	0.8068	0.49925	1.047	1.15797	1.28045	0.55866	0.66749	0.82879	1.82905	1.66992	0.8396	1.07539	2.38661	3.72737	1.76037	0.76288	0.91452	0.82665	1.31626	0.78463	1.52916	0.87925	1.18849	1.04984	1.11337	0.40525	0.99185	1.33583	0.75551	0.86876	2.58987	2.41656	1.43968	1.21076	0.99564	1.26734	1.94282	0.91839	0.50066	0.68977
AHNK_HUMAN	2.37843e+09	Neuroblast differentiation-associated protein AHNAK OS=Homo sapiens GN=AHNAK PE=1 SV=2	AHNK_HUMAN;E9PJC6_HUMAN;E9PLK4_HUMAN;E9PQE3_HUMAN;E9PJZ0_HUMAN;E9PKR9_HUMAN;E9PLZ1_HUMAN;CYLD_HUMAN;REVERSED_ZC21C_HUMAN;REVERSED_F5GYC4_HUMAN;H3BS09_HUMAN;F5H2R7_HUMAN;H3BTB8_HUMAN;J3KRR7_HUMAN;H3BSW9_HUMAN;REVERSED_B1AXG1_HUMAN	82	3.84042	2.97381	1.00847	0.73092	0.57494	0.64632	0.56112	0.64294	0.59613	0.73578	2.50695	2.46758	1.48643	1.7895	1.53953	1.14425	1.40594	1.20614	1.14826	1.17405	0.9437	1.13322	0.97983	1.03043	0.62286	0.68378	0.68988	0.48572	0.47842	0.44084	0.53708	0.61046	0.51147	0.59489	0.68123	0.39796	0.44693	0.47677	1.3797	1.1391	1.75461	1.46089
AHNK2_HUMAN	7.00057e+07	Protein AHNAK2 OS=Homo sapiens GN=AHNAK2 PE=1 SV=2	AHNK2_HUMAN;REVERSED_PAPS2_HUMAN;REVERSED_E7ER89_HUMAN	3	0.62565	1.14952	0.23102	0.52078	0.22366	0.39509	0.24474	0.50237	0.81799	0.34499	1.12984	1.19776	0.36732	0.64968	2.72586	3.65332	1.72236	1.27936	1.16154	1.51052	0.79427	1.30021	2.83726	2.2516	2.69012	1.05283	0.8522	0.6459	1.21262	0.39589	0.24998	0.45341	2.03731	1.67695	2.58755	0.78644	0.81129	1.21615	0.58382	1.57137	0.79709	1.29652
AHSA1_HUMAN	1.02189e+09	Activator of 90 kDa heat shock protein ATPase homolog 1 OS=Homo sapiens GN=AHSA1 PE=1 SV=1	AHSA1_HUMAN;B4DUR9_HUMAN;H0YJG7_HUMAN;H0YJ63_HUMAN;G3V438_HUMAN;G3V3W9_HUMAN	12	0.68391	0.77395	1.11216	0.7115	1.03702	1.1907	1.4462	0.59694	0.69926	0.69897	0.77031	0.80012	1.44502	1.07171	1.06828	0.82817	1.0796	1.04498	0.7378	1.00776	0.70121	1.15843	0.92876	1.22167	1.05073	1.03564	1.03598	0.81184	0.95994	0.96336	0.89053	0.96472	1.24087	1.21513	1.11422	1.93923	1.23297	1.20237	1.17586	1.29191	1.29455	1.00944
AIFM1_HUMAN	3.51881e+08	Apoptosis-inducing factor 1, mitochondrial OS=Homo sapiens GN=AIFM1 PE=1 SV=1	AIFM1_HUMAN;E9PMA0_HUMAN;Q1L6K4_HUMAN	15	1.02891	0.99785	0.78862	0.70918	0.48467	0.66881	0.64734	0.45554	0.65604	0.71513	0.81488	0.89169	0.92795	0.97862	1.3633	0.92327	1.20734	0.95998	1.18091	1.37845	1.48144	1.27868	1.63608	1.38779	1.34667	1.17562	0.94975	0.90538	0.82383	0.61093	0.54373	0.62325	1.34952	1.39978	1.38762	0.98438	0.97225	1.01424	1.22529	1.09408	1.51784	1.41476
AIM1_HUMAN	4.69196e+07	Absent in melanoma 1 protein OS=Homo sapiens GN=AIM1 PE=1 SV=3	AIM1_HUMAN;B4DU04_HUMAN	2	2.24414	1.41538	2.45775	4.41587	2.43374	2.39025	2.7972	0.14161	0.17951	0.10168	1.94326	2.23693	2.50919	2.13694	0.83879	0.43604	0.90928	2.42909	0.90759	1.5524	1.70321	2.33871	1.06902	2.01348	1.44606	1.9013	1.6014	0.77866	0.56106	2.61723	2.33514	0.02403	1.94316	1.64293	1.86366	2.4015	2.46111	1.39883	2.88667	0.36769	1.99015	1.58072
AIMP1_HUMAN	6.49019e+08	Aminoacyl tRNA synthase complex-interacting multifunctional protein 1 OS=Homo sapiens GN=AIMP1 PE=1 SV=2	AIMP1_HUMAN;D6R937_HUMAN	18	1.27668	1.08474	1.37689	1.25704	1.74522	1.30801	1.58387	1.02257	1.12183	1.07431	1.18748	1.4398	1.40923	1.76836	0.91056	0.808	1.12283	0.83249	0.51248	0.60489	0.71102	0.85151	0.8954	1.02475	0.83471	0.69154	0.5552	0.72875	0.7615	1.75354	1.40377	1.55586	1.10721	1.01217	1.29052	0.44437	0.44	0.47553	1.0334	0.91947	0.99299	0.92229
AIMP2_HUMAN	2.58639e+08	Aminoacyl tRNA synthase complex-interacting multifunctional protein 2 OS=Homo sapiens GN=AIMP2 PE=1 SV=2	AIMP2_HUMAN;A8MU58_HUMAN;F8W950_HUMAN	16	1.44048	1.23159	1.48873	1.47906	1.51351	1.29604	1.71183	1.39976	1.63184	1.44127	1.58938	0.65097	2.61283	1.33308	0.6364	0.93683	0.76466	0.80348	0.61038	0.69886	0.85179	0.85485	0.8215	1.28326	0.57154	0.69923	0.72226	0.76152	1.01	1.37192	1.4571	1.55228	0.88668	0.58706	0.94844	0.8686	0.59603	0.63534	1.45578	1.00554	0.8741	1.40658
AIP_HUMAN	1.03886e+08	AH receptor-interacting protein OS=Homo sapiens GN=AIP PE=1 SV=2	AIP_HUMAN;E9PPD7_HUMAN;E9PMH2_HUMAN	9	1.53706	1.73092	1.76493	1.11983	2.45993	1.87948	1.96595	1.4175	1.30149	1.88985	1.19021	1.31603	1.80502	1.44254	0.83146	0.56435	0.85214	0.90607	0.68463	0.78771	0.77629	0.70247	0.6858	0.64028	0.87454	0.68754	0.69658	0.81797	0.42827	1.8018	2.44574	3.2201	0.61309	0.69745	1.00648	0.57576	0.53821	0.70705	0.77414	0.93649	0.70078	0.71586
AK1A1_HUMAN	1.43791e+08	Alcohol dehydrogenase [NADP(+)] OS=Homo sapiens GN=AKR1A1 PE=1 SV=3	AK1A1_HUMAN;Q5T621_HUMAN	8	0.35232	0.364	0.50277	0.41575	0.35906	0.5627	0.56155	0.78087	1.28728	0.9086	0.30754	0.32055	0.42847	0.50917	1.88921	1.10548	1.7638	0.98024	0.99836	1.27611	1.17416	1.07339	1.64957	2.05531	1.65202	1.55858	1.59673	1.89606	2.5799	0.43694	0.6572	0.45961	2.02641	2.689	2.50369	0.9918	1.23681	1.17427	1.40955	2.82409	1.99225	2.23982
AK1C1_HUMAN	7.92217e+07	Aldo-keto reductase family 1 member C1 OS=Homo sapiens GN=AKR1C1 PE=1 SV=1	AK1C1_HUMAN;AK1C3_HUMAN;A6NHU4_HUMAN;AK1C4_HUMAN	3	0.34532	0.896	4.41122	1.45827	2.00113	2.56538	2.78497	2.63283	2.62712	1.79674	1.0557	0.77158	3.46216	2.45245	1.49801	1.22132	0.99315	1.23154	1.12859	0.76609	0.87044	0.80003	0.79478	0.45589	1.71557	0.81887	0.75474	0.93833	1.8657	2.98582	2.3967	4.60858	0.8653	0.75544	0.66577	0.89809	1.02191	0.86398	0.57255	0.58861	0.18457	1.5235
AKA12_HUMAN	7.71737e+07	A-kinase anchor protein 12 OS=Homo sapiens GN=AKAP12 PE=1 SV=4	AKA12_HUMAN	28	10.7118	13.0575	4.39297	4.06426	2.06058	1.31329	1.27757	1.24581	0.93436	0.87458	12.5795	12.5904	8.1186	7.70949	0.88695	0.49382	0.70906	0.43587	0.30611	0.66486	0.76494	0.46006	0.48996	0.35964	0.40679	0.41721	0.61174	0.55472	0.30107	1.44812	0.84509	2.24281	0.39505	0.32782	0.34064	0.52134	0.5194	0.48002	0.66823	0.89749	0.35637	0.4206
AKAP1_HUMAN	2.0375e+07	A-kinase anchor protein 1, mitochondrial OS=Homo sapiens GN=AKAP1 PE=1 SV=1	AKAP1_HUMAN	2	1.72207	1.04755	1.62303	1.87358	3.65917	0.89168	0.46281	0.49771	1.25783	0.95857	0.55245	0.77511	0.67119	1.20202	1.24141	0.58463	2.9608	0.65501	0.62991	0.74426	1.92149	2.58314	0.50858	2.79999	1.1951	1.21737	2.38346	1.69249	1.89194	1.01937	0.50771	1.22616	1.87745	1.50637	2.50297	1.39077	2.62994	2.58444	2.1864	19.1989	20.3594	9.96008
AKAP8_HUMAN	1.3332e+07	A-kinase anchor protein 8 OS=Homo sapiens GN=AKAP8 PE=1 SV=1	AKAP8_HUMAN	4	1.95527	3.1894	0.68565	1.24668	0.94267	0.51822	0.79916	0.54053	0.49852	0.53394	2.50848	2.78337	1.54375	1.81476	4.2503	1.42414	3.61752	1.85103	1.42851	1.4883	1.88941	1.65395	2.44487	1.60933	1.53365	0.96864	1.44226	1.39787	1.10932	0.6061	0.56283	0.29237	1.26903	1.50146	2.04982	0.91117	0.48541	0.50604	0.94178	0.21049	0.5783	0.46415
AKND1_HUMAN	3.55354e+07	Protein AKNAD1 OS=Homo sapiens GN=AKNAD1 PE=2 SV=3	AKND1_HUMAN;B4DET8_HUMAN;F2Z2Q7_HUMAN;Q5T1N2_HUMAN	2	0.82347	0.5395	1.2462	1.12112	1.41824	1.44327	1.43114	1.22298	1.12327	1.01003	1.04006	2.80262	0.99226	1.68419	1.24831	0.77715	1.17924	1.32635	1.43495	1.29056	1.45804	1.03862	1.16043	1.38388	1.46824	1.42664	1.52069	1.40311	1.17895	1.51442	1.42438	1.05393	1.42567	1.30499	1.28865	1.77217	1.41513	1.531	1.46798	5.58762	0.71874	4.04872
AKP8L_HUMAN	2.7312e+06	A-kinase anchor protein 8-like OS=Homo sapiens GN=AKAP8L PE=1 SV=3	AKP8L_HUMAN	2	1.17587	1.25668	4.68334	0.86787	0.78535	0.8362	0.54974	0.88857	0.30865	1.04912	0.86962	2.32389	6.03574	0.82061	1.45682	3.25088	1.31477	1.20473	0.67469	2.82421	3.68439	3.12907	1.30886	1.27954	2.57665	1.44529	3.57849	0.65238	0.49102	0.86899	1.17437	1.07442	0.93268	0.89404	0.68331	2.61363	0.80265	0.66425	1.61626	4.00573	0.93702	0.87154
AL1A3_HUMAN	9.7574e+08	Aldehyde dehydrogenase family 1 member A3 OS=Homo sapiens GN=ALDH1A3 PE=1 SV=2	AL1A3_HUMAN;H0Y2X5_HUMAN;H0YKF9_HUMAN;H0YNQ3_HUMAN;AL1A2_HUMAN;H0YM00_HUMAN;H0YMG7_HUMAN	31	5.77049	2.85069	4.55781	5.20442	6.29531	4.85691	4.8171	10.2056	6.73202	7.13529	2.80608	5.41975	4.08607	4.11498	0.43143	0.29945	0.31742	0.45635	0.42738	0.57531	0.3459	0.41323	0.41362	0.29824	0.43029	0.45307	0.42533	0.36645	0.37011	4.35722	6.02309	5.33771	0.37431	0.40143	0.47051	0.41954	0.35814	0.39352	0.43956	0.47048	0.26322	0.24057
AL1B1_HUMAN	4.34466e+08	Aldehyde dehydrogenase X, mitochondrial OS=Homo sapiens GN=ALDH1B1 PE=1 SV=3	AL1B1_HUMAN	18	0.25601	0.43643	0.4598	0.64225	0.40663	0.55874	0.62842	0.66411	0.78113	0.59845	0.3595	0.33038	0.40741	0.41181	1.50751	1.54544	1.3929	1.55506	1.59029	1.37054	2.34783	2.15865	1.49575	1.54846	1.92563	2.36106	1.92719	2.50199	1.98148	0.57046	0.49681	0.45543	1.25841	1.31401	0.97527	2.1118	1.79236	1.78536	2.08978	1.35244	1.44294	1.70214
AL1L2_HUMAN	2.14832e+07	Mitochondrial 10-formyltetrahydrofolate dehydrogenase OS=Homo sapiens GN=ALDH1L2 PE=1 SV=2	AL1L2_HUMAN	2	0.74091	0.56	2.75747	1.25482	1.92716	2.66624	1.73242	2.06713	1.72131	2.12285	1.59248	1.70104	2.43092	1.93776	6.14851	0.35138	1.00846	2.1973	4.61971	5.39634	2.87299	0.69947	6.82972	4.58529	3.48749	3.15949	3.41876	3.91407	3.55175	1.69808	2.07486	0.44745	3.62729	2.82335	1.94257	1.54927	1.68312	1.41981	4.39622	0.12996	0.47963	0.95751
AL7A1_HUMAN	4.44911e+08	Alpha-aminoadipic semialdehyde dehydrogenase OS=Homo sapiens GN=ALDH7A1 PE=1 SV=5	AL7A1_HUMAN;F8VS02_HUMAN;F8WDY6_HUMAN;F8VVF2_HUMAN;F8WD33_HUMAN;H0YHM6_HUMAN	16	0.9298	0.80042	0.87	1.17357	1.03267	1.11368	0.91744	1.67212	1.9208	1.8031	0.67726	0.73656	0.87066	0.79565	0.82968	0.84294	0.83677	0.89152	0.75522	0.73846	1.53727	1.51666	0.95788	1.02945	0.88848	1.0302	0.78172	0.92744	0.84535	1.04343	1.23178	1.05471	1.09519	1.18145	0.8384	1.03226	0.90308	1.16323	0.60106	1.11347	0.98209	1.11067
ALDH2_HUMAN	8.62785e+08	Aldehyde dehydrogenase, mitochondrial OS=Homo sapiens GN=ALDH2 PE=1 SV=2	ALDH2_HUMAN;F8VXI5_HUMAN;F8W0A9_HUMAN;E7EUE5_HUMAN;F8VP50_HUMAN	26	0.20969	0.24391	0.34428	0.31456	0.33532	0.319	0.36736	0.35164	0.36423	0.51753	0.19983	0.22448	0.36781	0.24773	1.98231	1.97487	2.00627	2.23136	2.15308	2.0357	2.42697	2.52344	2.92358	2.44258	2.62644	2.27962	2.4481	3.24245	3.4126	0.35931	0.37023	0.38808	1.99662	1.91022	2.20102	2.93855	2.95668	2.82217	1.72482	1.31861	1.82362	1.98002
ALDOA_HUMAN	9.77571e+09	Fructose-bisphosphate aldolase A OS=Homo sapiens GN=ALDOA PE=1 SV=2	ALDOA_HUMAN;J3KPS3_HUMAN;H3BQN4_HUMAN;H3BU78_HUMAN;H3BPS8_HUMAN;H3BR04_HUMAN;H3BUH7_HUMAN;H3BMQ8_HUMAN;H3BR68_HUMAN	46	1.79036	1.63629	0.94706	0.94115	0.40659	0.39648	0.49294	0.32532	0.29062	0.26526	1.33024	1.24776	1.08172	0.91026	1.22578	1.35865	1.3264	1.54224	1.34184	1.35102	1.14606	1.40265	0.85933	1.1036	1.10771	1.00076	1.07372	0.62779	0.71842	0.43988	0.4614	0.57616	1.18857	1.18975	1.24775	1.08847	1.2193	1.20688	1.03879	2.0887	1.75411	1.48084
ALDOC_HUMAN	275287759	Fructose-bisphosphate aldolase C OS=Homo sapiens GN=ALDOC PE=1 SV=2	ALDOC_HUMAN;J3KSV6_HUMAN;C9J8F3_HUMAN;J3QKP5_HUMAN;K7EKH5_HUMAN;A8MVZ9_HUMAN;J3QKK1_HUMAN	13	0.90027	1.21076	1.50952	0.68771	0.72356	0.70419	0.76017	0.57351	0.70905	0.4393	1.0178	1.14234	1.84112	0.93706	1.01124	0.87039	0.92497	0.78509	0.91895	1.01541	0.7151	0.83305	0.97329	1.64251	1.28788	1.19509	1.00491	1.38312	0.96949	0.52742	0.64131	0.91734	1.24261	1.26416	1.3662	0.77991	0.6306	0.45612	1.44243	2.1639	1.89161	1.971
ALDR_HUMAN	2.82813e+08	Aldose reductase OS=Homo sapiens GN=AKR1B1 PE=1 SV=3	ALDR_HUMAN;E9PCX2_HUMAN;E9PEF9_HUMAN	6	3.13128	1.68839	2.36747	1.00912	1.78779	2.23559	3.25265	2.18109	2.63681	2.03549	2.00142	2.38365	2.97093	1.16604	0.70301	1.25612	0.48972	0.78605	1.06132	0.50554	0.22836	0.91107	1.25604	0.1706	0.23986	0.76924	1.21773	2.26612	1.66815	0.90692	1.01768	2.70114	0.51238	0.2839	0.21063	0.43979	0.31418	0.48466	0.53079	1.84086	2.00798	2.11171
AMPB_HUMAN	6.4117e+08	Aminopeptidase B OS=Homo sapiens GN=RNPEP PE=1 SV=2	AMPB_HUMAN;A6NKB8_HUMAN;C9JMZ3_HUMAN;H7C2T3_HUMAN	15	1.96861	1.79176	1.51751	1.35095	1.40889	1.71	1.69068	1.51784	1.72616	1.3957	1.81341	1.87902	1.53586	1.84991	0.8236	0.98781	0.85707	0.88852	0.76352	0.46962	0.70819	0.82227	0.70134	0.96333	0.63935	0.77453	0.87747	0.39492	0.5293	1.58536	1.68135	1.58479	1.14911	1.0332	1.06643	0.51042	0.4884	0.42567	0.81815	0.37348	0.82759	0.70192
AMPL_HUMAN	3.03104e+09	Cytosol aminopeptidase OS=Homo sapiens GN=LAP3 PE=1 SV=3	AMPL_HUMAN;H0Y9Q1_HUMAN;H0Y983_HUMAN	22	0.79234	0.97361	0.86888	0.64443	0.78037	0.73901	0.62831	0.5339	0.46259	0.51017	0.88831	0.99507	1.02881	1.02124	0.99151	1.10458	0.98741	1.27084	1.06307	0.91822	1.10402	1.11435	1.28869	1.22796	1.27165	1.30322	1.18791	0.97622	1.07491	0.87216	0.75874	0.5379	1.25781	1.46437	1.46969	1.57333	1.62147	1.5925	1.30859	1.12067	0.87067	1.18666
AMPM1_HUMAN	4.75533e+07	Methionine aminopeptidase 1 OS=Homo sapiens GN=METAP1 PE=1 SV=2	AMPM1_HUMAN;H0Y955_HUMAN;F5GXS7_HUMAN;H0YAI3_HUMAN;D6RF24_HUMAN;H0Y9L0_HUMAN;H0Y903_HUMAN	9	0.45503	0.33209	0.8095	0.49259	0.80602	1.2415	1.47307	0.54769	0.87078	0.82121	0.71163	0.6075	1.03646	0.97643	1.45202	1.15634	1.41826	1.02472	0.57521	0.91176	0.85348	0.83355	0.92939	1.37403	0.85873	0.54923	0.82475	1.09071	1.1193	1.15531	1.06373	1.1968	1.10444	1.66081	1.15731	1.32485	1.31946	1.65445	1.50523	1.94912	1.30571	0.86382
AMPM2_HUMAN	1.68999e+08	Methionine aminopeptidase 2 OS=Homo sapiens GN=METAP2 PE=1 SV=1	AMPM2_HUMAN;G3V1U3_HUMAN;G3XA91_HUMAN;F8VQZ7_HUMAN;F8VRR3_HUMAN;F8VY03_HUMAN;F8VZX9_HUMAN;F8VSC4_HUMAN;B4DUX5_HUMAN	7	1.37057	1.80772	0.97873	1.02126	1.06502	1.21005	1.63183	1.10198	1.38428	1.41212	1.74057	1.54706	0.96137	1.11679	1.07427	0.97518	1.13987	1.26816	1.10732	1.08212	0.89258	0.7826	0.80611	0.97384	1.32334	1.16495	1.31535	1.03487	0.93564	1.32043	1.21804	1.17913	1.26995	1.20822	1.3402	0.87905	0.78942	0.76396	1.13966	0.23022	0.139	0.20858
AMPN_HUMAN	5.22839e+07	Aminopeptidase N OS=Homo sapiens GN=ANPEP PE=1 SV=4	AMPN_HUMAN;H0YMC1_HUMAN	18	2.32302	1.56978	4.53008	4.3794	3.62666	4.58038	5.22874	2.31023	2.9793	1.95908	4.24358	2.12137	3.50371	3.07626	0.4127	0.59759	0.36648	0.47087	0.39744	0.44341	0.71101	0.4737	0.51509	0.412	0.40668	0.48654	0.39661	0.71761	0.69282	5.9313	3.44706	5.78384	0.37195	0.39002	0.36382	0.74974	0.61963	0.5054	0.36579	0.46241	0.42709	0.50386
AMRP_HUMAN	2.00435e+08	Alpha-2-macroglobulin receptor-associated protein OS=Homo sapiens GN=LRPAP1 PE=1 SV=1	AMRP_HUMAN;D6REW6_HUMAN	12	0.86584	0.90941	1.17885	1.1979	0.83744	0.84355	0.72215	0.23666	0.17924	0.23225	1.02751	1.00326	1.04283	1.03429	1.24645	0.95917	1.62035	1.31208	1.36745	1.44698	1.41721	1.54342	1.33976	1.90108	1.23663	1.49249	1.42821	1.77673	2.1266	0.98642	0.89048	1.38017	1.0761	1.16661	1.67379	1.15916	1.19447	1.51286	0.78508	0.2679	0.3625	0.40169
AN32B_HUMAN	5.30721e+08	Acidic leucine-rich nuclear phosphoprotein 32 family member B OS=Homo sapiens GN=ANP32B PE=1 SV=1	AN32B_HUMAN;Q5T6W8_HUMAN	10	1.75622	1.12952	0.5982	0.5689	0.29217	0.33653	0.34621	1.04504	1.01915	0.92503	1.06398	1.12312	0.56056	0.70113	1.18386	1.67461	1.27804	1.96451	1.46835	1.68855	1.73834	2.16736	1.27204	1.34514	1.44671	1.08445	1.67206	1.55001	1.31499	0.3853	0.38153	0.22833	1.66082	1.21482	1.39098	1.82832	1.68319	1.58601	1.18978	0.7325	2.55108	2.64461
AN32E_HUMAN	7.37292e+08	Acidic leucine-rich nuclear phosphoprotein 32 family member E OS=Homo sapiens GN=ANP32E PE=1 SV=1	AN32E_HUMAN;Q5TB19_HUMAN;Q5TB20_HUMAN;E9PLC4_HUMAN;E9PPH5_HUMAN;Q5TB25_HUMAN;E9PI45_HUMAN	16	0.98496	1.24651	1.1079	1.19155	1.07855	1.18479	1.14535	1.98889	1.71289	1.86984	0.83507	0.92239	0.78442	0.89449	0.65675	0.66332	0.77271	1.05825	0.85326	1.00152	0.84848	1.01484	0.91647	0.90627	1.18007	1.1641	1.28207	1.22174	1.45098	0.95756	1.18456	1.08928	1.09484	0.77462	0.8215	1.10814	1.07806	1.24872	0.68091	0.84088	0.80536	0.82338
AN33B_HUMAN	1.2889e+07	Ankyrin repeat domain-containing protein 33B OS=Homo sapiens GN=ANKRD33B PE=2 SV=1	AN33B_HUMAN	2	0.15513	0.73408	4.27002	0.53683	3.46036	1.97669	3.77228	0.71848	1.3409	1.23385	2.09654	1.38518	4.80412	2.95172	5.92192	3.71979	4.45957	0.75956	2.14987	2.69382	1.86261	1.58143	1.88877	5.70766	5.4942	2.39627	1.92056	1.77701	1.72258	2.10472	4.36839	4.02171	4.61358	4.70725	4.22133	0.91723	0.80787	0.75873	4.57624	0.68532	0.40922	0.60781
ANAG_HUMAN	5.95068e+06	Alpha-N-acetylglucosaminidase OS=Homo sapiens GN=NAGLU PE=1 SV=2	ANAG_HUMAN	2	0.20398	0.24593	1.02568	0.3915	0.80699	1.29271	0.37444	2.30407	2.51859	2.28148	1.28105	1.54067	0.67402	0.84403	1.73292	4.66874	3.23039	4.97719	3.3206	2.42154	2.47977	2.21081	3.72708	4.62018	1.74551	3.19075	1.33199	2.51889	3.33988	1.06442	1.12465	0.85069	4.57848	1.98039	5.5672	2.03859	2.15947	2.17676	3.49875	1.58422	1.83885	2.3382
ANKE1_HUMAN	2.46927e+08	Ankyrin repeat and EF-hand domain-containing protein 1 OS=Homo sapiens GN=ANKEF1 PE=2 SV=2	ANKE1_HUMAN	2	1.05679	1.32222	1.15007	1.56886	0.98051	0.85182	0.82925	1.7876	1.96005	1.82723	0.98896	0.57182	0.87309	1.23585	1.94527	1.75506	1.70475	1.70971	2.20177	2.22103	2.49754	1.50013	2.28277	1.72155	2.70112	2.33591	2.20469	1.82626	1.8855	0.77377	1.2065	0.95777	1.37966	1.47677	1.798	1.48592	1.59243	1.7998	1.23548	0.01288	0.35721	1.25081
ANLN_HUMAN	8.35781e+07	Actin-binding protein anillin OS=Homo sapiens GN=ANLN PE=1 SV=2	ANLN_HUMAN;H7C1K5_HUMAN;C9JJT6_HUMAN;H7C167_HUMAN	7	1.24024	0.9521	0.95665	1.04659	0.53798	0.66168	1.1156	0.84906	0.93499	0.89386	1.13314	0.99119	0.80061	1.01473	1.0779	1.06807	0.89146	2.04961	1.45855	1.0693	1.23962	1.01594	0.9365	1.15721	1.11781	1.00643	0.86666	0.78288	1.0436	0.52904	0.37572	0.24184	1.03532	0.90208	0.87409	1.41033	1.26416	1.6266	3.22365	0.62848	0.58003	0.78628
ANM5_HUMAN	6.33705e+08	Protein arginine N-methyltransferase 5 OS=Homo sapiens GN=PRMT5 PE=1 SV=4	ANM5_HUMAN;B4DX49_HUMAN;A8MTP3_HUMAN;B4DV00_HUMAN;G3V5W5_HUMAN;H0YJD3_HUMAN;G3V2X6_HUMAN;G3V580_HUMAN;H0YJX6_HUMAN;G3V5L5_HUMAN;C9JSX3_HUMAN;H0YJ77_HUMAN;G3V5T6_HUMAN;G3V2L6_HUMAN	14	0.99077	1.25072	1.0347	0.92685	0.81931	1.06906	0.97656	1.22229	1.54428	1.38586	0.90244	1.04589	1.03395	1.03524	0.98731	1.16251	1.38422	1.00778	1.3535	1.16669	1.29198	0.98289	0.90612	0.97533	1.49922	0.80336	1.44371	0.89555	0.74234	1.10748	1.05991	1.00822	0.76839	1.18062	0.96059	0.7159	0.77251	0.92189	1.07815	0.98497	1.04647	0.95934
ANS1A_HUMAN	4.8434e+07	Ankyrin repeat and SAM domain-containing protein 1A OS=Homo sapiens GN=ANKS1A PE=1 SV=4	ANS1A_HUMAN	2	0.55547	0.67942	1.04291	1.2753	0.71317	0.7138	0.79762	2.36626	1.59814	1.76867	0.86155	0.77152	1.12377	1.03491	1.44561	1.40368	1.63209	1.57896	1.45368	1.34602	1.92721	1.69825	1.51371	1.74578	1.72213	1.62521	1.49323	2.15429	2.39148	0.77886	0.81298	0	1.09505	1.00854	1.34882	1.36768	1.78392	1.38054	1.34434	2.03563	0.96938	0.66455
ANXA1_HUMAN	9.17959e+08	Annexin A1 OS=Homo sapiens GN=ANXA1 PE=1 SV=2	ANXA1_HUMAN;Q5T3N1_HUMAN;Q5T3N0_HUMAN	34	20.2522	9.31814	7.76196	9.4576	4.45534	3.60565	4.27957	3.52182	5.98491	4.3936	13.3564	7.39947	6.81783	8.66243	0.28457	0.4426	0.27229	0.19007	0.29345	0.30128	0.19027	0.17959	0.33411	0.23597	0.23468	0.3707	0.5233	0.37844	0.50085	4.50978	4.87946	3.82895	0.22344	0.33272	0.26016	0.35905	0.29851	0.25364	0.466	0.39066	0.32322	0.28302
ANXA2_HUMAN	3.91949e+09	Annexin A2 OS=Homo sapiens GN=ANXA2 PE=1 SV=2	ANXA2_HUMAN;H0YKZ7_HUMAN;H0YKS4_HUMAN;H0YMD0_HUMAN;H0YMT9_HUMAN;H0YKL9_HUMAN;H0YMW4_HUMAN;H0YLV6_HUMAN;H0YKV8_HUMAN;H0YMU9_HUMAN;H0YMD9_HUMAN;H0YN42_HUMAN;H0YMM1_HUMAN;H0YKX9_HUMAN;H0YM50_HUMAN;AXA2L_HUMAN;H0YNP5_HUMAN;H0YNB8_HUMAN;H0YKN4_HUMAN	21	1.27993	1.19904	0.90577	1.00051	0.99527	0.77295	0.90492	0.74973	0.74867	0.69325	0.86202	0.89005	1.02543	0.82886	0.99414	0.99357	1.10778	1.10515	1.1752	1.17085	1.06746	1.17004	0.90355	0.89153	0.83302	0.88494	0.90224	0.77519	0.67699	0.94016	0.98349	0.77554	1.07326	0.98732	1.02248	1.00262	1.06233	1.13705	0.89129	1.79065	1.2319	1.2997
ANXA4_HUMAN	1.61301e+08	Annexin A4 OS=Homo sapiens GN=ANXA4 PE=1 SV=4	ANXA4_HUMAN;Q6P452_HUMAN;B4DDF9_HUMAN	13	0.82775	1.07412	0.7957	1.01744	1.55501	1.31275	1.35738	0.58724	0.60181	0.33083	1.47717	1.16598	1.56926	1.08871	0.55815	0.72063	0.7709	1.03794	0.94731	1.13806	0.93556	2.45531	1.37922	1.01035	1.26916	1.08242	1.50044	0.70597	0.52229	1.40573	1.04239	1.65501	1.04	0.87249	0.71725	0.76858	0.72834	0.90442	1.00471	1.73826	0.54113	0.57443
ANXA5_HUMAN	5.15731e+09	Annexin A5 OS=Homo sapiens GN=ANXA5 PE=1 SV=2	ANXA5_HUMAN;E9PHT9_HUMAN;D6RBL5_HUMAN;E7ENQ5_HUMAN;D6RBE9_HUMAN;D6RCN3_HUMAN	57	1.44648	1.17981	0.64364	0.7835	0.56437	0.44908	0.44764	0.50442	0.58944	0.55322	1.12867	1.22879	0.84578	0.92292	0.93226	1.09991	1.07857	1.20574	1.2477	1.17466	1.15856	1.2369	1.12061	0.96709	0.93786	1.21578	1.2969	1.41201	1.33658	0.54626	0.55742	0.51473	1.59804	1.47913	1.19265	1.55469	1.55055	1.75063	0.96645	1.20099	1.13455	1.06343
ANXA6_HUMAN	3.65983e+08	Annexin A6 OS=Homo sapiens GN=ANXA6 PE=1 SV=3	ANXA6_HUMAN;A6NN80_HUMAN;E5RJF5_HUMAN;E5RIU8_HUMAN;E5RFF0_HUMAN;E5RI05_HUMAN;E7EMC6_HUMAN;E5RK69_HUMAN;E5RK63_HUMAN;E5RJR0_HUMAN	19	0.50274	0.50789	0.69929	0.46667	0.67914	0.76356	0.90252	0.85545	1.04453	0.87681	0.75675	0.64099	0.71749	0.67904	1.07467	0.91708	1.41452	0.95211	0.78202	1.16955	0.92185	0.93103	1.41588	1.60813	0.8494	0.86033	1.1118	1.12278	1.02577	0.95251	0.52785	0.5914	2.35844	2.05192	2.11391	1.31253	1.27452	2.0203	2.211	1.07705	1.89563	1.99518
AP1B1_HUMAN	4.61567e+07	AP-1 complex subunit beta-1 OS=Homo sapiens GN=AP1B1 PE=1 SV=2	AP1B1_HUMAN;C9J1E7_HUMAN	12	1.13879	1.46978	0.70174	1.49875	0.68904	1.19104	0.80485	1.13024	1.15277	1.39587	1.30999	1.04656	1.95231	1.16857	0.87266	0.45165	1.5585	1.09895	0.78498	1.02166	1.58544	1.0617	1.3138	0.84922	1.55977	0.69129	0.93637	0.65359	0.72219	1.0191	0.83309	1.03886	1.23701	1.03863	1.24764	1.16525	1.19559	0.91926	0.77266	1.04627	0.98983	0.6824
AP2A1_HUMAN	7.74433e+07	AP-2 complex subunit alpha-1 OS=Homo sapiens GN=AP2A1 PE=1 SV=3	AP2A1_HUMAN	6	2.46005	1.99473	1.15961	1.60015	1.31281	1.15284	1.23858	1.40721	1.15145	1.22905	3.12962	2.33893	1.66078	1.15789	0.4416	1.26107	0.76052	0.76895	0.57797	0.81149	0.67261	0.81309	1.37457	0.94838	0.85481	0.68209	0.67887	0.4475	0.57287	1.21446	1.45749	0.97758	1.17421	1.13359	1.58349	0.58688	0.50101	0.51543	0.46893	1.01344	0.80681	0.91759
AP3M1_HUMAN	8.40979e+06	AP-3 complex subunit mu-1 OS=Homo sapiens GN=AP3M1 PE=1 SV=1	AP3M1_HUMAN	2	1.86121	1.83764	0.45779	1.39988	0.91314	0.79067	1.82784	1.65527	1.37437	1.1973	2.70765	3.5143	0.34536	0.49856	4.25823	2.25208	1.36461	0.3756	1.39676	1.07967	1.09815	0.66364	2.10332	3.8283	2.36308	0.9687	0.77961	2.29842	3.83411	1.384	0.84243	1.41624	4.32664	3.01022	2.37112	2.7155	2.57319	0.81468	0.78744	2.78687	1.82737	4.41892
AP4A_HUMAN	9.1161e+06	Bis(5'-nucleosyl)-tetraphosphatase [asymmetrical] OS=Homo sapiens GN=NUDT2 PE=1 SV=3	AP4A_HUMAN	4	0.52319	0.47848	0.74413	1.11804	0.60742	0.49392	0.52099	2.24911	2.35683	2.20525	1.10729	0.5891	1.573	0.90833	1.46221	0.9844	2.34303	0.56698	0.93316	1.29959	2.25211	0.38781	1.31462	1.57907	2.62178	1.12432	1.4956	1.46975	1.14785	0.72311	0.94881	1.19103	1.27883	0.85328	1.48121	0.76659	1.05559	0.65579	0.97924	1.43453	0.62422	0.86489
APC2_HUMAN	8.38161e+06	Adenomatous polyposis coli protein 2 OS=Homo sapiens GN=APC2 PE=1 SV=1	APC2_HUMAN;B5MDS5_HUMAN	2	3.22914	2.07134	1.23968	0.4405	1.31669	1.50608	1.67707	0.87828	1.0858	1.11906	1.64476	2.072	1.40851	1.05898	0.53249	2.18338	1.91732	1.77317	0.62207	0.72916	0.93363	1.62189	1.14579	0.536	0.38318	0.54303	0.50211	1.15999	0.43679	1.8371	2.08123	0.1946	2.22772	1.1068	2.26989	0.74001	0.57381	0.22564	1.5808	8.03279	5.03313	4.1091
APC7_HUMAN	1.2833e+06	Anaphase-promoting complex subunit 7 OS=Homo sapiens GN=ANAPC7 PE=1 SV=4	APC7_HUMAN	2	0.72827	1.15775	4.29705	6.91635	1.11833	4.54615	4.86936	0.86	0.8388	0.83112	4.8423	7.22776	3.98997	5.14608	0.78392	0.49138	0.48691	0.68578	0.71909	0.73969	1.40444	0.41667	0.83161	1.47358	0.5663	1.55168	0.99977	0.53083	0.84546	2.50453	6.12536	5.16749	0.63118	0.84048	0.94994	2.15075	1.68531	1.7397	1.26911	0.69105	0.34202	0.47292
APEX1_HUMAN	7.28284e+08	DNA-(apurinic or apyrimidinic site) lyase OS=Homo sapiens GN=APEX1 PE=1 SV=2	APEX1_HUMAN;H7C4A8_HUMAN;G3V3M6_HUMAN;G3V5Q1_HUMAN;G3V3C7_HUMAN;G3V5D9_HUMAN;G3V2D9_HUMAN;G3V5M0_HUMAN;G3V359_HUMAN;G3V3Y6_HUMAN;G3V574_HUMAN	22	1.45118	0.94448	0.65763	0.50968	0.69493	0.67052	0.60527	0.58984	0.63062	0.75013	0.67592	0.61367	0.77093	0.68554	1.31471	1.39473	1.37963	1.36874	1.16495	1.22705	1.42574	1.60453	1.44305	1.46647	1.39388	1.29333	1.45075	0.97046	0.88441	0.54032	0.68171	0.614	1.41284	1.2607	1.16987	0.93122	0.88911	0.96803	1.64792	1.40285	1.41009	1.5021
APM2_HUMAN	3.98756e+07	Adipose most abundant gene transcript 2 protein OS=Homo sapiens GN=APM2 PE=1 SV=1	APM2_HUMAN;Q5TBU2_HUMAN	5	0.34654	0.67185	0.18323	0.10415	0.30061	0.19999	0.2455	0.19604	0.11381	0.33405	0.10611	0.31854	0.27277	0.30391	6.17375	3.10365	3.44537	4.49166	3.93368	3.84581	5.93761	2.46671	5.3666	5.04034	5.05059	3.80202	3.32432	1.85448	0.90622	0.16796	2.20457	1.44729	5.56629	3.0386	3.39216	0.21646	0.43665	0.49071	3.73353	4.71108	3.33078	3.26496
APMAP_HUMAN	6.74119e+08	Adipocyte plasma membrane-associated protein OS=Homo sapiens GN=APMAP PE=1 SV=2	APMAP_HUMAN;H0Y512_HUMAN	16	0.93443	1.03959	1.33932	1.57175	1.37577	1.15056	1.18761	1.2259	1.36368	1.26571	0.95491	1.07303	1.12525	1.21536	0.8185	0.87543	0.80103	0.82813	0.78839	0.92403	1.20285	1.13914	1.14221	1.1574	0.90096	0.97111	0.92014	1.30451	1.33774	1.25028	1.18213	1.76392	0.81735	0.90622	0.92095	1.39387	1.11495	1.28749	0.92336	0.3691	0.59955	0.77926
APOB_HUMAN	5.53779e+07	Apolipoprotein B-100 OS=Homo sapiens GN=APOB PE=1 SV=2	APOB_HUMAN;A8MUN2_HUMAN	3	3.58629	6.73765	0.44934	3.04142	11.2438	12.4711	13.7526	1.99457	1.86368	3.74654	0.27951	0.34084	5.90324	0.82574	1.36436	1.70044	0.43755	0.81624	0.41618	10.7358	3.36343	3.62272	0.42989	0.12463	0.47139	0.94888	2.02769	11.8752	11.6032	11.1922	12.0014	1.81633	0.12233	0.59223	2.58267	0.15142	0.30665	0.57353	0.64575	5.3904	8.20512	9.20898
APOE_HUMAN	8.24309e+07	Apolipoprotein E OS=Homo sapiens GN=APOE PE=1 SV=1	APOE_HUMAN;E9PEV4_HUMAN;E7ERP7_HUMAN;H0Y7L5_HUMAN	2	0.26237	0.56148	4.0343	1.89539	5.5436	5.21268	4.29196	6.00202	5.56344	5.6873	0.64774	0.72801	4.34624	4.02665	2.00812	3.41738	0.59125	1.47855	1.21019	1.63598	1.63888	1.73651	1.23493	3.3485	1.4891	1.68435	1.56042	3.92188	4.15028	5.4091	5.08921	6.12656	0.89718	0.86285	1.7133	4.49919	4.49017	4.34336	3.67587	2.20625	0.21876	0.33741
APT_HUMAN	6.06004e+08	Adenine phosphoribosyltransferase OS=Homo sapiens GN=APRT PE=1 SV=2	APT_HUMAN;H3BQZ9_HUMAN;H3BQB1_HUMAN;H3BQF1_HUMAN;H3BSW3_HUMAN	7	0.80427	0.92575	1.09154	1.27164	1.18153	1.17654	1.15908	1.95923	2.05746	1.83239	0.91336	0.79978	0.95168	0.98562	0.85317	0.96446	0.84036	0.8509	0.88343	0.99042	0.86692	0.88204	1.14763	0.96734	1.08066	1.16052	1.17966	1.55469	1.34681	1.07736	1.13558	1.02869	0.89976	0.97684	1.00299	1.08687	1.09566	1.16686	0.76159	0.92079	0.94987	0.95188
AQR_HUMAN	6.69262e+07	Intron-binding protein aquarius OS=Homo sapiens GN=AQR PE=1 SV=4	AQR_HUMAN;H0YH15_HUMAN	10	0.91556	0.87613	1.36039	1.09889	1.29809	1.71258	0.93246	0.73872	1.22093	0.60953	1.24611	1.10996	0.97696	1.58815	0.95501	1.29819	1.47131	0.85405	0.56486	0.76124	0.63179	1.09195	1.11867	1.11084	0.81588	1.05368	1.26894	1.25061	0.9167	0.96878	1.33987	1.2017	1.1587	1.12547	1.15083	1.23067	1.61572	1.40103	1.0234	0.61252	0.94755	0.79925
AR2BP_HUMAN	8.6255e+07	ADP-ribosylation factor-like protein 2-binding protein OS=Homo sapiens GN=ARL2BP PE=1 SV=1	AR2BP_HUMAN;H3BU49_HUMAN;H3BM52_HUMAN	9	0.27286	0.31861	0.76948	0.3974	0.39563	0.51398	0.53279	0.90728	0.55195	0.68674	0.52555	0.59705	0.43135	0.41099	2.38097	2.31767	2.75157	2.11662	1.80717	1.7944	1.56522	1.19077	2.59554	3.3162	2.30457	2.6671	2.44123	1.85781	1.78044	0.43046	0.43643	0.78668	2.40733	2.71792	2.42049	1.37911	1.66433	1.36468	2.47849	0.60304	0.33192	0.59892
ARBK1_HUMAN	4.14304e+08	Beta-adrenergic receptor kinase 1 OS=Homo sapiens GN=ADRBK1 PE=1 SV=2	ARBK1_HUMAN;ARBK2_HUMAN;E9PRV7_HUMAN	6	1.12728	0.99615	1.33196	1.51617	1.48028	1.49272	1.7851	0.83763	0.7125	0.81588	1.00164	0.97518	0.86881	1.39739	1.3306	1.30192	1.02205	1.03478	0.84671	0.93453	0.92028	0.76573	1.31942	1.68367	0.90102	1.12089	0.58986	1.1142	1.30008	1.46094	1.57359	2.08889	1.38543	1.09401	1.82706	1.08131	0.92687	0.70703	0.50866	0.51529	0.42192	0.77437
ARC1B_HUMAN	1.56429e+08	Actin-related protein 2/3 complex subunit 1B OS=Homo sapiens GN=ARPC1B PE=1 SV=3	ARC1B_HUMAN;C9JQM8_HUMAN;C9J4Z7_HUMAN;C9JTT6_HUMAN;F8WCG3_HUMAN;C9J6C8_HUMAN;C9JFG9_HUMAN;C9K057_HUMAN;C9JBJ7_HUMAN;C9JEY1_HUMAN	5	0.47702	1.24645	1.27118	1.43469	1.5704	1.4077	1.48797	1.29065	0.48458	1.29446	1.15726	0.90573	1.33729	1.0651	0.49612	0.76132	0.76551	0.77187	0.92933	0.75781	1.1196	0.86913	0.66703	0.7779	1.17278	0.76345	0.74464	0.97813	0.64971	1.47326	1.52192	1.86475	0.81326	1.00673	0.91607	0.86697	1.00262	0.87148	1.01599	1.8181	1.19311	1.0464
ARF1_HUMAN	1.41672e+07	ADP-ribosylation factor 1 OS=Homo sapiens GN=ARF1 PE=1 SV=2	ARF1_HUMAN	3	0.23833	0.34833	3.24264	1.91473	1.51835	1.28428	0.2861	2.984	2.67142	8.25921	2.3683	1.82941	2.3302	0.96778	1.47789	2.36936	2.04776	0.81375	0.68789	1.11412	1.06521	0.12493	0.2208	0.87262	0.56428	1.56142	0.52062	0.48521	0.59526	7.80203	3.80789	1.86746	4.65323	1.42109	0.82805	0.45562	1.03939	0.26211	1.14891	0.17229	0.52909	0.27595
ARF3_HUMAN	5.58269e+06	ADP-ribosylation factor 3 OS=Homo sapiens GN=ARF3 PE=1 SV=2	ARF3_HUMAN;B7ZB63_HUMAN;H0YGG7_HUMAN	4	0.72638	0.43665	1.14233	0.77379	1.44256	2.21927	2.20773	1.88166	1.16906	0.5707	0.6819	0.55415	1.6918	0.71491	1.34361	3.4913	2.59432	1.21172	1.09845	1.03708	0.71869	0.38888	3.29417	0.88147	0.79807	0.76031	1.1459	0.44864	0.8443	1.73512	2.28953	1.78878	2.20038	2.76051	1.13186	0.33001	1.12214	0.9939	1.08131	0.45092	1.07861	1.04274
ARF4_HUMAN	1.0786e+09	ADP-ribosylation factor 4 OS=Homo sapiens GN=ARF4 PE=1 SV=3	ARF4_HUMAN;C9JPM4_HUMAN;C9JAK5_HUMAN	13	0.83141	0.99102	1.4253	1.67407	1.45379	1.54729	1.11547	1.46699	1.44588	1.67178	0.88895	0.89935	1.28632	1.25281	0.73453	0.94874	0.74792	0.82813	0.95007	0.8183	0.93809	0.80215	0.83741	0.82591	0.76563	0.84503	0.83861	1.39043	1.16255	1.65549	1.55915	1.84012	0.76777	0.80176	0.7405	1.0078	1.07477	1.04856	0.58181	0.44706	0.65866	0.68894
ARF5_HUMAN	1.04862e+08	ADP-ribosylation factor 5 OS=Homo sapiens GN=ARF5 PE=1 SV=2	ARF5_HUMAN;C9J1Z8_HUMAN	7	0.35782	0.39265	1.35561	0.90764	1.6633	1.8638	1.12356	1.24304	1.50048	1.39142	0.54205	0.73179	1.01187	0.89486	0.92963	0.74892	0.86595	1.00521	1.03247	1.17036	0.57552	0.62949	0.54303	0.95685	0.82144	1.06097	0.85731	0.83265	0.97477	1.26134	2.37595	1.59045	1.86306	1.30006	1.09234	1.24611	1.05514	1.53375	1.89418	0.53621	0.7691	0.74483
ARF6_HUMAN	3.14577e+07	ADP-ribosylation factor 6 OS=Homo sapiens GN=ARF6 PE=1 SV=2	ARF6_HUMAN	5	0.63995	0.87354	1.28978	0.86912	0.57067	0.84399	0.67914	1.13807	1.06125	2.43656	0.9438	0.72543	1.55474	0.75148	0.97387	1.20238	2.13081	0.98624	1.30015	0.90845	1.06189	1.05236	1.24495	0.66595	0.99192	0.92077	1.03941	1.51734	1.24797	0.77659	0.57169	1.26332	1.77739	1.58385	0.5739	1.32907	1.16584	0.54194	1.12106	1.19198	1.50404	1.07062
ARFP1_HUMAN	3.68512e+07	Arfaptin-1 OS=Homo sapiens GN=ARFIP1 PE=1 SV=2	ARFP1_HUMAN;B4DS69_HUMAN	7	0.67975	1.37776	1.36828	1.28304	0.91945	1.88708	0.72972	1.14779	0.45039	1.21993	1.42455	1.52726	1.68763	1.95739	0.95649	0.69211	1.7183	1.41235	1.1899	0.83866	1.01197	1.41983	0.76404	0.88481	0.5555	0.52962	0.52954	1.21447	0.67088	1.297	1.20739	1.62193	0.91561	1.65388	0.69893	1.64862	1.00961	1.20072	1.10595	0.93392	1.21754	0.74765
ARFP2_HUMAN	2.74481e+07	Arfaptin-2 OS=Homo sapiens GN=ARFIP2 PE=1 SV=1	ARFP2_HUMAN;E9PRV8_HUMAN	6	1.25703	1.48281	3.7906	1.64456	2.56908	2.45968	1.65214	1.19372	1.35749	0.9095	1.79758	1.63094	1.69246	1.67602	3.18466	0.92263	0.67845	0.28095	0.64229	0.51017	0.69956	1.22451	0.67117	2.43269	3.7531	1.06131	1.07798	1.25554	0.88654	1.60287	1.70686	1.92615	0.71321	0.48195	1.06092	0.86001	0.53284	0.7181	2.03099	0.59664	0.46041	0.41919
ARGI2_HUMAN	3.47032e+06	Arginase-2, mitochondrial OS=Homo sapiens GN=ARG2 PE=1 SV=1	ARGI2_HUMAN	2	0.50514	0.26539	0.84389	0.59579	0.47459	0.14637	0.64343	0.91537	0.87477	0.77311	0.78849	0.81394	1.98914	1.44872	4.08155	1.50584	4.18243	2.45848	2.74947	1.37661	2.38462	2.82191	0.22442	1.78049	0.92045	1.01161	1.76013	6.5591	3.3327	1.67388	0.29372	0.33793	2.94601	4.10918	4.06348	2.50935	1.17465	0.50497	3.00151	115.839	2.04418	1.19232
ARGL1_HUMAN	1.4179e+07	Arginine and glutamate-rich protein 1 OS=Homo sapiens GN=ARGLU1 PE=1 SV=1	ARGL1_HUMAN;REVERSED_CLC2A_HUMAN	2	4.2041	6.27144	17.0653	0.48673	1.40122	0.90043	14.7374	0.5383	0.27282	0.24711	1.34216	2.31848	16.3301	0.4419	3.12004	1.88569	3.3219	1.23771	3.97672	2.20804	1.74486	2.21696	1.85487	1.37869	1.72299	1.64355	1.57673	0.4001	0.43891	0.84757	1.06189	6.96805	2.62986	2.16297	0.61069	1.20536	0.8899	13.462	13.0977	1.01441	1.29159	1.5744
ARH37_HUMAN	7.61628e+07	Rho guanine nucleotide exchange factor 37 OS=Homo sapiens GN=ARHGEF37 PE=2 SV=2	ARH37_HUMAN	3	7.76355	8.39047	0.81105	2.17203	0.66309	1.28787	0.53079	0.4899	0.85583	0.39744	1.43162	1.22052	0.99368	1.38212	0.74359	1.00842	0.78929	1.09877	0.60819	0.64345	1.17692	0.48184	1.29783	0.9261	1.15993	0.56231	0.53387	0.70371	0.57526	0.72123	0.71264	5.21079	1.02736	0.9796	0.93663	1.07033	1.23057	0.93296	0.7652	0.62963	1.2707	1.4254
ARHL2_HUMAN	4.17273e+08	Poly(ADP-ribose) glycohydrolase ARH3 OS=Homo sapiens GN=ADPRHL2 PE=1 SV=1	ARHL2_HUMAN	4	2.12444	1.83317	0.94358	0.89407	0.27913	0.24513	0.21325	0.31618	0.20495	0.18083	1.58613	2.78013	1.18092	2.06292	2.0799	3.27207	2.06571	1.13266	1.1124	0.93021	1.43061	1.5901	2.98916	2.38814	1.06767	1.51631	1.97424	1.79591	1.89215	0.13729	0.29475	0.34909	1.7301	2.41727	1.40094	0.89806	0.86399	0.66758	2.61259	0.65616	1.29967	1.62458
ARI2_HUMAN	9.52478e+07	E3 ubiquitin-protein ligase ARIH2 OS=Homo sapiens GN=ARIH2 PE=1 SV=1	ARI2_HUMAN;C9JZ71_HUMAN	2	11.1817	7.19593	4.54471	7.06237	4.70288	4.71462	5.14514	4.77465	4.4736	3.97412	6.17624	8.65888	4.79071	4.95749	0.51379	2.3262	2.72603	2.61641	2.52008	2.39162	0.70406	2.86785	1.88154	1.36072	4.83513	0.45551	5.41218	2.38107	2.03839	4.39933	4.74629	1.61198	1.05633	1.5493	2.39225	0.12057	0.81546	0.95354	2.77507	0.74066	1.60809	0.29267
ARI4B_HUMAN	2.60868e+07	AT-rich interactive domain-containing protein 4B OS=Homo sapiens GN=ARID4B PE=1 SV=2	ARI4B_HUMAN;H7C5R6_HUMAN	2	0.33525	1.24023	1.03863	1.34219	1.07331	12.2623	1.01774	2.54069	2.55129	2.67759	0.7075	0.45276	0.62024	0.79671	0.79687	3.11572	4.2766	5.31367	0.81709	5.51222	0.90323	2.98002	3.13656	2.35883	5.65132	3.32434	1.04705	1.17337	1.3603	1.55362	1.58917	4.76332	2.27661	1.91415	1.16576	1.09242	1.129	0.99104	2.16187	0.41602	0.14505	0.70149
ARL2_HUMAN	2.11739e+07	ADP-ribosylation factor-like protein 2 OS=Homo sapiens GN=ARL2 PE=1 SV=4	ARL2_HUMAN;G3V184_HUMAN	4	0.63679	0.48074	3.56098	1.76769	3.19057	3.24742	2.27727	2.39871	2.94176	1.36062	1.70071	1.01526	2.78304	1.2628	0.76466	0.44935	0.62384	0.74539	0.85209	0.7762	1.9273	0.4861	0.34391	2.14073	1.10803	0.55533	0.56964	0.8451	1.30502	3.15826	3.83195	2.84051	1.33754	2.42056	2.25397	1.18516	0.55303	1.13893	2.68248	0.59584	1.02104	0.2533
ARL3_HUMAN	9.27095e+07	ADP-ribosylation factor-like protein 3 OS=Homo sapiens GN=ARL3 PE=1 SV=2	ARL3_HUMAN	5	1.81402	1.67607	1.41908	1.9468	1.42354	1.59106	1.29216	1.70104	1.58013	1.64621	1.28426	1.51978	1.1272	1.23227	0.74178	0.92703	0.71731	0.98118	1.02883	1.00067	0.78367	0.86352	0.67228	0.53728	0.78881	0.76634	0.58474	0.36695	1.03872	1.83041	2.04672	1.19118	1.0397	0.93326	0.9472	0.54923	0.34657	0.40182	0.54206	1.06227	1.05236	1.2273
ARL8B_HUMAN	1.83082e+08	ADP-ribosylation factor-like protein 8B OS=Homo sapiens GN=ARL8B PE=1 SV=1	ARL8A_HUMAN;ARL8B_HUMAN;B4DI85_HUMAN	9	0.88375	0.74095	0.99596	1.03586	1.28613	1.66237	1.30165	1.1486	1.29691	1.91626	0.77625	0.85336	0.97657	1.25044	0.76543	1.64221	1.05103	0.92317	0.74406	1.08529	0.97772	1.71264	0.56484	0.71062	0.65598	0.80918	1.16521	1.15223	1.2197	0.60584	0.83898	0.85768	0.70108	1.02235	0.80678	0.98683	1.36515	1.27733	0.65501	0.48706	1.64691	1.28932
ARM10_HUMAN	4.56207e+08	Armadillo repeat-containing protein 10 OS=Homo sapiens GN=ARMC10 PE=1 SV=1	ARM10_HUMAN;H7BXQ8_HUMAN;C9J5N7_HUMAN;F5GX65_HUMAN	4	0.33649	0.45842	0.74102	0.60985	0.89548	1.12841	1.09229	1.05764	0.92695	0.92753	0.63192	0.81129	0.83971	1.0459	1.49689	1.97452	1.30708	1.35936	1.25162	1.12721	0.74279	0.92239	1.70847	1.97099	1.25684	1.27404	1.37695	1.38993	1.46904	0.70175	0.96894	0.80354	2.02085	1.54257	1.63772	1.8346	1.88633	1.39702	1.33147	0.77868	0.45003	0.67958
ARMC6_HUMAN	8.93908e+07	Armadillo repeat-containing protein 6 OS=Homo sapiens GN=ARMC6 PE=1 SV=2	ARMC6_HUMAN;F5GWV0_HUMAN;F5H052_HUMAN;F5H2K4_HUMAN;F5H2X2_HUMAN;F5GZP0_HUMAN;F5H3X1_HUMAN;F5GWK8_HUMAN;F5H7V0_HUMAN;F5H4P3_HUMAN;B4E1N1_HUMAN	4	2.0345	1.65488	1.32788	2.06076	2.17795	1.8185	3.40041	1.27124	1.21588	1.48416	1.63445	1.77841	1.2299	1.47956	0.78732	1.06085	1.28837	0.40734	0.84973	0.84151	1.20823	1.23488	1.05293	0.84914	0.92177	0.40881	0.89733	0.61809	0.54168	1.84024	2.24272	2.22513	1.15694	0.58064	1.20449	0.56371	0.65996	0.92157	0.98173	1.91029	1.53039	1.2074
AROS_HUMAN	4.28805e+06	Active regulator of SIRT1 OS=Homo sapiens GN=RPS19BP1 PE=1 SV=1	AROS_HUMAN	2	0.56836	0.36917	0.6424	0.53908	2.26376	0.71157	0.93183	0.63377	1.35895	0.55545	0.26565	3.02354	0.71156	1.9241	4.28283	5.35197	4.16146	0.60133	0.3071	1.71485	4.76459	0.31261	2.31988	0.51853	0.8854	1.91952	0.72838	0.61648	3.00909	1.35939	0.63677	1.14962	0.26585	3.02437	0.25601	4.13194	3.37235	1.43774	2.72743	12.1717	7.70969	6.99171
ARP2_HUMAN	4.61585e+08	Actin-related protein 2 OS=Homo sapiens GN=ACTR2 PE=1 SV=1	ARP2_HUMAN;F5H6T1_HUMAN	15	1.42048	1.19745	0.6213	0.71673	0.80457	0.75154	0.90865	0.84148	1.0621	0.80057	1.03269	0.89627	0.78386	0.83245	1.21438	1.01046	1.18081	1.227	0.8305	1.25057	1.02391	1.10538	0.83424	0.58984	0.80108	1.09305	0.75704	1.26092	0.87383	0.91279	0.87451	1.1894	0.82251	1.08307	1.01461	0.99919	1.25221	1.05249	1.33331	1.71867	1.41126	1.21223
ARP3_HUMAN	4.89269e+08	Actin-related protein 3 OS=Homo sapiens GN=ACTR3 PE=1 SV=3	ARP3_HUMAN;B4DXW1_HUMAN;F5H3P5_HUMAN;F8WEW2_HUMAN;F8WE84_HUMAN;ARP3B_HUMAN	17	1.61174	0.79957	0.68008	0.77845	0.90166	0.67889	0.98889	0.89759	0.86457	0.82988	0.88817	0.64844	0.50369	0.60971	0.7749	0.90401	0.89399	1.36209	0.97967	0.85765	0.98247	1.13724	0.84663	0.99407	1.1172	0.70262	0.89778	1.01199	0.99865	1.18339	1.22199	0.7393	1.0786	0.78585	0.91098	1.02159	1.01842	1.10427	0.85909	1.54468	1.72764	1.41873
ARP5L_HUMAN	6.29805e+07	Actin-related protein 2/3 complex subunit 5-like protein OS=Homo sapiens GN=ARPC5L PE=1 SV=1	ARP5L_HUMAN	5	0.7959	0.72461	0.77984	0.50521	0.99928	0.77868	0.75405	0.25527	0.21752	0.10522	0.99707	1.55253	0.76686	0.83495	1.03285	1.63041	1.57808	1.26918	1.73515	1.80529	2.42653	1.63721	1.24524	1.1293	1.58295	1.49786	1.72661	1.71003	1.30932	0.55118	0.90405	0.62459	1.45532	0.91017	1.12845	1.21575	1.14585	1.06306	0.57234	2.66842	1.38722	2.10961
ARPC2_HUMAN	2.78806e+08	Actin-related protein 2/3 complex subunit 2 OS=Homo sapiens GN=ARPC2 PE=1 SV=1	ARPC2_HUMAN;H7C3F9_HUMAN;G5E9J0_HUMAN;C9JTV5_HUMAN;G5E9S7_HUMAN	18	1.27595	0.93019	0.87887	0.88097	0.79262	0.99128	0.87818	0.71154	0.75951	0.69726	1.03451	1.66876	0.80884	0.73988	1.29291	1.17515	1.22801	1.33475	1.15626	1.08198	1.25493	1.27167	1.38378	0.98857	1.0153	1.28957	0.97819	0.71736	0.73797	0.84249	0.89194	0.9781	1.2206	1.1645	1.08872	0.76536	0.7481	0.93411	1.10089	0.77019	0.70583	0.94751
ARPC3_HUMAN	1.24058e+08	Actin-related protein 2/3 complex subunit 3 OS=Homo sapiens GN=ARPC3 PE=1 SV=3	ARPC3_HUMAN;C9JZD1_HUMAN;F8VR50_HUMAN	3	0.96866	0.93684	0.40069	1.08529	1.22726	0.96845	0.21678	1.43622	1.48627	1.6851	1.60646	1.59693	0.4308	0.32693	1.2099	2.11002	1.39339	1.78204	1.20609	2.17075	2.46878	1.92425	1.18421	1.56549	1.65657	1.75785	1.97014	0.41304	1.17342	0.80101	0.743	0.54331	1.6092	2.1659	1.93612	1.51389	0.52818	1.27626	2.30513	0.5211	0.22806	1.44773
ASB6_HUMAN	6.17581e+06	Ankyrin repeat and SOCS box protein 6 OS=Homo sapiens GN=ASB6 PE=1 SV=1	ASB6_HUMAN	2	0.51481	0.856	2.91988	2.2619	2.48905	3.52794	2.94521	0.12293	0.42607	0.0268	1.13285	0.59092	0.40496	1.25894	2.87801	1.99502	2.50483	2.58911	2.90993	2.6753	3.24063	2.20281	4.27766	3.81761	2.2767	4.29674	3.47362	5.30072	4.56127	2.15443	2.54315	2.46196	0.57713	0.59374	0.59923	0.66192	0.77765	0.83337	0.98983	0.07757	0.01444	2.25762
ASB9_HUMAN	4.0547e+06	Ankyrin repeat and SOCS box protein 9 OS=Homo sapiens GN=ASB9 PE=1 SV=1	ASB9_HUMAN	2	3.27708	2.79838	1.54117	3.14161	2.22397	2.82288	2.26459	0.97419	0.38385	0.87966	2.42048	1.00903	2.685	1.38362	0.41878	0.26855	0	0.11665	0	0	0	0.09178	0	0.07439	0	0.49997	0	41.7814	0.29373	3.5137	3.35014	3.35021	0	0	0	2.25009	0	0	0	0.08676	32.4929	0
ASCC3_HUMAN	1.11844e+08	Activating signal cointegrator 1 complex subunit 3 OS=Homo sapiens GN=ASCC3 PE=1 SV=3	ASCC3_HUMAN	4	0.36897	0.49944	1.11715	0.55394	1.03962	1.51692	1.08265	0.6028	0.91076	0.45629	0.7402	0.98033	0.56979	0.89858	2.49066	2.86693	3.0136	0.9955	0.83295	0.73938	1.4717	1.79229	2.02821	1.38723	0.54388	0.97863	1.08122	1.32743	1.43342	2.07652	1.29863	0.63984	1.60092	1.40453	0.90653	0.62456	0.41558	1.28188	2.9914	1.0344	1.35004	0.72279
ASF1A_HUMAN	1.37944e+07	Histone chaperone ASF1A OS=Homo sapiens GN=ASF1A PE=1 SV=1	ASF1A_HUMAN	2	1.27358	2.25495	0.82587	0.82208	1.00547	0.62978	0.99112	0	0.31587	0.32848	1.74599	1.07869	4.20648	1.14326	1.42435	1.36862	1.37382	1.37327	14.3392	1.06572	0.56696	1.43322	0.71847	1.15844	0.2805	1.59532	0.73382	0.3124	4.87223	0.81529	0.65281	1.5859	0.90735	1.41617	1.31874	1.11173	0.83137	0.54741	1.54	1.40088	12.6111	1.02094
ASNA_HUMAN	2.9348e+08	ATPase ASNA1 OS=Homo sapiens GN=ASNA1 PE=1 SV=2	ASNA_HUMAN;K7ERW9_HUMAN	9	1.38898	0.91467	1.21005	1.7721	1.43531	1.29385	1.32221	1.52728	1.50013	1.63532	0.90632	1.13184	0.97393	1.13558	0.96164	1.02744	0.82225	0.86548	0.52845	0.7759	0.86073	1.27862	1.1639	1.04717	0.86126	0.43889	0.63298	1.24458	1.36993	1.48651	1.57232	1.5261	0.97637	0.72099	0.86187	1.18073	1.12305	1.16511	0.76224	0.90131	0.88484	1.1813
ASNS_HUMAN	1.4966e+08	Asparagine synthetase [glutamine-hydrolyzing] OS=Homo sapiens GN=ASNS PE=1 SV=4	ASNS_HUMAN;F8WEJ5_HUMAN;C9JT45_HUMAN;C9JM09_HUMAN;C9J057_HUMAN;C9JLN6_HUMAN	11	1.02284	0.33233	2.8596	2.79045	2.72432	3.50126	3.23465	0.67754	1.11826	0.7031	1.54117	2.19757	2.27015	2.29785	0.3711	0.62537	0.44016	0.34941	0.27052	0.41757	0.48532	0.38723	0.53462	1.23243	0.37948	0.42163	0.60205	0.71826	1.06235	2.71204	3.26184	2.53416	0.72807	1.03792	0.74218	2.78816	2.73641	2.58287	1.12217	1.54164	0.59959	0.70967
ASPH_HUMAN	3.47555e+08	Aspartyl/asparaginyl beta-hydroxylase OS=Homo sapiens GN=ASPH PE=1 SV=3	ASPH_HUMAN;E5RG29_HUMAN;E5RG56_HUMAN;F5H667_HUMAN;E5RHJ2_HUMAN;G3XAN5_HUMAN;E5RHK2_HUMAN	15	0.68842	0.73905	1.34607	1.24203	1.97621	1.6696	1.56701	1.58223	2.22629	2.56081	1.0596	1.07241	1.07687	1.22983	0.83543	0.62978	0.89635	0.63441	0.65381	0.8123	0.67429	0.73118	1.02067	1.23961	0.43283	0.5179	0.56762	0.99296	1.02554	1.60599	1.75215	1.72573	1.2786	1.42382	1.32003	1.35757	1.21681	1.42849	0.76184	0.74515	0.78133	0.53756
ASPM_HUMAN	1.04952e+08	Abnormal spindle-like microcephaly-associated protein OS=Homo sapiens GN=ASPM PE=1 SV=2	ASPM_HUMAN;Q5VYL4_HUMAN;REVERSED_DYH2_HUMAN	4	0.45	1.33181	1.14988	1.05907	1.22527	0.86425	1.34294	0.74241	0.5456	1.00968	0.97821	2.61716	1.35443	1.15322	3.25761	1.40164	1.79175	1.26356	0.74803	1.67233	1.58948	1.43411	2.00046	1.15387	1.72692	1.21416	1.35613	0.67141	0.87997	1.28143	1.21634	2.77247	1.43013	1.75282	2.05402	1.15972	1.11285	1.14909	1.22545	0.75768	0.95006	1.03899
ASXL3_HUMAN	7.33193e+06	Putative Polycomb group protein ASXL3 OS=Homo sapiens GN=ASXL3 PE=2 SV=3	ASXL3_HUMAN	2	2.07949	0.78304	0.21579	0.33099	0.74951	0.52741	0.30247	1.38266	1.5999	1.20263	0.78651	0.51039	0.60547	0.34431	12.6176	8.79251	3.93879	2.88288	6.36154	5.47842	1.97067	1.05885	8.61931	2.62044	5.12724	5.20115	3.34835	7.30729	6.6962	0.25362	0.46324	1.14255	4.04251	3.33522	2.5845	0.94319	0.62843	0.4935	3.39379	1.40485	1.38978	3.89445
AT131_HUMAN	1.16428e+08	Probable cation-transporting ATPase 13A1 OS=Homo sapiens GN=ATP13A1 PE=1 SV=2	AT131_HUMAN;H7C3H2_HUMAN	14	1.13095	1.73732	2.14607	2.70978	2.13987	3.82744	3.35349	1.20711	1.9227	1.49688	2.23125	2.6836	2.83697	2.5468	0.53714	0.36842	0.48229	0.49824	0.44195	0.522	0.74383	0.42843	0.79352	0.76713	0.5389	0.43739	0.64232	0.72405	0.9988	3.39794	2.83347	2.90167	0.62952	0.89455	0.97192	0.66503	0.73	0.85509	0.65504	0.44168	0.46293	0.4307
AT1B3_HUMAN	5.38246e+08	Sodium/potassium-transporting ATPase subunit beta-3 OS=Homo sapiens GN=ATP1B3 PE=1 SV=1	AT1B3_HUMAN;B7Z1N7_HUMAN;C9JA36_HUMAN;C9JXZ1_HUMAN;H7C547_HUMAN;F8WBY4_HUMAN;H7C4L9_HUMAN	4	1.02503	1.56956	1.39195	1.99813	1.29096	0.86538	1.26851	1.94861	2.00212	1.94217	1.42712	1.47085	1.36015	1.42232	0.95577	0.97059	0.81681	0.89785	0.95538	0.94627	0.84325	0.69843	0.91075	0.66091	1.11148	1.02408	1.04056	1.41126	1.41889	0.88418	1.39682	1.18674	0.77193	0.82792	0.79698	1.08812	1.13364	1.09106	0.85447	0.31979	0.69442	0.76075
AT2A2_HUMAN	8.21216e+08	Sarcoplasmic/endoplasmic reticulum calcium ATPase 2 OS=Homo sapiens GN=ATP2A2 PE=1 SV=1	AT2A1_HUMAN;AT2A2_HUMAN;B3KY17_HUMAN;H7C5W9_HUMAN;J3QSY6_HUMAN;H3BVB2_HUMAN;AT2A3_HUMAN;H3BTW4_HUMAN;F8VSH0_HUMAN	27	0.82596	0.67492	1.43963	1.52704	1.62064	1.4744	1.60333	1.55423	1.12641	1.5263	1.05894	0.94849	1.26934	1.35914	0.76898	0.60454	0.83431	0.73782	0.76106	0.67088	1.06884	0.98366	0.79502	0.79544	0.68725	0.73506	0.67753	1.19	1.25233	1.48347	1.50629	1.70225	0.65656	0.81122	0.7866	1.47198	1.63165	1.4681	0.79304	0.86245	0.7974	0.63628
AT2B1_HUMAN	1.06836e+08	Plasma membrane calcium-transporting ATPase 1 OS=Homo sapiens GN=ATP2B1 PE=1 SV=3	AT2B1_HUMAN;AT2B2_HUMAN;AT2B3_HUMAN;E7ERY9_HUMAN;H0Y7S3_HUMAN	7	1.391	1.13996	2.84882	1.50094	2.69488	2.30589	2.00909	1.79142	1.32892	1.85408	1.91024	2.65048	2.64794	1.1543	0.55427	0.55381	0.54042	0.87246	0.24957	0.89356	0.5395	0.33476	0.67576	0.91979	0.57066	0.58774	0.31731	0.83811	0.8692	3.79049	2.86863	2.72638	0.60649	0.79611	1.04448	1.20267	1.58985	1.22105	1.09612	0.95162	0.47053	0.46853
AT2B4_HUMAN	7.21149e+06	Plasma membrane calcium-transporting ATPase 4 OS=Homo sapiens GN=ATP2B4 PE=1 SV=2	AT2B4_HUMAN	3	0.75351	0.60196	5.02984	2.13826	4.2012	6.51698	6.031	14.0169	13.8379	13.6689	2.47821	1.6686	4.23612	3.20328	1.69883	0.26725	0.36406	0.37471	0.37142	0.4392	0.67945	0.58659	0.26431	3.85984	0.405	0.3634	0.51649	0.2906	0.32793	5.59257	5.29588	9.924	1.10564	0.52229	0.95438	1.17194	0.6186	0.75272	0.34673	0.2821	2.36803	1.16851
AT5F1_HUMAN	5.80263e+08	ATP synthase subunit b, mitochondrial OS=Homo sapiens GN=ATP5F1 PE=1 SV=2	AT5F1_HUMAN;Q5QNZ2_HUMAN	10	0.41049	0.49959	0.73056	0.84353	0.79812	0.74156	0.78715	1.22741	1.25211	1.26984	0.58214	0.56138	0.66228	0.72489	1.00403	0.97586	1.28313	1.11912	0.89698	1.0161	1.60471	1.31487	1.12054	1.02351	1.57523	1.34152	1.35226	2.31737	2.31256	0.68992	0.80211	1.3036	1.3414	1.11629	1.09397	1.68053	1.69946	1.70256	0.96883	0.66906	0.70945	0.96902
AT8B2_HUMAN	1.43004e+08	Probable phospholipid-transporting ATPase ID OS=Homo sapiens GN=ATP8B2 PE=2 SV=2	AT8B2_HUMAN	2	0.97996	0.93612	2.89837	4.15837	2.47119	2.70546	2.78578	0.58941	0.57086	0.91356	1.06014	0.90583	3.3414	3.36602	0.98805	0.67956	1.21859	1.93086	0.49847	0.67527	0.48479	2.37646	0.79752	4.0604	1.42176	0.95538	1.00342	2.32376	1.42896	2.48342	2.28578	2.7083	3.18564	2.64464	2.25832	6.4831	5.46948	5.50898	1.39729	1.57756	1.14905	0.66255
ATF1_HUMAN	8.97307e+07	Cyclic AMP-dependent transcription factor ATF-1 OS=Homo sapiens GN=ATF1 PE=1 SV=2	ATF1_HUMAN;CREB1_HUMAN;B4DRF9_HUMAN;G5E998_HUMAN;E9PAR2_HUMAN;C9JK96_HUMAN;C9IYZ7_HUMAN;E9PHM1_HUMAN;A8MPQ2_HUMAN;F8VYN3_HUMAN;F8VS03_HUMAN	3	0.3492	0.45998	0.86816	1.05927	0.81889	0.67464	0.7073	1.32809	0.73224	1.24748	0.61423	0.65779	0.93171	1.09144	0.93853	1.17042	1.25722	1.32515	1.13186	1.24484	1.38135	0.53514	0.75796	1.72174	1.14622	1.04564	0.81857	1.28767	0.99032	0.82898	0.97076	8.60548	0.95956	1.12781	1.14485	0.8607	1.61751	1.1668	1.93484	1.03742	1.2422	1.25506
ATG3_HUMAN	3.82789e+07	Ubiquitin-like-conjugating enzyme ATG3 OS=Homo sapiens GN=ATG3 PE=1 SV=1	ATG3_HUMAN;F8WDI0_HUMAN	4	1.36758	3.34828	3.50161	1.73456	2.60824	3.19473	2.64194	1.07107	0.8754	0.66815	3.33546	1.99611	2.61563	1.85899	1.62851	1.13384	0.91172	1.04821	0.83044	0.94597	0.99957	0.55972	0.91031	1.49035	1.86726	0.68329	0.38178	0.39109	0.16042	2.23892	1.99599	2.76025	0.6108	0.63902	1.0072	0.43272	0.5614	0.66737	1.73043	2.51166	0.28441	0.75022
ATG9A_HUMAN	5.9964e+06	Autophagy-related protein 9A OS=Homo sapiens GN=ATG9A PE=1 SV=3	ATG9A_HUMAN;H7C1G6_HUMAN;H7C152_HUMAN	2	0.62845	4.3268	5.2005	7.3499	3.33554	0.43621	4.4293	8.66662	10.8366	9.49204	2.01415	1.52733	0.39729	0.98849	1.66453	4.72979	5.61939	2.25102	3.2971	0.79688	0.46758	0.76502	1.17925	0.23426	0.74273	0.24858	0.89192	1.39537	0.88764	0.33609	1.40526	9.87693	1.08123	8.10765	1.97657	5.1774	1.60715	1.13835	4.72173	0.30203	0.29414	0.35003
ATIF1_HUMAN	1.52672e+07	ATPase inhibitor, mitochondrial OS=Homo sapiens GN=ATPIF1 PE=1 SV=1	ATIF1_HUMAN;H7C614_HUMAN	2	0.8579	0.87489	1.81858	3.10872	0.69133	0.89155	0.84522	1.92388	1.11167	2.12243	0.74075	0.84119	1.40299	0.69859	0.92217	0.62752	1.08088	2.11272	1.52506	1.51631	2.52169	2.38531	0.88469	1.9105	2.45196	1.90208	2.08394	2.1454	1.92466	0.74633	1.001	0.5914	1.19218	1.21395	1.51457	5.30478	4.84631	5.70804	2.50661	0.12943	0.43798	0.65426
ATLA3_HUMAN	2.21061e+08	Atlastin-3 OS=Homo sapiens GN=ATL3 PE=1 SV=1	ATLA3_HUMAN;F5GWF8_HUMAN;F5H6I7_HUMAN;C9JUU1_HUMAN	16	0.70026	0.88131	1.28668	1.0986	1.03647	1.09107	1.00374	0.90297	1.00203	0.88342	1.00058	0.86182	0.80688	1.04294	0.95789	1.0586	1.13637	1.01617	0.84362	1.06195	1.42529	0.65998	1.15059	1.94004	1.09633	1.45486	1.00913	0.97585	1.23212	0.9203	0.97479	0.90027	0.95498	1.09736	1.17094	1.03054	1.14054	1.10313	1.5055	0.64788	0.66206	0.63067
ATP5H_HUMAN	1.74654e+09	ATP synthase subunit d, mitochondrial OS=Homo sapiens GN=ATP5H PE=1 SV=3	ATP5H_HUMAN;F5H608_HUMAN	20	0.64845	0.66055	0.75379	0.89542	0.84192	0.7064	0.90809	1.313	1.20024	1.33409	0.69887	0.79875	0.90867	0.84231	1.28297	0.8279	0.97005	0.86838	1.07053	1.03874	1.42925	0.85686	1.08793	0.9721	1.1962	1.17486	1.8341	1.76296	1.54649	0.98328	0.79488	0.86785	1.20323	1.37608	1.1101	1.49814	1.43087	1.59261	0.81398	0.81455	0.8333	0.92919
ATP5I_HUMAN	1.39072e+08	ATP synthase subunit e, mitochondrial OS=Homo sapiens GN=ATP5I PE=1 SV=2	ATP5I_HUMAN	2	0.89735	0.57085	1.66032	2.04676	0.83208	1.42953	1.49763	1.06274	1.35246	1.46363	0.93903	1.07124	1.53408	1.4335	0.88084	1.08322	1.1876	1.23397	1.80607	1.87143	3.38776	2.29228	1.81896	2.85657	2.15035	2.64397	2.63232	2.11788	1.91541	1.59175	0.85885	1.6232	1.71989	2.13169	2.24463	3.43682	3.19055	3.31226	2.02444	0.07893	0.57963	0.75886
ATP5J_HUMAN	5.69399e+08	ATP synthase-coupling factor 6, mitochondrial OS=Homo sapiens GN=ATP5J PE=1 SV=1	ATP5J_HUMAN;A8MUH2_HUMAN	9	0.69862	0.98742	1.43311	0.99069	0.82034	0.76156	0.89832	1.15676	1.13131	1.05082	0.72191	0.59044	1.14056	0.72459	1.25924	0.62894	1.15067	0.99113	1.05231	0.84744	1.19856	1.40796	1.01382	1.53543	1.23583	1.1579	0.97034	1.78376	1.72338	0.98913	0.83231	0.91726	0.87063	1.07229	0.51663	1.83991	1.7623	1.88689	2.26733	1.05737	0.85263	0.99254
ATPA_HUMAN	2.89267e+09	ATP synthase subunit alpha, mitochondrial OS=Homo sapiens GN=ATP5A1 PE=1 SV=1	ATPA_HUMAN;K7ENP3_HUMAN;K7ERX7_HUMAN;K7ESA0_HUMAN;K7EKV9_HUMAN;K7EJP1_HUMAN;K7EK77_HUMAN;K7EQT2_HUMAN	13	0.7153	0.56999	1.06104	1.05458	1.25597	1.02726	1.2967	0.88239	0.9621	0.9778	0.89418	0.83182	0.95474	0.79878	0.67635	0.89653	0.87156	0.84249	0.79578	0.88992	1.0667	1.20189	1.08738	1.52126	0.79221	1.02241	1.09959	1.56106	1.54006	0.96011	1.02268	0.65525	0.92815	1.17163	1.28801	2.09765	1.98032	1.94613	1.31448	0.88906	1.54585	0.98461
ATPB_HUMAN	1.15729e+10	ATP synthase subunit beta, mitochondrial OS=Homo sapiens GN=ATP5B PE=1 SV=3	ATPB_HUMAN;H0YH81_HUMAN;F8W079_HUMAN;F8VPV9_HUMAN;F8VQY0_HUMAN;F8W0P7_HUMAN;H0YI37_HUMAN	67	0.62062	0.56689	0.88854	0.97524	0.80045	0.82369	0.85135	0.9532	0.9722	0.97014	0.56931	0.5907	0.76379	0.71502	0.78216	0.8627	0.98082	0.98026	1.04186	1.0815	1.32557	1.37584	1.1802	1.27346	1.09558	1.33347	1.18722	1.84866	1.89594	0.83876	0.79668	0.91219	1.07343	1.10547	1.10322	2.0688	2.13772	1.95968	1.09069	1.2257	1.2896	1.14567
ATPD_HUMAN	5.99229e+08	ATP synthase subunit delta, mitochondrial OS=Homo sapiens GN=ATP5D PE=1 SV=2	ATPD_HUMAN	9	0.63769	0.74774	0.7424	0.88591	1.08097	1.00601	1.04236	0.93384	0.7632	0.99446	0.80252	0.77099	0.88018	0.93785	1.61874	0.81811	1.40832	1.13959	1.0156	1.14348	1.42919	1.45393	1.02567	1.26864	1.45496	1.32019	1.15645	1.52163	1.76584	1.0793	0.87286	0.8922	1.48462	1.34677	1.18772	1.77128	1.66528	1.85281	1.39634	0.61337	1.13689	1.11786
ATPG_HUMAN	5.75333e+08	ATP synthase subunit gamma, mitochondrial OS=Homo sapiens GN=ATP5C1 PE=1 SV=1	ATPG_HUMAN;B4DL14_HUMAN	12	0.49813	0.33923	0.61984	0.5657	0.77444	0.72996	0.9043	1.07251	1.15272	1.60498	0.55761	0.59881	0.61348	0.77677	1.21874	1.38254	1.2413	0.92722	1.36086	1.31817	1.11384	1.44938	1.274	0.84159	1.46104	1.22442	1.51181	2.18832	2.21374	0.77163	0.81243	0.79936	1.1171	1.19509	1.26668	1.75675	1.60496	1.61694	0.65358	0.71456	1.15692	1.0524
ATPO_HUMAN	1.7441e+09	ATP synthase subunit O, mitochondrial OS=Homo sapiens GN=ATP5O PE=1 SV=1	ATPO_HUMAN;H7C0C1_HUMAN;H7C086_HUMAN;H7C068_HUMAN	13	0.63208	0.62999	0.61908	0.70096	0.76517	0.69865	0.67582	1.22883	1.19046	1.14464	0.48353	0.55627	0.54255	0.61469	1.09596	1.50316	0.78847	1.00466	1.26441	1.24808	1.50097	1.381	1.22123	1.13589	1.32462	1.40485	1.41322	2.19299	2.24063	0.7476	0.67603	0.85787	1.21549	1.01818	1.07363	1.55299	1.67669	1.52618	0.9513	1.46488	1.41859	1.24918
ATRAP_HUMAN	1.06603e+07	Type-1 angiotensin II receptor-associated protein OS=Homo sapiens GN=AGTRAP PE=1 SV=1	ATRAP_HUMAN	2	1.74894	2.52908	0.38267	0.34635	0.31729	0.24822	0.43568	2.17846	0.48754	0.44177	2.54392	1.4363	0.91921	1.72778	6.70018	3.09162	1.92859	1.99355	2.618	2.05523	3.34976	1.67925	1.69846	1.33625	1.28689	3.12229	1.57906	1.13492	1.90849	0.31061	0.04211	0.32625	0.82003	1.17501	1.30998	0.58067	0.55675	0.58126	1.48067	3.00165	3.21855	1.48092
ATX10_HUMAN	4.82872e+07	Ataxin-10 OS=Homo sapiens GN=ATXN10 PE=1 SV=1	ATX10_HUMAN;B1AHE4_HUMAN;B1AHE3_HUMAN	8	0.81386	1.16724	1.39121	1.82304	1.45597	1.57317	1.64519	2.87404	3.40646	2.90501	1.31601	1.19272	1.42036	1.6642	0.50548	0.59648	0.4255	0.67543	0.54971	0.52321	0.46636	0.41199	1.32663	1.5367	0.60535	0.28583	0.37489	0.79733	0.85324	1.88445	1.26263	1.15298	1.84729	1.45278	2.12888	1.02959	1.49158	1.56163	1.09446	1.04516	0.25825	0.52991
AUP1_HUMAN	1.93052e+07	Ancient ubiquitous protein 1 OS=Homo sapiens GN=AUP1 PE=1 SV=1	AUP1_HUMAN	2	1.23975	0.95926	2.47436	2.56326	3.53204	1.52938	1.61121	0.59855	0.97911	1.23105	2.42638	2.43134	3.31082	4.20637	0.82709	0.94586	0.65282	0.77613	0.59808	0.66326	0.92394	0.34735	2.30818	2.28592	1.64761	0.98712	1.25712	0.80154	1.27574	3.20216	3.01716	4.65934	1.41496	2.12181	1.58031	2.51664	1.2909	0.93084	1.27623	0.30438	0.17326	0.66185
B0QY89_HUMAN	8.17885e+08	Eukaryotic translation initiation factor 3 subunit L OS=Homo sapiens GN=EIF3L PE=4 SV=1	EIF3L_HUMAN;B0QY90_HUMAN;B0QY89_HUMAN;J3KN35_HUMAN;H7C3A0_HUMAN;C9JHP4_HUMAN;C9K0Q7_HUMAN;H0Y7E6_HUMAN	27	1.1631	1.45916	0.66145	0.7524	0.72704	0.55336	0.61028	1.09568	1.16891	1.44433	1.30406	1.28894	1.11181	1.00577	1.1831	1.13955	1.17213	1.12987	1.155	0.97598	1.00284	0.91987	0.895	0.82062	1.12231	1.01151	1.06034	0.78522	0.7084	0.69872	0.61534	0.49338	1.22261	1.19275	1.18772	1.05714	1.15811	1.05466	0.87945	1.15564	0.99042	1.06394
B0QYD3_HUMAN	8.61207e+06	Probable DNA dC->dU-editing enzyme APOBEC-3B OS=Homo sapiens GN=APOBEC3B PE=2 SV=1	ABC3B_HUMAN;ABC3D_HUMAN;Q6ICH2_HUMAN;B0QYD3_HUMAN	2	0.53561	7.27475	0.45353	2.62695	0.42784	0.33876	0.40845	0.54104	2.23903	5.19597	0.12274	0.28223	0.70751	0.37662	1.68465	0.66102	1.16334	2.84116	1.19064	4.77956	6.0029	3.15131	1.60349	0.63464	2.59939	1.19242	1.24058	2.06129	2.61483	0.75245	0.52336	0.20971	0.21659	0.87362	0.2537	2.0701	2.17723	0.89993	1.58049	4.51	1.19078	1.17099
B0QYP8_HUMAN	2.43785e+06	Beta-parvin (Fragment) OS=Homo sapiens GN=PARVB PE=4 SV=1	PARVB_HUMAN;B0QYP6_HUMAN;B0QYP8_HUMAN	2	0.56441	0.46104	1.25619	0.9628	1.22464	1.72363	1.13452	0.74088	0.89545	0.8017	0.98861	1.0454	0.41161	0.46218	5.98605	1.25202	1.29687	0.76336	0.7763	0.54649	15.0444	0.94255	5.08429	6.08676	1.02257	0.80808	1.54846	1.21112	2.4544	0.64886	1.63595	0.7255	1.90686	1.89379	4.94853	1.65706	1.32553	2.50837	4.29565	1.61264	0.6832	0.37713
B0QZ44_HUMAN	1.92608e+07	Lysine-specific demethylase 5C OS=Homo sapiens GN=KDM5C PE=4 SV=1	KDM5C_HUMAN;B0QZ44_HUMAN	2	3.91026	4.89374	2.35746	2.56171	0.63858	1.78663	0.78062	2.08708	1.08454	0.68452	3.81401	3.32153	2.27431	3.91169	3.36855	0.87967	1.83655	0.76739	1.15318	0.66243	0.95517	0.98624	2.6672	0.79314	0.57613	0.79176	1.20262	0.844	0.64647	1.81683	0.51661	1.46182	0.78385	0.88334	0.41896	0.70262	0.39436	0.58499	2.32671	1.35061	0.84856	3.02432
B0QZE2_HUMAN	1.51694e+07	Zinc finger MYND domain-containing protein 11 OS=Homo sapiens GN=ZMYND11 PE=2 SV=1	ZMY11_HUMAN;B7Z3Z1_HUMAN;F6UH50_HUMAN;J3QKD2_HUMAN;Q5BJG6_HUMAN;Q5VUI0_HUMAN;E7ENI9_HUMAN;B0QZE2_HUMAN;F5H449_HUMAN;E7EV75_HUMAN;E9PE09_HUMAN	2	1.41427	1.31109	1.14548	3.06328	0.8906	0.35939	0.48565	1.98276	1.81342	2.07341	1.50314	3.52948	3.88143	2.95003	2.06322	3.38324	1.51679	1.60065	1.90495	2.9499	1.43905	1.82814	0.41623	1.62415	2.77021	2.35944	3.47743	1.30347	1.69728	0.90304	0.49243	0	1.69782	1.95494	2.6524	0.72277	2.74094	2.76964	3.26307	1.46862	0.92689	1.22488
B0S8I6_HUMAN	8.00884e+07	Protein FAM50A (Fragment) OS=Homo sapiens GN=FAM50A PE=2 SV=1	FA50A_HUMAN;FA50B_HUMAN;B0S8I6_HUMAN	3	1.31417	1.60854	1.12109	0.8764	0.53721	0.78985	0.35898	0.52612	0.74025	0.30462	1.22022	0.94149	0.75928	1.10867	1.30125	0.83973	1.18871	1.39184	1.34135	1.78202	2.07022	1.25954	1.66396	1.44922	1.69604	1.16098	2.08913	2.38736	1.7654	0.74241	0.83699	0.75657	1.13147	1.10107	1.21298	1.22955	0.42468	0.94951	0.2937	1.0225	0.86439	1.25641
B0V043_HUMAN	1.57771e+09	Valine--tRNA ligase OS=Homo sapiens GN=VARS PE=3 SV=1	SYVC_HUMAN;H0Y426_HUMAN;E7EVJ6_HUMAN;B0V043_HUMAN;H0Y4A6_HUMAN;A2ABF4_HUMAN;B0V044_HUMAN;H0Y3X9_HUMAN;Q5SP20_HUMAN;B4DZ61_HUMAN	43	0.90607	0.86994	1.33528	1.35321	1.59593	1.48501	1.5903	0.92039	0.87486	1.03858	0.84793	0.99902	1.13678	1.16476	1.02758	1.20033	1.02733	0.78867	0.80869	0.74537	0.731	0.67638	1.10008	1.28855	0.8248	0.80959	0.77999	0.55387	0.78413	1.63749	1.53809	1.66683	1.5092	1.37881	1.44097	0.6286	0.82479	0.79761	1.15096	0.96796	0.99808	1.08703
B0V109_HUMAN	3.82799e+07	Flotillin-1 (Fragment) OS=Homo sapiens GN=FLOT1 PE=2 SV=1	FLOT1_HUMAN;B4DVY7_HUMAN;B0S8A9_HUMAN;F8VSI6_HUMAN;B0V109_HUMAN;H0Y4S3_HUMAN;A2AB09_HUMAN;B0V111_HUMAN;B0S8B0_HUMAN	2	1.92657	3.21538	5.12603	0.17815	0.7363	0.76827	0.71607	0.31547	0.33366	2.85653	0.23206	0.39426	0.42476	0.42014	6.57077	8.24485	1.74625	0.93253	6.91953	6.74628	2.59479	1.7224	6.84981	1.82121	1.02765	1.11798	8.85881	6.74051	8.86589	0.74643	0.67345	0.10096	1.69853	2.00766	2.03765	3.71755	3.34701	3.44314	1.36572	2.7434	5.10671	6.56422
B0YIW2_HUMAN	2.36244e+07	Apolipoprotein C-III OS=Homo sapiens GN=APOC3 PE=4 SV=1	APOC3_HUMAN;B0YIW2_HUMAN	2	0.78442	0.48235	6.70399	5.85571	8.60025	8.3454	11.7113	12.9502	11.6984	8.79617	0.80712	1.65664	3.55287	1.77433	0.1104	0.76673	0.46758	0.58	0.29615	0.44334	3.40445	1.36653	2.68657	4.02942	0.68686	1.39595	1.09942	0.88156	2.49027	8.59412	11.3804	12.0684	2.25894	2.24128	2.20884	5.35915	6.53095	6.76943	2.45787	4.27883	0.23815	0.0251
B0YIW6_HUMAN	2.2006e+08	Archain 1, isoform CRA_a OS=Homo sapiens GN=ARCN1 PE=4 SV=1	COPD_HUMAN;B0YIW6_HUMAN;E9PK34_HUMAN	9	1.36095	1.80171	1.0081	1.0681	1.22354	1.28575	1.04247	0.95046	1.48742	1.39801	1.44891	1.28981	1.27335	1.67202	0.80289	0.9161	0.95866	0.84758	1.13709	0.99965	1.14726	1.05617	0.82814	0.83523	0.8799	0.76798	0.80899	0.78991	0.62867	1.44247	1.44944	0.99461	0.59945	0.80583	0.78089	0.45903	0.45606	0.35712	0.84345	0.91754	0.85964	1.10008
B1AH87_HUMAN	4.03437e+07	Putative peripheral benzodiazepine receptor-related protein (Fragment) OS=Homo sapiens GN=TSPO PE=4 SV=1	TSPOA_HUMAN;B1AH87_HUMAN	3	0.30331	0.2329	0.78074	0.82506	1.01623	1.12946	0.91568	2.19178	2.34886	3.08123	1.13904	0.54016	1.1087	0.76685	1.94077	0.38422	1.96616	0.56925	0.71279	1.36606	1.34787	0.52507	3.16106	1.45102	1.76762	2.13631	3.39947	3.91276	4.76579	1.46053	1.36012	1.00244	1.53013	1.54071	1.74915	1.05617	2.44892	1.6008	2.52984	0.85407	0.23455	1.18602
B1AHD1_HUMAN	4.8164e+08	NHP2-like protein 1 OS=Homo sapiens GN=NHP2L1 PE=4 SV=1	NH2L1_HUMAN;B1AHD1_HUMAN	7	0.948	0.65657	1.08385	1.22698	0.99876	1.01493	1.0807	1.74519	1.54059	1.3639	0.72244	0.70961	0.8363	0.76461	0.88774	1.10925	1.15758	1.37709	0.68266	0.50884	0.78546	1.36215	0.8283	0.83545	1.74066	1.00587	0.97862	1.11135	1.1091	0.86518	1.12635	0.89939	1.16639	0.90562	0.66883	1.25158	1.06241	1.30237	0.85262	1.49907	1.04968	1.05247
B1AJQ6_HUMAN	2.27339e+07	Syntaxin-12 (Fragment) OS=Homo sapiens GN=STX12 PE=4 SV=1	STX12_HUMAN;B1AJQ6_HUMAN	4	1.50718	0.88957	0.8979	0.82844	0.44283	0.92415	1.12145	1.02329	0.98272	0.43182	1.44867	1.23099	1.17333	1.24797	1.01697	0.91317	1.28003	1.58981	1.08317	1.41835	0.54045	1.71232	0.70769	0.73861	1.01954	1.31507	1.84823	1.11627	0.66308	1.24859	0.92625	1.37915	1.78648	1.67106	0.968	1.22129	0.86945	1.16485	1.15086	0.96047	1.60929	1.23896
B1AK13_HUMAN	2.72225e+07	3-hydroxymethyl-3-methylglutaryl-Coenzyme A lyase (Hydroxymethylglutaricaciduria), isoform CRA_b OS=Homo sapiens GN=HMGCL PE=2 SV=1	HMGCL_HUMAN;B1AK13_HUMAN;H0Y2L7_HUMAN	3	0.30971	0.19222	1.0765	0.15379	0.27311	0.55354	0.42226	1.11422	0.70342	0.87653	0.16065	0.2692	0.56675	0.24351	0.85748	0.91953	1.25126	1.62781	1.56268	1.38638	1.39276	2.37214	2.17504	1.6677	2.38385	1.76469	2.08223	2.87298	3.6297	0.18407	0.55365	0.32768	2.93053	1.47276	1.3431	1.82006	2.10666	2.53365	0.7174	0.55817	2.34989	1.58575
B1AK88_HUMAN	4.09402e+08	Capping protein (Actin filament) muscle Z-line, beta, isoform CRA_d OS=Homo sapiens GN=CAPZB PE=4 SV=1	CAPZB_HUMAN;B1AK87_HUMAN;B1AK85_HUMAN;B1AK88_HUMAN;F6USW4_HUMAN;F6Q0E3_HUMAN	15	1.73891	1.65904	0.946	1.23226	0.96167	1.00984	0.76903	1.35577	0.97016	1.04686	1.19926	1.38375	1.03561	0.88008	1.07925	1.01781	1.04624	0.83236	0.85277	1.08393	0.78546	1.05056	0.88977	0.58986	0.84413	0.76193	0.82193	0.51853	0.61401	0.94102	0.88209	1.08203	1.11732	0.76902	0.86291	0.69103	0.80759	0.81186	0.99305	1.50441	1.4506	1.9998
B1AKJ5_HUMAN	4.42965e+07	Nardilysin OS=Homo sapiens GN=NRD1 PE=3 SV=1	NRDC_HUMAN;G3V1R5_HUMAN;B1AKJ5_HUMAN;F5H7V1_HUMAN;H0Y5G9_HUMAN	4	2.90327	3.21176	1.57948	1.31416	1.46302	1.53227	1.44138	0.54249	0.23659	0.41239	2.14592	1.87132	2.10608	1.77514	1.47345	1.73964	1.2189	1.02675	1.52611	2.22184	0.81508	0.78627	1.23811	1.11761	0.57223	0.86858	0.94975	0.38994	0.23197	1.54814	1.51252	1.89401	1.43678	1.82422	1.57731	0.26048	0.99725	1.03377	1.51998	0.1662	0.66979	0.87824
B1AKR6_HUMAN	5.61309e+07	Dynein light chain roadblock-type 1 OS=Homo sapiens GN=DYNLRB1 PE=4 SV=1	DLRB1_HUMAN;B4DFR2_HUMAN;B1AKR6_HUMAN;DLRB2_HUMAN;H3BQI1_HUMAN	4	1.66167	1.32005	0.79611	1.24467	0.59029	0.42419	0.45332	0.40133	0.32117	0.24457	1.14563	0.91035	1.61905	0.99166	1.3218	1.35108	1.24519	1.68433	1.55851	1.19347	1.52094	1.16604	1.00165	1.09518	1.41245	1.26271	1.51404	0.6641	1.08052	1.1131	0.73792	0.49156	1.09108	1.2528	1.82263	1.71402	1.73966	1.41428	1.08269	1.1241	1.45543	0.81905
B1AKY9_HUMAN	8.95452e+07	Sodium/potassium-transporting ATPase subunit alpha-2 OS=Homo sapiens GN=ATP1A2 PE=4 SV=1	AT1A2_HUMAN;B1AKY9_HUMAN	2	0.49449	1.62376	2.45669	1.20614	1.46412	1.93926	1.75356	1.31815	1.721	1.18913	0.7004	1.24934	1.47787	0.65744	3.45578	2.10532	2.24269	3.20849	2.03019	2.18548	2.91773	1.42142	1.1597	2.2557	0.93737	1.5226	1.26406	1.52582	3.2728	1.71274	1.40762	2.22418	1.28855	1.12849	1.50954	0.89526	0.78262	0.66032	1.41951	1.37678	0.36317	1.22511
B1AKZ3_HUMAN	1.57096e+08	Astrocytic phosphoprotein PEA-15 OS=Homo sapiens GN=PEA15 PE=2 SV=1	PEA15_HUMAN;B1AKZ3_HUMAN;B1AKZ5_HUMAN	9	1.36335	0.65944	0.54812	0.51016	0.51973	0.49443	0.5111	0.51656	0.66799	0.53893	1.54616	1.14684	0.69752	1.13988	1.29152	2.08474	2.0085	1.57367	1.7064	1.55132	1.7006	1.89625	1.8913	1.2395	0.9974	1.54586	1.77453	1.46097	1.15281	0.78967	0.59676	0.60619	1.34828	0.94223	1.3521	0.24128	0.28524	0.32741	1.07608	1.05158	1.06736	1.4705
B1ALK7_HUMAN	2.22007e+07	Rho guanine nucleotide exchange factor 7 OS=Homo sapiens GN=ARHGEF7 PE=2 SV=1	B7Z6G2_HUMAN;B1ALK7_HUMAN;ARHG7_HUMAN;E7EUY6_HUMAN	5	0.93301	1.28555	1.07473	0.76196	1.03436	0.97967	0.90283	1.43109	0.88061	1.47835	1.51265	0.95209	0.80569	1.0402	1.24309	0.96869	1.64586	0.92734	1.36766	1.19637	0.70397	1.087	0.97859	1.09444	0.89451	1.0397	0.5897	0.40286	0.79109	1.16615	0.84701	0.78942	0.97276	1.45032	1.03275	0.36977	0.57938	0.69329	1.66071	1.31759	1.01041	1.06869
B1AMJ5_HUMAN	1.18399e+07	CDK5 regulatory subunit-associated protein 2 (Fragment) OS=Homo sapiens GN=CDK5RAP2 PE=2 SV=1	CK5P2_HUMAN;S26A6_HUMAN;SCNBA_HUMAN;Q9NQU1_HUMAN;B4DMZ1_HUMAN;G3XAC1_HUMAN;F8WCI3_HUMAN;B1AMJ5_HUMAN;H7BZJ6_HUMAN;Q5JTU8_HUMAN	2	0.80095	0.31342	2.10831	1.27512	3.41228	2.5149	1.35852	6.53483	3.07876	2.82231	1.10583	0.78104	2.19473	3.53863	3.58106	2.339	1.74608	2.5247	0.53417	1.4719	0.75178	0.68126	2.42827	1.55024	0.87535	0.91843	2.19819	1.42706	1.91352	4.15709	4.31979	1.95346	1.43549	1.03217	0.89128	1.85007	1.56273	1.63233	2.26111	0.37645	0.15238	0.22089
B1AMU3_HUMAN	2.01928e+07	Exosome complex component CSL4 OS=Homo sapiens GN=EXOSC1 PE=2 SV=1	EXOS1_HUMAN;B1AMU7_HUMAN;B1AMU3_HUMAN;B1AMU4_HUMAN	2	1.4049	1.53015	2.6136	1.45191	1.75927	2.46439	3.09785	1.46205	1.983	1.81191	2.65768	0.84117	1.34243	1.75369	0.63961	2.33771	1.45761	0.43257	1.22262	1.3473	1.10503	1.38471	0.98469	0.87978	1.75401	1.03255	1.17803	0.81739	2.02292	2.74395	1.91074	1.89367	1.88255	1.29816	1.10103	1.56915	1.20465	0.90183	0.78497	0.44045	2.83724	1.99529
B1ANW7_HUMAN	3.77512e+07	Nebulin-related-anchoring protein OS=Homo sapiens GN=NRAP PE=2 SV=1	NRAP_HUMAN;B1ANW7_HUMAN	2	3.79374	5.10631	1.68365	1.4408	1.99579	1.42141	9.8241	5.56199	4.2198	3.32965	3.15066	1.35855	1.27306	2.51153	4.17212	4.6237	5.52705	3.33457	3.73391	3.27319	1.15866	2.92804	2.09355	1.69744	3.72369	2.74874	2.49343	3.49192	3.43788	1.99475	1.7718	1.44467	2.73244	3.49883	1.02254	2.36967	1.97812	2.7679	2.87699	3.2323	4.50593	5.14167
B1AZV3_HUMAN	5.52569e+07	Antigen peptide transporter 1 OS=Homo sapiens GN=TAP1 PE=2 SV=1	TAP1_HUMAN;B1AZV3_HUMAN;F5H648_HUMAN	10	0.39079	0.70484	1.58881	0.62102	0.96806	1.4338	1.08118	0.34418	0.36204	0.41036	0.69918	0.86827	1.00135	0.80177	1.02535	0.83247	1.73763	1.13831	1.32237	1.589	1.89365	1.71525	1.39456	2.14357	1.55746	2.44596	2.37762	1.56787	1.68003	1.14478	1.1845	0.80773	1.20923	1.28926	1.25946	1.2137	1.04344	1.3666	1.12445	0.38684	0.66625	0.64442
B1B0M1_HUMAN	2.00328e+07	GRIP1-associated protein 1 OS=Homo sapiens GN=GRIPAP1 PE=2 SV=1	GRAP1_HUMAN;REVERSED_TTL13_HUMAN;B1B0M1_HUMAN	3	1.33014	2.36349	0.97067	0.96375	3.9216	1.67422	1.22201	1.31362	0.8232	2.70489	1.29508	1.20963	2.76241	1.7633	1.05648	1.56435	1.26317	1.4341	1.5126	4.02807	1.69793	1.56448	1.38635	2.25311	4.12047	1.22703	1.36921	0.22787	0.58019	1.44818	0.80245	1.1452	1.53115	1.65445	3.73204	1.1301	0.86939	1.37724	2.15921	1.06284	0.9437	1.10062
B2L13_HUMAN	4.88115e+07	Bcl-2-like protein 13 OS=Homo sapiens GN=BCL2L13 PE=1 SV=1	B2L13_HUMAN;B3KPE7_HUMAN;B7Z238_HUMAN;Q8IZP5_HUMAN;E9PDD6_HUMAN;F2Z2C3_HUMAN	6	0.98229	0.73448	0.5757	0.46632	0.36859	0.43954	0.3372	0.34249	0.50109	0.25477	0.67811	0.6627	0.82326	0.59568	2.79904	1.59721	2.61427	1.51136	1.74263	1.9974	2.56485	1.5626	2.2513	4.27274	2.29658	1.73987	2.08675	1.47764	1.58976	0.36328	0.28363	0.33522	2.2246	1.53579	1.66779	0.69469	0.828	0.55261	1.83837	0.25253	1.22703	1.2825
B3KN96_HUMAN	6.3974e+06	39S ribosomal protein L38, mitochondrial OS=Homo sapiens GN=MRPL38 PE=2 SV=1	RM38_HUMAN;B3KN96_HUMAN	2	0.52236	0.24346	2.05129	0.95299	1.91291	0.51471	1.60443	1.04292	0.42488	0.50193	1.24299	0.16015	0.70275	2.65237	0.80591	2.83826	1.7334	1.98573	1.71892	1.98312	2.29118	2.09224	1.61106	2.74128	3.3576	4.23718	0.88369	3.58721	2.81173	0.7225	1.88343	1.072	2.07248	0.66144	0.70076	3.3529	1.00915	3.48582	1.83087	2.71901	1.75569	1.38349
B3KPJ4_HUMAN	1.04126e+07	Polyhomeotic-like protein 2 OS=Homo sapiens GN=PHC2 PE=2 SV=1	PHC2_HUMAN;PHC3_HUMAN;B3KPJ4_HUMAN;H7C528_HUMAN;C9J3D2_HUMAN	2	1.34717	0.77588	3.89064	1.58419	1.31299	3.66925	2.76087	3.15196	3.83836	2.97227	3.49367	2.00074	1.6566	2.47247	0.96775	0.99913	3.27915	0.66872	1.42799	1.03883	0.9041	0.78727	0.58131	1.08344	1.83046	1.21883	1.32271	1.2787	1.03527	0.75492	3.06873	1.39336	1.11941	0.611	0.60529	0.39048	0.31458	0.24326	1.128	0.25309	0.39369	0.72153
B3KR49_HUMAN	3.46144e+07	Mitogen-activated protein kinase 3 OS=Homo sapiens GN=MAPK3 PE=2 SV=1	MK03_HUMAN;B3KR49_HUMAN;E9PRH7_HUMAN;H0YEX6_HUMAN;E9PBK7_HUMAN;H0YDH9_HUMAN;E9PQW4_HUMAN;E9PJF0_HUMAN	4	1.13018	0.43611	1.64931	1.68512	2.59705	1.37825	1.06987	0.73828	0.71566	0.58409	1.03976	1.5893	0.53158	0.87709	0.47611	0.33124	0.51578	0.83941	1.37729	1.04374	0.51832	0.40011	0.53649	2.11606	0.7296	1.38856	0.80922	2.468	3.09117	2.22053	1.3856	1.85936	1.09308	1.30036	2.33511	0.88168	1.3314	2.01263	1.06644	0.37973	3.16418	2.13683
B3KS98_HUMAN	1.25369e+08	Eukaryotic translation initiation factor 3 subunit H OS=Homo sapiens GN=EIF3S3 PE=2 SV=1	EIF3H_HUMAN;B3KS98_HUMAN;E5RJT0_HUMAN;E5RFH0_HUMAN;E5RHC7_HUMAN;E5RH59_HUMAN;E5RGU4_HUMAN;E5RFW7_HUMAN	8	1.31624	0.98072	0.6744	0.44911	0.61959	0.73753	0.57001	0.49922	0.89126	0.62952	1.44041	1.66814	0.99612	1.44351	1.19848	2.25909	1.59094	0.61166	1.00182	1.43751	0.59053	0.61576	1.1678	0.58493	0.71282	0.72889	0.79144	0.75012	0.59127	0.8884	0.87284	0.84757	1.49097	1.57577	1.38064	0.80796	0.77201	0.74412	1.2846	1.9222	1.91933	1.40936
B3KS99_HUMAN	4.51752e+06	Uncharacterized protein C11orf85 OS=Homo sapiens GN=C11orf85 PE=2 SV=1	B3KS99_HUMAN;E9PPE5_HUMAN;CK085_HUMAN	3	1.2275	4.25073	0.5653	0.21438	0.44892	0.60509	1.05533	0.81832	1.06796	1.21716	0.43808	1.16917	0.59071	0.24118	4.35662	4.32399	2.4485	2.57507	1.54738	4.74688	0.33204	1.35205	1.01171	0.44517	1.17312	1.01731	0.47669	1.67524	1.89638	0.44857	0.9963	0.52782	0.79079	1.97113	1.1691	0.38285	0.52762	0.88835	1.03978	3.13058	1.04437	1.27918
B3KSH1_HUMAN	6.2505e+08	Eukaryotic translation initiation factor 3 subunit F OS=Homo sapiens GN=EIF3F PE=2 SV=1	EIF3F_HUMAN;B3KSH1_HUMAN;B4DEW9_HUMAN;H0YDT6_HUMAN;E9PQV8_HUMAN	11	1.52757	1.49306	0.86821	1.0215	0.90951	0.88723	0.86037	0.84728	0.80268	0.89811	1.30161	1.05756	1.03569	1.16991	1.17026	1.20415	1.15965	1.17574	1.13898	1.01686	1.05404	1.14256	1.03015	0.99302	0.9283	0.81812	0.75861	0.68965	0.64055	0.8753	0.90996	0.88467	1.13598	1.01305	0.98874	0.96727	1.04238	0.9503	1.1563	0.74675	1.08589	1.15827
B3KSY4_HUMAN	1.03137e+08	Coronin OS=Homo sapiens GN=CORO7 PE=2 SV=1	CORO7_HUMAN;B3KSY4_HUMAN	6	0.70934	0.70632	0.56215	0.47334	0.84943	0.65821	0.59451	0.5872	0.78506	0.71084	0.87265	1.07783	0.75065	1.01042	0.98676	0.89538	1.27902	0.90829	0.79002	0.88222	0.53258	0.67451	1.66255	1.43025	0.78799	0.71138	1.17877	0.9402	1.99946	1.64552	1.18535	0.52087	1.28943	2.29931	1.47876	1.21557	1.01072	1.33584	1.61298	2.10695	1.09964	1.39154
B3KT61_HUMAN	8.11697e+07	RNA-binding Raly-like protein OS=Homo sapiens GN=RALYL PE=2 SV=1	RALYL_HUMAN;G3V129_HUMAN;B3KT61_HUMAN;E5RJ39_HUMAN;E5RG71_HUMAN;E5RIX9_HUMAN	2	10.1599	6.41637	0.75381	1.76355	1.05144	0.63283	2.08006	5.39061	5.67833	4.77491	1.55044	0.55934	0.55944	0.56893	0.98896	1.07768	0.90058	0.96265	0.88215	0.82474	1.28238	1.54381	0.89243	0.46152	3.61796	1.20344	0.88518	4.29688	4.14653	0.54913	0.68469	6.56633	0.7194	0.45697	0.63133	0.9158	2.27903	1.74004	0.50687	29.6253	15.349	5.85332
B3KTM8_HUMAN	4.27915e+06	Mortality factor 4-like protein 1 OS=Homo sapiens GN=MORF4L1 PE=2 SV=1	MO4L1_HUMAN;B3KTM8_HUMAN;H0YLJ3_HUMAN;H0YM21_HUMAN;H0YLV1_HUMAN;H0YMJ0_HUMAN;H0YMT8_HUMAN;H0YNE0_HUMAN	2	1.3712	2.24898	1.92084	1.40224	1.06537	13.2786	1.36972	2.35415	1.08229	1.41345	1.07734	1.18068	1.84363	2.13576	4.04039	1.92676	2.88874	0.23038	1.21393	1.34025	1.11108	2.77645	0.90895	1.8991	1.65543	2.11029	1.91374	0.26343	0.56141	2.91213	3.57969	2.08194	1.0992	0.85744	1.32981	0.19875	1.16714	0.94965	3.4305	0.31635	0.25387	0.26921
B3KTZ0_HUMAN	1.82454e+08	Guanine nucleotide binding protein (G protein), alpha inhibiting activity polypeptide 2, isoform CRA_e OS=Homo sapiens GN=GNAI2 PE=2 SV=1	GNAI2_HUMAN;B4E2X5_HUMAN;B3KTZ0_HUMAN;F5GZL8_HUMAN	11	0.92265	0.85997	2.27222	1.75159	3.8776	2.10936	2.27129	0.99778	1.21341	1.31889	0.73725	0.77786	1.62713	0.95744	0.64689	0.63627	0.80654	0.64088	0.75392	0.76975	1.11418	0.95469	0.70451	0.89707	1.14708	0.63896	0.98387	1.11321	1.05945	2.8872	2.79029	2.25654	0.77698	0.69861	0.67052	1.08562	1.07744	1.18118	0.65403	0.99429	0.6535	0.58768
B3KUK2_HUMAN	2.88748e+08	Superoxide dismutase OS=Homo sapiens GN=SOD2 PE=2 SV=1	SODM_HUMAN;G5E9P6_HUMAN;B3KUK2_HUMAN;B4E3K9_HUMAN;F5GXZ9_HUMAN;G8JLJ2_HUMAN;F5GYZ5_HUMAN;F5H4R2_HUMAN;F5H3C5_HUMAN	15	0.40408	0.40429	0.58729	0.75498	0.6322	0.6201	0.61127	1.25164	1.01677	1.19949	0.4004	0.38742	0.55712	0.67995	1.51593	2.91234	2.15299	0.93305	1.32919	1.29425	1.14305	1.69016	2.28713	2.43873	0.94408	2.59408	2.45044	1.8967	1.74619	0.67401	0.72564	0.77766	1.58335	1.81133	1.84033	1.91897	1.68638	1.94667	1.86318	0.43693	0.44946	0.6976
B3KXE0_HUMAN	1.12364e+07	General transcription factor IIH subunit 1 OS=Homo sapiens GN=GTF2H1 PE=2 SV=1	TF2H1_HUMAN;B3KXE0_HUMAN;E9PM51_HUMAN;E9PI26_HUMAN	6	0.57873	0.60903	0.8881	0.50996	0.53773	0.48738	0.56677	0.56646	0.83393	0.8808	1.56055	0.64271	0.98502	0.95965	1.79358	1.53079	2.73597	1.45877	1.30615	1.75743	2.11047	0.90678	1.24392	2.18337	1.42709	3.21733	0.945	1.14639	0.84493	0.97663	0.92762	0.76183	1.43545	1.20391	1.16621	0.4288	0.5079	0.36682	1.59229	0.80372	1.43697	1.33876
B3KXX3_HUMAN	2.72681e+07	Solute carrier family 12 member 6 OS=Homo sapiens GN=SLC12A6 PE=2 SV=1	S12A6_HUMAN;B3KXX3_HUMAN;H0YMQ9_HUMAN;H0YKE6_HUMAN;H0YNJ5_HUMAN;H0YKQ8_HUMAN	2	1.35085	1.79884	1.5554	1.71801	1.60545	1.49809	1.6508	0.43632	0.29068	0.361	0.86873	0.77917	1.17185	1.02718	1.01967	2.44208	1.07417	1.44565	0.98026	1.54496	2.46806	3.21919	1.70709	0.5157	0.82427	1.21106	0.92302	7.63337	7.72832	1.47649	1.54395	1.49183	0.53761	0.82302	1.30965	2.39019	1.74234	2.53128	0.77059	8.27901	4.49023	3.75317
B4DDD2_HUMAN	1.04089e+08	Dihydrofolate reductase OS=Homo sapiens GN=DHFR PE=2 SV=1	DYRL1_HUMAN;DYR_HUMAN;B4DM58_HUMAN;B4DDD2_HUMAN;C9JJ68_HUMAN	4	1.31564	1.87009	1.21913	1.96187	1.50426	0.67742	1.61817	0.79665	1.26012	0.73873	1.88682	2.34111	0.9912	0.79933	1.03999	0.66239	0.66539	0.77531	1.18304	1.11308	0.76043	0.62158	0.87484	0.77824	0.98277	0.90645	1.07221	0.83457	0.86486	1.75295	1.37867	0.7922	1.06626	1.36282	1.05068	1.20649	0.97152	1.19789	0.37853	0.36223	0.42242	0.57694
B4DDF4_HUMAN	186838556	Calponin-2 OS=Homo sapiens GN=CNN2 PE=2 SV=1	CNN2_HUMAN;B4DUT8_HUMAN;B4DDF4_HUMAN;H3BQH0_HUMAN;K7ES69_HUMAN;H3BVI6_HUMAN;H3BTZ5_HUMAN	3	0.95392	1.00338	0.98971	1.40885	1.15552	0.9855	1.0081	1.87736	0.77334	1.01498	1.45259	1.87911	1.89672	0.54688	1.93202	1.07466	1.27351	0.7671	0.76922	0.69606	0.86189	0.91318	0.91128	1.21055	1.01398	0.68289	0.813	0.98262	0.79723	0.61513	0.74299	1.31077	1.34981	0.90438	0.84289	0.71246	0.80283	0.65353	0.6828	1.8412	0.99001	0.75868
B4DDJ5_HUMAN	3.8888e+08	Macrophage scavenger receptor types I and II OS=Homo sapiens GN=MSR1 PE=2 SV=1	B4DDJ5_HUMAN;MSRE_HUMAN;F5GZJ2_HUMAN;H0YBY2_HUMAN	2	1.90468	2.37726	1.99435	1.70558	1.11931	1.56008	1.50435	0.50127	0.49413	0.53495	2.33112	2.97936	1.66753	1.86562	4.67853	1.95134	1.54892	3.53312	1.44268	1.3272	1.29336	1.94934	3.55122	3.57976	3.75315	1.08997	1.4953	3.68412	2.6448	1.11288	1.82145	0.6286	5.74436	2.74893	3.27072	6.53651	8.12161	7.13243	2.16094	0.87172	0.76944	1.04555
B4DE16_HUMAN	5.08201e+07	Beta-catenin-like protein 1 OS=Homo sapiens GN=CTNNBL1 PE=2 SV=1	CTBL1_HUMAN;B4DE16_HUMAN	2	0.90796	1.18521	1.01101	2.79856	3.14672	2.88681	1.8682	1.25776	1.15402	1.56125	1.92596	0.696	1.35753	3.60617	0.79294	0.7024	1.00415	6.14915	1.10215	5.74891	5.31301	6.06329	1.23916	2.26346	9.14302	1.38782	9.70004	1.97834	1.50104	3.87041	3.21941	1.70602	1.38446	1.00757	4.4685	8.14981	8.04901	8.56763	3.62525	1.98771	0.53823	0.86425
B4DEK4_HUMAN	5.25515e+08	Sorting nexin-2 OS=Homo sapiens GN=SNX2 PE=2 SV=1	SNX2_HUMAN;B4DEK4_HUMAN;D6RC15_HUMAN	8	0.97943	1.38427	1.03074	0.30327	0.51614	0.8182	1.03138	1.02416	1.6045	1.17172	1.03419	0.75281	0.96652	1.07432	2.59844	1.9267	1.15871	0.93496	2.25162	2.24511	1.06208	1.09659	1.81908	0.71235	1.42282	1.68456	1.52683	1.05657	1.09772	1.14588	0.81325	0.8802	0.83579	0.79373	0.85313	0.40894	0.16805	0.19099	0.82383	2.66137	1.0311	1.65173
B4DF47_HUMAN	2.18744e+07	Protein misato homolog 1 OS=Homo sapiens GN=MSTO1 PE=2 SV=1	MSTO1_HUMAN;B4DF47_HUMAN	3	0.91454	0.75771	1.89618	1.69772	1.3087	1.20717	2.13667	0.94302	0.79124	0.40987	2.38076	1.56965	1.01224	1.23221	0.37493	0.55023	0.76771	1.68449	0.71825	0.85601	0.36612	0.65358	0.80867	1.69289	0.47267	0.67039	0.59264	0.30016	0.42433	2.55238	1.36613	2.64036	1.72056	1.30794	1.01233	1.44732	0.59217	0.80274	0.72234	1.13159	0.48335	0.80748
B4DF76_HUMAN	7.13202e+07	NADH dehydrogenase [ubiquinone] 1 alpha subcomplex subunit 13 OS=Homo sapiens GN=NDUFA13 PE=2 SV=1	NDUAD_HUMAN;B4DEZ3_HUMAN;J3KN00_HUMAN;B4DF76_HUMAN;E7ENQ6_HUMAN;K7EJE1_HUMAN	3	0.25044	0.71993	1.04594	0.62068	0.25418	0.2501	0.4326	1.29202	0.49595	0.33742	1.18523	0.4578	0.49692	0.26495	4.69347	1.73982	1.28327	2.35717	0.92236	1.60693	2.91037	2.36162	3.90742	1.1166	1.83993	1.16349	1.83543	1.39624	1.73261	0.28297	0.56045	0.96852	1.00479	0.88015	0.66067	1.36807	0.9434	0.43601	1.16194	0.74522	1.1805	2.49157
B4DFC9_HUMAN	1.47799e+07	Gamma-soluble NSF attachment protein OS=Homo sapiens GN=NAPG PE=2 SV=1	SNAG_HUMAN;B4DFC9_HUMAN	5	0.64001	1.30166	1.47787	0.43742	0.97249	0.89078	1.02238	0.82514	0.24214	0.96444	1.56752	1.11342	2.80129	1.14497	2.76326	0.56601	0.67587	1.64404	0.76581	0.93094	0.86648	1.0819	2.45549	0.72573	1.29323	1.40752	0.59107	1.4282	1.35085	0.92289	0.49394	1.15946	1.26696	2.7102	1.24458	0.49266	0.78136	0.87856	2.50947	2.44518	0.98201	0.60082
B4DFL2_HUMAN	5.68199e+07	Isocitrate dehydrogenase [NADP] OS=Homo sapiens GN=IDH2 PE=2 SV=1	IDHP_HUMAN;B4DSZ6_HUMAN;B4DFL2_HUMAN;H0YL11_HUMAN	9	0.85122	0.67562	1.12008	0.97367	0.87852	0.96185	0.71929	2.8923	3.49662	4.7436	0.79781	0.66822	0.79986	0.78394	0.62199	0.96335	0.95278	0.6713	0.60964	0.61282	0.80987	1.29942	1.71556	0.86523	1.35218	1.21342	1.52991	1.23956	1.15735	1.2462	1.19509	0.85658	1.08467	0.78437	0.78606	0.46768	0.8304	0.48773	0.51488	0.27595	0.64022	0.55833
B4DGP8_HUMAN	5.46821e+09	Calnexin OS=Homo sapiens GN=CANX PE=2 SV=1	CALX_HUMAN;B4DGP8_HUMAN;B4E2T8_HUMAN;D6RGY2_HUMAN;H0Y9H1_HUMAN;D6RFL1_HUMAN;H0Y9Q7_HUMAN;CLGN_HUMAN;D6RB85_HUMAN;D6RHJ3_HUMAN;D6RAQ8_HUMAN;D6RDP7_HUMAN;D6RD16_HUMAN;D6RAU8_HUMAN	50	0.65535	0.71096	1.3365	1.25547	1.41525	1.17697	1.36342	1.37489	1.46419	1.26441	0.85017	0.92169	1.15343	1.22932	0.69156	0.57423	0.72578	0.90679	0.83592	0.84637	0.96249	0.95524	0.93173	1.00414	0.81104	0.95557	1.01857	1.53603	1.60607	1.46575	1.48512	1.26154	0.98545	1.02512	1.01336	1.79649	1.78229	2.04426	0.7085	0.63465	0.63211	0.63382
B4DGR6_HUMAN	4.79829e+07	WD repeat-containing protein 19 OS=Homo sapiens GN=WDR19 PE=2 SV=1	WDR19_HUMAN;B4DGR6_HUMAN	3	1.52192	1.06	1.36038	1.17132	0.54382	0.32565	1.00729	0.49938	1.00708	0.72041	0.25791	0.53746	1.39128	1.5262	0.96375	1.15047	0.96793	1.38019	1.06496	1.23884	1.42914	1.18251	2.07532	1.9784	0.56524	1.39902	0.97631	1.45293	2.29663	1.01368	0.22758	1.56152	1.66186	0.97873	1.01931	0.64522	1.4771	1.2562	1.65427	0.81653	1.81752	3.29765
B4DGT0_HUMAN	5.43239e+07	N(G),N(G)-dimethylarginine dimethylaminohydrolase 1 OS=Homo sapiens GN=DDAH1 PE=2 SV=1	DDAH1_HUMAN;B4DYP1_HUMAN;B4DGT0_HUMAN	5	0.17154	0.96307	0.42002	0.48986	0.37087	0.44554	0.34979	0.10378	0.29684	0.85063	0.13057	1.75538	0.26761	1.2687	3.34882	3.3982	4.06675	2.81181	2.31853	3.30717	1.48671	2.04644	1.71889	1.1582	0.75748	1.22875	1.19828	0.48791	0.56616	1.56301	0.59619	0.36466	5.01197	3.53461	4.43544	1.37506	1.58443	0.87683	1.66109	2.79973	7.3865	5.31228
B4DGU4_HUMAN	2.28059e+07	Catenin beta-1 OS=Homo sapiens GN=CTNNB1 PE=2 SV=1	CTNB1_HUMAN;B4DGU4_HUMAN	8	7.63554	5.87702	2.44153	1.81339	2.41066	2.93091	2.61267	0.7305	1.33777	0.97508	4.15526	4.28748	2.91123	2.42537	0.61941	0.57354	0.62604	0.63719	0.42149	1.01133	0.44727	0.72909	0.45226	1.07057	0.67134	0.63582	0.48759	0.77589	0.42619	3.13957	2.40387	1.94483	0.36926	0.8444	0.38794	1.11633	0.61114	0.84682	0.46262	0.60198	0.27926	0.41617
B4DH53_HUMAN	5.28028e+07	MAP1S light chain OS=Homo sapiens GN=MAP1S PE=2 SV=1	MAP1S_HUMAN;B4DH53_HUMAN;M0R1M7_HUMAN;M0QY41_HUMAN;M0R1J2_HUMAN	8	1.00958	1.12451	1.56043	1.05775	1.87486	1.63979	1.45515	2.11619	1.03788	0.82392	1.12773	0.81339	1.51557	1.03971	1.40267	1.41731	0.89125	0.89776	0.62561	0.83739	1.18921	1.29875	0.92096	1.19868	1.81524	1.21978	1.53576	0.77041	1.33669	1.8324	1.55908	2.09155	0.33155	0.35989	0.6538	0.71074	0.53764	0.37808	0.89585	0.63135	0.66848	0.70584
B4DIH5_HUMAN	1.17976e+08	COP9 signalosome complex subunit 2 OS=Homo sapiens GN=COPS2 PE=2 SV=1	CSN2_HUMAN;B4DIH5_HUMAN;H0YM03_HUMAN;H0YKU5_HUMAN	9	1.34989	1.1468	0.61204	0.54433	1.14342	0.93861	0.95233	0.3864	0.3362	0.52613	0.89144	0.69865	0.8065	0.79612	1.29212	0.94269	1.06939	1.39869	1.22089	1.13157	1.16343	1.41177	0.85706	0.98699	1.39803	1.17423	1.3506	1.53523	1.16574	0.86069	1.01113	1.36622	0.86176	1.11919	1.30995	1.02637	0.91436	1.06194	1.04219	1.30234	1.43193	1.15813
B4DIT1_HUMAN	957367	Arf-GAP with Rho-GAP domain, ANK repeat and PH domain-containing protein 3 OS=Homo sapiens GN=ARAP3 PE=2 SV=1	ARAP3_HUMAN;G5E9Y3_HUMAN;B4DIT1_HUMAN	2	1.00895	5.45417	0.89988	2.17802	1.01144	0.76035	1.27056	6.93794	9.3516	4.82837	2.17366	0.7216	0.48668	1.27348	0.41262	0.49318	0.99868	0.38054	1.02332	1.07711	0.9184	0.70872	0.90126	0.58911	1.24367	1.06432	0.84891	1.29482	1.88057	1.65974	2.34466	1.4166	0.32184	0.4353	1.34401	1.64303	2.45084	0.53446	0.39091	2.7593	0.38807	0.81961
B4DIT7_HUMAN	2.23311e+08	Protein-glutamine gamma-glutamyltransferase 2 OS=Homo sapiens GN=TGM2 PE=2 SV=1	TGM2_HUMAN;B4DIT7_HUMAN;F5H6P0_HUMAN;A2A299_HUMAN;TGM4_HUMAN;A2A2A0_HUMAN	21	1.47805	1.51046	2.93876	2.00756	2.61146	2.80461	3.23324	6.62976	6.81607	7.65946	1.67143	1.24514	4.17101	2.80968	0.42264	0.6382	0.473	0.50184	0.42873	0.4143	0.45097	0.76301	0.68337	0.71993	0.68037	0.42835	0.54258	0.46	0.62974	3.49275	3.50706	3.73955	0.43545	0.48159	1.03427	0.50457	0.84951	0.63195	0.50924	0.47314	0.34191	0.43901
B4DJA5_HUMAN	4.40705e+07	Ras-related protein Rab-5A OS=Homo sapiens GN=RAB5A PE=2 SV=1	RAB5A_HUMAN;B4DJA5_HUMAN	3	1.50699	0.56675	4.15667	2.24144	2.49023	2.2695	6.81062	0.19716	0.15934	0.37163	2.07744	1.36677	3.90716	2.38985	0.65232	1.25264	0.63334	0.58709	0.56737	0.21346	0.23489	0.2851	1.93294	2.68533	3.35609	0.5294	0.35859	0.23567	0.14658	2.68793	2.23508	2.59722	0.92935	0.88808	1.09585	5.82093	1.70136	2.48939	5.53504	0.69899	0.33535	0.13809
B4DJI5_HUMAN	7.86514e+07	HESB like domain containing 2, isoform CRA_b OS=Homo sapiens GN=ISCA1 PE=2 SV=1	ISCA1_HUMAN;B4DJI5_HUMAN;Q5TBE9_HUMAN;Q5TBE2_HUMAN	4	0.33918	0.3074	0.97833	0.84423	0.62576	0.62899	0.42475	0.61144	0.4685	0.54327	0.39903	0.51087	0.8658	0.55974	2.22996	2.08478	2.2891	2.10422	1.38982	1.08788	1.5226	2.12898	1.92182	2.19867	2.02415	1.5915	2.10798	4.51204	4.40353	0.45574	0.45656	2.98053	1.6873	1.76643	1.66268	1.38172	1.84277	2.18167	1.77944	6.28942	0.90818	1.26621
B4DJP7_HUMAN	1.88153e+08	Small nuclear ribonucleoprotein Sm D3 OS=Homo sapiens GN=SNRPD3 PE=2 SV=1	SMD3_HUMAN;B4DJP7_HUMAN;H3BT13_HUMAN	5	0.74356	1.77578	0.99035	0.796	0.48878	0.54472	0.49404	0.62398	0.96627	0.661	1.89189	1.21812	1.33176	0.90452	1.13988	1.96406	1.56178	1.37019	1.23199	1.31362	1.00227	0.95307	0.90335	1.12259	1.46047	1.24768	0.98839	0.66245	0.7854	0.69673	1.0891	0.65131	0.86234	0.74148	1.07397	0.50815	0.73983	0.44723	1.13958	2.34887	1.19163	1.7054
B4DJV2_HUMAN	2.11324e+09	Citrate synthase OS=Homo sapiens GN=CS PE=2 SV=1	CISY_HUMAN;B4DJV2_HUMAN;F8VPA1_HUMAN;F8W1S4_HUMAN;H0YH82_HUMAN;F8VVF6_HUMAN;F8VPF9_HUMAN;F8VR34_HUMAN;F8VRI6_HUMAN;F8VX68_HUMAN;F8VRP1_HUMAN;H0YIC4_HUMAN;F8VX07_HUMAN;F8W642_HUMAN;F8VTT8_HUMAN;F8W4S1_HUMAN;F8VZK9_HUMAN;F8VWQ5_HUMAN	25	0.70249	0.48327	0.52098	0.80763	0.80341	0.67556	0.64777	1.05527	0.81332	0.95473	0.49988	0.59849	0.61929	0.55773	0.98093	1.0046	0.93642	1.20029	1.13881	1.1313	1.59528	1.73833	1.30255	1.21303	1.20467	1.2143	1.2716	2.34365	2.41473	0.72225	0.78059	0.588	1.22975	1.16644	1.1622	2.49465	2.36876	2.67288	1.08789	1.00683	1.51875	1.52072
B4DKT0_HUMAN	1.34038e+08	Golgi reassembly-stacking protein 2 OS=Homo sapiens GN=GORASP2 PE=2 SV=1	GORS2_HUMAN;B4DKT0_HUMAN	8	0.394	0.35056	0.27729	0.4345	0.22037	0.24012	0.29819	0.62113	0.5271	0.40759	0.56802	0.33236	0.45441	0.45413	3.42386	3.67356	2.80883	2.13833	1.92802	1.3946	1.02008	2.24197	2.84625	2.53013	1.22789	1.13998	1.68453	1.09858	1.70478	0.17564	0.28287	0.20752	2.02988	1.81613	2.68814	2.70031	1.21498	2.45293	3.16042	3.16938	3.10565	2.414
B4DL79_HUMAN	2.45368e+07	Kinesin-like protein KIF20A OS=Homo sapiens GN=KIF20A PE=2 SV=1	KI20A_HUMAN;B4DL79_HUMAN;D6R9E4_HUMAN;D6RBN1_HUMAN	5	0.18776	0.49833	0.90474	0.71758	1.80806	1.09921	0.94987	1.60903	0.85136	0.58098	5.03662	3.75	3.09935	4.7779	1.43668	2.70492	1.02044	0.83906	0.60275	0.92515	1.25524	0.48169	1.06586	0.68556	1.12582	1.08502	0.67954	4.3134	1.10118	0.803	1.53395	0.70229	1.02936	0.91922	0.94678	1.37673	1.0385	0.49766	1.43924	0.35895	0.31072	0.28942
B4DLN1_HUMAN	4.14465e+08	Mitochondrial dicarboxylate carrier OS=Homo sapiens GN=SLC25A10 PE=2 SV=1	DIC_HUMAN;B4E1E9_HUMAN;B4DLN1_HUMAN;I3L1E8_HUMAN;RM12_HUMAN	11	1.1625	1.20427	1.00329	1.497	0.93113	1.022	1.06784	1.55906	1.54897	1.35879	1.01861	0.97955	0.91352	0.88231	0.87074	0.96771	0.72447	0.98282	0.86346	0.81847	1.05663	1.05867	0.93443	0.85237	1.04954	0.95006	0.9461	1.42454	1.74191	0.9115	0.99552	0.90745	0.74929	0.74256	0.76487	0.91962	1.17491	1.06389	0.76439	1.20916	1.234	0.96092
B4DLT4_HUMAN	6.33759e+07	Ribosomal protein S6 kinase beta-1 OS=Homo sapiens GN=RPS6KB1 PE=2 SV=1	KS6B1_HUMAN;Q7Z721_HUMAN;B4DLT4_HUMAN;K7ER06_HUMAN;F6UYM1_HUMAN	2	1.51421	1.35464	0.83931	1.63581	0.49041	0.6621	0.91475	2.0184	3.09554	2.01913	1.99874	2.3617	1.79423	1.53385	2.20401	0.92286	3.1121	2.1928	1.26527	3.48018	1.50744	1.1678	1.34228	1.1725	0.58049	1.25171	1.55739	1.55309	1.79339	0.84143	0.73376	0	1.21659	1.85824	1.55064	2.15701	1.53879	2.92319	1.71334	0.82667	1.58144	1.3637
B4DM50_HUMAN	4.85017e+06	MOB-like protein phocein OS=Homo sapiens GN=MOB4 PE=2 SV=1	PHOCN_HUMAN;B4DM50_HUMAN	2	0.90605	2.12077	1.49523	1.22871	1.87897	1.62456	1.09932	1.43036	0.87856	1.30128	3.51598	6.52085	1.42523	1.17795	1.19875	0.50661	2.41104	0.79792	1.17885	0.78257	0.81295	1.21334	1.50935	1.30368	0.98711	0.3864	1.36315	0.58723	0.59364	1.84013	1.58913	1.27636	1.66525	1.40916	1.60353	0.79242	0.99986	2.26926	3.12789	0.8015	3.85417	2.08275
B4DMU0_HUMAN	2.14216e+08	Pyrroline-5-carboxylate reductase OS=Homo sapiens GN=PYCR1 PE=2 SV=1	P5CR1_HUMAN;B4DMU0_HUMAN;E2QRB3_HUMAN;J3KQ22_HUMAN;J3QKT4_HUMAN;J3QL24_HUMAN;J3QL32_HUMAN;J3QR88_HUMAN;J3QLK9_HUMAN;J3QL23_HUMAN;J3KSA9_HUMAN	6	0.23138	0.2293	0.21411	0.16738	0.44381	0.7171	0.8577	1.36313	1.66389	0.9425	0.25647	0.28909	0.46995	0.59613	1.11642	1.45908	1.43016	1.66208	1.97559	1.58521	1.12561	1.71995	2.18547	2.50976	1.63821	2.21901	1.96648	5.80025	4.60872	0.49301	0.41859	0.63965	1.91326	1.78693	1.8683	4.33673	3.75191	4.42672	1.1831	1.8952	2.82837	2.20987
B4DNJ6_HUMAN	1.04818e+09	Serine-threonine kinase receptor-associated protein OS=Homo sapiens GN=STRAP PE=2 SV=1	STRAP_HUMAN;B0AZV0_HUMAN;B4DNJ6_HUMAN;H0YH33_HUMAN	23	1.21243	1.09512	0.87771	0.84735	0.93898	0.93979	0.97284	0.74405	0.70908	0.84242	1.24894	1.14104	1.0401	1.08951	1.08219	1.23862	1.11801	1.05197	1.10559	1.09433	0.84444	0.96707	0.70216	0.6909	1.07166	1.01735	1.10253	1.03548	0.88631	1.08937	1.05248	0.66758	1.06014	0.94089	0.87915	0.73492	0.73114	0.68095	0.98629	1.66798	1.1842	1.04421
B4DNU6_HUMAN	2.78267e+07	EH domain-containing protein 2 OS=Homo sapiens GN=EHD2 PE=2 SV=1	EHD2_HUMAN;B4DNU6_HUMAN	2	0.57481	1.77516	2.36714	2.66918	1.59207	0.97385	1.0349	4.39726	7.03602	4.14647	1.96911	1.42401	1.08315	1.6351	2.63001	1.70284	0.91534	0.90958	1.42833	1.53031	1.47982	1.16386	4.16833	1.55449	0.82143	0.39854	2.16531	1.03472	1.59804	1.89259	0.87591	1.4053	0.77089	1.40882	0.79423	2.05519	2.81131	2.11101	0.70034	2.38917	0.5124	1.19201
B4DP11_HUMAN	9.85191e+08	Prostaglandin E synthase 3 OS=Homo sapiens GN=PTGES3 PE=2 SV=1	TEBP_HUMAN;B4DP21_HUMAN;B4DP11_HUMAN;B4DDC6_HUMAN;B4DHP2_HUMAN	14	0.69086	0.52031	0.88191	0.96607	1.41761	1.18843	1.35104	1.07703	1.31442	1.44336	0.70834	0.83093	0.97733	1.0266	0.70461	1.02276	0.72805	0.82823	1.21257	0.92689	0.84334	1.08782	0.9592	1.00792	1.13683	0.85025	1.00091	1.67642	1.79424	0.9789	1.20503	1.61651	0.93362	0.97787	0.88934	1.3619	1.12377	1.34819	1.0844	1.14033	0.75188	0.82467
B4DP31_HUMAN	3.01766e+07	Phosphoribosyl pyrophosphate synthase-associated protein 1 OS=Homo sapiens GN=PRPSAP1 PE=2 SV=1	KPRA_HUMAN;B4DP31_HUMAN;C9J168_HUMAN;C9JUN4_HUMAN;C9JKT9_HUMAN	5	0.91101	0.84089	2.01185	1.26697	1.19294	2.32029	1.43731	1.39309	1.67858	1.84775	1.28903	0.94521	1.80754	1.23828	0.78291	1.47721	0.78278	0.84265	0.9555	0.82146	0.65729	0.53047	0.63092	1.50295	1.46901	1.09345	0.85527	0.75023	0.63045	1.4971	1.7547	2.37271	1.12177	0.76525	2.36592	1.09918	0.97912	0.86739	2.64531	0.69539	1.35116	0.91054
B4DPG5_HUMAN	2.6612e+06	Ras and Rab interactor-like protein OS=Homo sapiens GN=RINL PE=2 SV=1	B4DPG5_HUMAN	3	126.796	1.66415	0.89436	1.94978	0.57298	0.53864	0.75764	1.4543	1.21557	1.28281	0.57065	0.78676	0.46218	0.74991	0.52045	0.7994	0.57182	1.91669	1.26785	1.28367	1.09923	1.01219	0.44077	0.345	0.62093	0.71214	1.06758	1.26191	1.04439	1.16884	0.77092	0.91527	0.35041	0.3739	0.47891	0.85572	0.8183	1.21685	0.20131	3.32932	7.87492	3.58399
B4DQ51_HUMAN	1.31168e+08	Short/branched chain-specific acyl-CoA dehydrogenase, mitochondrial OS=Homo sapiens GN=ACADSB PE=2 SV=1	ACDSB_HUMAN;B4DQ51_HUMAN	8	0.3678	0.60215	1.58962	0.91865	0.64933	0.94317	1.28891	0.72647	0.89025	1.05098	0.50869	0.55179	0.72847	0.89488	1.0792	1.65357	0.91852	1.02367	0.88555	0.87503	2.1064	1.53728	1.26903	1.67132	1.05443	1.4191	1.17751	1.9736	0.95813	0.81974	0.77028	0.54722	0.99273	1.0543	1.29046	2.22785	1.62243	1.77284	1.3064	1.22527	1.14658	0.91939
B4DQI6_HUMAN	1.22295e+08	Transformer-2 protein homolog alpha OS=Homo sapiens GN=TRA2A PE=2 SV=1	TRA2A_HUMAN;B4DUA9_HUMAN;B4DQI6_HUMAN	6	0.49637	0.54385	0.75265	1.04561	1.09906	1.17521	0.97763	0.57876	0.37347	0.42257	0.49745	0.90569	0.7728	0.94916	0.93883	1.71468	1.29042	1.19836	1.16808	1.47194	1.63495	1.35748	1.27698	1.80828	1.35458	1.4575	1.24791	0.92957	0.79761	1.52628	0.93511	1.8098	1.17773	1.14228	1.47288	0.90996	1.09432	1.0153	1.20265	1.39019	0.65356	0.77557
B4DQJ1_HUMAN	8.00791e+07	U5 small nuclear ribonucleoprotein 40 kDa protein OS=Homo sapiens GN=SNRNP40 PE=2 SV=1	SNR40_HUMAN;B4DQJ1_HUMAN;Q9NSS8_HUMAN	12	0.6348	1.0442	1.19925	0.66946	0.98855	0.78734	0.6894	0.89928	1.20447	0.71149	0.92558	1.00446	1.22682	0.73575	1.87209	1.41505	1.24835	1.34961	0.96668	1.44336	0.95339	0.74535	1.54418	1.18709	1.47003	0.8531	1.48891	0.28131	0.71632	1.14615	0.66727	1.12644	1.57453	1.26989	1.94614	0.61516	0.40971	0.87033	1.99767	0.98033	1.38545	1.07978
B4DQJ8_HUMAN	7.41399e+08	6-phosphogluconate dehydrogenase, decarboxylating OS=Homo sapiens GN=PGD PE=2 SV=1	6PGD_HUMAN;B4DQJ8_HUMAN;F5H7U0_HUMAN;K7EMN2_HUMAN;K7EM49_HUMAN;K7ELN9_HUMAN	16	0.79177	1.03238	0.76534	0.70648	0.84583	0.82695	0.61754	0.67292	0.66615	0.6429	1.17584	0.8862	0.99577	0.91275	1.04503	1.13186	1.32381	1.16511	1.24599	1.17421	1.16948	1.04748	1.0354	1.0496	1.4692	1.01656	1.18511	0.5744	0.59267	0.82532	0.6177	0.99314	1.42326	1.37829	1.4962	1.17255	1.13969	1.12913	1.58098	0.65016	0.87921	1.05989
B4DQV4_HUMAN	7.79945e+06	Sorting nexin-4 OS=Homo sapiens GN=SNX4 PE=2 SV=1	SNX4_HUMAN;B4DQV4_HUMAN;F8W9T3_HUMAN	2	1.45094	2.09605	2.94204	2.48964	2.89114	3.10353	2.11375	9.69921	11.7374	3.12774	2.41686	1.93602	2.32296	3.27744	1.15888	0.60113	0.49627	0.61954	0.37455	0.58552	0.5967	1.02405	0.98036	1.39436	0.49798	0.45076	0.60823	0.82165	0.22883	2.15866	1.90354	5.80813	0.49022	0.81713	0.2161	0.61761	0.54475	0.22612	2.10533	0.39966	0.66541	1.24552
B4DR52_HUMAN	2.25997e+09	Histone H2B OS=Homo sapiens GN=HIST2H2BF PE=2 SV=1	H2B1C_HUMAN;H2B1D_HUMAN;H2B1H_HUMAN;H2B1K_HUMAN;H2B1L_HUMAN;H2B1M_HUMAN;H2B1N_HUMAN;H2B2F_HUMAN;H2BFS_HUMAN;B4DR52_HUMAN	2	2.72078	1.51373	2.5602	2.85901	0.41526	0.51996	1.26357	3.53224	3.71554	3.58349	3.04707	3.50967	2.34136	2.01381	1.38241	2.32011	1.64497	2.32121	2.13954	1.96916	2.47522	2.73144	1.99304	1.82141	2.60021	2.87634	2.61599	1.32299	1.36782	0.4419	1.36902	1.50851	2.5673	2.40457	0.76009	1.54333	1.47933	1.52202	1.09302	5.50749	4.44105	3.17498
B4DR61_HUMAN	1.7586e+08	Protein transport protein Sec61 subunit alpha isoform 1 OS=Homo sapiens GN=SEC61A1 PE=2 SV=1	S61A1_HUMAN;B4DR61_HUMAN;S61A2_HUMAN;Q8TC24_HUMAN;C9JJV4_HUMAN;H7C1Q9_HUMAN;A6NK38_HUMAN;C9JXC6_HUMAN;A6NIF9_HUMAN;H7C069_HUMAN;F8W776_HUMAN;F2Z2C7_HUMAN;F8W773_HUMAN	7	0.52079	0.5521	1.27576	0.7969	1.10297	0.83963	1.20617	0.79009	1.12594	0.68531	0.95815	1.12074	1.64169	1.08584	0.49092	0.70844	0.77519	1.1988	1.38124	0.73472	1.01049	0.76156	0.51205	0.94401	1.01565	1.4095	1.16326	1.96508	1.37814	1.54393	0.87996	1.17975	0.90694	0.69995	0.98866	1.7114	2.05456	1.67477	0.56639	0.30851	0.72142	0.8176
B4DR87_HUMAN	2.32362e+08	Procollagen-lysine,2-oxoglutarate 5-dioxygenase 1 OS=Homo sapiens GN=PLOD1 PE=2 SV=1	PLOD1_HUMAN;B4DR87_HUMAN;Q5JXB9_HUMAN;Q5JXB8_HUMAN;Q5JXB7_HUMAN	22	2.0111	1.6974	2.7601	1.87651	2.28565	2.82678	2.28409	1.78807	1.36351	1.39951	2.08053	2.09982	1.73553	2.11758	0.64856	0.74757	0.54882	0.48422	0.54803	0.65493	0.50228	0.51944	0.60785	0.77867	0.60112	0.47111	0.53412	0.62118	0.63941	2.79022	2.37107	3.02351	1.10852	0.9131	0.87253	0.69981	1.26561	1.10149	0.52666	0.49834	0.37954	0.28925
B4DR94_HUMAN	29410978	Synaptobrevin homolog YKT6 OS=Homo sapiens GN=YKT6 PE=2 SV=1	YKT6_HUMAN;B4DR94_HUMAN	3	0.30286	1.34624	2.30884	1.97739	0.92523	1.66257	0.86342	0.39804	0.88209	0.51149	1.69295	0.99542	2.67797	1.75289	1.82312	1.80574	1.2297	1.79124	0.18836	0.43824	4.13391	2.36052	1.72194	3.24086	2.50772	0.44303	0.76205	1.92271	0.95601	1.16717	1.02141	1.03257	0.92969	1.30373	2.31016	1.40333	1.40433	1.26791	1.85414	0.85036	0.23892	0.25267
B4DRE6_HUMAN	1.0844e+07	SPATS2-like protein OS=Homo sapiens GN=SPATS2L PE=2 SV=1	SPS2L_HUMAN;B4DT67_HUMAN;B4DRE6_HUMAN;B8ZZZ7_HUMAN;F8W6C2_HUMAN;C9JW67_HUMAN;F8VZ02_HUMAN;F8VT91_HUMAN;C9JGM8_HUMAN;F2Z2S1_HUMAN;C9JKE4_HUMAN;C9IZC3_HUMAN;C9J8M7_HUMAN	5	2.41481	2.81858	2.08425	0.94201	1.67269	2.00784	1.46053	1.99141	0.52167	2.02938	2.36799	2.41843	1.84094	2.0214	1.06846	0.80751	1.02448	1.28052	1.42948	0.45889	0.52501	1.06525	1.97735	1.65581	1.02347	0.72145	0.6622	0.30384	1.60108	1.53504	1.26818	2.20306	0.96775	0.77453	1.34878	1.01117	1.41955	1.22651	1.48898	0.66617	0.47747	0.68648
B4DRT2_HUMAN	1.15054e+08	28S ribosomal protein S27, mitochondrial OS=Homo sapiens GN=MRPS27 PE=2 SV=1	RT27_HUMAN;G5EA06_HUMAN;B4DRT2_HUMAN;D6RH20_HUMAN;E5RJ73_HUMAN;D6RJC7_HUMAN	12	0.73592	0.38065	1.08213	1.39573	1.22971	1.54111	1.59195	0.73732	1.40054	1.18594	0.65643	0.67998	0.64668	0.74158	0.91987	0.70876	0.92539	1.07851	0.80931	0.72018	1.13193	1.0092	1.25904	1.51692	1.01508	1.34767	1.3722	1.17823	2.03462	2.18141	1.44854	1.404	1.25755	0.9623	0.9406	0.87366	1.26919	1.08084	0.77917	0.65782	0.97695	1.43963
B4DSS8_HUMAN	7.87193e+07	Polypyrimidine tract-binding protein 2 OS=Homo sapiens GN=PTBP2 PE=2 SV=1	PTBP2_HUMAN;B4DSS8_HUMAN;B4DI28_HUMAN	2	4.27022	2.71056	1.10467	2.61573	0.51224	1.26043	0.89247	2.40586	2.05467	2.51597	1.36418	1.48672	1.06895	0.46936	0.82325	0.88232	1.81479	3.27696	1.02476	2.28625	2.31747	4.58873	1.35968	1.70184	0.81308	3.4417	3.32975	4.91668	0.88487	0.49665	1.82802	1.33224	0.64962	0.75153	0.61007	1.88652	3.51354	3.16742	1.30782	0.29171	7.16926	5.58449
B4DST5_HUMAN	6.82251e+08	Tyrosine-protein phosphatase non-receptor type 23 OS=Homo sapiens GN=PTPN23 PE=2 SV=1	PTN23_HUMAN;B4DST5_HUMAN	3	1.22886	1.09564	1.18432	1.34727	2.98185	3.57601	2.55141	0.24414	1.70987	0.7633	0.88817	5.20967	1.69732	1.07307	0.47368	1.36896	0.8271	0.25927	0.30921	0.33902	0.58039	0.64394	2.11349	0.33299	1.01521	191.955	229.867	9.24351	6.80999	2.50184	3.36145	1.98984	1.14663	1.36818	0.43328	2.78661	0.36777	1.78542	0.66728	1.73893	0.74414	0.71311
B4DT23_HUMAN	1.73675e+08	Protein FAM98A OS=Homo sapiens GN=FAM98A PE=2 SV=1	FA98A_HUMAN;B4DT23_HUMAN;E9PH82_HUMAN	6	0.41516	0.95537	4.09481	0.41212	0.58308	1.02689	1.23325	1.39333	1.29084	1.55035	1.05608	1.1447	2.02568	1.07474	1.82367	0.50368	3.00326	1.01277	1.80239	1.13394	0.70391	0.46003	1.78942	0.84421	1.85131	1.39128	1.07103	1.64149	1.67599	0.64689	0.89831	1.18804	1.68278	1.86122	1.9936	1.11351	0.68319	0.51708	1.06197	1.12197	0.53603	0.7281
B4DT35_HUMAN	1.41147e+08	Nucleoporin p54 OS=Homo sapiens GN=NUP54 PE=2 SV=1	NUP54_HUMAN;B4DT35_HUMAN;E7EUM5_HUMAN	10	0.6291	0.82082	0.7769	0.52379	0.73162	0.79665	0.92836	0.72486	0.54396	0.5408	1.06921	0.99643	0.58062	0.63688	1.49261	1.8098	1.36349	1.07036	1.57645	1.80509	0.88863	0.8575	1.0622	1.89387	1.10758	1.42802	1.02222	0.88662	0.78208	1.09545	0.67456	1.28207	1.77735	1.17353	1.39273	0.69266	0.72449	0.41436	1.41003	1.83716	1.58798	1.22202
B4DT77_HUMAN	1.67292e+08	Annexin OS=Homo sapiens GN=ANXA7 PE=2 SV=1	ANXA7_HUMAN;B4DT77_HUMAN	8	0.71069	0.8752	0.6487	0.48646	0.76653	0.88623	1.15161	0.51999	0.40319	0.3735	1.06846	1.20871	0.83887	0.70994	1.79501	1.20497	1.96286	1.01349	1.05014	1.08484	1.21197	1.40364	1.86211	1.09966	1.10757	1.16403	1.31623	0.54987	0.68467	0.88491	0.69237	0.73794	1.77796	1.45344	1.17593	0.8296	0.86034	0.93929	1.23107	1.86323	1.95398	1.65246
B4DTG2_HUMAN	5.40986e+09	Elongation factor 1-gamma OS=Homo sapiens GN=EEF1G PE=2 SV=1	EF1G_HUMAN;B4DTG2_HUMAN;E7EMT2_HUMAN	40	1.07583	1.1341	0.89561	0.89642	0.87375	0.82572	0.90914	1.47842	1.59358	1.21576	0.93199	0.99838	0.94566	0.95945	1.06124	1.22939	1.24586	1.10686	1.27479	1.1215	1.25278	1.21829	0.88088	0.77639	0.87407	0.96559	0.90584	0.75116	0.71286	0.89982	0.85355	0.75764	1.2729	1.26119	1.21168	1.0616	0.99149	1.025	0.9995	0.87901	0.85976	0.99472
B4DTU4_HUMAN	1.13297e+08	DNA ligase OS=Homo sapiens GN=LIG1 PE=2 SV=1	DNLI1_HUMAN;B4DTU4_HUMAN;F5GZ28_HUMAN;Q2TB12_HUMAN;B4E135_HUMAN;M0R0Q7_HUMAN;DTWD1_HUMAN;H0YL61_HUMAN;H0YML0_HUMAN	8	0.67397	0.65163	0.76903	0.6634	0.74718	0.64881	0.97439	0.5442	0.26475	0.47122	0.84225	0.50384	0.77489	0.72693	1.19184	1.09012	1.34133	1.71406	1.33691	1.4764	1.33647	1.35641	1.74847	2.02522	1.75782	1.29301	1.25011	0.9892	0.74988	0.81438	0.78088	0.99507	1.7834	1.97743	2.25257	1.66776	2.02737	1.68241	1.34421	0.53636	0.33423	0.55875
B4DU58_HUMAN	2.32733e+08	Macrophage-capping protein OS=Homo sapiens GN=CAPG PE=2 SV=1	CAPG_HUMAN;E7ENU9_HUMAN;B4DU58_HUMAN;B8ZZL6_HUMAN;H7C0X8_HUMAN	14	2.34686	1.82559	0.93924	1.36004	1.16609	0.92041	0.79586	0.25876	0.28066	0.27595	1.39985	1.46836	1.29225	0.98079	1.0964	1.275	1.33746	0.76759	0.81101	0.96676	1.05867	1.34598	1.03961	1.1742	0.91804	1.00001	1.14851	0.6157	0.63759	0.85722	0.7989	0.82093	1.21685	1.02118	1.08753	0.58099	0.62416	0.64476	1.62016	1.60858	1.60087	1.48246
B4DUC8_HUMAN	1.24472e+09	S-methyl-5'-thioadenosine phosphorylase OS=Homo sapiens GN=MTAP PE=2 SV=1	MTAP_HUMAN;B4DUC8_HUMAN;F8WES2_HUMAN;F2Z2F3_HUMAN;J3QSB7_HUMAN;J3KRN1_HUMAN	18	2.71498	2.42845	0.92214	0.84715	0.73514	0.63569	0.64366	1.74246	2.05384	1.94203	1.98211	1.47835	0.95723	0.8862	0.89597	1.15401	1.12744	0.97274	0.99098	0.9638	0.73919	0.8894	0.75688	0.60623	0.60109	0.6319	0.71279	0.52915	0.60312	0.65255	0.68408	0.65736	0.88515	0.91725	0.83193	0.54957	0.6096	0.63225	0.75588	2.86609	2.82578	1.9375
B4DVB8_HUMAN	4.03851e+08	ELAV-like protein 1 OS=Homo sapiens GN=ELAVL1 PE=2 SV=1	ELAV1_HUMAN;B4DVB8_HUMAN;M0R055_HUMAN;M0QZR9_HUMAN	12	1.95406	1.8121	1.33417	1.34886	1.03846	1.17325	1.04866	1.23594	1.34184	1.34999	1.1414	1.25614	0.77725	1.0272	0.87226	1.19848	1.05689	1.16539	1.27969	1.14876	1.21695	1.32693	0.97697	1.07376	0.91718	1.34592	1.20196	0.74992	0.83031	1.00254	1.01334	1.06124	0.76459	0.69915	0.96883	0.39915	0.55133	0.37622	0.8527	0.65491	1.37285	1.23963
B4DVE7_HUMAN	3.91319e+08	Annexin OS=Homo sapiens GN=ANXA11 PE=2 SV=1	ANX11_HUMAN;B4DVE7_HUMAN;H0Y6E1_HUMAN;Q5T0G9_HUMAN	11	1.75763	1.49583	1.8849	1.89582	2.25093	2.90194	2.23073	2.89796	2.02628	3.34549	1.65266	1.9586	1.74136	1.78742	0.57717	0.79891	0.78294	0.6451	0.39522	0.51264	0.48653	0.62792	1.0108	0.68808	0.50909	0.36994	0.72639	0.32164	0.4268	1.98074	2.36958	1.74744	0.99544	0.77499	0.95728	0.36852	0.73798	0.60913	1.01295	0.58612	0.81526	0.93563
B4DW92_HUMAN	4.53851e+07	Nuclear receptor 2C2-associated protein OS=Homo sapiens GN=NR2C2AP PE=2 SV=1	NR2CA_HUMAN;B4DW92_HUMAN;K7ERL0_HUMAN;K7ES62_HUMAN	5	0.24483	0.48496	1.59822	0.56617	0.625	0.70725	1.15833	0.85882	0.52608	0.98916	0.40142	1.09052	0.80501	0.89435	2.57844	1.25776	1.84448	1.7225	1.67898	1.24013	0.49396	1.57261	1.51277	2.37067	1.56199	1.36706	2.55173	1.06623	1.41318	1.35968	0.78088	0.48758	1.97158	2.36402	1.73659	0.66047	0.59114	0.39349	1.34994	1.16671	0.49854	1.29076
B4DWK0_HUMAN	1.43919e+07	Selenide, water dikinase 1 OS=Homo sapiens GN=SEPHS1 PE=2 SV=1	SPS1_HUMAN;B4DWK0_HUMAN;D6PSQ9_HUMAN;Q5T5U9_HUMAN	2	1.2594	0.78311	1.21985	0.11313	0.10146	0.18462	0.28328	0.56472	0.23768	0.30239	1.93616	1.2176	1.24642	1.02665	4.49491	3.64758	4.16842	1.12194	2.71402	2.47385	2.2165	3.29161	3.13976	3.18869	2.10203	1.96704	3.58832	1.25672	0.91461	0.16836	0.05235	0.39334	2.88797	3.18131	3.84538	0.44778	1.47837	0.53268	3.09708	5.10912	3.78907	4.17737
B4DWW1_HUMAN	1.51723e+08	ADP-ribosylation factor-like protein 1 OS=Homo sapiens GN=ARL1 PE=2 SV=1	ARL1_HUMAN;B4DWW1_HUMAN;B4DZG7_HUMAN;F8VYN9_HUMAN;F8VP99_HUMAN;F8VP63_HUMAN;F8W1Z8_HUMAN	4	0.41972	1.26213	2.46978	1.26134	2.52992	1.24992	1.82396	1.53817	1.28101	1.24957	0.81225	0.95762	1.46317	1.8982	1.29698	1.2778	1.04021	0.95171	1.54087	0.90804	1.00102	0.80496	0.72697	0.60149	1.19885	1.03394	0.97936	2.47693	2.47536	2.41998	1.6031	2.17475	0.77219	0.80912	0.77448	0.86498	1.22717	1.11347	0.6214	0.59042	0.512	0.83317
B4DX68_HUMAN	7.01254e+07	Lymphokine-activated killer T-cell-originated protein kinase OS=Homo sapiens GN=PBK PE=2 SV=1	TOPK_HUMAN;B4DX68_HUMAN	4	1.31923	1.37199	1.0958	0.33567	0.33644	0.73514	0.42225	0.14269	0.10634	0.5845	0.9373	0.79375	0.7315	0.6182	1.51187	1.61513	1.8805	1.82927	2.4929	3.43971	2.62963	2.22248	1.5013	2.4789	1.12828	2.09769	1.55994	0.90687	1.08863	0.25521	0.24128	0.78065	1.7909	1.81653	1.76954	1.58853	1.3225	0.77544	1.41738	1.0678	0.78804	0.40666
B4DXJ1_HUMAN	1.4278e+08	Protein SEC13 homolog OS=Homo sapiens GN=SEC13 PE=2 SV=1	SEC13_HUMAN;B4DXJ1_HUMAN;E7ERC8_HUMAN;A8MXL6_HUMAN	10	0.67977	0.75634	1.30654	1.28637	1.69257	1.60921	1.60338	2.07543	2.17036	1.6328	1.20785	1.02646	1.26594	1.04204	0.96731	0.75781	0.85339	0.86377	0.41494	0.33835	0.95333	0.62978	0.89338	1.22296	0.51035	0.47769	0.33814	0.4581	1.12006	1.53227	1.84132	2.30485	1.23444	1.57131	1.35984	0.49681	0.73613	0.60924	1.12707	1.04448	0.86486	0.8683
B4DXY7_HUMAN	7.92153e+08	4-trimethylaminobutyraldehyde dehydrogenase OS=Homo sapiens GN=ALDH9A1 PE=2 SV=1	AL9A1_HUMAN;B4DXY7_HUMAN	14	0.88437	0.49453	0.90515	1.00016	1.30557	0.97618	1.20371	1.44305	1.62804	1.06091	0.74633	0.82426	0.86295	0.91627	0.84369	0.96276	0.82228	1.26178	0.91762	0.91473	0.83991	1.04972	1.07902	1.04443	0.74158	1.27534	1.02915	1.164	1.28764	0.9428	0.9947	0.91079	1.0556	0.85452	0.91918	1.07333	1.04004	0.99091	0.68913	1.33508	0.68367	1.04523
B4DXZ6_HUMAN	1.14652e+08	Fragile X mental retardation syndrome-related protein 1 OS=Homo sapiens GN=FXR1 PE=2 SV=1	FXR1_HUMAN;B4DXZ6_HUMAN;E7EU85_HUMAN;E9PFF5_HUMAN;C9JAJ4_HUMAN	6	0.72886	0.88043	2.16046	1.80772	2.23255	2.51867	1.97359	1.44795	1.17618	1.26814	1.68284	1.67953	1.89462	2.09611	0.8878	1.50898	1.18218	0.58446	0.50283	0.59935	0.55859	0.57085	0.91353	1.44976	0.39209	0.56734	0.60572	0.41251	0.46993	2.12784	2.33256	3.74636	1.63091	1.47571	1.71139	0.59959	0.88927	0.7794	1.61064	0.25848	0.36401	0.25362
B4DYB4_HUMAN	4.28639e+07	Nucleoporin NUP53 OS=Homo sapiens GN=NUP35 PE=2 SV=1	NUP53_HUMAN;B4DYB4_HUMAN;F8WEL4_HUMAN;C9IYQ7_HUMAN;F8WCF5_HUMAN;B4DP57_HUMAN;C9JIY9_HUMAN	3	1.12438	1.20989	1.39743	1.72085	1.34922	0.94199	0.59787	1.3003	0.91816	1.37433	0.341	0.77442	1.07143	0.78023	1.27792	1.34817	1.38047	0.35785	0.72507	0.68012	1.05275	1.01058	2.16178	1.44786	0.54252	0.73657	0.44702	0.89725	1.09601	1.1187	1.63025	0.70564	1.15785	1.8937	1.60948	1.54166	0.88334	1.30504	1.56933	0.73844	1.01942	1.37168
B4DYX9_HUMAN	1.25738e+07	Protein NELFE OS=Homo sapiens GN=NELFE PE=2 SV=1	NELFE_HUMAN;B4DYX9_HUMAN;B4DUN1_HUMAN;A2ABK2_HUMAN;A2ABK1_HUMAN;A2ABK3_HUMAN;E9PD43_HUMAN;A2ABK4_HUMAN	4	0.52807	0.5794	1.25108	0.88367	2.10031	1.21521	1.07211	0.33808	0.56181	0.65932	0.33775	1.18401	2.59187	0.96914	2.1157	0.94348	2.5455	0.58468	1.41394	0.77977	1.42976	1.2242	2.39932	3.67617	1.07787	0.80855	0.68578	0.7489	1.14816	1.33557	1.20947	5.27848	1.53798	2.06461	1.60717	0.32276	0.39272	0.60754	2.29983	1.40436	0.67467	0.5046
B4DZC3_HUMAN	4.49125e+08	5'-3' exoribonuclease 2 OS=Homo sapiens GN=XRN2 PE=2 SV=1	XRN2_HUMAN;B4DZC3_HUMAN	17	1.14588	1.26394	0.92524	1.01502	1.00781	0.83803	0.84415	0.62228	0.60195	0.70848	1.35736	1.44959	0.83588	1.08222	1.29139	1.08753	1.3563	1.20503	1.29169	1.12994	1.09487	0.97164	1.10371	1.22183	1.0267	1.26455	0.9607	0.73895	0.68956	1.12704	1.02287	0.74196	1.11994	1.09531	1.21321	0.80766	0.69825	0.79228	1.05544	0.99257	1.09503	1.02643
B4DZI8_HUMAN	8.21464e+08	Coatomer protein complex, subunit beta 2 (Beta prime), isoform CRA_b OS=Homo sapiens GN=COPB2 PE=2 SV=1	COPB2_HUMAN;B4DZI8_HUMAN;H0Y938_HUMAN;D6RBZ7_HUMAN;D6RBT6_HUMAN;D6RBG7_HUMAN;D6R997_HUMAN;D6RCL6_HUMAN;H0YAC7_HUMAN	24	0.56297	1.03514	1.3285	1.20089	1.49037	1.32367	1.37713	1.50038	1.56286	1.51602	1.1139	1.04987	1.33931	1.21678	0.95709	0.92584	0.91944	0.68436	0.79566	0.788	0.73848	0.68076	0.79691	0.68318	0.75865	0.73953	0.83026	0.92266	0.68	1.57887	1.48328	1.64292	0.85962	0.9324	0.8938	0.87196	0.97473	0.9768	0.91682	0.60357	0.7384	0.74812
B4DZP4_HUMAN	9.01003e+07	Cytoplasmic dynein 1 light intermediate chain 2 OS=Homo sapiens GN=DYNC1LI2 PE=2 SV=1	DC1L2_HUMAN;B4DZP4_HUMAN;B4E2E0_HUMAN;E7EPL8_HUMAN;H3BUM4_HUMAN;J3KRZ2_HUMAN;J3KRI4_HUMAN	10	0.74437	0.74183	0.42039	0.55109	0.37131	0.25551	0.57199	0.33041	0.1933	0.29222	0.6708	0.89663	0.41378	0.38021	1.78796	1.36391	1.55591	2.11096	1.82613	1.17528	1.55303	2.17156	1.71391	1.70978	1.04083	1.43903	1.07009	1.20559	1.00502	0.3706	0.70367	0.40052	1.94224	1.71069	1.57412	1.47592	0.99806	1.14243	1.77341	2.15212	2.47707	1.67053
B4DZT2_HUMAN	3.02984e+07	Signal transducing adapter molecule 1 OS=Homo sapiens GN=STAM PE=2 SV=1	STAM1_HUMAN;B4DZT2_HUMAN;A6NMU3_HUMAN;STAM2_HUMAN	3	1.17249	1.05933	0.32753	0.94599	0.26287	0.57304	0.70564	0.37701	0.72378	0.46316	0.92909	1.74909	2.31849	0.89585	2.39542	1.28386	1.4936	1.98056	1.5326	1.03251	1.96619	1.57134	1.17285	2.78402	1.02076	0.93663	0.81468	1.21593	1.04277	0.41741	0.3322	0.30796	2.00322	1.18128	0.97667	0.82541	2.69544	0.85153	1.13121	0.30379	1.4767	1.08794
B4E022_HUMAN	1.85081e+09	Transketolase OS=Homo sapiens GN=TKT PE=2 SV=1	TKT_HUMAN;B4E022_HUMAN;E9PFF2_HUMAN;F8W888_HUMAN	40	4.4569	4.2788	1.61982	2.00649	0.68192	0.69657	0.68269	0.41883	0.44974	0.38421	3.6304	3.57779	2.4116	2.15205	0.66605	0.84627	0.78503	0.93059	1.00585	0.85253	0.8086	0.97407	0.54355	0.56697	0.88835	0.74497	0.74828	0.47752	0.53208	0.70073	0.75861	0.70655	0.86537	0.77919	0.69668	0.87499	0.89316	0.99386	0.73084	0.98546	1.14578	1.18759
B4E0K5_HUMAN	4.68582e+06	Mitogen-activated protein kinase 14 OS=Homo sapiens GN=MAPK14 PE=2 SV=1	MK14_HUMAN;B5TY33_HUMAN;B4E0K5_HUMAN;E7EX54_HUMAN;H7C4E2_HUMAN	4	1.73687	1.59814	1.19437	0.87134	0.68123	0.6067	0.63736	0.63121	0.7832	1.20471	0.57856	0.39746	0.94357	0.50486	0.9154	1.27644	0.8103	1.28418	0.96188	1.29192	1.36039	1.91807	0.72133	0.90991	2.31171	0.77342	1.19626	1.22212	1.50871	1.02287	0.65795	1.03263	0.69581	0.47342	0.44668	2.30417	1.95723	2.08129	1.27044	4.1105	4.42485	3.90085
B4E1G1_HUMAN	8.39987e+07	Derlin-1 OS=Homo sapiens GN=DERL1 PE=2 SV=1	DERL1_HUMAN;B4E1G1_HUMAN;E5RGY0_HUMAN	3	0.25308	0.25929	0.67722	0.66548	0.67711	0.60645	1.01308	0.20563	0.28056	0.12822	0.43875	0.58104	0.91789	0.62835	1.6949	2.27806	1.3584	2.03923	2.35515	2.08864	1.48833	1.48579	1.84787	1.4405	1.54021	2.12165	3.73365	1.68346	1.38982	0.60776	0.6889	0.96166	1.63154	1.90509	1.26741	2.27928	1.77297	2.79088	1.52263	0.57681	0.73383	0.30292
B4E1G6_HUMAN	1.23907e+08	Galactokinase OS=Homo sapiens GN=GALK1 PE=2 SV=1	GALK1_HUMAN;B4E1G6_HUMAN;K7ERJ9_HUMAN;K7EII7_HUMAN	8	0.39508	0.40962	0.99415	0.7325	1.13271	1.2758	1.00834	1.6588	1.98432	2.07559	0.82876	0.63107	0.86259	0.82382	0.60742	0.49383	0.7178	0.89517	0.75739	0.60945	0.97021	0.92828	1.5386	1.87069	1.04047	1.08594	1.19426	1.69019	1.51641	1.3119	1.31346	1.50641	1.34769	1.43474	1.62968	1.90358	2.05523	1.89772	1.23182	0.6974	0.52899	0.67869
B4E241_HUMAN	1.74465e+09	Serine/arginine-rich-splicing factor 3 OS=Homo sapiens GN=SFRS3 PE=2 SV=1	SRSF3_HUMAN;B4E241_HUMAN	15	1.48598	1.00225	0.84104	1.11256	0.97603	0.83499	1.09261	0.62125	0.6213	0.53638	0.91509	0.8169	0.96705	0.90743	0.97006	1.27723	0.71772	1.39547	1.16095	1.18928	1.26868	1.07851	0.96584	0.85019	0.88405	1.00107	0.98362	0.74537	0.81157	1.27028	1.05704	2.22769	0.97441	0.72031	0.93168	1.02918	1.03529	1.00411	0.72487	2.40749	1.56741	1.36813
B4E2F0_HUMAN	1.09676e+08	Nucleoporin Nup43 OS=Homo sapiens GN=NUP43 PE=2 SV=1	NUP43_HUMAN;B4DVD1_HUMAN;B4E2F0_HUMAN;F5H0E3_HUMAN;Q5VYB5_HUMAN	2	1.58268	1.66952	2.29638	2.43992	1.74084	2.16998	2.11417	4.85288	5.03626	5.00784	3.51774	2.86583	2.75625	2.80648	3.84941	2.01856	1.88412	1.85015	4.46575	1.83451	2.38506	1.18748	2.11313	2.01866	5.31244	2.28601	2.91457	0.11481	0.23695	2.14245	2.3596	0.64317	1.3798	1.64143	2.32641	1.28199	1.35751	1.34515	2.874	0.09452	0.28902	1.75814
B4E2J1_HUMAN	3.19119e+07	ATPase family AAA domain-containing protein 1 OS=Homo sapiens GN=ATAD1 PE=2 SV=1	ATAD1_HUMAN;B4E2J1_HUMAN	3	2.32402	1.52074	1.46642	6.94983	1.01034	0.83821	1.5147	7.33713	4.32677	6.74799	1.06163	0.71112	0.82504	0.87503	1.49287	0.61162	0.61423	1.05769	1.12267	0.37692	0.55533	5.9778	0.58603	0.91	0.83583	0.64869	0.38142	4.44248	3.68789	1.56829	1.10588	0.92271	0.65493	0.46474	0.69263	0.71676	9.79364	0.8373	0.29364	0.67694	0.13839	0.20075
B4E2S7_HUMAN	1.75469e+08	Lysosome-associated membrane glycoprotein 2 OS=Homo sapiens GN=LAMP2 PE=2 SV=1	LAMP2_HUMAN;B7Z2R9_HUMAN;B4E2S7_HUMAN;H0YCG2_HUMAN	4	0.4565	0.92673	1.80832	1.62902	1.50629	1.32419	1.17441	2.3466	2.7508	2.81164	0.98015	0.79665	1.28281	1.81823	1.03827	1.43824	1.16416	0.8418	0.85128	1.3853	1.83823	0.81007	1.3656	1.33058	1.8271	1.54727	1.38506	0.18221	0.58385	1.48547	1.95982	0.86672	0.934	1.04281	1.11875	1.743	2.10338	2.20921	0.7899	1.39303	0.45653	0.66339
B4E2V5_HUMAN	2.68326e+08	Erythrocyte band 7 integral membrane protein OS=Homo sapiens GN=STOM PE=2 SV=1	STOM_HUMAN;B4E2V5_HUMAN	6	2.34659	3.75579	1.95916	2.27884	2.09264	1.87083	1.86037	1.07614	1.59235	1.32598	2.3429	2.18564	1.96102	3.1616	0.86904	0.72471	0.75166	0.84746	1.01959	1.28483	0.8533	0.54708	1.06961	0.64861	0.29173	0.40008	0.48373	0.55231	0.72331	2.32739	2.13202	7.3708	1.06655	1.03162	1.40579	0.89638	1.06694	0.78551	0.70188	0.69028	0.24766	0.55913
B4E2W0_HUMAN	1.25922e+09	3-ketoacyl-CoA thiolase OS=Homo sapiens GN=HADHB PE=2 SV=1	ECHB_HUMAN;B4E2W0_HUMAN;F5GZQ3_HUMAN;B5MD38_HUMAN;C9JE81_HUMAN;C9K0M0_HUMAN;C9JEY0_HUMAN	17	0.57334	0.60131	0.80417	1.0344	0.81236	0.84232	0.82214	1.60562	1.57966	1.38348	0.54753	0.70896	0.75107	0.8433	1.2072	1.00989	1.05215	1.17294	1.20483	1.31905	1.89121	1.53905	1.16856	1.25511	1.33976	1.48982	1.3086	1.50607	1.43313	0.88842	0.85249	0.78559	0.82263	0.88326	0.99401	1.22251	1.19278	1.28537	1.22619	0.39212	1.12822	1.02626
B4E2X3_HUMAN	2.78993e+07	Methyltransferase-like protein 13 OS=Homo sapiens GN=METTL13 PE=2 SV=1	MET13_HUMAN;B4E2X3_HUMAN;H3BLW2_HUMAN	5	2.5689	1.59403	2.52695	1.75482	2.93384	3.51189	4.68288	3.37361	2.51158	2.63249	1.10015	1.23266	2.80196	2.2059	0.34774	1.67922	1.19156	0.4302	0.24301	0.31803	0.17719	0.31545	0.81992	0.48107	2.04593	0.42458	0.56934	0.39878	0.71976	2.79357	3.76485	4.96763	0.34597	0.43328	0.42641	1.02376	0.78307	0.7486	1.17594	0.75502	0.30388	0.31677
B5MBZ0_HUMAN	3.62707e+07	Echinoderm microtubule-associated protein-like 4 OS=Homo sapiens GN=EML4 PE=2 SV=3	EMAL4_HUMAN;F2Z2B5_HUMAN;B5MCW9_HUMAN;B5MBZ0_HUMAN	4	0.27636	0.77447	1.40889	0.3687	0.70193	0.3474	0.98707	0.4093	0.19526	0.32855	0.54764	0.39906	4.29431	0.72592	3.33949	1.04606	2.05328	1.08903	1.47187	1.79162	1.32838	1.70066	2.14757	3.55589	1.5672	0.95989	0.49177	0.91854	0.32148	0.7581	0.57116	1.04743	1.39528	1.2448	1.20634	1.47379	1.6387	2.23167	6.1686	1.40912	1.85093	3.34803
B5MC22_HUMAN	5.93053e+06	Mitochondrial fission process protein 1 OS=Homo sapiens GN=MTFP1 PE=2 SV=1	MTFP1_HUMAN;F8WEN7_HUMAN;B5MC22_HUMAN;H7C417_HUMAN	2	0.29935	0.85905	1.33283	0.97406	1.03227	1.6702	0.40929	0.71807	0.5336	0.43777	0.15011	0.42107	2.68082	1.02307	1.97373	3.50913	1.03613	0.97787	1.78561	1.22945	5.65604	1.97056	7.10084	9.24962	5.234	2.17281	1.44744	3.20792	2.98583	1.41158	0.57343	0.5772	2.38735	4.4322	6.891	5.46607	4.28028	3.02155	13.1889	0.47524	0.42401	0.31541
B5MC40_HUMAN	3.10245e+07	GATA zinc finger domain containing 2A, isoform CRA_a OS=Homo sapiens GN=GATAD2A PE=4 SV=2	P66A_HUMAN;B5MC40_HUMAN;C9JGN4_HUMAN;C9JVY3_HUMAN;C9JJK9_HUMAN;C9JMI3_HUMAN;C9JHD7_HUMAN;B4DKZ7_HUMAN;H7C3H1_HUMAN;F5H7D9_HUMAN	2	2.33779	2.16256	1.18034	1.99372	1.02523	10.0509	6.71568	0.46246	0.63036	1.19845	2.0774	1.4739	1.08836	1.25977	2.54119	9.42777	2.67781	1.95137	2.367	1.03487	3.10482	1.2517	4.22433	2.31695	1.02773	1.17097	1.07309	0.38893	0.39681	0.82856	1.12511	6.81736	2.07838	2.19102	2.47526	0.94572	0.93768	0.90719	2.97827	0.8516	2.58336	2.13512
B5MCF9_HUMAN	2.25692e+08	Pescadillo homolog OS=Homo sapiens GN=PES1 PE=2 SV=1	PESC_HUMAN;B3KXD6_HUMAN;B5MCF9_HUMAN;C9JXJ1_HUMAN;H7C267_HUMAN;ATG9B_HUMAN;REVERSED_KCAB1_HUMAN;REVERSED_B7Z8E5_HUMAN	13	1.73674	1.33228	1.68038	2.09384	1.45842	1.62222	1.4901	1.14571	0.9424	0.91164	0.69024	0.80801	0.88164	0.76304	0.81525	0.98109	0.92688	1.08335	1.18347	0.84796	1.36626	0.94062	0.99839	1.03638	1.65499	1.59026	1.32693	2.15284	2.29935	1.28973	1.58161	2.19245	0.34713	0.34262	0.47675	0.32194	0.34578	0.41061	0.86614	0.92043	1.26009	1.41176
B5MCH3_HUMAN	1.49637e+07	CAP-Gly domain-containing linker protein 4 OS=Homo sapiens GN=CLIP4 PE=2 SV=1	CLIP4_HUMAN;A8K6D0_HUMAN;G3XAK3_HUMAN;B5MCH3_HUMAN	2	0.88232	2.63951	0.09789	0.19921	0.79635	0.10578	0.19521	1.07511	0.38028	0.22639	0.26381	1.60043	0.44918	0.60768	5.17599	3.10377	0.97536	1.15569	2.28197	3.03481	1.62526	0.60648	1.56284	0.78825	2.39644	2.68251	2.46882	2.71688	2.0811	0.05981	0.88107	0	2.47242	2.74104	2.85359	1.30236	1.2511	2.22682	0.68527	5.02829	0.16632	0.38928
B5MCQ5_HUMAN	3.37696e+09	Protein disulfide-isomerase A6 OS=Homo sapiens GN=PDIA6 PE=2 SV=1	PDIA6_HUMAN;B7Z254_HUMAN;F8WA83_HUMAN;B5MCQ5_HUMAN	30	1.04213	1.13202	1.3328	1.47778	0.98511	1.0157	1.03015	1.2419	1.28863	1.33041	1.06943	1.10397	1.14635	1.17138	0.70446	0.6256	0.70788	0.85227	0.8614	0.77134	0.86107	0.83828	0.93463	1.03697	0.83908	0.71334	0.86039	1.21004	1.03074	1.05242	0.92518	1.08176	0.90709	0.90005	0.9946	1.59791	1.303	1.44892	0.84074	1.35625	0.94945	1.00539
B5MDQ0_HUMAN	4.93952e+06	DNA excision repair protein ERCC-6-like OS=Homo sapiens GN=ERCC6L PE=4 SV=1	ERC6L_HUMAN;B5MDQ0_HUMAN	3	1.1599	1.36216	1.82402	0.80384	0.84308	1.34634	1.48597	0.5447	0.52265	0.94255	1.7372	1.85241	0.93103	0.84302	1.20737	1.06066	1.44277	1.08029	0.67503	2.82077	1.01527	0.63645	0.91474	1.42687	2.08113	0.68383	0.58398	0.43889	1.88391	1.44877	1.70684	0.85742	0.51716	0.7946	1.30903	1.02691	0.43135	0.71134	1.5987	1.32161	0.54695	1.37735
B7WP27_HUMAN	4.3472e+06	Pre-mRNA-splicing factor CWC22 homolog OS=Homo sapiens GN=CWC22 PE=2 SV=1	CWC22_HUMAN;B7WP74_HUMAN;B7WP27_HUMAN	2	1.32679	0.92324	1.12823	2.68727	0.82935	2.51374	2.64458	0.82809	1.18095	0.96663	0.64725	0.80249	1.43665	0.83167	0.97466	4.14731	2.05028	1.14955	1.30721	1.03583	51.4286	0.89085	0.86314	0.59097	1.63451	1.04234	0.86914	1.20949	0.62776	1.08694	0.8291	1.47178	1.04051	0.96695	1.23512	3.56751	2.87481	0.75417	1.57784	3.09891	1.26612	0.92478
B7Z1P2_HUMAN	4.23309e+06	F-box only protein 44 OS=Homo sapiens GN=FBXO44 PE=2 SV=1	FBX44_HUMAN;B7Z1P2_HUMAN	2	0.46783	1.30027	0.75831	0.89115	0.52027	1.68295	0.75037	0.48906	3.53586	0.2867	0.65594	0.66602	1.00753	0.6295	3.2127	3.07031	4.0203	1.61979	1.68737	4.35109	2.36959	2.52518	1.315	3.53844	2.75748	1.87731	5.07764	6.56179	5.09424	0.56273	0.9389	0.5241	1.26217	1.74177	1.452	3.0235	3.40283	0.92748	1.49491	7.21562	0.98493	1.05467
B7Z1R5_HUMAN	9.60164e+08	V-type proton ATPase catalytic subunit A OS=Homo sapiens GN=ATP6V1A PE=2 SV=1	VATA_HUMAN;B7Z1R5_HUMAN;C9JA17_HUMAN;C9JVW8_HUMAN	31	1.31939	1.15773	1.18639	1.48159	1.32496	1.19887	1.07613	1.20434	1.32863	1.30021	1.33991	1.25402	1.08864	1.13134	0.74535	1.22126	0.77914	0.70871	0.66296	0.87413	0.79192	1.04028	0.72094	0.71513	0.72839	0.76557	0.88439	1.04274	1.06315	1.38687	1.32088	1.07596	0.74351	0.71714	0.65024	0.77025	0.77275	0.8435	0.54932	0.99321	1.16154	0.91959
B7Z2L7_HUMAN	5.01097e+06	TOM1-like protein 2 OS=Homo sapiens GN=TOM1L2 PE=2 SV=1	TM1L2_HUMAN;B7Z2U2_HUMAN;B7Z2L7_HUMAN;F5H3S6_HUMAN	3	2.25914	3.84651	1.54084	2.35076	2.73865	1.39627	2.76144	5.96458	6.36444	4.27509	3.29407	2.92116	2.62424	2.02424	0.33907	0.95316	0.54037	0.86035	0.78967	0.55665	0.62663	0.78135	0.44583	0.32256	0.49082	0.40759	0.38516	0.45556	0.38156	2.21174	3.1393	3.60397	0.27759	0.38712	0.48959	0.41755	0.33298	0.42552	0.30767	1.39982	0.40778	0.36776
B7Z2Y2_HUMAN	5.19375e+06	Conserved oligomeric Golgi complex subunit 2 OS=Homo sapiens GN=COG2 PE=2 SV=1	COG2_HUMAN;B7Z2Y2_HUMAN;B7Z7N2_HUMAN;F5H1E5_HUMAN	2	0.7979	1.2537	1.94379	3.27215	4.63063	1.94758	3.53757	1.30369	1.95409	2.25906	2.93469	1.36993	0.57894	2.52974	1.50041	2.1524	2.57296	0.5821	2.82834	1.56563	1.74522	1.41399	1.11933	0.6655	0.4982	0.86659	1.46037	0.75296	1.73665	1.35342	3.61957	4.37108	1.24721	1.95134	2.26108	0.54558	1.11402	1.73018	1.33107	8.31825	3.03564	2.50758
B7Z3P1_HUMAN	9.50207e+07	Tubulin-specific chaperone E OS=Homo sapiens GN=TBCE PE=2 SV=1	TBCE_HUMAN;B7Z3P1_HUMAN	11	4.00076	1.27254	1.85425	2.24396	2.68329	1.77071	2.68865	2.43721	2.65911	3.11782	2.45536	1.42548	1.58741	1.73987	1.19567	0.61374	0.68312	0.4153	0.807	0.44145	0.64323	0.43627	0.52626	0.42099	0.37093	0.5962	0.47316	0.56324	0.60314	2.39881	3.18054	2.11532	0.96504	0.60395	1.19564	0.5372	0.86622	0.45835	0.58775	0.65517	0.64435	0.60035
B7Z3Y2_HUMAN	4.71118e+07	Prenylcysteine oxidase 1 OS=Homo sapiens GN=PCYOX1 PE=2 SV=1	PCYOX_HUMAN;B7Z9P8_HUMAN;B7Z3Y2_HUMAN	4	0.24247	0.22558	1.13385	1.09131	3.83908	1.33632	1.22381	0.40786	0.28264	0.29796	1.32313	3.65438	1.65844	1.14563	1.0875	2.42021	1.57501	0.7878	0.95978	0.64759	2.70674	1.16175	3.10397	2.35534	1.18125	1.47522	0.90692	0.81076	1.26237	2.56581	1.59149	1.9888	2.45533	3.23738	3.04244	0.68004	1.41488	0.98762	1.39175	0.33269	0.91194	0.77291
B7Z403_HUMAN	4.02462e+07	Glyoxalase domain-containing protein 4 OS=Homo sapiens GN=GLOD4 PE=2 SV=1	GLOD4_HUMAN;B7Z403_HUMAN;I3L1I0_HUMAN	2	2.40248	1.47264	0.6005	0.81433	0.48131	0.22062	0.39996	0.16448	0.17517	0.12628	1.50672	1.07659	0.85691	0.67756	1.6222	11.8503	10.9167	13.6237	3.01891	1.50103	1.92107	1.49589	1.49836	1.84805	4.00067	1.62327	2.4304	1.57325	1.31399	0.43856	0.21313	0.2767	2.02808	6.16467	1.89331	1.65192	1.89732	1.62124	1.2712	8.38355	9.22811	3.21297
B7Z4B8_HUMAN	5.73787e+08	Heterogeneous nuclear ribonucleoprotein U-like protein 1 OS=Homo sapiens GN=HNRNPUL1 PE=2 SV=1	HNRL1_HUMAN;B7Z4B8_HUMAN;M0R3F1_HUMAN;M0QYZ0_HUMAN;M0QYI8_HUMAN;M0R0K8_HUMAN;M0QYM5_HUMAN;M0R203_HUMAN;M0QZV6_HUMAN	25	1.06963	0.76877	1.06206	1.3101	1.33664	1.17131	1.35171	1.58136	1.96737	1.63726	0.88251	0.88216	0.80656	1.03271	0.91015	1.01619	0.94855	0.83446	0.97112	0.91994	1.03267	0.89268	0.95026	1.02503	0.74434	0.65779	0.82367	1.00665	0.82393	1.00812	1.15061	1.67107	0.83952	0.81661	0.83205	0.89233	0.82571	0.87565	0.80219	1.76177	0.99343	0.82027
B7Z4Q3_HUMAN	1.2527e+08	Putative RNA-binding protein Luc7-like 2 OS=Homo sapiens GN=LUC7L2 PE=2 SV=1	LC7L2_HUMAN;B7Z4Q3_HUMAN;C9JWT3_HUMAN	9	1.25663	0.98023	1.07662	0.46659	0.61601	0.6931	0.67593	1.30559	0.92899	0.87948	1.3191	1.38465	1.02785	0.9568	2.25597	1.17008	1.34766	0.81273	1.20484	1.05677	1.35019	0.91745	1.15354	1.01236	0.94986	0.77679	1.006	0.5868	0.57055	0.83316	0.68069	9.74056	1.00298	0.97848	1.11357	0.73801	0.76351	0.78322	1.26269	1.05692	0.70472	0.64837
B7Z4W5_HUMAN	2.35782e+07	Cysteine conjugate-beta lyase; cytoplasmic (Glutamine transaminase K, kyneurenine aminotransferase), isoform CRA_b OS=Homo sapiens GN=CCBL1 PE=2 SV=1	CC138_HUMAN;KAT1_HUMAN;B7Z4W5_HUMAN;H7C005_HUMAN	2	0.95807	0.77075	11.5926	0.29202	3.02945	2.8596	2.37	2.04237	0.30536	1.31708	1.91926	2.19199	2.51479	1.19596	5.54213	5.04373	3.07514	1.10343	1.15688	0.77641	1.43313	1.08584	1.14684	2.3437	1.76886	1.68794	1.00931	0.74446	0.38299	2.44367	3.80372	1.89474	3.31385	3.12034	3.38799	1.16853	1.1682	2.2504	8.71542	8.11607	0.19258	0.74735
B7Z6B8_HUMAN	3.84332e+08	2,4-dienoyl-CoA reductase, mitochondrial OS=Homo sapiens GN=DECR1 PE=2 SV=1	DECR_HUMAN;B7Z6B8_HUMAN;E5RFV2_HUMAN;E5RJD2_HUMAN;E5RJG7_HUMAN;E5RID6_HUMAN;H0YAW3_HUMAN	15	0.32527	0.27881	0.51306	0.34586	0.32147	0.4887	0.62021	0.71115	0.58764	0.71741	0.327	0.44351	0.44037	0.56063	1.67064	1.34038	1.5961	1.16113	1.35491	1.29928	2.32622	1.957	2.73988	1.36562	1.48108	1.9105	1.66491	2.53284	2.36952	0.37597	0.45565	0.61481	1.58288	1.60493	1.86651	2.4661	2.09044	2.40755	1.54493	2.10655	1.49335	1.34128
B7Z6Q6_HUMAN	4.6984e+08	Kinesin-like protein KIF2C OS=Homo sapiens GN=KIF2C PE=2 SV=1	KIF2C_HUMAN;B7Z6Q6_HUMAN;Q5JR89_HUMAN;Q5JR91_HUMAN;B7Z7M6_HUMAN;KIF2B_HUMAN	6	1.80521	1.82171	0.37113	0.56383	0.87261	1.4253	0.47636	0.41552	0.44919	0.28997	3.67966	2.25525	1.65531	1.57756	1.22581	0.66848	1.21592	0.83947	0.82805	1.42737	0.83385	0.74534	1.17198	1.57997	1.63537	1.03167	1.34379	0.89773	0.68387	0.95899	0.70399	0.65104	3.48338	1.10832	1.59047	0.68733	0.53565	0.62215	1.51547	0.3288	0.47968	0.26382
B7Z7P8_HUMAN	6.9944e+08	Eukaryotic peptide chain release factor subunit 1 OS=Homo sapiens GN=ETF1 PE=2 SV=1	ERF1_HUMAN;Q96CG1_HUMAN;B7Z7P8_HUMAN;REVERSED_ENK17_HUMAN;I3L492_HUMAN;D6RCB3_HUMAN;D6RJE8_HUMAN	24	0.9932	1.08662	0.9231	0.85331	1.69765	1.3729	1.46488	0.76826	1.20989	0.89792	1.561	1.37111	1.42974	1.15989	1.40504	2.04158	1.22731	0.76996	0.75917	0.84494	0.5427	0.70146	1.20816	1.00868	1.03356	0.57657	0.72234	0.3132	0.37775	1.55982	1.7843	1.27598	0.97722	1.11844	1.18096	0.70535	0.76031	0.70389	1.65687	0.94512	0.72703	1.02502
B7Z7Q0_HUMAN	4.0997e+07	Phosphatidylinositol transfer protein beta isoform OS=Homo sapiens GN=PITPNB PE=2 SV=1	PIPNB_HUMAN;B7Z7Q0_HUMAN;B3KYB6_HUMAN;B3KYB7_HUMAN	5	1.42312	0.30771	0.88598	0.74861	0.72798	0.71081	0.57435	0.14655	0.12959	0.3126	1.46803	3.04989	0.76046	1.46779	1.97057	1.07715	3.05422	1.20487	1.02263	0.54514	0.60772	0.90139	1.79811	2.64198	0.21841	0.50508	0.6372	1.364	0.4121	0.6428	0.51958	0.37797	2.27243	2.74797	3.15446	1.67298	1.79569	2.14555	1.8841	4.97731	1.73131	1.69399
B7Z7Q6_HUMAN	9.10587e+06	Lysosomal Pro-X carboxypeptidase OS=Homo sapiens GN=PRCP PE=2 SV=1	PCP_HUMAN;B7Z7Q6_HUMAN;E9PNF7_HUMAN;E9PNJ1_HUMAN;E9PL85_HUMAN;E9PKN6_HUMAN;E9PQB5_HUMAN;E9PQN3_HUMAN;E9PLY4_HUMAN;E9PIG4_HUMAN	4	1.14368	0.81956	0.66491	0.39216	0.3896	0.44421	0.48167	0.55598	0.6697	0.7776	0.56703	0.69052	0.45894	0.39895	1.60383	1.14059	0.91274	2.70262	1.27537	2.08716	1.08339	2.73578	1.51345	0.70088	0.59867	1.27087	1.3659	1.32866	1.53819	0.40068	0.88044	0.36034	1.83431	1.18137	1.95694	1.26493	1.96789	1.74901	1.3012	6.68177	5.86162	1.97377
B7Z7X8_HUMAN	2.58304e+07	Atlastin-2 OS=Homo sapiens GN=ATL2 PE=2 SV=1	ATLA2_HUMAN;B5MCN0_HUMAN;B7Z7X8_HUMAN;C9JQQ5_HUMAN	3	0.91984	1.14917	1.16835	1.0682	0.77165	0.85103	1.09739	0.82069	0.60618	0.69532	2.10205	1.36976	1.01287	1.16814	1.21876	0.77532	0.9729	1.2284	1.20033	0.87522	0.88853	0.78456	0.79699	0.85007	0.96947	0.79409	0.66826	1.24062	1.09306	0.68325	0.82347	0.73854	0.62051	0.94297	0.93451	1.22446	1.31794	1.48585	0.8332	1.1982	1.00836	0.88965
B7Z800_HUMAN	5.11952e+07	Adenosine kinase OS=Homo sapiens GN=ADK PE=2 SV=1	ADK_HUMAN;B7Z800_HUMAN	5	0.68599	0.62837	0.63932	1.63639	1.32202	1.72998	2.2186	2.91267	1.92773	3.88918	0.55347	1.03832	1.34717	1.41537	1.08241	1.00447	0.7784	1.05995	1.25259	0.6206	0.71779	0.77248	0.76817	0.93196	0.87	0.7018	0.18836	0.36953	0.52399	2.86536	2.96184	2.9599	1.58274	1.02993	0.94806	0.97467	0.63485	0.53801	1.69719	0.45891	1.30062	0.77763
B7Z817_HUMAN	3.28065e+07	Delta(24)-sterol reductase OS=Homo sapiens GN=DHCR24 PE=2 SV=1	DHC24_HUMAN;B7Z817_HUMAN;F5H0H1_HUMAN;H7C4B7_HUMAN	4	0.42975	0.5132	1.21142	0.87144	2.53438	1.98372	1.15559	0.36123	0.1513	0.55906	1.17677	0.954	1.18106	1.31542	0.82745	0.86556	1.02234	0.78922	0.81164	0.72036	0.64725	0.61007	1.69305	1.21171	1.00997	0.87707	0.74923	1.87923	1.24807	2.17742	2.0376	1.56712	1.22982	1.49233	1.62677	1.87923	1.12566	1.6752	0.95302	0.71097	0.33298	0.45197
B7Z9G5_HUMAN	7.95726e+07	BRO1 domain-containing protein BROX OS=Homo sapiens GN=C1orf58 PE=2 SV=1	BROX_HUMAN;B7Z9G5_HUMAN;Q5VW33_HUMAN;F5GXQ0_HUMAN	7	1.46512	2.39996	1.26321	0.56196	1.41057	1.45311	1.30091	1.34243	0.95095	1.03225	1.53339	1.36468	1.32243	1.43367	1.06034	1.08909	0.95381	0.61288	0.42977	0.53628	0.57447	0.64624	0.91463	0.97873	0.66911	0.46882	0.52966	0.3935	0.5783	1.47308	1.36	1.10045	1.10432	1.41899	1.08652	0.4135	0.47287	0.53093	1.28426	1.3052	1.81746	1.13716
B7Z9S8_HUMAN	8.96008e+07	Sodium/potassium-transporting ATPase subunit beta-1 OS=Homo sapiens GN=ATP1B1 PE=2 SV=1	AT1B1_HUMAN;A6NGH2_HUMAN;B7Z9S8_HUMAN	7	0.51205	0.7906	2.54042	1.7102	1.16636	2.11351	2.54864	0.97049	1.88225	1.95024	2.64122	1.64158	1.83549	1.55405	1.01235	0.88072	0.71811	0.77611	0.73012	0.52514	0.97769	0.43399	0.93644	0.86706	0.63387	0.80886	0.60473	0.79829	0.78972	1.85596	1.7052	2.42383	0.68346	2.42062	0.91487	0.72603	0.46733	0.25088	2.78153	0.3374	0.33702	0.20289
B7ZAB3_HUMAN	5.37482e+08	Galactosylgalactosylxylosylprotein 3-beta-glucuronosyltransferase 3 OS=Homo sapiens GN=B3GAT3 PE=2 SV=1	B3GA3_HUMAN;G3V150_HUMAN;B7ZAB3_HUMAN;E9PNA1_HUMAN	4	3.0272	2.63459	3.73406	2.43375	1.40377	1.52724	1.80416	1.64329	3.40642	2.20453	2.50115	2.1224	2.51106	3.54233	1.73149	0.88285	0.64361	0.2639	0.60295	2.69675	0.8336	0.54394	1.3559	0.30624	1.37447	1.98935	0.83499	0.70781	1.30984	1.51157	3.23568	0.90422	1.04412	0.73066	0.64946	0.56602	0.54714	0.72003	0.20479	0.43593	0.47927	0.4646
B7ZBU3_HUMAN	4.32255e+07	Probable ATP-dependent RNA helicase DDX59 (Fragment) OS=Homo sapiens GN=DDX59 PE=4 SV=1	DDX59_HUMAN;REVERSED_RBM33_HUMAN;B7Z5N6_HUMAN;REVERSED_H7BXM6_HUMAN;E7EQG4_HUMAN;B7ZBU3_HUMAN;REVERSED_A8MTF7_HUMAN;Q5T1W1_HUMAN;B7ZBU4_HUMAN;REVERSED_H7C0H2_HUMAN	2	1.54129	1.06374	0.53137	1.99534	0.21992	0.45294	0.23922	1.32774	1.37257	1.93805	0.62313	0.58913	0.54773	0.65025	1.06369	1.16592	1.41424	1.61822	1.85818	2.19123	1.63892	0.97814	1.45041	1.71132	3.31017	1.46082	1.99692	1.23951	1.66615	1.32799	0.25263	0.31344	1.55921	0.94022	1.36605	1.43367	2.30747	1.68376	0.86383	1.54108	1.42579	1.43835
B7ZC38_HUMAN	3.32258e+07	Endophilin-B2 OS=Homo sapiens GN=SH3GLB2 PE=2 SV=1	SHLB2_HUMAN;B7ZC38_HUMAN;B7ZC39_HUMAN;F8WFB9_HUMAN	7	0.48596	0.46311	0.57616	1.15842	0.7597	0.59098	0.58416	0.51021	0.62958	0.58181	0.79559	0.47333	0.54303	0.35274	1.55376	1.44855	2.39507	2.39395	1.85942	1.69879	0.86379	3.50242	1.21815	2.89387	1.32919	1.68041	2.87507	0.7459	1.04642	0.63121	0.45038	0.75142	1.96347	1.40055	1.29748	0.80418	0.64006	0.76074	1.59546	1.23437	2.24036	1.70477
B7ZKL3_HUMAN	414712	EPS8L2 protein OS=Homo sapiens GN=EPS8L2 PE=2 SV=1	ES8L2_HUMAN;B7ZKL3_HUMAN;E9PNT0_HUMAN;E9PLH1_HUMAN	2	0.37947	0.53135	0.49764	2.07595	0.74259	3.14885	0.97218	1.04594	0.49667	0.32691	0.55139	0.49823	0.395	1.36446	0.62565	1.13153	0.4161	2.06637	1.01007	1.34485	1.81148	6.98024	0.86884	0.60099	1.97045	1.15445	2.17309	0.65068	0.68208	0.84155	1.15494	4.17128	0.43256	0.95142	0.54562	1.2124	0.75787	0.87319	0.46742	1.02656	0.32982	0.34546
B7ZKM0_HUMAN	2.83499e+08	SART3 protein OS=Homo sapiens GN=SART3 PE=2 SV=1	SART3_HUMAN;B7ZKM0_HUMAN;F8VV04_HUMAN;H0YHU8_HUMAN;F8VVK9_HUMAN;F8W667_HUMAN;F8VZM2_HUMAN	16	0.71914	0.50759	0.93657	0.77958	1.22068	1.25539	1.47999	1.0315	1.3342	0.95555	0.82388	0.85851	0.88482	0.9757	1.22373	1.09908	1.1549	0.82761	0.77111	0.84017	0.54643	0.99859	1.13887	2.00333	0.79401	1.05543	1.26021	0.97878	1.22502	1.23821	1.26375	1.35757	1.20862	1.28366	1.30949	0.84778	0.6704	0.93769	1.16289	0.71897	1.02618	0.96243
B7ZKM8_HUMAN	2.45289e+07	Protein transport protein Sec24B OS=Homo sapiens GN=SEC24B PE=2 SV=1	SC24B_HUMAN;B7ZKM8_HUMAN	5	0.75531	0.62727	0.36443	0.73263	0.76892	0.92923	0.83596	0.41123	0.38169	0.62811	0.86631	1.82958	0.80272	0.79945	1.54781	2.73893	2.39301	2.01301	1.28576	1.09208	1.08001	1.11818	1.89022	0.85877	0.95279	0.99596	1.27442	1.17465	2.42637	0.73134	0.93295	0.47889	1.61976	0.84147	0.85694	0.85948	0.67039	0.73506	1.26037	0.8104	0.96344	1.16038
B7ZKN0_HUMAN	1.2695e+07	NEO1 protein OS=Homo sapiens GN=NEO1 PE=2 SV=1	NEO1_HUMAN;Q59FP8_HUMAN;B7ZKN0_HUMAN	2	0.28807	9.4576	1.39183	8.40645	2.37933	17.0139	3.14003	0.13068	0.19293	10.0583	0.26422	0.18844	2.46184	2.2457	5.24557	4.40745	6.98919	0.92499	0.70119	1.253	1.34149	1.65416	1.17786	0.42089	2.46519	0.8435	1.74627	4.83114	5.59838	2.41797	2.45892	31.7629	1.29628	1.07891	0.12923	0.20805	0.16339	0.23598	1.66492	8.42143	3.569	4.35457
B7ZLP6_HUMAN	7.26033e+07	SAFB protein OS=Homo sapiens GN=SAFB PE=2 SV=1	SAFB1_HUMAN;A0AV56_HUMAN;B7Z2F6_HUMAN;B7ZLP6_HUMAN;F5GZU3_HUMAN;K7ES42_HUMAN	9	0.91159	1.46063	0.67668	0.32666	0.7938	0.71628	0.89606	0.67593	0.46622	0.61459	1.2698	1.25616	1.31953	1.4185	1.55442	1.37793	1.85748	1.35982	1.48239	1.66467	1.83027	1.29034	0.95565	0.86557	1.43837	1.28862	1.0828	0.97139	0.8606	0.64015	0.41112	0.74276	1.21316	1.43062	1.08143	0.70813	0.51438	0.54025	1.36058	2.24116	2.10729	1.06582
B8ZZA1_HUMAN	1.55657e+08	Thymosin alpha-1 OS=Homo sapiens GN=PTMA PE=2 SV=1	PTMA_HUMAN;B8ZZQ6_HUMAN;H7C2N1_HUMAN;B8ZZW7_HUMAN;B8ZZA1_HUMAN	7	1.1417	1.59241	0.47069	0.25744	0.35165	0.36268	0.35702	0.09935	0.10141	0.07444	1.60425	1.6947	0.73313	1.07545	3.92757	1.92572	3.83105	2.88924	2.77911	2.89007	2.92613	1.81067	2.16428	2.11112	2.20457	2.30946	2.43975	0.95568	0.79531	0.4025	0.34308	11.0123	1.3584	1.59448	1.38017	0.37811	0.20312	0.27913	3.07623	1.52416	1.59009	1.80417
B8ZZA7_HUMAN	1.69872e+07	Activator of 90 kDa heat shock protein ATPase homolog 2 OS=Homo sapiens GN=AHSA2 PE=2 SV=1	AHSA2_HUMAN;B8ZZA7_HUMAN	2	3.48208	1.78103	0.04505	1.22044	0.98623	3.16749	0.73786	0.78145	1.83982	1.08226	0.88762	0.52376	1.16185	2.03979	1.24367	0.31996	1.25137	0.99402	0.63179	0.77882	0.76658	0.50046	1.61239	0.07005	1.12002	0.50147	0.2885	1.55622	2.97027	3.72944	2.70675	12.065	4.80249	0.90565	0.90638	2.30171	3.13666	1.01467	0.76377	3.99455	2.06782	2.62151
B8ZZC5_HUMAN	9.30745e+07	Glutaminase kidney isoform, mitochondrial OS=Homo sapiens GN=GLS PE=2 SV=1	B8ZZA8_HUMAN;B8ZZC5_HUMAN	4	0.67237	0.64137	1.31538	1.39685	1.49987	1.22007	1.63201	0.22346	0.39448	0.4416	0.80566	1.07408	1.62741	1.65622	0.71722	1.20226	0.94605	1.02992	1.26778	1.15862	1.5532	1.29688	1.52815	1.95011	1.0692	1.31056	1.02305	1.58395	1.55018	1.09742	1.04742	1.86501	1.25382	1.78734	1.19886	1.5107	1.76569	1.35581	2.23732	0.64504	0.91092	0.90027
B8ZZI4_HUMAN	5.39032e+07	Coiled-coil domain-containing protein 150 OS=Homo sapiens GN=CCDC150 PE=2 SV=1	CC150_HUMAN;B4DZ03_HUMAN;B8ZZI4_HUMAN	2	5.13779	4.94646	0.1975	4.37525	0.112	0.5464	0.30252	4.7014	5.12481	4.38245	0.26548	0.18242	0.17782	0.19161	8.2246	188.894	3.80371	4.64977	297.491	6.24319	3.69133	3.08489	3.60792	0.14124	6.76859	308.2	4.23704	405.626	4.59559	138.345	0.13486	4.18779	0.29162	166.143	271.036	316.861	437.535	3.50418	0.48238	307.313	13.7291	4.2421
B8ZZJ3_HUMAN	5.20965e+07	Alstrom syndrome protein 1 OS=Homo sapiens GN=ALMS1 PE=2 SV=1	ALMS1_HUMAN;B8ZZJ3_HUMAN;A6NMY3_HUMAN	4	0.72468	0.83866	1.21844	0.75422	1.38668	0.67605	1.01557	1.468	0.75287	0.54953	1.38209	0.53636	0.65526	1.07859	0.54427	0.64282	0.75962	0.90336	0.84343	1.16708	0.99072	1.34243	0.61418	0.99128	0.70745	2.09225	2.528	1.56505	1.2826	0.73342	1.55106	1.55348	0.64086	1.81252	0.62817	1.12393	1.62808	0.7836	2.35729	1.55665	0.45635	2.83501
B8ZZT9_HUMAN	1.43734e+08	Sorting nexin 13, isoform CRA_g OS=Homo sapiens GN=SNX13 PE=4 SV=1	SNX13_HUMAN;B8ZZT9_HUMAN	2	1.18291	3.03149	0.69335	1.31585	0.76501	0.41492	0.48036	2.37695	2.57911	3.07956	1.22908	1.48322	1.0701	0.54187	2.24323	3.53745	1.49189	2.50434	3.12219	2.31353	36.2764	1.38985	2.03072	0.93859	2.73753	1.15097	1.28491	2.32763	2.25147	0.71267	0.4291	0.75558	1.16984	1.5078	0.51333	0.58406	0.40331	0.75056	1.1368	1.79578	2.50228	3.24001
B8ZZU8_HUMAN	4.53816e+08	Transcription elongation factor B (SIII), polypeptide 2 (18kDa, elongin B), isoform CRA_b OS=Homo sapiens GN=TCEB2 PE=4 SV=1	ELOB_HUMAN;B8ZZU8_HUMAN;I3L0M9_HUMAN	4	1.06471	0.9772	0.96428	1.36642	0.90942	1.01002	0.57577	0.75124	0.57515	0.68187	0.89579	0.87483	0.99147	0.90863	0.9378	1.18502	0.95308	1.27193	1.1929	1.00766	1.16067	1.35823	0.97173	0.92241	0.98746	1.11819	1.04117	1.68751	1.70343	0.75854	0.85752	1.01136	1.05622	0.94504	0.91136	1.33065	1.3556	1.22355	0.57538	1.91194	0.77137	1.25978
B9A018_HUMAN	3.71844e+08	U4/U6.U5 tri-snRNP-associated protein 2 OS=Homo sapiens GN=USP39 PE=2 SV=1	SNUT2_HUMAN;G5E9H0_HUMAN;B8ZZD1_HUMAN;B9A018_HUMAN	8	0.84814	1.15117	0.71164	0.80633	0.71552	0.51284	0.69613	1.13242	1.17159	1.15304	1.03481	1.01548	0.84469	0.97302	1.36085	1.43911	1.45953	1.19313	1.42285	1.29194	1.1037	1.06311	0.83012	1.02699	1.21559	1.33373	0.88743	0.86159	0.5866	0.64826	0.57518	0.61996	1.10896	1.28049	1.29345	0.84577	0.93321	0.80223	1.21888	1.01967	1.20013	1.08258
B9ZVT1_HUMAN	3.81738e+07	RNA-binding protein 12B OS=Homo sapiens GN=RBM12B PE=2 SV=2	RB12B_HUMAN;E5RJW8_HUMAN;E5RJV8_HUMAN;E5RHG1_HUMAN;E5RJ83_HUMAN;B9ZVT1_HUMAN	4	1.27734	1.71112	1.25702	1.73532	1.27964	1.43122	1.16893	1.89246	1.34941	1.73407	1.26984	1.37795	1.08878	1.18075	0.78059	0.85491	0.77945	1.22134	0.94359	0.92962	1.18502	1.23781	1.53395	1.0576	1.11252	1.06544	1.06843	1.21546	1.38428	1.40378	2.03445	1.22442	0.54	0.49331	0.67426	0.9853	0.69472	0.43596	0.68053	1.2974	1.08284	0.43184
BACH_HUMAN	1.0475e+09	Cytosolic acyl coenzyme A thioester hydrolase OS=Homo sapiens GN=ACOT7 PE=1 SV=3	BACH_HUMAN;B4DUX0_HUMAN;K7EKP8_HUMAN;F5GWE2_HUMAN	14	1.76529	1.48596	1.64655	1.84776	1.76198	1.41628	1.52439	3.6092	3.60234	4.26054	1.45741	1.45627	1.57043	1.2778	0.67123	1.06219	0.4605	0.58922	0.88368	0.86349	0.61686	0.43938	0.73682	0.49662	0.61786	0.47988	0.68669	0.56096	0.66238	1.70555	1.76054	1.88968	0.72857	0.74686	0.57452	0.61357	0.38688	0.32719	0.36765	1.22231	0.8026	1.02195
BAF_HUMAN	7.18396e+07	Barrier-to-autointegration factor OS=Homo sapiens GN=BANF1 PE=1 SV=1	BAF_HUMAN	5	1.44627	1.31758	1.40145	1.42703	0.9802	0.97388	1.15303	1.96514	1.38048	1.74546	0.94863	1.19648	0.98139	1.39956	0.60612	0.46602	0.80319	1.57872	1.09046	0.92992	0.50223	0.81603	0.66286	0.75146	0.86344	0.94452	1.36846	1.38073	0.77305	1.42673	0.94925	0.75243	0.50243	0.76884	0.6791	1.32206	1.87177	1.40406	0.79412	1.30488	0.95253	0.9698
BAG2_HUMAN	1.42768e+08	BAG family molecular chaperone regulator 2 OS=Homo sapiens GN=BAG2 PE=1 SV=1	BAG2_HUMAN;B4DXE2_HUMAN;A2A296_HUMAN	7	0.46394	0.87607	0.5501	0.73951	0.68036	0.79035	1.06327	0.07435	0.26182	0.40703	0.39067	0.78463	0.90498	0.39763	1.265	1.91407	1.01565	2.39527	1.04049	0.96068	2.36513	2.5987	3.14531	2.84474	1.86308	1.37443	0.88462	1.47249	1.109	0.31048	0.49791	1.81732	1.49152	1.3975	1.55325	3.53067	2.84608	2.98362	2.52959	2.98006	1.06849	1.48507
BAG3_HUMAN	1.26857e+07	BAG family molecular chaperone regulator 3 OS=Homo sapiens GN=BAG3 PE=1 SV=3	BAG3_HUMAN;C9JFK9_HUMAN	4	2.74618	1.15872	1.92441	1.06022	0.44281	1.36378	0.6726	0.39123	0.34214	0.41409	4.03896	8.18135	3.36417	2.99258	1.79769	0.88393	2.94225	0.75482	0.95011	0.78995	0.90551	1.0507	3.88488	4.01824	0.88431	2.51596	1.91848	0.76964	1.01687	0.40672	0.65549	0.92914	2.13066	2.81503	1.67249	0.53987	1.35327	0.33901	2.32422	0.87757	0.82567	0.3304
BAG5_HUMAN	2.6512e+07	BAG family molecular chaperone regulator 5 OS=Homo sapiens GN=BAG5 PE=1 SV=1	BAG5_HUMAN;G3V274_HUMAN	8	0.65477	1.39863	1.23224	1.09071	0.9984	1.33409	1.17312	0.31977	0.47243	0.65262	0.87664	0.92122	0.7683	0.81011	1.66436	1.9425	1.37423	1.26574	0.66975	1.83284	0.98199	1.2806	1.66787	1.42589	1.12761	1.41214	1.41014	0.51224	0.81911	0.99729	1.48565	0.79445	0.99481	0.91949	0.93812	0.91025	0.93217	1.31819	1.16474	0.62306	0.99698	1.00757
BAP31_HUMAN	5.09834e+08	B-cell receptor-associated protein 31 OS=Homo sapiens GN=BCAP31 PE=1 SV=3	BAP31_HUMAN;C9JMD7_HUMAN;C9JSP1_HUMAN;C9JQ75_HUMAN;C9J0M4_HUMAN;C9JM14_HUMAN	7	1.19172	1.23975	0.87399	0.86945	0.86953	0.6797	0.86365	0.97291	0.81763	0.75336	1.07445	0.96846	0.98068	1.01803	1.51188	1.04101	1.4772	1.46756	1.26015	0.93896	1.36534	1.19903	1.51219	1.91156	0.96255	1.02133	1.0426	0.72072	0.94089	0.85182	0.69916	0.26815	1.27585	1.00411	1.28837	0.71357	0.69232	0.79641	1.11486	1.05292	1.16987	1.37125
BASI_HUMAN	3.85368e+08	Basigin OS=Homo sapiens GN=BSG PE=1 SV=2	BASI_HUMAN;I3L4S8_HUMAN;I3L192_HUMAN	12	0.52112	0.33935	1.15087	0.67348	0.93534	0.79432	1.14596	0.64033	0.61739	0.38317	0.66213	0.56239	0.78707	0.79975	1.1654	0.75318	1.28999	1.01809	1.28996	1.206	1.47346	1.12236	1.35383	1.55068	1.46785	2.03618	1.88288	1.82531	1.60872	0.9204	0.80002	1.24519	1.03571	0.92081	1.22331	1.69843	1.3591	1.91882	1.1093	0.60663	2.0678	1.20152
BAX_HUMAN	1.89636e+08	Apoptosis regulator BAX OS=Homo sapiens GN=BAX PE=1 SV=1	BAX_HUMAN	9	1.68034	0.79875	0.59922	0.84363	0.62611	0.49526	0.9106	0.80102	1.03772	0.74783	0.76743	0.83037	1.08104	0.84438	0.80038	0.82746	0.74428	1.18213	0.92763	1.06492	1.43576	1.93868	0.59672	0.96601	0.8557	1.11439	1.27783	1.54423	1.60303	0.65661	0.51573	0.85347	0.97151	0.6826	0.88634	1.70085	1.99058	2.61019	1.00584	1.45279	1.56196	1.4587
BAZ1B_HUMAN	1.17212e+08	Tyrosine-protein kinase BAZ1B OS=Homo sapiens GN=BAZ1B PE=1 SV=2	BAZ1B_HUMAN	14	0.99394	0.98355	1.2758	0.73021	1.18501	1.15614	0.90734	0.42378	0.33179	0.44789	0.74876	0.79821	0.6912	0.86671	1.5073	1.32683	1.40956	1.21633	1.545	1.51562	1.06088	1.26807	1.53957	1.27492	0.95271	1.29785	1.22369	1.13755	1.48002	1.12147	1.28277	1.02742	1.41612	1.13605	1.5806	0.58408	0.37991	0.56815	1.04835	0.79131	0.95156	1.05784
BCCIP_HUMAN	3.17098e+08	BRCA2 and CDKN1A-interacting protein OS=Homo sapiens GN=BCCIP PE=1 SV=1	BCCIP_HUMAN;B4E318_HUMAN	6	0.45387	0.42209	0.72727	0.75969	0.73226	0.58566	0.8184	0.5793	0.57774	0.47177	0.66016	0.79898	0.73212	0.94499	0.94931	1.50999	1.19397	1.46875	1.7186	1.77368	1.19733	1.39682	1.2408	1.25491	0.87958	1.34994	1.41405	1.37334	1.26573	0.85274	0.84726	0.99804	1.62562	1.48226	1.37949	1.0822	1.4081	1.26419	0.87052	1.74624	1.23615	1.55653
BCL10_HUMAN	3.50672e+07	B-cell lymphoma/leukemia 10 OS=Homo sapiens GN=BCL10 PE=1 SV=1	BCL10_HUMAN	2	1.59933	1.04668	0.66155	3.71105	0.90585	1.02458	1.29672	0.33839	1.23461	0.43882	1.01108	0.3802	0.67264	0.37701	6.39702	6.01901	2.00566	4.77777	4.04159	8.85907	4.29003	4.32906	3.3431	0.69094	5.34001	1.78584	1.2121	1.84085	2.83672	0.75341	3.22314	1.89343	0.56424	0.86629	0.70626	5.90137	5.95704	5.61869	4.59808	4.44326	8.37082	3.4243
BCLF1_HUMAN	2.08494e+08	Bcl-2-associated transcription factor 1 OS=Homo sapiens GN=BCLAF1 PE=1 SV=2	BCLF1_HUMAN;E9PKI6_HUMAN;E9PK91_HUMAN;E9PQN2_HUMAN;E9PK09_HUMAN;E9PJA7_HUMAN;REVERSED_T132C_HUMAN;REVERSED_E9PC33_HUMAN;REVERSED_F5H439_HUMAN	11	0.96244	0.82509	1.51162	1.00549	0.70519	0.73421	0.82111	1.26384	0.86737	1.15964	1.21641	0.8013	1.04611	1.00919	0.95569	0.64693	1.00555	0.72494	0.75497	0.7994	0.87672	1.25888	1.64756	1.86445	1.24774	1.14952	1.11329	1.0162	0.63517	0.96545	0.72264	1.24255	1.55536	1.97751	1.82001	1.18247	1.03323	0.99481	1.44304	1.11819	0.92713	1.04347
BCS1_HUMAN	2.15092e+07	Mitochondrial chaperone BCS1 OS=Homo sapiens GN=BCS1L PE=1 SV=1	BCS1_HUMAN;C9J1S9_HUMAN;H7BZF6_HUMAN;H7C492_HUMAN	6	0.68174	0.73573	0.59697	1.17481	0.52943	0.81346	1.06173	0.84661	1.27746	1.08459	0.43522	0.47587	0.84972	0.50091	2.02564	1.4665	0.64041	0.9598	1.60122	2.09306	3.06549	1.83191	3.0832	4.47856	1.51191	2.03999	1.44664	2.41324	1.53632	0.41787	0.48609	0.63387	1.56915	2.09149	1.98724	3.02517	3.65381	1.53268	1.71156	1.91725	0.26236	0.47833
BGAL_HUMAN	1.67207e+07	Beta-galactosidase OS=Homo sapiens GN=GLB1 PE=1 SV=2	BGAL_HUMAN;C9J539_HUMAN;E7EQ29_HUMAN;C9J4G9_HUMAN	3	0.85666	0.29714	1.72339	0.58154	0.55887	1.7866	0.44757	0.99443	2.2492	1.72794	0.7103	0.99684	1.4524	1.38674	1.44428	2.58214	1.98478	0.35026	1.02986	0.43145	1.07788	0.92276	1.72926	2.51071	0.58057	0.36005	0.75602	0.6057	2.13286	0.489	0.94743	0.22315	1.46621	2.16107	2.07349	1.37569	2.53929	0.97657	2.22841	0.54474	0.46795	1.00527
BID_HUMAN	1.00031e+08	BH3-interacting domain death agonist OS=Homo sapiens GN=BID PE=1 SV=1	BID_HUMAN	9	0.59515	0.62111	0.71585	0.52286	0.67997	0.65936	0.76666	0.45453	0.55738	0.64685	0.68316	0.82128	0.57375	0.58499	1.68967	1.08045	1.67504	1.69286	1.67387	1.45911	2.86086	1.92091	1.13686	1.5143	1.46275	2.27441	1.70044	1.57619	0.87399	0.64307	0.64867	0.52941	1.28924	1.58093	1.49921	0.93314	0.84124	0.96497	1.71546	1.5809	2.02205	1.22917
BIEA_HUMAN	2.38349e+08	Biliverdin reductase A OS=Homo sapiens GN=BLVRA PE=1 SV=2	BIEA_HUMAN;C9J1E1_HUMAN	8	0.56711	0.72147	0.89619	0.94478	0.85571	0.88202	0.80944	1.06191	1.2352	1.15386	0.50532	0.62467	0.79125	0.74815	1.13323	1.68526	1.11804	1.20186	1.54294	1.461	1.13915	1.25482	1.08904	0.99103	1.36157	1.24032	1.09914	1.14179	1.24113	0.78985	0.86748	0.92109	1.16431	1.18345	1.14359	0.92536	1.15362	0.9788	0.82155	0.88415	0.81742	1.06145
BLVRB_HUMAN	1.91244e+08	Flavin reductase (NADPH) OS=Homo sapiens GN=BLVRB PE=1 SV=3	BLVRB_HUMAN;M0R192_HUMAN;M0QZL1_HUMAN	10	0.37868	0.27856	0.46148	0.87395	0.56684	0.59146	0.60455	0.66711	0.66113	0.43013	0.39401	0.37064	0.69082	0.62846	0.93745	0.65143	1.21585	1.07805	1.2505	1.67849	1.37792	1.76382	1.92167	1.06624	1.19617	1.28286	0.99029	3.19763	2.9446	0.4455	0.39077	0.64573	0.68718	0.68916	1.32725	2.25696	3.50038	2.24835	1.38583	2.27299	3.4074	2.26797
BMS1_HUMAN	1.0033e+09	Ribosome biogenesis protein BMS1 homolog OS=Homo sapiens GN=BMS1 PE=1 SV=1	BMS1_HUMAN	7	0.93568	0.64947	0.85202	2.24081	1.97068	1.48547	3.22308	1.25294	1.07854	0.92999	0.72034	0.87046	1.04118	1.1223	0.71006	0.60672	0.74685	0.92534	0.72459	0.73903	0.90116	1.21917	1.38348	0.89713	1.78171	1.39915	1.66327	1.45624	2.04319	1.33995	2.02982	3.42223	0.72159	0.47722	0.44923	1.29371	1.23893	0.69792	1.29268	0.95439	2.07674	1.77652
BOLA2_HUMAN	3.70495e+08	BolA-like protein 2 OS=Homo sapiens GN=BOLA2 PE=1 SV=1	BOLA2_HUMAN;H3BV85_HUMAN;H3BVE0_HUMAN;H3BTW0_HUMAN	5	1.14668	1.0698	2.19697	1.52911	1.53977	2.03651	1.25995	1.75343	3.51259	2.93163	1.31716	0.67645	0.95599	1.19675	0.54253	0.47847	0.69452	0.6353	0.48213	0.83792	1.27288	1.39967	0.99513	0.36664	0.57753	0.48693	0.29157	1.05067	0.88016	2.91809	1.39626	2.77118	1.32727	1.05391	1.45969	0.71055	0.73376	1.1206	0.70427	0.23199	1.29448	1.04423
BOP1_HUMAN	2.46744e+08	Ribosome biogenesis protein BOP1 OS=Homo sapiens GN=BOP1 PE=1 SV=2	BOP1_HUMAN;Q96Q25_HUMAN;E9PIF8_HUMAN;E9PRN9_HUMAN;REVERSED_BPTF_HUMAN;REVERSED_E7ETD6_HUMAN;REVERSED_F5GXF5_HUMAN	15	1.31806	1.40306	0.91613	1.07497	1.04451	1.24544	0.82392	0.78362	1.20559	0.83174	0.98729	0.95984	0.91145	0.85401	0.99145	0.52721	1.441	1.11529	1.04936	1.28941	1.35144	1.16224	0.93191	1.11486	1.44314	1.30222	1.27088	1.37012	1.45955	0.78663	1.28394	0.93936	0.79137	0.83272	0.62913	0.62517	0.69531	0.64872	0.95646	0.92941	1.32673	0.95622
BOREA_HUMAN	5.03043e+06	Borealin OS=Homo sapiens GN=CDCA8 PE=1 SV=2	BOREA_HUMAN	2	0.35078	0.22344	0.86285	0.24805	0.78024	0.1693	1.19193	0.40979	0.57652	0	5.92949	5.9956	2.9044	4.24565	6.06207	4.19544	2.40254	1.46615	1.93491	1.29903	0.68043	1.1478	4.05513	2.7394	1.60299	3.45401	3.70818	1.86713	0.8121	0.82817	0.3205	0.63892	1.60718	1.88684	2.42787	1.18113	1.12691	1.22308	6.321	0.34344	0.36674	0.97087
BPNT1_HUMAN	5.4908e+07	3'(2'),5'-bisphosphate nucleotidase 1 OS=Homo sapiens GN=BPNT1 PE=1 SV=1	BPNT1_HUMAN;B4DPS5_HUMAN;B4DUS9_HUMAN;A6NF51_HUMAN;F8W1J0_HUMAN;F8VZG4_HUMAN;F8VRY7_HUMAN;F8VVW8_HUMAN	8	2.74952	2.58296	1.88549	1.10253	0.46303	0.66233	0.63156	0.45377	0.45036	0.32041	2.40407	2.76859	1.19243	1.47487	1.41692	1.16238	2.06896	0.8282	0.65347	0.7549	0.98094	1.09365	0.67579	1.19584	1.05327	1.02039	1.0028	0.53685	0.57363	0.48571	0.78864	1.14307	1.20637	1.04607	0.97855	0.58709	0.46055	0.58785	2.09581	0.67615	1.02395	0.81011
BRAT1_HUMAN	4.8216e+08	BRCA1-associated ATM activator 1 OS=Homo sapiens GN=BRAT1 PE=1 SV=2	BRAT1_HUMAN;F8WDN5_HUMAN	9	1.17307	1.04389	1.20004	1.40698	0.76988	1.46414	0.71226	0.69379	0.55935	0.77275	1.16766	0.75507	1.17188	0.87335	0.85828	0.9667	0.80767	1.28368	0.86079	1.15994	1.06522	1.32778	0.92493	1.16472	1.25431	1.38148	1.51013	1.49989	1.01504	1.05528	1.43484	0.90916	0.85809	0.76154	1.26048	1.35191	1.56399	1.51616	0.63615	0.53688	0.81516	0.88682
BRD4_HUMAN	1.59673e+08	Bromodomain-containing protein 4 OS=Homo sapiens GN=BRD4 PE=1 SV=2	BRD3_HUMAN;BRD4_HUMAN;Q4G0X8_HUMAN;M0QZD9_HUMAN	3	2.93488	1.89831	1.69057	0.69147	0.63318	1.00688	1.81544	1.59936	1.9304	2.13302	1.01503	1.12278	1.79947	1.10199	0.47332	0.36191	0.88605	1.20635	1.5691	0.70912	0.8412	1.31624	0.30359	1.01731	1.1095	2.96757	0.70269	0.72096	2.74379	1.16802	0.80558	0.3241	0.75516	0.46997	0.81536	1.27867	1.95197	1.55522	1.10502	1.43399	3.17396	2.25076
BRE1A_HUMAN	1.17888e+08	E3 ubiquitin-protein ligase BRE1A OS=Homo sapiens GN=RNF20 PE=1 SV=2	BRE1A_HUMAN;C9JXC9_HUMAN;C9J0A5_HUMAN;C9JWJ4_HUMAN;C9JMW8_HUMAN	4	3.27366	1.05824	2.30277	2.81554	2.78585	2.77187	1.91444	0.47839	0.64519	0.2242	1.96522	2.05682	0.9783	2.44931	0.42071	0.18567	0.48947	1.17645	0.81899	1.49332	1.00938	1.96553	0.50048	1.21327	1.07128	0.28644	1.834	0.39264	2.01519	2.89716	2.64071	1.81438	0.45477	0.57959	0.79019	1.9752	1.73748	0.50988	1.49989	0.58003	0.65991	0.98378
BRI3B_HUMAN	5.38495e+07	BRI3-binding protein OS=Homo sapiens GN=BRI3BP PE=1 SV=1	BRI3B_HUMAN	3	0.8092	0.69022	1.0273	0.75995	1.90032	1.54206	1.18461	1.10983	0.58719	0.50634	1.21324	0.72732	1.73327	0.82496	2.23893	1.0089	1.40394	0.60481	1.0523	0.87297	2.07079	0.76057	1.94495	1.73585	1.49532	1.26208	1.36477	1.295	1.22848	1.14845	1.46123	1.15194	1.43903	1.15985	1.39332	0.86202	1.18832	0.39699	1.09615	0.34343	0.48532	0.33569
BRSK1_HUMAN	7.2128e+07	Serine/threonine-protein kinase BRSK1 OS=Homo sapiens GN=BRSK1 PE=1 SV=2	BRSK1_HUMAN;BRSK2_HUMAN;B4DM60_HUMAN;J3KNK0_HUMAN;E9PLM7_HUMAN;H0YES6_HUMAN	2	2.11565	4.76413	0.955	0.73761	0.17829	0.22198	0.14867	2.11457	2.42118	2.09558	2.30891	0.1629	0.62279	0.15359	3.08403	2.30994	2.80612	1.43717	2.05882	2.59121	1.17991	1.14099	1.25077	0.2283	2.51716	1.5356	1.74638	1.91775	1.85555	2.97807	0.94038	0.50245	1.95796	1.70759	0.45969	0.99821	0.11626	1.04808	0.89139	6.54216	4.31819	3.7823
BRWD1_HUMAN	2.07514e+07	Bromodomain and WD repeat-containing protein 1 OS=Homo sapiens GN=BRWD1 PE=1 SV=4	BRWD1_HUMAN;H7BZR9_HUMAN	3	1.1681	1.11264	0.7793	0.9466	1.30531	2.11425	2.76127	1.83099	2.25785	2.14451	1.0917	1.25064	2.04463	0.9238	1.01755	1.78835	2.38765	1.13224	0.76991	1.51321	0.64776	0.24936	0.85527	0.46043	1.59244	1.14651	0.88776	0.46678	1.24843	1.75713	1.26815	1.14329	1.61537	1.36601	1.36067	0.21644	0.37665	0.30931	2.21551	1.10544	1.08653	2.94133
BRX1_HUMAN	6.89217e+07	Ribosome biogenesis protein BRX1 homolog OS=Homo sapiens GN=BRIX1 PE=1 SV=2	BRX1_HUMAN	6	1.03233	1.52213	2.66499	2.45642	1.53613	1.82319	1.6843	0.87011	0.93557	1.56747	2.38173	1.46803	2.04634	1.10121	1.04956	1.79536	1.38157	1.161	1.19701	1.60863	1.13188	0.99651	1.22621	0.95991	1.99479	1.34447	2.37004	0.97702	1.08433	1.66749	1.74358	1.3854	0.50188	0.26618	0.43655	0.1042	0.23811	0.20986	1.27101	0.26585	0.77501	1.09448
BT3L4_HUMAN	1.41669e+08	Transcription factor BTF3 homolog 4 OS=Homo sapiens GN=BTF3L4 PE=1 SV=1	BT3L4_HUMAN;E9PL10_HUMAN	5	4.11571	1.76917	0.79821	0.41958	0.36374	0.76702	0.47525	0.67455	0.83468	1.597	1.37124	0.64001	0.85214	1.06795	0.83606	1.35044	1.71067	0.99446	1.09868	1.27178	1.54728	1.59095	0.90187	0.70084	1.95866	1.41778	1.33078	1.69626	0.88845	0.89089	0.40668	0.26936	0.69134	0.86495	0.89955	1.20727	1.29262	0.51346	1.32532	2.51799	1.88139	1.5102
BTAF1_HUMAN	2.0028e+06	TATA-binding protein-associated factor 172 OS=Homo sapiens GN=BTAF1 PE=1 SV=2	BTAF1_HUMAN	3	1.09494	3.28701	1.05956	1.45313	1.22133	0.78311	0.61807	2.92313	0.81917	1.66262	1.33493	1.99861	1.07494	0.72685	0.82954	1.12	1.65261	2.15218	0.95118	2.69998	1.42448	1.73596	0.98599	0.33564	1.82923	1.21119	1.68234	3.48802	1.35071	0.56325	1.18363	0.52094	0.2925	0.38869	0.4361	0.38402	0.95587	1.09754	0.57853	0.3999	0.43535	1.12115
BTF3_HUMAN	5.18403e+08	Transcription factor BTF3 OS=Homo sapiens GN=BTF3 PE=1 SV=1	BTF3_HUMAN;H0Y9Y1_HUMAN;D6RDG3_HUMAN	20	1.97926	1.20638	0.79943	0.78938	0.37499	0.37401	0.45784	0.25332	0.50869	0.34468	1.99313	2.02065	1.15403	1.04588	1.12338	1.17332	1.36383	1.12224	0.93811	1.35702	0.89594	0.92997	0.8746	0.88949	1.20775	1.88894	1.22913	0.72715	0.52933	0.44071	0.4231	0.35926	1.29464	1.62741	1.80461	0.8244	0.82993	1.03492	1.68255	1.74564	1.77034	2.38456
BUB3_HUMAN	2.7808e+08	Mitotic checkpoint protein BUB3 OS=Homo sapiens GN=BUB3 PE=1 SV=1	BUB3_HUMAN;B4DDM6_HUMAN;J3QT28_HUMAN;J3QSX4_HUMAN	17	1.09978	1.00379	1.11953	1.04694	1.124	0.97755	1.16312	0.67597	0.47887	0.58242	0.92205	0.99393	1.0398	0.88641	1.12005	1.08417	1.545	0.99119	0.92354	0.9759	1.18224	1.15818	0.9209	0.85135	1.03409	0.79988	0.8637	1.14955	0.96404	1.08912	0.98265	0.85069	0.91238	1.04476	0.96815	0.86134	1.10016	1.15012	0.94413	1.42288	1.31664	1.02078
BUD31_HUMAN	3.32503e+07	Protein BUD31 homolog OS=Homo sapiens GN=BUD31 PE=1 SV=2	BUD31_HUMAN;F8WCN7_HUMAN;C9JCD9_HUMAN;C9JNV2_HUMAN	3	2.62077	1.90392	0.76595	0.98167	0.72963	1.24376	0.30058	0.40235	0.38965	0.46022	0.63981	0.52857	0.66669	0.48818	2.51633	2.44902	2.75165	2.5253	1.31867	2.19363	1.46443	2.19622	1.4331	1.27139	2.35939	1.31563	4.23906	0.97668	0.96302	0.89344	0.56687	1.05968	0.8746	1.01407	0.62846	0.19364	0.15774	0.2481	0.52739	0.79621	3.41104	2.77208
BZW1_HUMAN	1.42619e+08	Basic leucine zipper and W2 domain-containing protein 1 OS=Homo sapiens GN=BZW1 PE=1 SV=1	BZW1_HUMAN;C9IZ80_HUMAN;C9J188_HUMAN;C9JWF5_HUMAN;C9JFN4_HUMAN;C9JV57_HUMAN;H0Y503_HUMAN	8	1.44337	0.67392	1.09305	1.42994	1.36364	1.16042	1.52849	0.52154	0.52726	0.73828	1.26843	0.9587	0.73644	1.11013	0.77649	0.74769	0.7381	0.87215	0.85214	0.69154	0.59959	0.77004	0.76007	1.07223	0.60239	0.88351	0.57233	2.05092	1.54172	1.1794	1.51819	1.17865	1.2062	1.22126	0.91256	1.24371	1.16414	1.01839	0.72087	0.7176	1.52023	1.41008
C19L1_HUMAN	1.21811e+07	CWF19-like protein 1 OS=Homo sapiens GN=CWF19L1 PE=1 SV=2	C19L1_HUMAN	2	2.12242	2.08127	4.35402	1.34504	3.56355	1.68635	5.4538	1.54169	1.31511	0.92175	0.95087	1.00894	3.335	1.10405	4.33061	7.02597	2.17834	0.96579	1.62433	1.23869	0.75444	0.54216	2.67558	2.84919	1.31299	0.4151	1.13101	0.33751	0.36956	0.44168	3.28337	4.99932	5.05131	2.38105	5.12982	1.09189	0.84273	1.19922	2.96035	2.06916	0.52333	0.7458
C1QBP_HUMAN	6.7695e+08	Complement component 1 Q subcomponent-binding protein, mitochondrial OS=Homo sapiens GN=C1QBP PE=1 SV=1	C1QBP_HUMAN	2	0.62711	1.0365	2.5	1.18735	2.73088	3.18146	1.95444	1.62886	1.89481	1.8136	2.13792	2.72342	2.99114	3.88465	5.20302	4.10645	5.30126	1.08454	0.92082	0.95194	2.57856	2.90261	9.61456	5.60634	0.90442	0.84436	0.64681	1.6872	2.74396	1.13372	3.61446	1.0496	3.7577	3.53851	4.92161	7.14382	7.21012	7.01979	3.34085	0.13134	0.19432	0.74811
C1TC_HUMAN	3.86752e+09	C-1-tetrahydrofolate synthase, cytoplasmic OS=Homo sapiens GN=MTHFD1 PE=1 SV=3	C1TC_HUMAN;G3V3L6_HUMAN;G3V2B8_HUMAN;F5H2F4_HUMAN	62	0.90593	0.87441	1.01521	1.00865	0.92382	0.95919	0.94223	1.17527	1.07617	1.07064	0.74182	0.73602	0.86845	0.93262	0.98771	0.91265	0.9751	1.06413	0.95888	0.86002	0.91003	0.96922	1.04582	1.10371	0.78467	0.79832	0.8205	0.98818	0.96434	0.97639	1.02147	0.78639	1.17462	1.18001	1.16831	1.28553	1.21689	1.3966	1.04292	1.18646	1.35673	1.32365
C1TM_HUMAN	1.30058e+08	Monofunctional C1-tetrahydrofolate synthase, mitochondrial OS=Homo sapiens GN=MTHFD1L PE=1 SV=1	C1TM_HUMAN;H0Y327_HUMAN;Q5JYA3_HUMAN;Q5JYA8_HUMAN;Q4VXM0_HUMAN;Q5JYA4_HUMAN;Q5JYA5_HUMAN	10	0.32692	0.33517	0.4761	0.27251	0.37344	0.45929	0.52594	0.50031	0.61117	0.61633	0.28307	0.47227	0.5697	0.47107	1.25462	1.03174	1.94577	1.71497	1.50676	1.82535	2.40555	2.6285	2.81982	3.27354	1.37908	0.96938	0.73812	2.20323	2.26268	0.33838	0.53267	0.45825	2.16356	2.13736	1.98035	4.49994	4.94655	4.32659	3.45681	1.28124	1.55805	1.09454
C2D1A_HUMAN	2.92365e+07	Coiled-coil and C2 domain-containing protein 1A OS=Homo sapiens GN=CC2D1A PE=1 SV=1	C2D1A_HUMAN;K7EJY5_HUMAN	3	0.36549	0.53368	1.01203	0.50628	1.2392	1.38472	1.44904	0.7115	0.22455	0.4324	1.21245	1.09791	1.02709	0.58132	0.71572	1.61221	1.49276	0.42999	0.76811	1.27463	0.42095	0.47278	2.3677	2.73009	0.56088	1.5741	1.20033	1.57453	0.38794	1.57256	1.42834	1.61358	2.42392	2.5948	2.18735	0.6313	0.60732	0.65147	1.31787	0.57717	1.15961	1.48501
C43BP_HUMAN	7.0351e+06	Collagen type IV alpha-3-binding protein OS=Homo sapiens GN=COL4A3BP PE=1 SV=1	C43BP_HUMAN	5	0.31961	0.86468	0.71356	0.31531	0.87707	0.6145	0.95079	0.90596	1.2579	0.91415	0.82236	1.06766	1.12735	1.37959	3.26908	1.5266	2.74772	2.32922	2.66615	1.44003	1.68268	0.71185	1.29425	1.44589	1.42496	1.49197	2.39137	0.71729	0.74544	0.73388	1.01179	2.03885	1.15678	1.4945	1.88087	0.55556	0.24337	0.45075	1.54268	0.42056	0.67399	0.61724
C4AM86_HUMAN	6.54927e+06	Keratin, type I cuticular Ha5 OS=Homo sapiens GN=KRT35 PE=2 SV=1	K1H1_HUMAN;KRT35_HUMAN;KT33A_HUMAN;C4AM86_HUMAN	2	6.79782	4.88032	0.49783	1.80353	2.99565	0.54153	0.55968	0.50032	1.57773	0.8866	4.95771	0.56952	1.4279	0.52979	0.31214	0.6676	0.76695	4.4712	2.69959	3.24742	0.86962	3.86024	1.12141	2.55207	1.05708	2.70912	2.40787	12.5594	2.26079	3.62506	1.94649	2.41907	3.02933	0.8871	0.49146	3.09196	2.81997	2.01963	1.13741	31.0674	1.25914	4.45137
C6GKU9_HUMAN	6.66302e+06	Mediator of RNA polymerase II transcription subunit 30 OS=Homo sapiens GN=MED30S PE=2 SV=1	MED30_HUMAN;C6GKU9_HUMAN	2	1.03276	1.19283	0.80912	0.56267	1.71833	2.17809	1.59283	1.1301	0.80641	1.92247	0.85906	1.28842	1.31779	0.59901	1.16652	1.92723	1.24339	0.38537	0.97607	0.8385	0.62614	1.80677	0.94773	1.44675	1.81206	0.90023	1.41757	2.67151	2.27402	1.75948	1.45489	2.12364	0.59663	1.36027	0.87164	1.43502	2.99911	1.09532	1.38705	0.81281	1.08433	0.97877
C8AP2_HUMAN	1.36462e+07	CASP8-associated protein 2 OS=Homo sapiens GN=CASP8AP2 PE=1 SV=1	C8AP2_HUMAN	3	0.47833	1.05428	1.22949	2.67976	3.29141	1.45101	0.86584	3.47651	1.64426	1.76146	1.09098	1.01691	0.95928	1.30339	0.94368	0.55515	0.59839	1.19027	1.35942	1.56741	0.59218	0.40686	0.45663	1.12996	1.21373	0.71369	1.25554	1.51733	1.12281	1.68968	1.39838	1.25212	1.21525	0.51213	0.85658	1.37446	0.93735	1.62548	0.7746	1.20974	0.67989	0.51791
C9IYL4_HUMAN	6.24857e+06	General transcription factor IIE subunit 1 (Fragment) OS=Homo sapiens GN=GTF2E1 PE=2 SV=1	T2EA_HUMAN;C9IYL4_HUMAN	2	0.38147	1.25258	0.92296	1.14275	1.33156	0.91226	1.07342	3.02565	1.57554	2.46239	1.62844	1.36876	1.34019	2.23841	2.72835	2.59195	2.12559	1.37969	1.57441	1.3916	0.95851	2.12829	2.58829	2.4831	2.24393	2.21825	2.42563	0.71346	0.66566	1.04957	0.67298	0.66891	1.29938	1.39212	1.64773	0.70305	1.41871	0.38794	1.30978	1.019	0.53757	1.20172
C9IZ01_HUMAN	1.89521e+08	Elongation factor G, mitochondrial OS=Homo sapiens GN=GFM1 PE=2 SV=1	EFGM_HUMAN;C9IZ01_HUMAN;Q9H9M0_HUMAN;F8WAU4_HUMAN	11	0.48495	0.75975	0.79907	0.86694	0.70943	0.70293	0.97027	0.77924	0.5523	0.30314	0.67952	0.76384	0.89801	0.71908	1.18639	1.30681	1.19319	1.12344	1.30635	1.24263	1.40137	1.4023	1.64964	1.67121	1.29735	1.276	1.28073	1.90382	1.52213	0.94536	0.95626	1.19277	1.20886	1.48653	1.40368	1.06384	1.20831	1.41628	1.51368	0.30084	1.82882	1.11638
C9IZE4_HUMAN	6.31181e+08	26S proteasome non-ATPase regulatory subunit 6 OS=Homo sapiens GN=PSMD6 PE=4 SV=1	PSMD6_HUMAN;C9IZE4_HUMAN;C9J7B7_HUMAN;Q6UV22_HUMAN;H7C531_HUMAN;E9PHI9_HUMAN;C9J0E9_HUMAN	18	1.21645	0.95825	1.35151	1.05218	1.35609	0.91573	1.05406	1.36735	1.3363	1.15163	1.41135	1.19959	1.25385	1.28563	0.94235	0.97854	0.9506	1.16197	1.08305	0.95446	0.99524	0.9925	0.81645	0.97543	1.00269	0.98396	0.94745	0.63377	0.58024	1.25053	1.21973	1.04414	0.82907	0.81772	0.68386	0.95013	1.09688	0.89574	0.74551	0.77269	0.74165	0.83019
C9IZQ1_HUMAN	5.28137e+08	Translocon-associated protein subunit alpha OS=Homo sapiens GN=SSR1 PE=2 SV=1	SSRA_HUMAN;E9PAL7_HUMAN;C9J5W0_HUMAN;C9J3L8_HUMAN;C9IZQ1_HUMAN;F5H5Y2_HUMAN	4	0.81417	0.84178	3.48041	1.20582	1.00634	0.92184	4.43717	1.06031	0.96868	1.08197	0.6725	0.94001	0.85244	1.01951	0.74646	0.61176	0.82751	0.82451	0.99231	0.97588	1.24869	1.14872	0.97575	1.15739	0.89626	1.1064	1.13702	1.28646	1.30545	0.98307	0.91456	0.997	0.80884	0.88105	0.90083	1.86951	2.38497	2.33147	0.92312	0.49512	0.89534	1.03934
C9IZY8_HUMAN	1.5821e+07	Formin-like protein 2 OS=Homo sapiens GN=FMNL2 PE=2 SV=1	FMNL2_HUMAN;C9IZY8_HUMAN;FMNL3_HUMAN;F8W1F5_HUMAN	3	0.68244	0.91737	1.21797	1.46267	2.49368	1.52672	1.56031	2.14068	2.0247	1.88454	0.62752	0.82328	0.29078	1.10687	1.26154	1.19517	0.35827	1.39322	0.54843	1.14191	1.69374	0.69771	2.3043	0.59687	0.95952	0.97049	0.83119	1.46754	0.89412	1.63017	0.97521	1.09056	0.96102	0.57264	0.97331	0.35701	0.86572	0.725	1.08481	1.79444	1.17033	1.33099
C9J038_HUMAN	2.93899e+07	WW domain-containing transcription regulator protein 1 (Fragment) OS=Homo sapiens GN=WWTR1 PE=2 SV=1	WWTR1_HUMAN;C9J337_HUMAN;C9J038_HUMAN	2	0.77035	3.41287	1.08282	0.84728	1.51428	2.38053	2.13904	0.14749	0.28596	0.22939	2.00821	3.24575	1.46532	1.75955	4.89989	2.29697	6.34862	0.77604	2.80521	0.65767	1.48089	0.48445	5.4621	3.38575	4.8177	3.8656	1.95755	0.55214	1.49395	1.71924	2.39538	1.66182	4.04617	3.1563	3.12763	0.31929	0.27354	0.32349	3.97752	1.26172	0.34999	1.29015
C9J050_HUMAN	2.03315e+07	Choline-phosphate cytidylyltransferase A (Fragment) OS=Homo sapiens GN=PCYT1A PE=2 SV=1	PCY1A_HUMAN;PCY1B_HUMAN;B4E322_HUMAN;C9JEJ2_HUMAN;C9J050_HUMAN;H7C1T3_HUMAN;H7BZN1_HUMAN	3	0.7532	0.49256	0.49173	0.42047	0.86633	0.76744	0.43317	0.31014	0.41704	0.24618	0.26096	0.26113	0.8144	1.24559	3.05245	2.07277	3.97445	0.75402	2.7491	2.52824	3.05961	1.53093	2.54547	3.0044	1.17417	2.08419	2.74039	2.34853	2.77533	1.1943	0.59413	1.17765	1.15418	0.4027	1.38163	0.71853	0.34163	0.62838	2.32313	1.78826	0.94053	1.00356
C9J066_HUMAN	4.2316e+07	Ninein OS=Homo sapiens GN=NIN PE=2 SV=1	NIN_HUMAN;E9PN67_HUMAN;H9KV85_HUMAN;F8W6D3_HUMAN;H0YEL6_HUMAN;H0YDJ4_HUMAN;C9J066_HUMAN	2	0.53774	0.17237	4.8991	2.53816	3.14836	4.03798	3.96701	1.13764	5.50622	0.46069	1.81633	2.58444	3.60896	4.93893	2.14692	0.23807	2.23018	3.93193	1.68949	2.98291	4.18068	0.5841	5.44303	8.20848	0.94917	5.75315	7.27001	4.52183	4.1932	4.35389	4.01512	4.38249	1.95654	1.20281	2.9574	0.89145	4.79271	3.8577	1.0733	0.44188	0.46957	0.42106
C9J0K6_HUMAN	1.61114e+08	Sorcin OS=Homo sapiens GN=SRI PE=2 SV=1	SORCN_HUMAN;B4DHQ6_HUMAN;B4DKK2_HUMAN;C9J0K6_HUMAN	7	3.56797	0.94377	1.08569	0.72001	0.84717	0.79005	1.1351	1.3049	1.72989	1.86687	0.96144	0.96054	0.87285	1.13109	1.45599	0.93217	0.49895	0.91167	0.82565	1.13792	0.86706	1.00843	0.8399	0.91108	0.55897	0.63719	0.85334	0.7586	0.65121	1.01569	1.37429	0.9651	1.30025	0.8254	1.0917	1.46402	0.67585	0.91922	0.35443	2.57664	2.10905	0.99771
C9J167_HUMAN	7.2461e+06	Mismatch repair endonuclease PMS2 OS=Homo sapiens GN=PMS2 PE=2 SV=2	PMS2_HUMAN;I3L0B5_HUMAN;C9J167_HUMAN	2	0.09985	1.73967	1.08422	0.40966	0.45876	0.17648	0.22073	0.29213	0.20392	0.47821	0.89398	2.23416	0.72731	3.5854	5.72833	5.04094	4.49363	1.7201	2.40766	4.50901	2.30852	4.43838	2.85217	3.54219	2.05177	1.35447	1.94768	0.91989	0.83101	0.11975	0.88045	0.50467	5.61297	3.85272	8.39349	1.8608	2.09602	1.92662	6.25061	3.53994	2.4428	1.87194
C9J177_HUMAN	4.19796e+08	Protein phosphatase 1 regulatory subunit 7 (Fragment) OS=Homo sapiens GN=PPP1R7 PE=2 SV=1	PP1R7_HUMAN;H7C003_HUMAN;C9J177_HUMAN;C9JD73_HUMAN;B5MBZ8_HUMAN;B5MCY6_HUMAN;H7C3Q5_HUMAN	7	1.33177	1.08593	0.64956	0.87827	0.67653	0.6112	0.50932	0.75999	0.57447	0.47844	1.11912	0.91785	0.91248	0.80059	1.13158	1.21612	1.07109	1.44169	1.71433	1.31391	1.32463	1.12639	1.0125	1.04511	1.39995	1.38624	1.6824	1.05639	1.14315	0.67093	0.59207	0.69466	1.07438	1.04918	1.41854	1.39414	1.06894	1.18758	0.81784	0.63884	1.33548	1.39435
C9J1F6_HUMAN	7.89593e+06	Protein PRRC2A OS=Homo sapiens GN=PRRC2A PE=2 SV=1	PRC2A_HUMAN;C9JB33_HUMAN;C9JI26_HUMAN;C9JTL3_HUMAN;C9JI93_HUMAN;C9J9U2_HUMAN;C9J6L0_HUMAN;C9JD87_HUMAN;C9J1F6_HUMAN;F8VVQ5_HUMAN;F8VVM9_HUMAN;F8W1J3_HUMAN	2	3.6862	2.52657	0.32687	0.49646	0.47033	0.16154	0.22928	0	0.13789	0	3.40071	2.19148	1.14391	1.42476	2.81195	1.0085	3.70394	1.66704	0.95677	1.06432	3.72102	2.2307	2.31335	2.72431	1.32527	3.61014	0.9818	0.45452	0.58803	0.33302	0.25285	0.65582	1.58409	1.80942	2.07624	0.23828	0.20508	0.083	4.33151	0.9588	6.48314	1.8095
C9J1U3_HUMAN	1.40688e+07	Protein unc-80 homolog OS=Homo sapiens GN=UNC80 PE=2 SV=1	UNC80_HUMAN;C9J1U3_HUMAN	2	0.58119	0.23335	0.54894	0.48314	0.44976	0.95346	0.6475	3.41483	3.40519	3.46901	0.50587	0.78106	0.70007	0.7607	1.91999	2.62943	2.5088	1.97014	0.92323	0.9012	1.43097	1.83164	1.26432	1.59286	2.35159	1.24462	1.75659	5.78084	5.6166	0.48769	0.81127	0	1.75747	1.22561	1.48444	1.38414	1.86455	1.62467	2.18122	3.33558	1.73156	1.55641
C9J2G3_HUMAN	1.07407e+07	3-oxoacyl-[acyl-carrier-protein] synthase, mitochondrial (Fragment) OS=Homo sapiens GN=OXSM PE=2 SV=1	OXSM_HUMAN;C9JQQ2_HUMAN;C9J2G3_HUMAN;F8VNS3_HUMAN	2	0.23159	0.66605	1.88904	0.40565	1.99502	0.94893	1.83623	6.1324	7.00778	0.29818	0.86079	1.03055	1.96083	1.18164	0.87433	0.66939	2.9453	0.70869	1.14265	0.69282	1.53493	0.61931	2.33449	5.78292	0.4764	2.14013	0.77911	2.33465	1.97591	2.08034	1.72951	1.22518	3.06706	3.62007	3.08024	4.23535	2.24159	1.10117	3.49945	0.32226	1.39369	0.68358
C9J2Y9_HUMAN	1.86633e+08	DNA-directed RNA polymerase OS=Homo sapiens GN=POLR2B PE=2 SV=2	RPB2_HUMAN;C9J2Y9_HUMAN;C9J4M6_HUMAN	10	1.50284	2.02806	1.06572	1.08214	1.43345	1.06938	1.12829	1.02805	0.61333	0.91316	0.97082	1.04809	0.81141	1.00378	1.6454	1.60308	1.54755	1.44141	1.44744	1.55803	1.25311	1.52469	1.13942	0.80444	1.58952	1.50126	1.53697	1.44789	1.20225	1.10267	1.3152	1.05937	0.28345	0.26948	0.35884	0.21618	0.18642	0.22421	0.90151	1.51195	1.16251	1.30122
C9J316_HUMAN	3.16329e+06	Protein SGT1 (Fragment) OS=Homo sapiens GN=ECD PE=2 SV=1	SGT1_HUMAN;F2Z2R1_HUMAN;C9J316_HUMAN	2	2.18536	2.21097	1.03095	0.98138	0.97317	1.34391	1.18842	0.50305	0.75587	0.57082	1.76036	2.01206	0.54563	2.17335	1.3783	0.55841	3.92673	0.82684	1.974	1.57118	1.53796	2.39229	1.97503	3.58808	1.32923	0.49199	2.06408	3.42804	0.66967	0.8258	0.56296	0.95772	1.57296	3.8773	2.46308	1.27839	1.77566	1.2475	1.94345	0.42045	1.53207	1.66157
C9J366_HUMAN	3.76376e+06	Protein IQCJ-SCHIP1 OS=Homo sapiens GN=IQCJ-SCHIP1 PE=2 SV=1	SCHI1_HUMAN;C9J366_HUMAN;C9J630_HUMAN	2	4.74379	3.18989	2.39221	4.20064	0.7974	0.91468	0.99451	0.06235	0.16882	0.14178	2.13323	2.13686	3.14274	0.79863	0.90149	1.18894	0.90768	0.74778	1.00682	0.98871	1.74121	3.32556	0.21744	0.83794	0.94528	1.64707	1.83644	2.01126	1.81656	0.75536	2.12708	33.6383	0.82863	0.67414	0.75524	2.78287	1.26046	0.7208	0.63387	2.28893	6.41124	4.8674
C9J3F9_HUMAN	1.39445e+07	Protein PPAN-P2RY11 OS=Homo sapiens GN=PPAN-P2RY11 PE=4 SV=1	SSF1_HUMAN;A8MV53_HUMAN;H7C446_HUMAN;C9J3F9_HUMAN;C9J3W3_HUMAN	6	1.32731	1.13434	1.10456	2.31579	1.01226	2.09973	2.52948	0.42308	0.32122	0.7832	0.9987	1.36606	2.08335	1.81241	2.03833	0.74943	1.91895	0.74904	1.35946	0.96091	0.82097	1.49966	0.53944	1.44088	0.90064	0.78024	1.65367	0.66131	0.95887	1.94406	1.37997	0.68648	1.34651	0.29224	0.63968	1.38078	0.41524	1.29378	1.60115	1.71852	2.00559	1.94082
C9J5C3_HUMAN	6.03863e+07	Programmed cell death protein 10 (Fragment) OS=Homo sapiens GN=PDCD10 PE=2 SV=1	PDC10_HUMAN;C9J6F3_HUMAN;C9J932_HUMAN;C9JSA3_HUMAN;F8WDF3_HUMAN;C9JND6_HUMAN;C9J5C3_HUMAN;H7C5M9_HUMAN;C9J363_HUMAN	4	1.33017	2.38142	0.50501	0.2428	0.51325	0.54431	0.46226	1.05967	1.29351	0.92253	1.21675	0.64949	0.6892	0.77369	1.8851	1.93531	2.24651	2.38898	1.14761	2.84943	1.44592	1.71431	0.74587	1.01268	0.77429	1.41698	1.04281	2.00402	1.5734	0.62117	0.58203	0.54956	1.96985	1.91965	2.03176	0.81342	0.86112	0.97747	2.11287	3.49135	5.29187	1.50593
C9J5N1_HUMAN	2.5592e+07	Protein PTGES3L-AARSD1 OS=Homo sapiens GN=PTGES3L-AARSD1 PE=2 SV=1	AASD1_HUMAN;L7N2F4_HUMAN;K7N7A3_HUMAN;C9J5N1_HUMAN	3	0.93441	1.07861	1.48183	1.92348	1.51077	0.9741	1.41942	1.17213	0.74591	1.69522	1.82527	1.51946	1.5788	1.17946	0.91424	0.25249	1.51764	0.37934	0.48932	0.41534	0.25298	0.63847	0.69139	1.03502	0.88147	0.55567	0.55637	0.89009	0.5632	2.10358	1.76459	1.76817	1.43818	1.36224	1.26266	0.98483	1.42565	1.28138	1.60662	1.62869	1.37884	0.62039
C9J5W6_HUMAN	2.17805e+06	Transgelin-3 OS=Homo sapiens GN=TAGLN3 PE=2 SV=1	TAGL3_HUMAN;C9J5W6_HUMAN	2	10.3807	9.00852	4.06572	3.6126	3.02856	3.28789	2.64217	2.56882	4.00274	4.14662	5.33393	3.022	7.09279	5.2335	0.7258	0.76452	0.64965	0.93796	0.79405	0.75036	0.58219	0.72619	0.49571	0.74242	0.81693	0.9537	2.36674	0.67951	0.77726	2.02581	2.36986	4.43307	0.64437	0.56089	0.95831	0.84336	0.90285	0.58557	0.32557	1.21938	0.69566	1.11744
C9J6W2_HUMAN	9.62663e+07	Kinesin-like protein KIF20B OS=Homo sapiens GN=KIF20B PE=3 SV=1	KI20B_HUMAN;C9J6W2_HUMAN	2	0.74954	1.12993	1.25056	1.83389	1.12302	0.88212	1.32097	1.92087	2.99238	3.59519	0.7909	0.80399	0.82039	1.03197	4.19658	1.4731	1.05488	2.68685	1.22048	1.73772	2.32825	1.94229	1.01445	0.81951	2.07417	1.24732	2.27127	0.44106	1.32102	0.95161	1.24601	0.9976	1.3049	1.19177	1.84751	1.2217	0.81475	0.81262	1.00053	1.81987	0.63008	1.71725
C9J7U7_HUMAN	2.24305e+07	Eukaryotic translation initiation factor 2-alpha kinase 1 (Fragment) OS=Homo sapiens GN=EIF2AK1 PE=2 SV=1	E2AK1_HUMAN;F8WCM0_HUMAN;C9J7U7_HUMAN	2	0.17723	10.3078	0.42971	0.88642	0.37321	1.66155	0.44149	2.14555	2.35891	1.73766	15.1455	8.78091	0.6196	0.37641	2.32648	1.36699	5.73457	4.29232	0.91691	0.83802	4.71916	1.21876	4.02782	1.3203	0.55154	0.73312	0.88251	1.28745	4.01584	2.95245	2.08393	1.77205	0.68051	2.86648	0.44895	3.09198	3.78947	3.28187	2.85119	1.2145	3.99831	1.31188
C9J818_HUMAN	1.3983e+07	Uncharacterized protein C21orf59 OS=Homo sapiens GN=C21orf59 PE=2 SV=1	CU059_HUMAN;D3DSE6_HUMAN;Q9NX33_HUMAN;C9JX57_HUMAN;F5GXV2_HUMAN;F8VZ95_HUMAN;C9J818_HUMAN	3	1.54291	2.55637	1.18078	0.58486	0.25687	0.92046	1.68899	1.16269	0.50829	1.99949	0.20745	0.19528	1.12499	0.73299	1.41486	1.27328	0.97754	14.4797	0.6564	1.52902	2.15117	0.78136	0.65837	4.83792	1.44744	0.91893	0.82931	1.05178	1.64899	1.3086	0.79824	1.26472	1.13631	0.8076	0.86178	0.66125	0.8631	1.2995	0.25068	1.04948	5.69287	0.91074
C9J837_HUMAN	4.77605e+06	Rab3 GTPase-activating protein catalytic subunit OS=Homo sapiens GN=RAB3GAP1 PE=2 SV=1	RB3GP_HUMAN;A6H8Z3_HUMAN;C9J837_HUMAN	3	0.45148	0.45699	1.44701	0.91134	0.73115	0.8767	0.93006	1.04908	1.75455	1.11174	0.8056	0.90902	1.00024	1.49862	1.07489	3.98188	0.9481	1.84454	1.1714	0.93471	1.16844	2.23851	0.59626	0.77378	0.79232	0.57737	0.81476	1.03451	1.13728	0.60465	1.02042	1.32112	0.85913	2.8971	1.91377	1.1457	2.15666	2.00673	1.34554	2.10894	0.79232	1.35183
C9J8Q5_HUMAN	3.56203e+07	Succinate-semialdehyde dehydrogenase, mitochondrial OS=Homo sapiens GN=ALDH5A1 PE=2 SV=1	SSDH_HUMAN;F5H328_HUMAN;C9J8Q5_HUMAN	5	0.28782	0.36089	0.1261	0.1034	0.4703	0.60689	0.38353	0.30298	0.48217	0.37024	0.26343	1.32728	0.38597	0.43344	1.88086	1.93854	2.9364	1.89674	1.13442	1.33052	3.65189	2.92715	4.88452	5.66637	3.18684	2.04099	2.24161	1.09927	1.93111	0.39637	0.76782	0.17896	4.62516	4.28808	4.59628	5.69514	4.88356	5.94777	2.92848	0.70883	0.97381	0.82958
C9J8R4_HUMAN	1.84108e+07	DCN1-like protein 1 (Fragment) OS=Homo sapiens GN=DCUN1D1 PE=2 SV=1	DCNL1_HUMAN;C9JVE2_HUMAN;C9JRU6_HUMAN;C9JUW4_HUMAN;C9J0B2_HUMAN;C9J8R4_HUMAN	3	1.15256	1.00509	0.60999	1.55562	0.70509	0.83108	1.20952	1.06199	0.98761	0.67869	1.03421	1.36493	0.34566	0.88024	2.50256	1.24516	1.27417	0.81266	1.30832	1.22439	0.70375	1.01835	1.31117	0.74478	1.29002	0.84073	1.38804	0.91685	0.58666	0.48892	0.66724	0.52621	1.37099	1.2208	1.32938	1.03666	1.58114	1.21964	1.23339	1.14018	2.99535	1.3743
C9J9K3_HUMAN	4.4922e+09	40S ribosomal protein SA (Fragment) OS=Homo sapiens GN=RPSA PE=2 SV=1	RSSA_HUMAN;C9J9K3_HUMAN;A6NE09_HUMAN;C9JQR9_HUMAN	26	0.94655	1.05019	0.96115	1.15416	1.13782	1.11342	0.96728	1.61322	1.37382	1.52063	1.09387	1.02799	1.00595	0.97758	0.8885	0.92904	0.80624	0.69182	0.89688	0.78832	0.70571	0.68139	0.86761	0.97321	1.07103	1.33161	1.01975	1.02851	0.98094	1.09025	1.19799	1.1777	0.88695	0.89205	1.04391	1.02394	1.00704	1.07204	0.94133	1.50435	0.88739	0.96558
C9JA08_HUMAN	3.34779e+07	60S ribosomal export protein NMD3 OS=Homo sapiens GN=NMD3 PE=2 SV=1	NMD3_HUMAN;C9JA08_HUMAN;C9J0B9_HUMAN;C9K0C2_HUMAN;C9IZW9_HUMAN	5	0.38815	0.61893	1.33965	1.79362	1.35634	1.83114	1.46838	1.14679	1.15808	1.07626	1.10061	0.97434	1.43337	1.07939	0.85979	1.15439	0.27258	0.38406	0.4568	0.52887	0.38311	0.57484	1.22952	1.23948	1.55468	1.19661	1.07241	0.9687	2.22089	1.79011	1.72708	1.7417	0.82087	1.57705	0.94687	1.21417	0.92241	0.96433	1.79074	1.54428	0.90202	0.58692
C9JA28_HUMAN	1.16771e+08	Translocon-associated protein subunit gamma OS=Homo sapiens GN=SSR3 PE=2 SV=1	SSRG_HUMAN;B4E2P2_HUMAN;C9JA28_HUMAN	2	0.78508	1.08382	0.97535	1.56919	1.62729	1.02552	1.76137	1.64689	3.57897	2.48051	0.98913	1.71727	1.32468	1.25777	5.13239	0.09076	0.82155	1.06981	1.43014	2.37413	1.11263	0.713	1.12621	2.92796	1.40951	2.1044	1.54459	1.7818	1.92346	1.27145	1.30617	1.51606	3.08884	0.96349	3.99859	1.16601	1.76507	2.06869	1.87514	1.18819	0.80913	0.92962
C9JA93_HUMAN	3.81447e+07	TBC1 domain family member 15 (Fragment) OS=Homo sapiens GN=TBC1D15 PE=2 SV=1	J3KNI9_HUMAN;C9JA93_HUMAN;TBC15_HUMAN;A8K8E1_HUMAN	5	1.26134	0.89634	1.26111	0.98219	0.88151	1.33237	1.46673	2.33665	1.42685	1.70745	1.05794	1.50965	1.24321	0.85126	0.6631	0.70459	0.88626	0.64031	0.93963	0.82735	0.78637	0.69438	0.77581	0.83045	0.63505	0.5342	0.89147	1.19737	0.6963	1.71492	0.9105	1.1728	0.5716	0.35635	0.74499	0.92061	0.84056	0.90676	1.21464	1.37186	1.626	0.63459
C9JAB2_HUMAN	7.92796e+08	Serine/arginine-rich-splicing factor 7 OS=Homo sapiens GN=SRSF7 PE=2 SV=1	SRSF7_HUMAN;C9JAB2_HUMAN;F8WEA1_HUMAN	8	1.1492	1.28361	0.89078	1.17217	0.79667	0.70716	0.69087	0.91493	0.95671	1.05728	1.0445	1.04682	0.88445	0.91462	1.14531	1.21901	1.06423	1.13262	1.19114	1.19503	1.3159	1.24477	1.16027	1.13275	1.14207	1.18053	1.07081	0.7828	0.6763	0.70378	0.74794	0.44423	1.1121	1.08203	0.9949	1.16198	1.14608	1.20777	0.90453	0.56913	1.65179	1.47055
C9JAX1_HUMAN	6.33444e+07	Frataxin, mitochondrial OS=Homo sapiens GN=FXN PE=2 SV=1	FRDA_HUMAN;C9JAX1_HUMAN;A8MXJ6_HUMAN;H7C585_HUMAN	5	0.12983	0.18252	0.46086	0.38826	0.30254	0.2597	0.32645	0.1878	0.31866	0.25436	0.17525	0.13025	0.1433	0.29392	1.84047	3.68644	2.65985	2.45538	2.34431	1.88103	3.55385	3.76208	3.60642	3.49447	2.20616	1.94272	3.10372	4.38708	5.50797	0.15304	0.21124	0.27474	3.49969	2.71923	2.45228	4.40815	3.98181	4.0263	3.35236	0.54882	1.68495	1.26236
C9JBZ4_HUMAN	9.49657e+06	HAUS augmin-like complex subunit 8 OS=Homo sapiens GN=HAUS8 PE=2 SV=1	HAUS8_HUMAN;C9JBZ4_HUMAN	4	2.26568	1.38666	1.43095	1.30458	1.57321	2.7274	2.15086	0.9739	1.16677	0.74258	2.65731	1.16394	1.90748	1.46115	0.86975	0.35834	1.54046	0.36458	0.42579	0.47103	0.67966	0.74389	0.62101	1.36059	0.52147	1.42235	0.99335	0.54157	0.71498	1.74598	2.40003	1.54197	1.30079	0.79807	0.82006	0.32477	1.1078	0.71174	1.8502	0.89468	1.36959	0.58929
C9JCN0_HUMAN	4.10298e+08	Myoferlin OS=Homo sapiens GN=MYOF PE=2 SV=2	MYOF_HUMAN;H0YD14_HUMAN;F8W8J4_HUMAN;C9JCN0_HUMAN	16	1.96991	1.46325	3.02349	2.14022	3.54982	2.54192	2.04943	1.12731	1.30671	1.3382	3.09755	3.76387	3.48238	3.05077	0.57023	0.59498	0.35503	0.50572	0.60573	0.66288	0.67397	0.44555	0.42629	0.46003	0.50139	0.73288	0.57034	0.69208	0.63223	2.63217	2.19425	3.17416	0.49189	0.83586	0.5644	0.53748	0.50219	0.43667	0.53885	0.67848	0.62043	0.58343
C9JE55_HUMAN	8.9786e+06	Ubiquitin-like modifier-activating enzyme ATG7 (Fragment) OS=Homo sapiens GN=ATG7 PE=2 SV=1	ATG7_HUMAN;C9J415_HUMAN;C9JFF4_HUMAN;C9JE55_HUMAN	2	0.45173	0.85593	2.23186	0.20281	1.5832	2.42886	1.89489	4.14369	5.57601	3.86018	2.38092	0.32492	2.47754	3.23461	0.73208	2.37389	3.05466	1.499	1.02963	0.58842	0.09082	0.77376	3.62349	1.75266	0.56585	0.74306	1.12199	1.17254	0.54486	1.27843	2.08211	1.6513	2.44685	2.58448	3.66784	1.9801	2.15461	2.04926	2.43737	0.64997	1.09071	1.52507
C9JER5_HUMAN	1.05198e+08	Putative malate dehydrogenase 1B OS=Homo sapiens GN=MDH1B PE=2 SV=1	MDH1B_HUMAN;C9JER5_HUMAN	2	2.14413	2.49767	0.8671	1.49117	0.54685	0.61269	0.42097	1.10941	2.32444	1.28579	1.27936	1.19513	1.07621	0.88882	0.96672	1.66837	1.00325	1.14938	2.00264	2.14472	1.83598	1.90435	0.83995	0.87408	1.44683	1.43541	1.83537	1.69642	1.75766	0.59909	0.68894	0.38429	0.42655	1.04763	1.02057	0.65138	0.78375	0.68708	0.99109	1.45548	1.52112	1.84957
C9JEV6_HUMAN	1.25984e+08	N-acetyl-D-glucosamine kinase OS=Homo sapiens GN=NAGK PE=2 SV=3	NAGK_HUMAN;C9JEV6_HUMAN;H7C1L7_HUMAN;H7C3G9_HUMAN;H0YEB7_HUMAN;E9PPU6_HUMAN	5	0.90842	1.20081	1.43038	0.63848	1.0748	1.31286	1.22103	0.33453	0.49455	0.44949	1.29821	1.21831	2.21829	1.31507	0.93657	0.92016	1.0872	1.14407	0.98791	0.66095	1.17398	1.29635	0.9048	1.70093	1.05062	1.16805	0.83483	0.4889	0.78908	0.91828	1.49989	1.28314	0.94924	0.99234	1.15088	0.46832	0.57327	0.48606	2.14887	0.97876	0.74053	1.02611
C9JF46_HUMAN	2.66577e+06	LIM and senescent cell antigen-like-containing domain protein 1 (Fragment) OS=Homo sapiens GN=LIMS1 PE=2 SV=1	LIMS1_HUMAN;B4DPH6_HUMAN;C9JF46_HUMAN	2	3.13585	0.53791	2.14364	1.41447	9.27583	7.37547	10.1547	1.4682	1.31223	2.15906	0.56622	0.63707	2.49583	2.70822	0.72602	0.45407	0.45484	1.70244	0.82825	0.5182	0.50071	1.98785	0.62551	0.63739	0.43483	0.42052	0.38506	5.30645	1.87881	6.49608	6.15188	1.22334	1.65346	0.4887	1.54418	1.36817	9.00194	1.56602	1.37244	3.03211	3.19569	0.71909
C9JFE4_HUMAN	1.9052e+07	COP9 signalosome complex subunit 1 OS=Homo sapiens GN=GPS1 PE=4 SV=2	CSN1_HUMAN;C9JFE4_HUMAN;J3QQX0_HUMAN;J3KSA5_HUMAN;J3KRJ4_HUMAN;J3QLT0_HUMAN;J3KTB0_HUMAN;J3QS88_HUMAN	3	0.28704	0.93425	2.57298	0.22691	1.10662	1.28958	2.92666	0.96885	0.84419	0.72584	0.82796	1.0003	1.19401	1.38338	2.43532	0.83449	1.87667	1.28981	1.6627	0.65205	0.76718	0.82594	1.71799	1.618	1.77125	1.14398	0.64626	0.91438	1.02314	1.24088	1.76707	1.33016	1.58142	2.48671	1.59952	0.83326	0.33986	0.62459	2.93151	0.1816	0.457	0.91539
C9JFR7_HUMAN	5.6887e+08	Cytochrome c (Fragment) OS=Homo sapiens GN=CYCS PE=2 SV=1	CYC_HUMAN;C9JFR7_HUMAN	11	5.28539	1.48588	0.38256	0.42096	0.3289	0.35765	0.27547	0.25834	0.20151	0.17928	0.95188	1.02201	0.21272	0.71488	0.66197	1.90311	1.35353	3.02694	1.89366	1.21818	1.65753	4.24395	1.02556	0.7131	1.24716	1.40601	1.31471	2.10984	2.44488	0.35742	0.37633	0.41368	1.05844	0.75548	0.59533	0.77255	0.95304	1.06324	0.70456	2.01425	2.36893	1.73566
C9JG87_HUMAN	3.56635e+07	39S ribosomal protein L39, mitochondrial (Fragment) OS=Homo sapiens GN=MRPL39 PE=2 SV=1	RM39_HUMAN;C9JG87_HUMAN	2	1.13852	1.87002	2.12281	1.25837	1.77471	7.04382	2.37065	1.36072	0.40812	0.45312	2.73883	2.17007	2.38758	2.10782	1.64783	3.35794	2.23156	2.15332	1.5647	1.42285	2.41492	4.56928	2.38356	1.88986	3.00009	0.86603	0.83261	1.45537	2.32267	1.94847	2.44097	2.53916	1.14891	0.98978	1.07211	0.13457	0.14746	3.16375	4.07015	0.44369	0.93602	1.97042
C9JG97_HUMAN	2.20799e+07	Angio-associated migratory cell protein OS=Homo sapiens GN=AAMP PE=2 SV=1	AAMP_HUMAN;C9JEH3_HUMAN;H7C0R2_HUMAN;C9JG97_HUMAN;C9JTS3_HUMAN	2	0.90116	1.72998	1.71464	0.97535	1.81644	2.4176	1.73617	0.61919	0.34345	0.32328	1.37407	1.09081	2.14326	1.60161	0.21819	1.07999	1.06965	0.1539	0.69398	1.06669	0.48738	0.48252	2.39296	2.0641	1.67723	1.98953	1.24477	1.69439	1.35341	2.26298	2.38791	0.68979	2.34648	2.62234	3.45072	0.82182	0.99811	1.30726	3.30637	0.988	1.60845	1.28268
C9JGI3_HUMAN	2.25506e+08	Thymidine phosphorylase (Fragment) OS=Homo sapiens GN=TYMP PE=2 SV=1	TYPH_HUMAN;C9JGI3_HUMAN	2	3.78896	1.99541	0.28922	4.24957	0.26226	0.57912	1.11007	1.34955	1.07449	1.19209	2.86385	2.2662	0.79084	0.34702	3.07746	3.80103	3.35862	3.11766	4.75028	1.63993	1.13402	4.05673	3.05065	0.7544	0.26578	1.44443	4.68425	6.96332	6.32307	0.20616	0.29866	5.20992	2.35387	2.0501	0.73252	1.60954	0.78325	0.66294	0.51164	2.829	2.94487	2.83952
C9JH72_HUMAN	1.48274e+07	Replication factor C subunit 5 (Fragment) OS=Homo sapiens GN=RFC5 PE=2 SV=1	RFC5_HUMAN;E9PEP3_HUMAN;F5H5S0_HUMAN;C9JH72_HUMAN;F8W9B4_HUMAN;F5H304_HUMAN;F5H0U6_HUMAN	2	0.83709	1.56097	3.21938	0.57563	1.78803	0.58851	1.15332	1.11796	1.06267	1.01427	2.27525	1.01916	1.87503	1.42388	0.6721	3.3675	1.46526	1.5943	0.74694	0.6266	1.02289	1.11618	2.73466	2.00798	1.2288	0.57883	2.14718	1.82398	3.3631	1.73889	0.1239	2.07264	0.17481	1.25565	3.61696	2.44779	0.79014	3.49726	2.08836	1.7571	2.15656	0.25442
C9JI91_HUMAN	8.21305e+06	E3 ubiquitin-protein ligase TRIM56 (Fragment) OS=Homo sapiens GN=TRIM56 PE=2 SV=1	TRI56_HUMAN;C9JI91_HUMAN	3	0.87991	0.66786	0.84468	0.69482	0.53567	1.82771	3.14526	2.63486	1.29541	1.91019	0.50897	0.40024	0.75258	0.76699	1.17102	0.34025	3.17864	0.77114	1.45717	0.96979	0.52311	1.17898	0.89069	2.81979	0.58228	0.8255	0.84338	1.17729	1.56774	0.6539	2.936	2.29453	1.00939	1.04859	1.1532	1.40852	0.60157	0.892	1.81117	0.79146	1.08804	1.18065
C9JIE4_HUMAN	3.32637e+07	Synemin OS=Homo sapiens GN=SYNM PE=2 SV=1	SYNEM_HUMAN;C9JIE4_HUMAN;H0YL34_HUMAN	4	1.12978	2.53385	3.09619	1.82845	6.08566	7.37081	0.83656	1.5154	1.734	0.62846	0.49905	0.73777	0.63518	0.65684	0.55614	1.16241	3.85087	1.10529	1.43437	0.33539	2.43348	2.21353	4.85663	0.56302	1.38357	2.10995	7.90485	1.17076	10.074	0.80654	4.87632	1.38692	2.70821	3.29174	0.38799	0.37212	0.18772	0.17445	0.65913	5.17268	9.31314	2.18352
C9JIF9_HUMAN	1.43307e+08	Acylamino-acid-releasing enzyme OS=Homo sapiens GN=APEH PE=2 SV=1	ACPH_HUMAN;C9JIF9_HUMAN;H7C1U0_HUMAN;C9JLK2_HUMAN;H7C393_HUMAN;F8WEH5_HUMAN	13	1.14981	1.1916	1.01721	0.68119	0.7187	0.51993	0.48194	0.43942	0.49537	0.35666	1.73268	1.34844	0.91294	1.0707	1.23536	1.34304	1.74077	0.9373	0.77189	0.82466	0.59518	0.73568	1.71469	1.81241	1.11178	1.13802	0.90542	1.13581	1.19351	0.45742	0.44665	0.38136	1.77269	1.95657	2.07137	0.91975	1.04625	0.89378	1.60038	1.33967	1.29367	1.57126
C9JIZ6_HUMAN	1.2283e+09	Saposin-D OS=Homo sapiens GN=PSAP PE=2 SV=1	SAP_HUMAN;B1AVU8_HUMAN;C9JIZ6_HUMAN	9	1.85173	1.77053	1.30758	2.23257	1.42193	1.58543	1.38795	1.75495	1.80017	1.71095	1.21585	1.40642	1.52447	1.57503	0.84588	0.77668	0.88062	0.8245	0.84103	0.76591	1.7147	1.37575	0.99872	0.9476	1.09928	1.20566	1.06247	1.28651	1.28886	1.50501	1.4645	1.68926	0.58345	0.61441	0.64083	1.70648	1.61625	1.65856	0.52147	0.06536	0.62365	0.72885
C9JJ19_HUMAN	1.02742e+08	28S ribosomal protein S34, mitochondrial OS=Homo sapiens GN=MRPS34 PE=2 SV=2	RT34_HUMAN;C9JJ19_HUMAN;H3BP88_HUMAN	4	0.77695	0.94079	0.93679	1.00566	1.05733	0.93539	0.6164	0.68754	1.1606	0.96758	0.86495	0.85185	0.76366	0.82564	1.27377	1.65525	1.22335	1.32227	1.53779	1.19707	1.42206	1.29637	1.42638	1.24473	1.28024	1.70557	1.42201	1.82416	1.70692	0.94509	1.07081	0.57367	0.90999	0.81986	0.98217	0.67845	1.03573	1.10366	1.16622	2.53766	1.11851	1.197
C9JJV6_HUMAN	2.67013e+07	Myeloid-associated differentiation marker (Fragment) OS=Homo sapiens GN=MYADM PE=2 SV=1	MYADM_HUMAN;C9JC07_HUMAN;C9JZL8_HUMAN;C9J5M0_HUMAN;C9JJV6_HUMAN	2	0.41933	0.80551	10.3509	9.43633	4.62997	6.1034	4.45836	0.76481	4.30569	8.73246	1.46843	0.34452	6.12715	1.00866	4.15334	8.61683	0.3866	7.5643	0.05074	4.1904	0.63006	0.27416	2.83105	4.95542	8.7802	2.95417	0.89163	0.85609	1.85136	5.33788	5.86868	9.25271	0.04428	3.02311	0.60398	7.61913	7.23076	1.103	2.64659	0.91366	0.00826	0.014
C9JLU1_HUMAN	8.7015e+06	DNA-directed RNA polymerases I, II, and III subunit RPABC3 (Fragment) OS=Homo sapiens GN=POLR2H PE=2 SV=1	RPAB3_HUMAN;C9JBJ6_HUMAN;C9JLU1_HUMAN;C9JCU7_HUMAN;C9JUA8_HUMAN;C9J413_HUMAN	4	0.46148	1.05182	1.55161	1.7567	1.61135	1.28639	1.54044	1.20394	0.74735	0.68895	1.89761	0.88921	1.55776	1.65493	1.69403	0.64246	1.22849	0.51569	1.219	0.57387	0.42871	0.70835	0.96521	1.9642	0.56758	1.04005	1.4859	0.8995	0.33396	1.80081	1.14647	2.35448	1.41034	0.86116	1.16787	2.39425	1.56677	1.47205	2.93806	0.51471	0.40326	0.60168
C9JLZ0_HUMAN	7.7044e+07	Splicing factor, arginine/serine-rich 15 OS=Homo sapiens GN=SCAF4 PE=4 SV=2	SCAF8_HUMAN;SFR15_HUMAN;B7Z888_HUMAN;C9JLZ0_HUMAN	5	1.08552	1.2416	0.81973	0.57964	0.44041	0.51165	0.54683	0.57028	0.74746	0.51463	1.05285	0.6506	0.56026	0.56891	1.91814	2.22404	1.96058	1.74066	1.91814	2.50555	2.6407	2.42219	1.77051	1.51958	2.11909	1.91586	2.50102	0.69208	0.52287	0.57836	0.6695	0.55307	1.2191	1.49087	1.35442	0.8621	1.11668	0.55421	1.45968	0.16647	1.57948	1.89341
C9JME2_HUMAN	8.97298e+07	FERM, RhoGEF and pleckstrin domain-containing protein 1 OS=Homo sapiens GN=FARP1 PE=2 SV=2	FARP1_HUMAN;C9JME2_HUMAN;M0R262_HUMAN;M0QYB0_HUMAN;M0QXT1_HUMAN	3	1.41356	1.61595	1.03798	1.48011	1.13744	0.65377	1.1505	2.57343	1.556	1.96605	1.8644	1.01138	0.6674	0.47706	0.68267	0.93997	1.18306	1.20363	1.5714	2.38523	1.80271	0.8996	1.31159	0.82427	2.59396	1.47777	0.88845	0.92927	0.99754	0.49196	1.19083	2.32807	0.79743	1.02164	0.54536	0.82451	0.84811	0.71121	0.8431	1.39733	1.74609	1.17945
C9JP16_HUMAN	1.63662e+07	Cartilage-associated protein OS=Homo sapiens GN=CRTAP PE=2 SV=1	CRTAP_HUMAN;C9JP16_HUMAN	4	1.57507	3.31802	3.89722	8.59818	3.0599	4.04779	2.97515	7.59281	2.55275	2.29543	2.73318	2.64206	3.86886	4.08768	1.33912	0.51043	0.27154	0.50092	0.96126	0.46017	0.19889	0.71735	0.3918	0.95767	0.61661	0.48868	0.70682	0.78073	1.40062	3.53519	4.1114	1.90031	0.51584	0.28596	0.44674	0.59916	0.57222	0.6016	1.18881	1.38273	0.16925	0.21087
C9JPA8_HUMAN	3.64667e+07	Golgi to ER traffic protein 4 homolog (Fragment) OS=Homo sapiens GN=GET4 PE=2 SV=1	GET4_HUMAN;C9JHN8_HUMAN;C9JPA8_HUMAN	2	0.32973	0.59424	0.96013	0.76487	1.72753	0.88591	1.37821	1.4553	1.40886	1.34724	0.90977	0.49807	1.02257	1.03384	1.3351	2.16031	2.68846	3.35963	2.01664	2.30794	0.14822	3.12707	2.48038	1.45811	3.1983	2.85227	2.22738	2.3839	1.96683	1.58027	0.74179	1.69422	2.79493	1.1185	1.83452	2.17425	1.30883	2.48939	2.05955	0.8963	1.71155	1.2188
C9JQ16_HUMAN	1.09245e+07	Sorting nexin-10 (Fragment) OS=Homo sapiens GN=SNX10 PE=2 SV=1	SNX10_HUMAN;G5E9H5_HUMAN;B4DJM0_HUMAN;C9JQ16_HUMAN	2	2.33824	2.42984	2.91035	2.00153	0.28975	9.79191	0.3865	0.45039	1.22883	0.44284	0.9189	1.78701	3.62602	13.6816	3.71193	3.10272	2.27648	1.0959	2.11806	3.97173	2.71857	3.46191	10.6401	1.05702	1.4588	0.59964	1.61983	0.82628	0.33616	0.74244	0.44438	132.143	0.92091	1.01781	1.64164	5.37014	4.10302	5.73399	1.897	3.21151	1.61137	1.5303
C9JQD4_HUMAN	3.06924e+07	Peptidyl-prolyl cis-trans isomerase (Fragment) OS=Homo sapiens GN=PPIH PE=2 SV=1	PPIH_HUMAN;A6NM32_HUMAN;C9JQD4_HUMAN;A6NNE7_HUMAN;H0YEL5_HUMAN	3	0.86946	0.7024	1.61629	1.00446	2.39007	1.49994	1.40844	1.14077	2.19101	2.10343	2.21542	1.71886	2.64234	1.69864	1.10661	1.24061	1.29404	0.39958	0.35088	0.46486	0.22317	0.55537	1.6506	0.87103	0.22961	0.48993	0.61314	0.574	0.70921	1.59095	1.51559	1.60266	1.18727	1.27381	1.05679	1.29699	1.18431	2.06914	1.85433	1.27219	1.13934	0.73613
C9JQV0_HUMAN	2.3117e+07	Uncharacterized protein C7orf50 (Fragment) OS=Homo sapiens GN=C7orf50 PE=2 SV=1	CG050_HUMAN;C9JQV0_HUMAN;H7C2R9_HUMAN;H7C0T1_HUMAN	2	0.42261	0.29043	1.24695	0.60147	2.28928	0.92412	1.61375	0.23401	0.1458	0.20872	0.65622	1.77441	0.53016	1.76129	2.45721	0.6941	2.28071	1.79922	2.10917	1.8991	2.94548	3.18925	3.59963	12.5943	2.68497	2.0461	1.76739	1.0825	0.72843	1.53007	2.10772	0.95505	9.69159	8.84744	9.19673	2.63921	3.1035	2.84225	3.63185	0.34234	1.31917	2.18398
C9JRZ6_HUMAN	2.76586e+08	Coiled-coil-helix-coiled-coil-helix domain-containing protein 3, mitochondrial OS=Homo sapiens GN=CHCHD3 PE=2 SV=1	CHCH3_HUMAN;C9JRZ6_HUMAN;F8WAR4_HUMAN;G3V1K1_HUMAN;F8WD73_HUMAN	11	0.7323	0.87308	1.15373	1.11479	1.27211	1.41643	1.6539	1.14934	1.20832	1.29634	0.95041	0.88683	1.1452	1.09725	1.31759	0.70806	1.02155	0.6703	0.87235	0.76001	1.08424	0.9309	1.13011	1.26178	0.60296	0.84749	0.7091	1.07086	1.17443	1.45315	1.31689	3.13734	1.0277	0.95271	0.79434	1.005	0.85812	1.00904	1.05906	1.1221	0.66182	0.80364
C9JS55_HUMAN	8.68062e+06	PDZ and LIM domain protein 2 (Fragment) OS=Homo sapiens GN=PDLIM2 PE=2 SV=1	PDLI2_HUMAN;H7C1D1_HUMAN;E5RGS7_HUMAN;J3KNH4_HUMAN;C9JS55_HUMAN;H0YBP7_HUMAN;C9JSR2_HUMAN	2	6.47585	0.63164	1.30507	4.72512	2.51874	0.85603	1.86249	0.16727	0.53728	0.59093	1.33234	4.38942	1.308	1.00202	3.75172	3.1964	1.89389	0.70782	1.4039	1.50867	0.81175	3.47551	2.15227	1.03883	1.42359	0.59204	0.81879	0.46978	0.98077	1.70988	1.15565	7.75509	2.61265	1.84557	1.05586	0.99143	0.38094	1.97002	0.58857	131.18	62.5248	21.0026
C9JT95_HUMAN	2.97695e+06	SOSS complex subunit B1 (Fragment) OS=Homo sapiens GN=NABP2 PE=2 SV=1	SOSB1_HUMAN;C9JMP5_HUMAN;C9JT95_HUMAN	2	1.4979	0.54656	3.93731	0.38258	2.29813	3.00831	1.09316	2.62013	4.90455	2.42831	2.93327	2.17511	2.77651	1.05147	2.80544	1.9875	2.41853	0.7502	1.28073	0.99367	0.43902	0.30041	0.5288	0.85407	1.11777	0.56967	0.79179	0.50088	0.78707	2.39079	3.42591	3.08987	1.58033	2.86604	0.93158	0.22948	0.59787	0.32882	0.7359	1.11866	0.84837	0.68849
C9JU34_HUMAN	1.12967e+07	Ras-responsive element-binding protein 1 (Fragment) OS=Homo sapiens GN=RREB1 PE=2 SV=1	RREB1_HUMAN;C9JU34_HUMAN	2	4.22064	5.49134	0.41221	5.5104	0.95641	0.576	1.01501	2.32766	0.97542	5.84293	1.24253	2.6465	0.9255	0.92248	1.06092	2.12526	1.86381	0.83202	0.21788	0.79577	2.99285	2.15675	2.14624	2.39509	1.06967	0.74045	0.75862	1.58619	1.68788	1.55474	1.80506	1.37636	0.60863	0.84935	1.67751	0.94653	1.17814	3.12495	1.3895	3.79934	4.51727	3.39469
C9JU35_HUMAN	9.68557e+06	Translocase of inner mitochondrial membrane domain-containing protein 1 OS=Homo sapiens GN=TIMMDC1 PE=2 SV=1	TIDC1_HUMAN;C9JU35_HUMAN;G3XA94_HUMAN;F8WAU6_HUMAN;F8WC42_HUMAN;C9JR82_HUMAN;F8WB00_HUMAN;H7C5U1_HUMAN	2	1.10385	2.13703	1.85917	1.46669	1.11274	0.82231	2.06396	0.86985	1.31061	0.65578	0.56908	0.99816	0.84965	0.85391	0.74088	0.59396	2.49232	0.4898	0.5173	0.42561	3.11884	1.24818	0.87419	3.89469	1.98467	1.0467	1.36252	1.1565	0.6704	1.84963	0.98726	1.63616	1.31152	1.721	2.87488	1.64076	0.77787	0.86241	1.41647	1.23089	0.8466	1.42264
C9JV30_HUMAN	1.93924e+08	Inosine-5'-monophosphate dehydrogenase OS=Homo sapiens GN=IMPDH1 PE=2 SV=1	IMDH1_HUMAN;A4D0Z6_HUMAN;J3KNX8_HUMAN;E7EQS0_HUMAN;C9J381_HUMAN;C9JV30_HUMAN;C9J029_HUMAN;H7C511_HUMAN;H7C5T1_HUMAN;C9K0R9_HUMAN	10	0.57359	0.35803	0.89662	0.93754	0.91872	0.886	1.02096	0.53824	0.39584	0.52349	0.53486	0.53962	0.55936	0.60556	0.7753	1.07091	0.63454	1.16332	1.33831	1.34113	0.80659	1.09686	1.17499	0.89193	1.25635	1.25628	1.28006	2.67609	3.09617	1.0207	1.07748	1.18564	0.85727	1.09968	0.9624	1.57018	1.22987	1.41401	0.94881	2.91612	2.37196	2.21677
C9JV50_HUMAN	8.66702e+07	Phosphatidylinositide phosphatase SAC1 (Fragment) OS=Homo sapiens GN=SACM1L PE=2 SV=1	SAC1_HUMAN;B4DK71_HUMAN;E9PGZ4_HUMAN;C9JV50_HUMAN	4	1.14216	0.92098	1.78616	1.86096	1.70521	1.47323	2.10887	2.17002	1.86626	1.89263	0.85268	0.70809	1.54802	1.14038	0.52381	0.54714	0.5999	0.91369	0.98052	0.99542	1.27625	1.10228	0.82314	0.57017	0.33112	0.48163	1.00557	2.00373	1.38245	1.69247	1.66786	0.89149	0.84465	0.69261	0.53056	2.16723	1.84373	2.28189	1.15608	0.54482	0.60836	0.598
C9JVA8_HUMAN	1.49122e+07	Serpin B8 (Fragment) OS=Homo sapiens GN=SERPINB8 PE=2 SV=1	SPB8_HUMAN;H7BXK7_HUMAN;C9JVA8_HUMAN;C9JTJ8_HUMAN	3	0.35525	0.63542	0.49039	0.40713	0.4513	0.9874	0.70702	0.3728	0.29236	0.31414	1.45857	0.60928	0.78643	0.72664	3.02178	2.65112	3.43718	0.89296	1.56826	0.7083	1.94918	0.35909	1.68092	0.8678	1.88229	1.31149	0.91609	0.34208	0.37637	0.67485	0.63231	0.76305	2.27518	2.60761	1.80254	0.54034	0.40381	0.24169	3.93186	2.99664	0.27959	0.79183
C9JW18_HUMAN	3.96888e+07	WD repeat and HMG-box DNA-binding protein 1 OS=Homo sapiens GN=WDHD1 PE=4 SV=2	WDHD1_HUMAN;C9JW18_HUMAN;F8W7P7_HUMAN	4	0.38543	0.42004	0.60655	1.03381	2.8828	2.62627	1.39531	0.46725	0.62788	0.53015	0.53417	0.70736	1.11298	0.88947	1.9335	1.14524	2.78827	1.00223	0.73199	0.95395	0.43037	1.13027	1.05369	2.11743	0.87669	0.70105	0.30706	1.78482	0.43403	1.22073	0.46116	3.09213	1.17828	3.55905	2.38497	0.94633	1.05545	0.85718	3.02454	1.17113	1.13434	0.51564
C9JWD4_HUMAN	2.12984e+07	Aminoacylase-1 OS=Homo sapiens GN=ACY1 PE=2 SV=1	ACY1_HUMAN;B4DNW0_HUMAN;F8WC59_HUMAN;C9JYZ0_HUMAN;C9JWD4_HUMAN;C9J9D8_HUMAN;C9JMV9_HUMAN;C9J6I6_HUMAN	6	2.75754	2.74228	1.4595	0.41125	0.56506	0.80101	0.57363	0.62751	0.31824	0.33579	5.32866	2.50112	1.77915	1.81541	1.69526	1.61044	1.77926	0.65878	0.74534	0.85763	0.68182	0.60697	2.35157	1.89705	1.40822	1.50822	2.14996	0.8835	0.63778	0.85209	0.48231	0.64907	0.87672	1.15938	1.10225	0.44772	0.62975	0.41861	1.18711	0.98999	0.78685	0.83931
C9JX83_HUMAN	4.77293e+07	U3 small nucleolar ribonucleoprotein protein MPP10 OS=Homo sapiens GN=MPHOSPH10 PE=2 SV=1	MPP10_HUMAN;C9JX83_HUMAN	3	1.41824	0.53591	1.18028	5.85385	0.6102	4.50896	0.48307	0.29441	0.83371	0.69542	0.69931	0.73053	2.49974	0.99123	2.12282	3.25666	2.17169	2.86539	2.68334	2.30655	4.34868	2.3666	2.87178	3.13898	2.56688	2.01274	2.08859	2.03753	1.32132	0.90674	1.13541	0.55007	1.37372	1.51285	1.50505	0.98196	0.9488	1.10629	2.19485	0.56334	1.77098	1.26142
C9JXB8_HUMAN	7.41581e+08	60S ribosomal protein L24 OS=Homo sapiens GN=RPL24 PE=2 SV=1	RL24_HUMAN;C9JNW5_HUMAN;C9JXB8_HUMAN	6	1.18043	1.10532	0.90816	1.18261	0.83546	0.94769	0.85543	1.51466	1.49836	2.08158	1.33237	1.27602	1.17882	1.3893	0.60585	0.98263	0.80168	0.70907	1.11962	0.97233	0.65977	0.57368	0.77581	0.56494	1.18397	1.0568	1.17055	0.74031	0.6167	1.35391	1.19336	0.74841	0.78658	0.89029	0.90351	1.37759	1.42121	1.27535	0.50058	1.91358	1.93287	1.62903
C9JY42_HUMAN	1.38275e+08	Diacylglycerol kinase delta (Fragment) OS=Homo sapiens GN=DGKD PE=2 SV=1	DGKD_HUMAN;DGKH_HUMAN;C9JY42_HUMAN	2	1.63704	1.60116	1.91093	1.02792	2.0734	1.85336	1.49944	4.53938	6.01928	3.6212	1.33386	2.61964	1.91098	2.18813	4.09079	4.54161	2.0361	5.22082	1.25699	0.91877	0.92545	1.0892	4.64953	2.34267	3.68288	0.11452	5.09521	148.74	6.06661	2.25039	2.42104	3.23034	4.69438	4.15086	3.61472	3.08147	2.94296	3.0163	0.7842	133.967	146.878	140.326
C9JYQ9_HUMAN	2.75888e+08	60S ribosomal protein L22-like 1 OS=Homo sapiens GN=RPL22L1 PE=2 SV=1	RL22L_HUMAN;H0Y8C2_HUMAN;C9JYQ9_HUMAN	4	0.85656	0.27695	0.30309	0.74888	0.22081	0.16363	0.22913	1.35533	0.29546	0.14363	0.64963	0.74772	0.30345	0.23353	2.19378	2.00071	1.27425	1.53379	2.20826	2.21728	0.54983	0.7135	3.17619	2.22064	4.28906	4.62685	4.4904	3.24825	3.2784	0.29039	0.17805	0.21621	1.43027	2.5107	2.04776	1.42529	1.54446	1.59036	3.89898	3.90989	4.72119	5.36053
C9JZR2_HUMAN	5.27467e+07	Catenin delta-1 OS=Homo sapiens GN=CTNND1 PE=4 SV=2	CTND1_HUMAN;C9JZR2_HUMAN	5	2.88906	1.98073	1.14392	1.58391	1.39901	1.65568	1.18753	2.60673	2.28997	1.78591	2.94983	2.52742	2.17964	1.22536	0.62937	1.4612	0.70665	1.09988	0.87979	0.83591	0.64153	0.4136	0.31684	0.32603	0.4271	0.4539	1.05109	0.76662	1.0863	0.93331	1.42791	0.67254	0.83895	0.21631	0.66848	3.05014	1.09363	1.08347	0.93013	1.90673	1.26297	0.64629
C9K0W8_HUMAN	2.51063e+07	Syntaxin-16 OS=Homo sapiens GN=STX16 PE=3 SV=1	STX16_HUMAN;C9K0W8_HUMAN;Q96NX8_HUMAN;H3BU86_HUMAN;G8JLE0_HUMAN;B7ZBM8_HUMAN;B7ZBM7_HUMAN;F8W9Z6_HUMAN;B4DJX9_HUMAN	5	0.87666	1.26215	1.11375	1.77424	3.33975	2.79597	1.78198	1.93811	1.08524	1.44888	0.86405	1.28518	1.44528	1.8961	1.58861	1.20066	1.46583	0.37711	0.64964	1.96488	0.52887	0.74486	0.57575	0.96398	0.91444	0.71088	0.39573	0.64467	1.18658	1.40936	2.72639	1.80417	0.59691	0.62317	0.99381	0.67637	0.72129	0.8746	0.85952	1.42587	0.2014	0.67733
CA122_HUMAN	1.93148e+07	Uncharacterized protein C1orf122 OS=Homo sapiens GN=C1orf122 PE=2 SV=2	CA122_HUMAN;E9PQ13_HUMAN	3	1.35257	0.53828	1.6668	2.02272	1.85018	1.37463	1.70303	0.13742	0.10833	0.14349	2.20247	2.94892	1.40164	1.59282	1.71097	2.64863	2.24472	1.08336	0.62328	0.50508	1.22783	2.22976	1.65871	2.37847	0.92598	2.23223	0.77001	0.59759	0.60736	1.81924	1.23809	0.13766	1.38687	1.38439	1.23869	0.41204	0.20205	0.26318	1.8655	1.43546	3.779	0.56628
CA123_HUMAN	3.4571e+07	UPF0587 protein C1orf123 OS=Homo sapiens GN=C1orf123 PE=1 SV=1	CA123_HUMAN;B1ARP7_HUMAN	6	0.96802	0.79578	0.83527	1.03066	1.25088	1.06295	1.51485	1.11889	0.86191	0.63868	1.07961	1.09202	1.79288	0.62218	1.61046	1.63081	0.66115	0.96158	0.70221	0.97753	0.66652	1.39928	0.83102	3.31721	1.11209	0.71968	1.06421	0.39594	1.35728	0.73275	0.88945	2.09068	2.60039	1.21659	0.90974	1.11485	1.20294	0.89766	1.30126	0.77669	0.39021	0.58019
CACP_HUMAN	1.04861e+08	Carnitine O-acetyltransferase OS=Homo sapiens GN=CRAT PE=1 SV=5	CACP_HUMAN;A6PVN3_HUMAN;H0Y4Z7_HUMAN	11	0.38963	0.35074	0.4	0.2064	0.46466	0.35085	0.62065	0.66442	0.38681	0.72167	0.38775	0.49218	0.40373	0.37434	1.9186	2.394	1.85115	1.08929	1.14302	0.94071	2.11027	1.92946	2.52745	1.85561	1.66956	1.55157	1.98363	2.74825	3.2706	0.43786	0.55209	0.8914	1.76707	1.80129	1.64208	2.5406	1.95532	1.95055	1.56761	1.22334	1.1905	1.43992
CAD15_HUMAN	1.3801e+08	Cadherin-15 OS=Homo sapiens GN=CDH15 PE=1 SV=1	CAD15_HUMAN	2	1.48707	1.88677	3.3548	2.37631	0.7916	1.54303	1.04731	0.45844	0.46038	0.37597	2.41224	0.99785	2.77483	1.32815	0.43971	0.81442	1.72728	1.61629	1.3597	1.43751	0.80297	2.97412	1.04696	3.36137	1.20494	1.25822	1.40981	0.51724	1.25138	0.97932	1.89859	1.26188	3.12358	1.49287	3.16978	4.40346	4.90079	4.60751	3.37093	0.35671	0.44808	0.50367
CAD22_HUMAN	4.34116e+07	Cadherin-22 OS=Homo sapiens GN=CDH22 PE=2 SV=2	CAD22_HUMAN	2	0.25231	0.35477	2.49628	4.61474	4.17953	3.56168	4.80018	8.66688	6.60374	1.04749	1.06374	0.43406	1.91033	2.14724	2.23815	2.7172	1.63702	5.74405	2.25635	1.93901	2.90358	2.15787	2.51578	1.78901	3.5758	1.70811	1.97217	9.89141	9.68114	3.25015	2.75454	0.11926	4.7974	3.86619	4.25133	2.54522	1.27203	1.7692	2.52384	6.16309	1.28051	2.44071
CADH2_HUMAN	4.79795e+07	Cadherin-2 OS=Homo sapiens GN=CDH2 PE=1 SV=4	CADH2_HUMAN;A8MWK3_HUMAN;C9J8J8_HUMAN	4	0.14773	0.725	3.13241	1.21782	3.39307	2.26428	1.54287	0.98019	1.4425	2.3747	1.91001	1.71837	0.81169	4.19913	1.88602	3.32344	1.84408	1.21373	1.66819	1.61061	1.14973	0.92022	0.61983	0.34213	2.28765	0.88825	1.18077	1.5008	0.68282	2.46966	1.84603	5.98617	0.28558	0.63701	0.41859	0.44789	0.51082	0.95227	0.53388	6.13742	0.71952	3.02657
CAF1B_HUMAN	8.11105e+06	Chromatin assembly factor 1 subunit B OS=Homo sapiens GN=CHAF1B PE=1 SV=1	CAF1B_HUMAN	2	0.7692	1.07546	2.11351	0.56213	1.35606	2.12129	2.51851	0.83963	1.16075	0.25207	1.79554	1.32965	1.15914	1.19496	4.44805	3.37623	2.07165	2.60818	2.28817	1.41087	0.96919	0.96314	2.28629	2.5077	0.61419	3.31687	6.02616	2.91001	5.1151	1.73416	0.73177	1.0626	1.82054	3.27981	1.95156	0.54313	1.65971	0.68856	0.34513	0.54573	1.3875	1.35191
CAH13_HUMAN	1.06217e+07	Carbonic anhydrase 13 OS=Homo sapiens GN=CA13 PE=1 SV=1	CAH13_HUMAN	3	0.85181	0.42735	0.76823	0.68072	0.53756	2.12322	0.88264	0.61396	0.70527	0.36937	0.59899	0.76188	0.69943	0.77612	1.10493	1.62351	1.63944	1.15578	1.11224	2.83852	2.42895	1.20651	1.43257	1.86823	2.78374	1.49224	1.44356	1.6085	0.86456	1.87368	0.89727	1.3316	1.57926	2.41504	2.85169	0.70192	1.23341	1.2424	2.72422	3.16768	1.58087	1.09589
CAH2_HUMAN	1.03738e+08	Carbonic anhydrase 2 OS=Homo sapiens GN=CA2 PE=1 SV=2	CAH2_HUMAN;E5RID5_HUMAN;E5RK37_HUMAN	8	0.09367	0.18939	0.07124	0.45681	0.20288	0.08779	0.11201	0.22806	0.13986	0.2464	0.07676	0.09626	0.11477	0.07494	5.38982	7.24605	6.23415	5.76496	6.56361	7.16387	5.98118	6.60176	3.59205	3.2898	4.90836	6.8883	8.39109	2.50236	1.83808	0.03985	0.09638	0.22537	3.66083	3.61092	3.58917	1.88975	1.37973	1.7444	1.38747	5.0396	4.39536	3.79999
CALR_HUMAN	7.16284e+09	Calreticulin OS=Homo sapiens GN=CALR PE=1 SV=1	CALR_HUMAN;K7EJB9_HUMAN;K7EL50_HUMAN;K7EM77_HUMAN	44	0.8989	0.84331	1.24091	1.23185	1.08088	1.05762	1.07709	1.07164	1.05606	1.02735	0.97318	1.14998	1.05172	1.24917	0.75272	0.73169	0.79234	1.07681	0.94576	0.92553	1.0271	1.12829	1.03063	1.14474	0.92259	0.94957	0.90015	1.19674	1.17544	1.12374	1.01518	0.97356	1.06659	1.12391	0.95572	1.99158	1.83026	1.98041	0.8398	0.66984	0.77088	0.76433
CALU_HUMAN	1.10599e+09	Calumenin OS=Homo sapiens GN=CALU PE=1 SV=2	CALU_HUMAN;H0Y875_HUMAN	25	1.03754	1.30582	1.61118	1.55435	1.0502	0.82236	0.95572	1.32533	1.28373	1.47968	1.17951	1.16172	1.53702	1.40368	0.75628	0.5504	0.92243	0.7013	0.78086	0.79513	1.25106	1.08112	1.35662	1.46721	0.61834	0.6211	0.80222	0.89161	0.89983	0.98252	0.93628	1.16242	0.98159	0.90262	1.29591	1.88275	1.68376	2.27226	1.30421	0.43159	0.59699	0.69964
CAMP1_HUMAN	2.06034e+07	Calmodulin-regulated spectrin-associated protein 1 OS=Homo sapiens GN=CAMSAP1 PE=1 SV=2	CAMP1_HUMAN	2	0.26279	1.34544	0.61379	0.18202	0.384	0.51819	1.03797	1.06968	0.54355	1.2156	1.2261	0.59008	0.39882	1.2221	7.28271	8.62463	5.63389	2.00748	5.83103	8.42216	1.78001	2.51657	2.27945	0.88371	3.17424	1.69807	5.25034	1.71038	2.11187	0.96869	1.09044	0.2717	2.65824	2.38407	6.14056	1.47602	1.62029	1.18814	0.33471	2.90147	2.20864	2.31846
CAMP2_HUMAN	2.89917e+07	Calmodulin-regulated spectrin-associated protein 2 OS=Homo sapiens GN=CAMSAP2 PE=1 SV=3	CAMP2_HUMAN	5	1.19329	1.19815	0.42088	0.84078	0.58584	1.11558	0.57739	0.62837	0.43453	0.52626	0.61791	2.07991	0.7049	0.65643	0.92726	2.24177	0.81448	0.99831	1.04922	1.19233	0.92627	3.89831	0.7318	0.65504	1.61439	3.681	5.02763	0.66976	0.68126	1.00129	0.54078	0.56255	1.96902	0.92315	0.54587	2.11377	2.55043	1.70141	0.5883	0.60368	0.5991	0.7561
CAN1_HUMAN	6.77876e+08	Calpain-1 catalytic subunit OS=Homo sapiens GN=CAPN1 PE=1 SV=1	CAN1_HUMAN;E9PRM1_HUMAN;E9PL37_HUMAN;E9PJA6_HUMAN;E9PLC9_HUMAN;E9PLQ6_HUMAN;E9PIA9_HUMAN;E9PLX0_HUMAN;E9PQB3_HUMAN;E9PSA6_HUMAN;E9PJJ3_HUMAN;E9PMC6_HUMAN	14	0.74261	1.07863	0.91665	0.47522	0.54065	0.61942	0.54796	0.2376	0.26984	0.24204	0.84587	0.91961	0.81637	0.82819	1.87527	1.82034	1.82665	1.26645	1.80371	1.76373	1.96271	1.34259	1.7575	1.86705	1.8364	1.78855	1.91184	0.59978	0.96301	0.51291	0.58638	0.80129	1.64933	2.00149	2.00119	0.9941	0.63098	0.78176	1.91128	0.69388	0.77206	1.11445
CAN2_HUMAN	8.78257e+08	Calpain-2 catalytic subunit OS=Homo sapiens GN=CAPN2 PE=1 SV=6	CAN2_HUMAN;C9JWY7_HUMAN	46	0.8669	0.7437	0.86543	0.81079	1.0476	0.83881	0.97828	0.69245	0.7131	0.78308	0.83053	0.68808	0.9727	0.94025	1.06813	0.99447	1.17438	1.24913	0.93069	0.98854	0.96388	1.10222	0.98088	1.03082	0.82131	0.87246	0.72445	0.88132	0.9145	1.1547	0.91183	1.03012	1.26912	1.09573	1.00625	1.3163	1.17799	1.34804	1.12378	1.30827	1.11129	1.1937
CAND1_HUMAN	1.73338e+09	Cullin-associated NEDD8-dissociated protein 1 OS=Homo sapiens GN=CAND1 PE=1 SV=2	CAND1_HUMAN;H0YH27_HUMAN;CAND2_HUMAN;F5H6I6_HUMAN;F8WBB8_HUMAN	53	1.03316	0.97807	0.50354	0.47049	0.55777	0.56348	0.61752	0.69007	0.72921	0.78958	0.80726	0.69039	0.5774	0.5967	1.45247	1.40813	1.4359	1.5305	1.58431	1.59308	1.28214	1.44686	1.00035	0.78724	1.29262	1.33413	1.24186	0.92157	0.8446	0.54569	0.55802	0.52866	1.19035	1.21995	1.13067	0.98106	1.08295	1.00825	1.02421	2.19126	2.05274	1.49821
CAP1_HUMAN	5.16088e+08	Adenylyl cyclase-associated protein 1 OS=Homo sapiens GN=CAP1 PE=1 SV=5	CAP1_HUMAN;Q5T0R4_HUMAN;Q5T0R3_HUMAN;Q5T0R2_HUMAN;Q5T0R7_HUMAN;Q5T0R6_HUMAN;Q5T0R1_HUMAN;Q5T0R5_HUMAN	9	1.55383	2.03196	0.6369	0.40645	0.68371	0.72377	0.7204	0.60155	0.64106	0.70729	1.52488	1.20578	0.92538	0.93671	1.33922	1.21009	1.31611	0.94563	1.71443	1.37398	1.04811	0.72722	1.28476	0.95559	1.14377	1.20891	1.00187	0.8362	0.96754	0.65686	0.66654	0.41154	0.99576	1.40988	1.12478	0.85598	0.62766	0.53223	1.34939	1.67176	1.32104	1.42766
CAPR1_HUMAN	6.88211e+08	Caprin-1 OS=Homo sapiens GN=CAPRIN1 PE=1 SV=2	CAPR1_HUMAN;G3V153_HUMAN;E9PP31_HUMAN;E9PLA9_HUMAN	24	1.55112	1.82361	0.9852	1.11822	0.71016	0.65448	0.71038	0.35276	0.28819	0.39252	1.53046	1.54553	0.96166	1.0747	1.22625	1.10407	1.32697	1.24178	1.19952	1.04196	0.91028	0.91464	1.25467	1.29189	1.28416	1.4377	1.32449	0.97538	1.17094	0.69834	0.66178	0.79725	1.44096	1.34154	1.22781	0.88579	0.89729	0.7671	0.99798	0.70713	1.1076	1.05991
CARM1_HUMAN	1.29176e+08	Histone-arginine methyltransferase CARM1 OS=Homo sapiens GN=CARM1 PE=1 SV=3	CARM1_HUMAN;K7EPK1_HUMAN;K7EK20_HUMAN;K7EQB9_HUMAN;K7EQA8_HUMAN	8	0.89581	1.22832	1.12604	0.90453	1.60183	1.22143	1.07173	1.88029	2.96843	2.24595	1.23532	0.86773	1.05687	1.42106	1.31918	1.27985	1.33411	0.84745	0.85382	0.87645	1.1192	1.03188	1.81353	1.2185	1.18262	0.66598	0.92529	0.41371	0.35557	1.07762	1.34541	0.92688	1.02273	1.28431	1.62439	1.0634	0.6912	0.88146	1.88162	1.21303	1.38799	0.97236
CASP3_HUMAN	9.26091e+06	Caspase-3 OS=Homo sapiens GN=CASP3 PE=1 SV=2	CASP3_HUMAN;A8MVM1_HUMAN;C9JXR7_HUMAN	2	2.74999	5.16021	3.01716	1.70021	2.75377	1.83149	1.8742	0.22889	0.20017	0.39818	3.1879	5.03754	4.88969	3.46787	1.41131	2.52611	2.74602	0.6221	0.44238	1.88109	2.15521	0.97551	2.12095	1.7837	0.73597	1.17015	0.38621	0.72428	1.14454	2.12927	2.9334	2.53747	1.15376	1.09208	0.23447	0.19546	0.17876	0.14346	2.4138	1.23452	1.16956	1.45624
CATA_HUMAN	1.7601e+08	Catalase OS=Homo sapiens GN=CAT PE=1 SV=3	CATA_HUMAN	16	1.47393	1.52792	1.97554	2.33305	1.68572	1.95755	2.2592	1.01677	1.35605	1.40119	1.83997	2.56917	1.91566	2.63509	0.84744	0.56437	0.46192	0.34683	0.38991	0.43098	0.4704	0.55059	1.11705	0.97775	0.7004	0.52287	0.64356	0.94498	1.11343	2.25962	1.7155	1.67179	0.66574	1.19984	0.95129	0.8793	0.71747	0.79809	0.63793	0.7468	0.50802	0.60217
CATB_HUMAN	4.14742e+08	Cathepsin B OS=Homo sapiens GN=CTSB PE=1 SV=3	CATB_HUMAN;E9PCB3_HUMAN;E9PNL5_HUMAN;E9PR54_HUMAN;E9PJ67_HUMAN;E9PHZ5_HUMAN;E9PKQ7_HUMAN;E9PSG5_HUMAN;E9PLY3_HUMAN;E9PKD0_HUMAN;E9PQM1_HUMAN;E9PL32_HUMAN;E9PS78_HUMAN	8	3.7279	2.05189	1.15339	0.90983	0.76517	0.7907	0.94561	0.51126	0.28193	0.27212	1.79808	1.84143	2.33001	1.00132	0.62073	1.20208	0.76241	0.81932	0.80527	0.58792	1.75978	1.5837	1.6767	1.67633	1.0113	0.73218	1.02777	0.79001	1.04929	0.85283	0.70203	1.1272	0.91557	0.99547	0.90353	1.10543	0.92235	1.037	1.53988	0.46539	1.27083	1.08402
CATC_HUMAN	1.51314e+07	Dipeptidyl peptidase 1 OS=Homo sapiens GN=CTSC PE=1 SV=2	CATC_HUMAN	4	1.68393	0.77222	3.58141	5.61063	4.32013	2.99301	3.83585	2.10898	3.69378	2.93799	2.26271	1.46496	3.76958	2.74475	0.30671	0.72323	1.0673	0.15442	0.37107	0.16712	0.22623	0.41463	0.75634	2.025	0.88478	0.25894	0.1609	0.89298	0.38668	6.22272	5.27938	3.94544	0.73643	0.88664	1.21224	1.35349	0.82484	1.68997	0.32699	1.22013	0.26806	0.76919
CATD_HUMAN	4.23865e+08	Cathepsin D OS=Homo sapiens GN=CTSD PE=1 SV=1	CATD_HUMAN;H7C469_HUMAN;F8WD96_HUMAN;F8W787_HUMAN;C9JH19_HUMAN;H7C1V0_HUMAN	10	1.39712	1.27541	0.88055	1.3652	0.80688	0.70173	0.76316	0.57138	0.4576	0.41027	0.898	0.67216	0.83386	0.91661	1.21637	1.67188	1.42099	1.43519	1.55534	1.67855	1.87085	2.27973	1.10909	1.07301	1.62251	1.43892	1.85954	1.71952	1.85385	0.78053	0.79069	0.54266	0.65	0.77355	0.98619	1.16575	1.00396	0.93966	0.94522	0.84389	0.74814	0.84074
CATL1_HUMAN	3.22136e+07	Cathepsin L1 OS=Homo sapiens GN=CTSL1 PE=1 SV=2	CATL1_HUMAN	2	1.04097	0.86042	0.43788	1.63037	0.99337	0.80771	1.06491	0.29856	0.26141	0.31075	1.31213	2.48888	2.31348	2.03968	0.90748	3.945	1.56032	2.81661	4.74803	1.09564	1.44337	1.03493	2.44915	2.89587	2.34131	5.25684	2.90474	1.83446	1.86355	1.43632	1.07995	2.04441	1.98951	1.49848	1.23918	0.19253	0.24024	0.12236	0.27404	2.98675	0.88648	0.46647
CATZ_HUMAN	9.52928e+07	Cathepsin Z OS=Homo sapiens GN=CTSZ PE=1 SV=1	CATZ_HUMAN	6	2.61958	2.06221	2.09453	2.27893	1.66663	1.6794	1.61295	0.22833	0.13892	0.15145	1.55075	1.88679	1.92715	1.59379	0.92244	1.07635	0.96545	0.89125	0.57237	0.62605	1.14228	1.18656	1.22425	1.17994	0.70834	0.88635	0.83065	0.81685	0.71756	1.93242	1.87503	1.34345	0.83091	1.02821	0.90715	0.5871	0.46408	0.49664	0.88005	1.02897	1.03302	0.85598
CAV1_HUMAN	28773166	Caveolin-1 OS=Homo sapiens GN=CAV1 PE=1 SV=4	CAV1_HUMAN;C9JKI3_HUMAN;E9PCT5_HUMAN	3	2.1234	1.93517	3.71781	3.6862	4.21867	3.93639	4.32428	4.7225	4.42813	4.81536	3.88124	2.48774	3.41981	4.6666	0.55271	0.75509	0.47731	0.47956	0.38214	0.35697	2.02173	1.69745	0.54772	0.32345	0.78514	0.1974	0.43277	0.45893	0.72664	3.77248	4.53139	2.58549	0.31068	0.49493	0.3861	0.38312	0.51626	0.66537	0.5874	0.14552	0.13276	0.2783
CAZA1_HUMAN	3.85027e+08	F-actin-capping protein subunit alpha-1 OS=Homo sapiens GN=CAPZA1 PE=1 SV=3	CAZA1_HUMAN	12	1.19173	1.10934	1.06063	0.94902	0.89241	0.94844	0.92124	0.91122	0.91757	1.0055	1.77856	1.12534	1.43968	1.54936	1.15213	0.75093	1.12239	0.78602	1.27744	0.95286	0.84539	0.83026	0.96981	1.14813	0.66022	0.82033	0.77088	0.46344	0.51954	1.08148	0.74798	0.7091	1.16497	1.18562	1.29947	0.91868	1.21254	1.04637	1.2752	0.99083	0.98904	1.14118
CAZA2_HUMAN	9.88334e+07	F-actin-capping protein subunit alpha-2 OS=Homo sapiens GN=CAPZA2 PE=1 SV=3	CAZA2_HUMAN;B4DG50_HUMAN;C9JUG7_HUMAN;F8W9N7_HUMAN	8	1.04738	1.55513	0.99714	0.56796	1.0641	0.7804	0.71089	0.93491	1.24395	0.86101	0.99604	1.11124	1.43156	1.24367	1.90163	1.89531	1.57415	1.13443	1.42546	0.79828	0.90972	1.41335	1.71655	0.7727	1.23953	0.63732	0.87786	0.68274	0.46186	0.613	0.72474	1.66217	0.84997	1.63653	1.32508	1.24497	0.81939	1.05366	1.45838	1.61676	0.69022	1.00707
CBPD_HUMAN	4.60164e+06	Carboxypeptidase D OS=Homo sapiens GN=CPD PE=1 SV=2	CBPD_HUMAN;J3QQJ4_HUMAN	3	0.59541	0.68162	2.66657	1.94227	1.83934	1.73346	1.53292	0.98991	0.64467	0.62939	0.92727	1.46688	1.0336	0.72671	1.21739	0.84482	0.58273	0.58624	0.85074	0.81866	1.63802	0.89313	1.72755	6.38536	2.37026	0.54729	1.92177	0.59341	0.79188	1.29376	2.58053	175.979	1.56004	1.16178	0.51881	0.87813	0.62396	0.51813	0.81249	0.39789	0.37826	0.23669
CBR1_HUMAN	8.64428e+08	Carbonyl reductase [NADPH] 1 OS=Homo sapiens GN=CBR1 PE=1 SV=3	CBR1_HUMAN;B4DFK7_HUMAN;E9PQ63_HUMAN;A8MTM1_HUMAN	14	1.17667	0.83606	0.95695	1.20961	1.0006	1.11111	1.57173	1.26878	1.25114	1.21568	1.18294	1.17648	1.2563	0.85347	0.7041	0.92595	0.79355	1.03666	0.86183	0.82591	0.89163	1.02486	0.81976	0.94711	0.8621	0.88239	1.00802	1.05849	0.80562	1.09232	1.06574	1.44173	1.01959	1.0051	0.91657	1.02139	1.04899	1.04234	1.00389	0.89779	0.9247	0.65267
CBR3_HUMAN	1.56532e+08	Carbonyl reductase [NADPH] 3 OS=Homo sapiens GN=CBR3 PE=1 SV=3	CBR3_HUMAN	8	1.4392	0.85696	3.15593	1.56323	3.76851	4.39324	3.59896	1.05037	1.2689	1.30708	1.76572	2.0262	2.97503	1.99209	1.08009	0.65292	0.88034	0.49995	0.64173	0.59228	0.85763	0.5612	0.74878	1.7628	0.49969	0.88238	0.6529	0.55102	0.49692	2.20917	3.02727	3.60604	0.7206	0.49637	0.89693	0.63052	0.24282	0.74682	1.00734	0.61179	0.44583	0.37409
CBX3_HUMAN	1.0325e+09	Chromobox protein homolog 3 OS=Homo sapiens GN=CBX3 PE=1 SV=4	CBX3_HUMAN;B8ZZ43_HUMAN;C9JMM0_HUMAN	14	1.48198	1.3642	1.3796	1.52859	1.99321	1.43659	1.86962	1.02872	0.90976	1.08373	1.40884	1.29157	1.15869	1.34606	0.69558	0.28226	0.717	0.91866	0.77736	0.78348	0.78713	0.87007	0.69084	0.69607	0.99561	0.89702	0.8958	0.8829	0.84477	1.59674	1.63223	1.67079	0.74424	0.88185	0.76141	0.82887	0.74015	0.72799	0.76922	1.34625	1.30091	1.03873
CC115_HUMAN	8.74747e+07	Coiled-coil domain-containing protein 115 OS=Homo sapiens GN=CCDC115 PE=1 SV=1	CC115_HUMAN;B8ZZ99_HUMAN;F8WCZ3_HUMAN	2	1.02098	1.36925	1.5847	2.13181	2.02681	1.3129	1.94811	2.34069	2.32343	2.37349	2.49575	1.80644	1.56938	1.79245	0.70084	0.90901	1.06001	1.20055	1.12813	1.09196	0.64879	0.90067	0.64326	1.24826	1.66265	1.29199	1.10749	1.20925	1.03168	2.11877	0.76402	1.94142	1.77692	1.33776	1.47582	1.12447	1.31459	1.08488	1.10444	1.93349	0.52411	0.61633
CC124_HUMAN	265868515	Coiled-coil domain-containing protein 124 OS=Homo sapiens GN=CCDC124 PE=1 SV=1	CC124_HUMAN;M0R2F5_HUMAN	4	1.32201	1.29687	0.59199	0.14512	0.2184	0.11862	0.65534	0.11725	0.81445	0.17998	2.34881	2.8686	0.74359	2.62125	4.43738	4.58031	3.78832	1.56055	2.38629	0.84171	0.48299	0.82787	3.119	2.07586	2.66365	1.8715	1.42284	1.93343	2.56012	0.06946	0.21126	2.11507	1.63787	4.29134	2.19642	0.92213	1.04039	1.33225	1.42449	3.01326	0.92297	1.44923
CC176_HUMAN	1.73369e+08	Coiled-coil domain-containing protein 176 OS=Homo sapiens GN=CCDC176 PE=2 SV=3	CC176_HUMAN;B3KUM1_HUMAN	4	1.30398	1.8391	2.95755	3.57489	1.02236	1.72462	1.47988	1.43718	1.31651	1.28929	1.68502	1.8698	0.98135	1.80698	0.22094	0.45048	0.86815	0.80969	0.81103	1.61201	1.44377	2.10375	0.95592	0.69593	2.99659	1.99539	1.49017	4.60708	2.09517	1.44203	4.83498	0.9207	0.65476	1.24131	0.57727	2.40094	2.51822	2.57178	0.66208	1.14639	0.64978	1.25245
CCD13_HUMAN	2.67851e+07	Coiled-coil domain-containing protein 13 OS=Homo sapiens GN=CCDC13 PE=2 SV=2	CCD13_HUMAN	2	3.74016	3.30069	2.89474	2.17743	1.66004	1.97216	1.58682	1.2259	2.24528	1.26659	1.53001	1.52287	1.77154	2.23215	0.58926	2.19828	0.47145	1.36198	1.61741	3.07368	2.45785	2.61388	3.29575	0.64213	0.92043	1.1121	0.43758	0.62328	0.94939	1.83331	1.86934	24.1566	0.59864	0.86721	0.86327	2.28403	1.46411	2.17805	0.85115	2.99279	10.8047	7.46362
CCD40_HUMAN	1.07118e+07	Coiled-coil domain-containing protein 40 OS=Homo sapiens GN=CCDC40 PE=2 SV=2	CCD40_HUMAN;J3QSY2_HUMAN	2	0.42452	0.30385	1.51872	8.93895	10.5319	10.9929	10.2899	0.95603	0.68534	0.75937	2.60978	2.25197	6.19168	4.79532	2.3979	3.92008	2.96571	2.64033	0.3538	0.99906	2.0726	5.45187	2.53123	1.47067	0.72548	6.81559	1.46127	1.46765	2.42235	0.87003	12.0014	13.2569	0.71548	0.54806	1.09365	1.97488	3.42317	3.46187	1.31543	0.21444	0.25493	1.12298
CCD47_HUMAN	3.64625e+08	Coiled-coil domain-containing protein 47 OS=Homo sapiens GN=CCDC47 PE=1 SV=1	CCD47_HUMAN;J3QR89_HUMAN	10	0.74454	0.84329	1.32611	2.11201	1.64811	1.74699	1.67985	1.36638	1.15397	1.21912	1.1768	0.94505	1.24563	1.57286	0.91844	0.68105	0.92503	0.738	0.93576	0.85373	0.66429	0.74574	0.99556	0.95215	1.0199	1.00149	0.99378	1.40654	1.19577	1.58819	1.58726	1.0239	0.88468	1.00672	1.06946	1.4676	1.33174	1.39576	0.9319	0.54979	0.44681	0.76952
CCD51_HUMAN	1.16378e+07	Coiled-coil domain-containing protein 51 OS=Homo sapiens GN=CCDC51 PE=1 SV=2	CCD51_HUMAN	2	1.56196	1.87468	3.39012	2.83853	1.65961	1.48904	2.4074	0.31961	0.32836	2.34589	1.06172	1.61174	1.91423	1.0179	1.67217	2.71266	1.86917	0.852	1.16965	1.5322	1.95032	1.76255	2.57183	2.02698	1.56285	2.23568	1.9782	0.19667	2.14399	1.90174	2.29887	2.2576	1.5881	0.83564	0.7903	1.74868	1.67504	2.22275	0.9907	0.03611	0.71747	0.81143
CCDC6_HUMAN	5.60706e+06	Coiled-coil domain-containing protein 6 OS=Homo sapiens GN=CCDC6 PE=1 SV=2	CCDC6_HUMAN	2	0.55675	0.71728	0.39972	0.51202	0.90317	1.13723	0.27353	0.19352	0.85445	0.19964	2.20304	1.16479	1.61298	0.31372	1.88255	2.29721	2.73778	2.56409	3.48094	2.1393	0.42563	1.10931	1.63809	3.25311	1.06771	1.52288	2.00048	0.51222	0.87506	1.35004	0.41581	0.75154	1.69023	5.68164	4.33919	0.95334	1.38284	0.4869	2.4095	1.21856	2.17915	2.08148
CCHL_HUMAN	1.16449e+07	Cytochrome c-type heme lyase OS=Homo sapiens GN=HCCS PE=1 SV=1	CCHL_HUMAN	3	0.59272	2.72754	1.89476	2.64126	1.10037	1.7027	1.26315	1.16992	1.25437	1.47508	0.74421	1.29415	1.45503	1.21601	0.84905	1.32657	0.9977	0.85273	1.22064	0.79495	1.38174	1.18593	1.02269	1.24457	1.21092	0.98787	1.49449	1.41816	0.89427	2.12883	1.55391	1.61024	0.48394	0.75986	0.79124	0.3707	0.49661	0.23481	0.61159	0.98349	0.66896	0.59965
CCNA2_HUMAN	4.54182e+06	Cyclin-A2 OS=Homo sapiens GN=CCNA2 PE=1 SV=2	CCNA2_HUMAN	3	1.00895	0.62124	0.36828	1.35691	0.8373	0.55669	1.22391	0.687	0.59149	0.43427	0.38221	0.52365	0.81925	0.45284	6.7547	5.86516	8.11976	5.98069	3.8294	1.85608	0.46024	1.36447	2.94692	2.35249	2.52288	0.92045	0.89932	0.95736	0.71538	0.49218	0.49444	1.05062	0.91027	0.78453	0.69602	0.8464	0.50577	0.72962	1.8054	1.26501	0.48531	0.53355
CCNB3_HUMAN	5.7926e+08	G2/mitotic-specific cyclin-B3 OS=Homo sapiens GN=CCNB3 PE=1 SV=2	CCNB3_HUMAN	2	1.29496	1.04476	0.88446	0.94433	0.59844	0.38059	0.41507	3.11058	2.39847	2.6874	1.11652	2.66252	0.3886	0.88716	2.78755	1.95489	1.44396	1.20771	1.41514	1.85713	0.84545	1.32487	0.66519	0.33083	1.16828	1.00237	1.43662	1.60438	1.4501	0.4288	2.39133	2.87344	1.58547	1.12171	1.8774	1.27299	0.86376	1.09081	0.3858	3.65545	1.34701	0.9332
CCPG1_HUMAN	1.83095e+07	Cell cycle progression protein 1 OS=Homo sapiens GN=CCPG1 PE=2 SV=3	CCPG1_HUMAN;H3BN32_HUMAN	2	4.92079	1.46484	0.81827	1.31315	1.70822	1.20848	1.00678	2.35284	2.98868	2.59768	0.62837	0.55383	1.11139	1.1666	0.87559	0.71124	1.11342	3.11807	1.30865	1.98281	1.24314	1.38674	1.24631	1.48448	1.45056	1.46489	1.29073	1.01704	1.69939	0.52092	1.56807	0	1.87494	0.91999	1.23833	1.20711	0.86973	0.02084	1.98453	0.88525	1.95356	1.44802
CD027_HUMAN	3.93811e+07	UPF0609 protein C4orf27 OS=Homo sapiens GN=C4orf27 PE=1 SV=2	CD027_HUMAN	3	0.27693	0.4436	1.43234	1.829	1.08306	1.09033	1.21777	1.5719	1.04061	1.26355	0.82546	0.70415	1.00683	1.15624	0.16469	0.43535	0.86059	1.19131	1.12448	1.192	1.58861	1.83921	0.32079	1.45714	1.04864	1.6112	1.43756	1.31704	1.29762	1.14847	1.30526	1.16454	1.31487	0.94417	1.21392	1.74145	1.64207	1.92403	1.00986	0.54729	1.10462	1.00348
CD109_HUMAN	9.73248e+07	CD109 antigen OS=Homo sapiens GN=CD109 PE=1 SV=2	CD109_HUMAN	17	1.64191	4.40719	3.47631	5.32134	3.32122	3.65957	3.70832	4.38579	6.6413	5.67879	3.12644	3.43756	1.89407	2.39962	0.4383	0.44954	0.40353	0.43743	0.66362	0.46642	0.50789	0.47655	0.39606	0.56909	0.40738	0.618	0.61638	0.39561	0.6236	4.43719	3.68088	3.51955	0.979	0.59488	0.51254	0.36082	0.30556	0.28118	0.41314	0.60169	0.34601	0.32514
CD123_HUMAN	3.87723e+07	Cell division cycle protein 123 homolog OS=Homo sapiens GN=CDC123 PE=1 SV=1	CD123_HUMAN;H7BZW7_HUMAN	3	0.66972	0.40926	1.87609	1.82539	1.0125	1.72307	1.28451	0.46167	0.43298	0.2893	0.96439	0.42902	1.68892	2.1609	0.68995	0.64226	0.81865	1.03019	0.71639	0.87293	0.6733	1.05537	0.87552	0.79466	1.29343	1.20632	0.67133	1.23412	0.98931	1.58061	2.42263	1.31559	0.46631	1.13159	1.64529	3.80417	2.97449	4.19794	2.04178	0.1703	1.95644	0.30037
CD276_HUMAN	1.2655e+08	CD276 antigen OS=Homo sapiens GN=CD276 PE=1 SV=1	CD276_HUMAN;H0YN29_HUMAN;H0YL10_HUMAN	4	1.39978	1.21124	1.80979	1.23898	2.48726	1.06552	1.23442	0.87899	0.86454	1.23926	2.13643	2.14015	2.08147	1.88154	1.33045	1.86239	2.19062	0.4411	0.76536	0.3533	0.35897	0.48053	0.87612	0.64355	0.60893	0.59331	0.56609	1.0331	1.01706	1.51845	1.51474	2.87678	1.59183	2.76395	2.49141	0.86127	0.39175	0.62328	0.63245	0.61596	0.69205	0.97898
CD2AP_HUMAN	6.98087e+07	CD2-associated protein OS=Homo sapiens GN=CD2AP PE=1 SV=1	CD2AP_HUMAN	6	0.36022	0.60148	1.84728	0.29369	1.32654	1.25831	1.80578	0.93924	0.93294	1.83892	0.38398	0.24007	0.76546	0.3997	2.28212	2.15668	1.92341	0.63999	1.53893	1.58688	0.85702	0.94105	0.69461	1.58036	0.28264	0.89259	0.49756	2.25666	0.8514	1.49655	2.41833	24.4931	1.38614	1.99388	0.9789	0.98501	0.51313	2.22684	1.16962	2.26557	2.09256	1.02191
CD2B2_HUMAN	2.05806e+07	CD2 antigen cytoplasmic tail-binding protein 2 OS=Homo sapiens GN=CD2BP2 PE=1 SV=1	CD2B2_HUMAN	4	1.24223	1.16193	1.7839	0.88102	2.1515	1.0755	1.6073	0.27491	0.39571	0.56616	4.33648	2.76022	2.56706	3.84604	0.91119	0.65964	0.73794	0.37233	0.29458	0.76643	2.4426	0.65163	1.46455	3.27844	0.8259	0.98794	0.82481	0.66851	1.42622	3.37515	1.5986	1.5463	2.14129	3.23788	4.11423	0.46198	0.31306	0.78887	2.48544	0.43638	0.73707	0.7126
CD320_HUMAN	1.82733e+07	CD320 antigen OS=Homo sapiens GN=CD320 PE=1 SV=1	CD320_HUMAN;M0R100_HUMAN	2	2.44752	0.35092	2.30448	1.36797	1.68518	0.94649	2.34539	0.83914	1.05012	1.30027	0.25117	1.07822	0.71766	0.36896	1.69167	1.07005	0.80797	1.81217	2.47943	0.9996	1.94143	2.82025	0.79905	1.74382	0.88816	1.29995	1.87389	1.37524	0.92295	1.78848	1.19812	1.03477	4.30889	3.21807	0.92783	3.36088	4.65048	4.08919	0.7636	10.2788	3.79078	1.90381
CD70_HUMAN	3.42193e+06	CD70 antigen OS=Homo sapiens GN=CD70 PE=1 SV=2	CD70_HUMAN	2	9.3391	9.45654	4.47461	5.66454	3.17014	5.16916	4.40681	8.77411	11.674	9.00245	1.17045	2.62403	4.0623	3.04046	0.22236	0.92874	1.2659	5.16357	0.83531	1.32551	1.97328	0.62517	0.51133	0.61248	4.05741	0.49857	0.57594	0.94926	0.56988	5.98675	3.85455	4.01397	0.44553	0.52651	0.96984	0.98975	1.18134	1.76152	1.98806	1.26507	0.54711	2.6416
CD97_HUMAN	3.2322e+07	CD97 antigen OS=Homo sapiens GN=CD97 PE=1 SV=4	CD97_HUMAN	3	2.29577	1.0238	7.06384	1.71241	4.01782	4.4679	7.75298	1.981	2.95497	2.65713	3.63121	4.83123	1.57031	5.35831	0.39265	0.46531	0.30567	1.25045	0.74222	0.34611	0.61965	0.2512	0.45293	0.30151	0.45089	0.36524	0.59484	1.09412	0.73557	5.99525	5.17396	4.92572	0.51901	1.86787	1.52684	0.94514	0.86647	1.64007	0.28558	0.27367	0.34738	0.46021
CD99_HUMAN	4.98388e+06	CD99 antigen OS=Homo sapiens GN=CD99 PE=1 SV=1	CD99_HUMAN;A8MQT7_HUMAN;H7C2F2_HUMAN	3	0.27089	0.19353	0.46444	0.59092	0.71668	1.68441	0.54017	0.28004	1.29032	0.36381	0.81454	1.09357	1.01841	0.54689	1.87352	1.68054	1.83659	2.26334	1.41984	2.06352	0.57855	0.6213	2.23651	5.59573	2.72043	0.93155	2.57086	2.01428	1.51278	1.39049	0.38679	6.08284	2.46667	2.6193	1.42615	0.9287	0.64339	0.54154	1.23613	1.75912	2.05682	1.74786
CDC37_HUMAN	1.22249e+09	Hsp90 co-chaperone Cdc37 OS=Homo sapiens GN=CDC37 PE=1 SV=1	CDC37_HUMAN;K7EKQ2_HUMAN;K7EQA9_HUMAN;K7EL68_HUMAN;K7EIU0_HUMAN	16	1.19201	1.37339	0.9127	0.92957	1.03978	0.91482	1.07278	1.08163	0.87465	1.13627	1.0816	1.20931	1.08316	1.01058	0.91045	0.50027	0.73329	1.1318	0.90932	1.01337	0.89559	0.79345	0.848	1.31328	0.68941	0.94629	1.05164	0.85893	0.79316	1.02649	0.986	1.03083	1.12522	1.09362	1.05093	1.03414	1.00744	1.15905	1.0807	1.21621	1.46376	1.05554
CDC42_HUMAN	3.83975e+08	Cell division control protein 42 homolog OS=Homo sapiens GN=CDC42 PE=1 SV=2	CDC42_HUMAN;E7ETU3_HUMAN;Q5JYX0_HUMAN	8	1.11098	0.73417	0.86891	0.74442	1.53921	1.49761	1.76673	1.6684	1.48892	1.31225	0.72443	0.72854	0.8407	0.6477	0.94637	1.17148	1.04259	1.077	0.81311	0.80134	0.64033	1.09871	0.8432	1.37988	0.72549	0.84515	0.59391	0.75893	1.20882	1.51348	1.44354	1.40128	0.98675	0.91579	0.75384	1.43432	1.38574	0.84858	0.88614	1.67088	0.97892	0.85728
CDC5L_HUMAN	1.86381e+09	Cell division cycle 5-like protein OS=Homo sapiens GN=CDC5L PE=1 SV=2	CDC5L_HUMAN	22	1.56117	1.38692	0.78206	0.55632	0.6191	0.70757	1.01385	0.62372	0.46854	0.73527	1.22194	1.10165	0.87911	0.76861	1.26173	1.03764	1.51769	1.5187	1.13895	1.53222	1.27589	1.36712	1.17822	1.19763	1.45213	1.18553	1.43465	0.76209	0.80708	0.68291	0.52173	0.56762	0.9132	0.80832	0.75825	0.73467	0.72558	0.84687	1.43103	1.6548	1.53812	1.4641
CDK1_HUMAN	3.55257e+09	Cyclin-dependent kinase 1 OS=Homo sapiens GN=CDK1 PE=1 SV=3	CDK1_HUMAN;E5RIU6_HUMAN	14	1.24566	1.23591	1.11941	1.16447	1.17864	1.24372	1.17263	0.07963	0.13238	0.102	1.16373	1.10974	0.92847	0.96112	0.98382	0.92177	1.16661	1.18462	1.11913	1.23331	0.97377	1.41007	0.85442	0.89322	1.15843	1.28168	1.1077	1.39481	1.36341	1.13983	1.08347	0.7633	0.90927	0.74855	0.88557	0.92589	1.0253	1.08649	1.15597	0.92768	1.01411	0.61728
CDK13_HUMAN	4.6066e+06	Cyclin-dependent kinase 13 OS=Homo sapiens GN=CDK13 PE=1 SV=2	CDK13_HUMAN;CDK12_HUMAN;J3QSD7_HUMAN	2	1.56461	0.38613	1.79989	1.38159	1.13892	1.50067	0.51153	1.46549	4.24754	2.60242	1.83182	1.69118	0.91019	0.28384	3.78381	2.92675	0.90536	2.76666	1.30043	0.62527	0.32608	4.76083	3.24111	2.4051	1.50732	0.51488	1.36058	0.4129	1.81846	0.80985	3.08086	1.0965	2.57206	1.09728	3.61375	0.75127	2.42871	2.16515	0.67586	0.23809	0.44276	2.04559
CDK5_HUMAN	5.83859e+07	Cyclin-dependent kinase 5 OS=Homo sapiens GN=CDK5 PE=1 SV=3	CDK5_HUMAN	3	1.06897	1.02938	1.75722	1.56187	2.00786	1.83906	1.68639	2.2467	1.886	1.21641	1.96977	1.16807	2.15167	1.66668	0.41733	0.72214	0.71406	1.12918	0.67153	1.00346	1.32336	1.19361	1.11287	1.54349	1.08161	0.53055	1.05745	0.84999	0.93376	1.64966	1.68124	3.43258	1.35609	0.64623	0.9213	1.41726	1.68704	1.76835	0.82558	0.17684	0.39394	0.53575
CDK6_HUMAN	7.38301e+06	Cyclin-dependent kinase 6 OS=Homo sapiens GN=CDK6 PE=1 SV=1	CDK6_HUMAN	2	8.06757	8.05292	2.81268	4.14057	1.31968	1.95108	1.71815	1.1216	0.67731	0.96284	5.364	5.40179	3.14865	2.56213	0.58293	0.35962	0.8595	0.67537	0.69879	1.0739	0.72658	0.3723	0.33589	0.33057	0.36111	0.12536	0.66494	0.16435	0.3386	3.16148	2.21969	1.17652	0.91332	0.94962	0.33537	0.86368	1.77842	1.32669	0.64304	0.49721	1.63872	1.42523
CDK9_HUMAN	1.28535e+08	Cyclin-dependent kinase 9 OS=Homo sapiens GN=CDK9 PE=1 SV=3	CDK9_HUMAN	7	0.78346	0.55188	1.35226	1.33575	1.43368	1.46978	1.48607	0.57334	0.10607	0.19257	0.74873	0.75933	0.83791	0.71271	1.15867	1.1724	1.44381	0.97986	1.0593	1.1747	1.25048	1.07191	2.23768	2.31113	1.76819	2.16571	2.29103	1.81261	1.93498	1.17181	1.34538	1.18539	0.94509	0.80576	0.74314	0.67312	1.0784	1.12908	0.84583	1.10243	0.78396	0.95388
CDKL5_HUMAN	3.71509e+06	Cyclin-dependent kinase-like 5 OS=Homo sapiens GN=CDKL5 PE=1 SV=1	CDKL5_HUMAN	2	1.06749	0.38617	1.05688	0.38185	2.02974	1.77586	0.37439	0.14109	0.78507	0	2.00115	2.69776	0.49787	0.94398	1.4374	2.49709	0.32815	0.12783	0.56806	2.0494	0.62206	1.21318	1.56563	3.14348	0.3396	0.62187	0.59533	0.41549	1.02046	3.43648	1.66339	3.37661	1.53089	2.25787	1.34728	0.68451	0.37818	0.30182	2.05433	6.40604	7.03581	3.78237
CDV3_HUMAN	1.75645e+08	Protein CDV3 homolog OS=Homo sapiens GN=CDV3 PE=1 SV=1	CDV3_HUMAN;D6R9V8_HUMAN;H0Y8K3_HUMAN;D6RDN0_HUMAN;D6RFH2_HUMAN	6	2.07691	1.56185	0.64309	0.38355	0.15922	0.32695	0.17232	0.06359	0.61403	0.21547	2.30823	2.74407	1.62738	1.07173	3.18812	2.70857	2.85772	1.8363	1.44907	1.81764	2.0392	2.78956	2.06655	2.23672	1.12789	1.5451	1.3033	1.31843	0.65549	0.09215	0.1589	0.17702	1.92822	2.85958	2.59269	0.61213	0.27928	0.415	3.57682	2.18907	1.46187	2.41564
CE128_HUMAN	5.06265e+07	Centrosomal protein of 128 kDa OS=Homo sapiens GN=CEP128 PE=1 SV=2	CE128_HUMAN;H0YIZ9_HUMAN;H0YJE3_HUMAN	2	1.18267	0.70288	3.11269	1.73646	1.87256	2.03788	1.66292	2.97264	2.2627	2.02481	1.23498	0.90747	2.72151	2.09598	0.86744	1.0325	0.66954	1.83724	1.30287	0.66331	1.30201	1.15969	2.34242	1.31979	1.40699	0.39886	0.8529	1.57944	1.81902	1.51769	2.49786	1.21143	1.14043	1.44294	0.06924	3.87721	3.27611	2.85531	0.90138	0.20542	0.19361	0.27686
CE350_HUMAN	3.72456e+08	Centrosome-associated protein 350 OS=Homo sapiens GN=CEP350 PE=1 SV=1	CE350_HUMAN;Q5T2X4_HUMAN;H0Y7F7_HUMAN	2	3.67147	2.92081	0.32341	1.79457	3.16061	3.27039	3.28822	2.87884	2.90542	2.77268	1.0455	1.08837	2.07181	1.24571	2.79594	3.28059	0.51366	0.80959	4.44481	4.31845	5.6887	5.11393	4.59361	1.55728	5.45805	5.55139	4.74355	8.51327	8.73683	0.17277	3.7601	1.72273	1.30722	1.6294	1.59573	2.31465	2.37093	2.3407	0.86219	2.8539	3.92575	4.32379
CEBPZ_HUMAN	7.96625e+06	CCAAT/enhancer-binding protein zeta OS=Homo sapiens GN=CEBPZ PE=1 SV=3	CEBPZ_HUMAN	3	2.86643	1.24105	1.28495	0.63413	9.09798	3.93619	1.9213	0.74123	0.55193	0.61463	1.05006	0.69666	1.50344	1.43083	0.868	1.59449	1.29506	0.50765	0.81105	0.61496	0.61717	1.31736	0.66549	0.90365	0.85243	0.93912	0.80409	2.8301	1.89357	7.65886	5.92079	4.95042	0.29987	0.31113	0.22181	0.28101	0.58087	0.39162	0.93443	0.45846	1.15839	0.50975
CECR5_HUMAN	1.74636e+08	Cat eye syndrome critical region protein 5 OS=Homo sapiens GN=CECR5 PE=1 SV=1	CECR5_HUMAN;A8MYZ9_HUMAN	11	0.20659	0.20419	0.50846	0.52568	0.50054	0.44731	0.48425	0.55986	0.63562	0.6342	0.61877	0.56591	0.52323	0.57712	1.52542	1.67754	1.5716	1.21146	1.01379	1.29045	1.68907	1.37923	1.90412	1.69662	1.63133	1.7053	1.62242	2.32394	3.01987	0.46466	0.46932	0.60464	1.64906	1.62691	1.80432	2.34761	2.13262	2.05839	1.21272	0.89654	2.3118	2.56998
CELR1_HUMAN	761698	Cadherin EGF LAG seven-pass G-type receptor 1 OS=Homo sapiens GN=CELSR1 PE=1 SV=1	CELR1_HUMAN;H0Y7R9_HUMAN;C9JDM9_HUMAN	2	2.67911	0.80089	1.2652	2.91989	1.06245	1.01976	1.27263	1.62578	1.2699	1.0393	0.75868	0.38122	0.93661	0.62782	0.55282	0.73207	0	1.37989	0.83595	1.14824	0.54309	0	0.74584	0.44604	0.55581	0.74701	0	3.39941	1.6099	2.02647	1.00433	2.04275	0	0	0.63704	0.83864	0.66884	1.04679	0.72643	0.90664	1.17507	1.81028
CENPB_HUMAN	4.22985e+06	Major centromere autoantigen B OS=Homo sapiens GN=CENPB PE=1 SV=2	CENPB_HUMAN	2	28.9935	0.57352	3.77905	2.72369	1.20982	2.68559	2.10379	0.96436	1.14817	0.77229	1.53243	1.82201	2.47607	2.72824	0.84536	2.27469	0.26932	0.30915	0.44857	0.5236	0.17764	0.51944	0.3497	0.20872	0.24681	0.37656	0.38306	1.67907	1.22126	2.39363	1.99564	6.07156	0.68632	0.18348	0.80026	0.23291	0.42688	0.4996	0.39612	17.8636	6.08337	9.17292
CENPE_HUMAN	1.64292e+08	Centromere-associated protein E OS=Homo sapiens GN=CENPE PE=1 SV=2	CENPE_HUMAN;D6RBW0_HUMAN;D6RHK2_HUMAN	4	0.26756	0.64832	0.34733	0.83944	0.43636	0.59116	0.86103	1.85585	0.31215	0.65385	0.39706	0.41372	0.7741	0.58748	2.75896	3.52422	3.59253	2.63058	2.42585	3.1907	0.73558	1.14071	1.68944	0.99264	2.68693	1.47705	1.63058	4.00596	2.29492	1.22526	1.46686	0.57006	1.92821	1.63038	1.38459	1.02036	0.72508	0.77162	0.90395	1.31028	2.50585	2.24156
CENPF_HUMAN	2.39573e+06	Centromere protein F OS=Homo sapiens GN=CENPF PE=1 SV=2	CENPF_HUMAN	2	1.7199	1.83739	1.28566	0.60232	1.91376	1.91332	1.43426	0.76963	0.14905	0.60408	10.672	8.658	1.79004	1.57082	3.48305	1.13562	1.32923	0.6485	1.02808	1.67622	0.35476	0.43459	2.77959	2.08039	0.68621	1.86491	0.80165	1.14113	0.53277	2.57095	2.09801	0.56872	1.25983	1.80408	2.15357	0.30832	0.69817	0.67602	4.20022	0.41355	0.37805	1.09639
CERS2_HUMAN	7.96008e+07	Ceramide synthase 2 OS=Homo sapiens GN=CERS2 PE=1 SV=1	CERS2_HUMAN;Q5SZE3_HUMAN;H0YKH6_HUMAN;Q5SZE1_HUMAN;H0YNU7_HUMAN;Q5SZE4_HUMAN;Q5SZE2_HUMAN;Q5SZE6_HUMAN;H0YLQ6_HUMAN	4	0.49367	0.77992	2.57851	1.09863	2.00328	2.60197	2.99869	2.14564	2.64034	0.91332	1.03245	1.3766	1.40309	2.83377	0.62466	1.18557	0.74886	1.28349	0.69065	0.79571	0.62039	0.68278	1.08594	1.75601	0.49706	0.78881	0.40083	1.66136	1.18317	2.52532	3.41826	3.61945	1.19417	1.20748	1.17021	1.54828	1.2257	1.13046	0.66207	0.4005	0.15144	0.52132
CETN2_HUMAN	2.30598e+06	Centrin-2 OS=Homo sapiens GN=CETN2 PE=1 SV=1	CETN2_HUMAN	3	1.34761	1.19085	2.73372	1.37119	0.519	0.41685	1.54461	0.4717	0.7531	0.8861	2.15881	0.79085	2.73541	0.79099	0.41449	0.89973	2.74859	1.51937	0.63587	0.41315	2.15451	1.07531	5.68065	20.5254	0.62377	0.91878	1.07063	1.60778	1.08727	0.63458	2.13224	1.07689	4.9854	1.57263	1.26656	1.07585	0.42888	0.69297	8.00195	1.24915	0.83452	0.74492
CF211_HUMAN	8.01552e+07	UPF0364 protein C6orf211 OS=Homo sapiens GN=C6orf211 PE=1 SV=1	CF211_HUMAN	5	1.18539	0.30433	1.67704	0.56341	0.55588	0.85917	1.65976	1.72415	1.02551	1.21929	1.77518	2.05945	0.96312	0.69463	1.06059	0.22807	2.06125	1.01666	0.30663	1.47628	0.63391	0.37307	1.17989	1.02905	2.11761	1.14786	0.92964	0.60178	1.51729	0.84597	0.85658	0.94772	1.03753	0.87215	1.05532	1.86803	1.04003	0.47255	0.79975	0.94892	1.24988	1.48394
CGT_HUMAN	1.66552e+07	2-hydroxyacylsphingosine 1-beta-galactosyltransferase OS=Homo sapiens GN=UGT8 PE=2 SV=2	CGT_HUMAN;D6RFW2_HUMAN;REVERSED_KDM6A_HUMAN;REVERSED_UTY_HUMAN;REVERSED_F8W8R6_HUMAN;REVERSED_F5H5V6_HUMAN;REVERSED_H0Y6I7_HUMAN;REVERSED_F5GWV3_HUMAN;REVERSED_H0Y5J3_HUMAN;REVERSED_F5H8B4_HUMAN;REVERSED_F5H3N7_HUMAN;REVERSED_F5H6S1_HUMAN	2	0.99434	1.04277	1.68645	0.81979	0.86505	1.59618	1.36292	2.15262	2.51792	2.52624	0.74959	0.94472	0.83406	1.05238	1.25669	2.20322	1.53848	1.47959	1.65526	2.42609	1.04743	1.64837	0.64388	2.79027	2.31154	0.71185	0.67528	6.53653	4.5011	0.81581	2.33938	0.5322	2.48166	4.31691	3.88475	5.09328	4.93542	1.49596	0.88411	3.86089	1.75504	1.07125
CH033_HUMAN	1.54728e+07	UPF0488 protein C8orf33 OS=Homo sapiens GN=C8orf33 PE=1 SV=1	CH033_HUMAN	3	0.27105	1.63285	7.69735	0.69242	4.51371	1.98642	1.73206	2.32267	2.22361	3.11315	1.57364	1.49165	1.81815	5.80041	0.41566	1.41367	0.88943	0.65171	0.93896	0.51334	0.71247	1.22166	1.30712	2.01892	2.9476	1.50345	2.04025	1.14527	1.10269	0.47419	1.3034	3.29849	1.52554	0.54288	0.57889	1.92963	2.86766	1.48403	2.82515	0.5179	6.11929	0.66282
CH10_HUMAN	7.57514e+09	10 kDa heat shock protein, mitochondrial OS=Homo sapiens GN=HSPE1 PE=1 SV=2	CH10_HUMAN;B8ZZL8_HUMAN;B8ZZ54_HUMAN	12	0.38987	0.37377	0.58445	0.77843	0.72053	0.67974	0.69469	0.90911	0.9339	0.86567	0.42733	0.5189	0.54548	0.54681	1.03015	1.00045	1.06131	1.45203	1.53416	1.45625	1.76452	1.4193	1.61034	1.64517	1.56814	2.01562	1.98162	2.71388	2.79262	0.67674	0.6889	0.30756	1.21719	1.28276	1.37658	2.40685	2.30921	2.34412	1.25232	1.07979	1.00885	1.11384
CH60_HUMAN	3.00134e+10	60 kDa heat shock protein, mitochondrial OS=Homo sapiens GN=HSPD1 PE=1 SV=2	CH60_HUMAN;E7EXB4_HUMAN;E7ESH4_HUMAN;B7Z712_HUMAN;C9J0S9_HUMAN;F8WBB1_HUMAN;C9JCQ4_HUMAN;C9JL19_HUMAN;C9JL25_HUMAN	122	0.55183	0.43423	0.61773	0.72779	0.57475	0.57353	0.74176	0.65452	0.68182	0.71955	0.45466	0.48711	0.63982	0.5557	0.87339	1.12427	0.98452	1.42653	1.1623	1.26502	1.52471	1.79237	1.19903	1.33543	1.351	1.42647	1.32736	2.67691	2.48831	0.60857	0.57087	0.72848	1.21494	1.14246	1.19412	2.87782	2.94447	3.12808	1.17316	1.3482	1.29431	1.35167
CHCH2_HUMAN	5.84864e+07	Coiled-coil-helix-coiled-coil-helix domain-containing protein 2, mitochondrial OS=Homo sapiens GN=CHCHD2 PE=1 SV=1	CHCH2_HUMAN;CHCH9_HUMAN	5	4.49867	3.4579	1.05599	0.77096	0.96782	0.21972	0.55343	0.28731	0.11819	0.15908	1.77252	1.581	1.33551	1.27732	2.51433	2.31285	1.69843	1.78236	2.38434	2.2006	1.9586	1.9851	0.97759	0.22421	1.2925	1.9311	2.2102	1.18459	0.55454	0.90904	0.51259	0.73372	0.66374	1.63776	1.02752	0.06029	0.19105	0.0432	0.59266	4.89515	4.67734	3.95263
CHD7_HUMAN	1.90126e+08	Chromodomain-helicase-DNA-binding protein 7 OS=Homo sapiens GN=CHD7 PE=1 SV=3	CHD7_HUMAN;E9PNZ2_HUMAN	3	3.7922	5.18775	1.25653	1.86275	3.95235	4.18862	3.24101	1.98791	2.42509	2.24169	5.35677	5.51577	1.41411	4.71575	0.50301	2.05948	1.25112	0.38605	0.65754	0.27716	2.02698	0.68094	1.2922	1.1318	0.45897	0.37494	0.32015	0.46943	0.50171	1.15868	4.03471	0.24872	2.4682	1.22549	0.36356	1.02197	1.32751	1.43548	0.38735	0.05826	0.30127	0.3564
CHIP_HUMAN	3.17863e+07	E3 ubiquitin-protein ligase CHIP OS=Homo sapiens GN=STUB1 PE=1 SV=2	CHIP_HUMAN;H3BUD0_HUMAN;H3BS86_HUMAN	2	0.94072	1.06369	1.03088	2.3118	3.15315	5.50239	4.46785	2.39083	2.21177	3.6933	0.76456	0.77021	1.50819	2.24227	0.16349	1.44323	0.62918	0.70602	0.74723	0.71228	0.43089	0.17943	0.79318	0.9902	1.00984	0.88917	0.86168	5.92766	7.17984	6.59501	4.86452	8.0017	2.08496	1.52105	1.86466	1.63262	2.06752	1.4377	0.87355	0.84855	0.19405	1.23349
CHM4B_HUMAN	1.25101e+08	Charged multivesicular body protein 4b OS=Homo sapiens GN=CHMP4B PE=1 SV=1	CHM4B_HUMAN;CHM4C_HUMAN	7	1.21301	0.84005	0.75864	0.636	0.97457	0.93716	1.12301	0.80875	0.93333	0.96909	1.14645	1.17767	0.84221	1.10675	1.35094	1.06029	1.1817	1.61881	1.40477	1.32439	1.29005	1.23241	1.01042	1.10453	1.21157	1.05214	1.11615	0.74415	0.99719	0.88116	0.69483	0.56187	0.89908	0.82622	1.08636	0.71409	0.62436	0.62847	1.31409	2.31635	1.19631	1.44257
CHMP5_HUMAN	8.58066e+07	Charged multivesicular body protein 5 OS=Homo sapiens GN=CHMP5 PE=1 SV=1	CHMP5_HUMAN	4	2.56796	2.04262	1.73387	0.52371	0.44031	0.34836	0.40916	0.74765	0.44817	0.58266	2.92193	2.68013	1.89029	1.82022	1.32517	1.21757	1.13341	1.2224	0.63986	5.298	1.27287	1.87055	0.97594	1.20795	1.97613	1.63483	1.44952	1.16471	0.94832	0.62161	0.45449	0.11408	0.98309	0.93082	0.69926	0.63666	0.62192	0.5542	0.64551	1.71409	5.16899	1.76488
CHP1_HUMAN	1.65589e+08	Calcineurin B homologous protein 1 OS=Homo sapiens GN=CHP1 PE=1 SV=3	CHP1_HUMAN;F5GX29_HUMAN;H0YNG9_HUMAN;H0YKE7_HUMAN;H0YLY7_HUMAN	8	1.35937	1.55549	1.42806	1.4337	1.2144	1.69372	1.35136	1.0432	1.08915	1.00407	1.28019	1.42727	1.53141	1.43112	0.76107	0.68744	0.7888	0.75526	0.74616	0.77044	1.22921	0.70065	0.96528	0.72947	0.75937	0.63704	0.78594	1.21591	1.37496	1.33324	1.48493	1.51181	0.68704	0.7211	0.71272	1.34449	1.48269	1.48473	0.58949	0.71886	0.51732	0.57578
CHRD1_HUMAN	4.39606e+08	Cysteine and histidine-rich domain-containing protein 1 OS=Homo sapiens GN=CHORDC1 PE=1 SV=2	CHRD1_HUMAN;E9PPQ5_HUMAN;E9PHZ2_HUMAN;E9PSD5_HUMAN;E9PIZ4_HUMAN;E9PL00_HUMAN	10	1.24057	1.11729	0.56949	0.52334	0.63929	0.65428	0.64802	0.67522	0.4863	0.63194	0.96931	1.13944	0.72843	0.75141	0.93651	1.14837	1.01529	1.15918	1.02518	1.2843	0.91523	1.31474	0.64978	0.57557	1.03894	0.84957	1.35086	1.37806	0.85937	0.70635	0.6515	0.76562	1.34469	0.81672	0.88252	1.06399	1.07406	1.48234	0.97823	2.85626	2.06923	1.47948
CHSP1_HUMAN	1.12483e+08	Calcium-regulated heat stable protein 1 OS=Homo sapiens GN=CARHSP1 PE=1 SV=2	CHSP1_HUMAN;H3BSW7_HUMAN;H3BNU9_HUMAN;H3BUY4_HUMAN;H3BPY5_HUMAN	3	2.80654	2.07936	2.3655	2.1121	2.67111	2.34604	2.28959	3.35167	3.52592	3.63506	2.12814	2.65777	2.1282	1.89864	0.78332	0.89722	1.24176	1.12209	0.57696	0.26332	0.35247	0.5938	0.33706	0.48718	0.6644	0.4601	0.49696	0.12331	0.39097	2.64545	2.56655	3.93403	0.7521	0.58764	0.37163	0.18722	0.37182	0.13783	0.67321	0.26643	0.86564	0.81932
CHSS1_HUMAN	7.81293e+06	Chondroitin sulfate synthase 1 OS=Homo sapiens GN=CHSY1 PE=1 SV=3	CHSS1_HUMAN	2	0.55526	0.24496	1.40099	1.33939	1.31047	0.53115	0.80896	3.42225	2.8429	3.55366	0.94036	0.78268	0.46278	0.71686	1.21869	1.1835	1.08346	0.65689	0.84724	1.10482	1.75805	1.06552	1.89545	0.52049	1.49741	1.03288	0.6402	4.43211	4.57188	0.7953	0.99198	0	1.29815	1.73417	2.06641	1.2293	0.88703	0.81239	1.90479	0.69159	0.17283	0.32341
CHSTC_HUMAN	1.4046e+07	Carbohydrate sulfotransferase 12 OS=Homo sapiens GN=CHST12 PE=1 SV=2	CHSTC_HUMAN;C9J991_HUMAN	2	39.1609	42.5926	1.30967	6.24777	2.43265	2.60981	2.56681	8.51829	5.63985	7.90068	7.00155	5.82118	3.12068	4.22323	0.75632	0.44764	0.70761	0.84546	0.36695	0.34071	0.44171	0.18831	0.53854	0.73428	1.16077	0.59164	0.12238	0.47641	0.56815	3.70543	2.3569	1.33589	0.30016	1.27229	0.91764	0.43421	0.1692	0.25775	0.97106	1.63868	0.85957	0.45792
CHTOP_HUMAN	1.73913e+06	Chromatin target of PRMT1 protein OS=Homo sapiens GN=CHTOP PE=1 SV=2	CHTOP_HUMAN	2	2.85645	1.08352	0.33146	0.42304	0.49109	0.6574	0.865	3.94557	1.4572	1.33363	1.87749	1.5829	1.36863	0.6312	0.84068	1.62055	2.10888	0.99764	1.00108	0	1.38476	2.91096	0.91521	0.97211	1.96253	1.57067	0.34908	0.92008	1.26354	0.25302	0.51968	0	3.49973	0.70244	0.90037	0.7222	6.30456	0.79615	0.56883	2.82094	6.37261	1.72479
CI064_HUMAN	3.05355e+07	UPF0553 protein C9orf64 OS=Homo sapiens GN=C9orf64 PE=1 SV=1	CI064_HUMAN	3	0.27908	0.42035	1.13475	0.44318	1.15944	2.07711	1.24979	0.47468	0.57383	0.49737	0.52337	0.6889	0.88403	0.52568	3.44841	2.21442	1.40193	0.83296	0.96384	0.73605	1.84369	0.52741	1.47713	2.93928	1.0223	1.00215	1.65306	0.83775	1.16887	0.8736	0.38157	0.44071	1.27191	1.23417	2.30429	1.70224	1.7503	2.03508	3.70054	1.00698	1.26896	1.07129
CI078_HUMAN	1.66268e+07	Uncharacterized protein C9orf78 OS=Homo sapiens GN=C9orf78 PE=1 SV=1	CI078_HUMAN	2	0.65279	1.06289	0.23448	0.21801	0.47001	0.31583	0.22436	0.18157	1.32752	2.43616	0.76711	1.48281	0.3653	0.7932	4.41012	4.70663	4.75028	5.12498	5.635	2.4894	3.56132	2.31004	3.90426	3.4616	6.39162	5.62712	4.86046	2.03979	1.33701	0.09254	0.40167	0.8156	1.14158	0.89571	0.90768	0.41748	0.29962	0.33035	2.84859	5.88339	2.36797	0.973
CI114_HUMAN	2.38229e+07	Uncharacterized protein C9orf114 OS=Homo sapiens GN=C9orf114 PE=1 SV=3	CI114_HUMAN	3	0.74372	0.32963	1.83616	0.7312	1.79615	2.06858	2.38664	0.24085	0.2153	0.12055	0.72905	1.03365	1.69827	1.12379	1.27269	2.24139	1.58269	0.86477	1.13936	0.8984	2.58545	1.72239	1.47091	3.30702	2.50775	1.36286	2.39406	1.14038	0.78201	1.55905	1.00058	3.40208	1.41598	1.30056	1.23182	0.47209	0.38332	0.65656	1.04396	0.57815	0.36202	1.19975
CI142_HUMAN	6.01496e+07	Uncharacterized protein C9orf142 OS=Homo sapiens GN=C9orf142 PE=1 SV=2	CI142_HUMAN	4	0.52798	0.65976	0.45074	0.22016	0.63863	0.33069	0.88731	0.32716	0.19078	0.59963	0.38943	0.48601	0.16748	0.50939	4.00213	2.80554	3.17072	2.39821	2.9938	1.24585	3.04024	3.89681	2.98895	2.76156	3.09477	4.44796	1.32049	0.8794	0.885	0.93717	0.52157	0.54403	3.2871	6.62782	3.29457	2.77276	1.99623	1.19842	5.44429	1.59338	3.06733	3.35222
CI174_HUMAN	8.91824e+08	Uncharacterized protein C9orf174 OS=Homo sapiens GN=C9orf174 PE=2 SV=2	CI174_HUMAN	3	0.56673	0.44792	0.51519	0.81923	0.96595	0.93324	0.50742	1.86877	1.68031	2.16077	0.65855	0.67896	0.25183	0.72094	1.71939	1.19062	0.74805	1.57808	2.01395	1.77616	1.36982	0.97633	1.54163	0.96275	1.9055	1.50754	1.60317	1.59152	1.48291	0.6563	0.96211	0.44683	0.82875	1.14566	1.01019	1.38368	1.33714	1.46151	0.61228	2.04595	0.60413	0.5613
CIAO1_HUMAN	1.94171e+07	Probable cytosolic iron-sulfur protein assembly protein CIAO1 OS=Homo sapiens GN=CIAO1 PE=1 SV=1	CIAO1_HUMAN	6	0.72978	0.59751	2.14925	1.05472	3.69636	5.0118	5.0288	1.34522	1.33417	1.11248	0.8426	1.57536	1.87773	1.9196	0.78697	0.88246	0.51417	0.52209	1.12319	0.42881	0.34385	0.43633	0.8665	1.30645	0.43611	0.45147	0.32351	1.18865	0.99738	3.03119	2.92958	2.25416	0.76411	0.5333	0.78247	1.07831	1.00289	0.64498	0.96085	0.4437	0.57903	0.49309
CIP2A_HUMAN	2.88508e+07	Protein CIP2A OS=Homo sapiens GN=KIAA1524 PE=1 SV=2	CIP2A_HUMAN	3	0.9278	0.6343	2.13885	1.71362	1.25142	1.7333	1.82118	1.13804	0.88461	1.44899	1.73206	1.4951	2.30919	1.30335	0.53133	1.3448	1.81893	0.94778	0.70554	1.09585	0.42896	0.65309	0.88392	0.56248	0.81782	0.7178	0.57512	3.31104	3.08273	1.62667	1.32174	1.57214	1.64236	0.62035	0.79252	0.70154	0.58129	0.60058	0.90452	0.21472	1.54248	1.39779
CIP4_HUMAN	1.64729e+07	Cdc42-interacting protein 4 OS=Homo sapiens GN=TRIP10 PE=1 SV=3	CIP4_HUMAN;M0R0F9_HUMAN;M0R2H7_HUMAN	7	0.91605	0.4564	0.29076	0.62081	0.69176	0.55486	0.42042	0.6607	0.85773	0.42551	1.29893	0.76125	0.53183	0.46424	1.2655	1.29878	1.58541	0.97673	0.73392	0.96079	1.3842	0.53878	1.16292	1.50168	0.98456	1.38599	1.26926	0.89585	1.09212	0.5538	0.52313	0.88407	1.85619	1.53696	1.91815	0.60307	0.91303	0.77197	3.31128	5.72288	4.44346	1.87616
CISD1_HUMAN	6.72294e+07	CDGSH iron-sulfur domain-containing protein 1 OS=Homo sapiens GN=CISD1 PE=1 SV=1	CISD1_HUMAN	2	0.75132	1.31305	1.0046	1.04055	1.11395	0.71557	1.62811	1.79494	0.76918	1.37582	0.68597	0.66817	0.80862	1.06427	1.13301	0.65572	1.13503	0.94313	1.44142	0.92329	1.36848	1.01884	3.64607	1.23915	1.06558	1.11431	1.63641	1.29149	1.56222	1.21257	0.74746	0.46844	0.69396	1.07805	1.01879	1.83265	0.75991	1.17113	0.58139	0.86805	0.58564	0.98947
CISD2_HUMAN	2.16838e+09	CDGSH iron-sulfur domain-containing protein 2 OS=Homo sapiens GN=CISD2 PE=1 SV=1	CISD2_HUMAN;D6RCF4_HUMAN;I3L1N9_HUMAN	6	0.62929	0.47792	0.9928	0.56426	1.14412	1.0658	1.14423	0.72115	0.66173	0.70061	0.9635	0.76384	0.91129	1.16159	1.46189	2.25034	1.32461	0.94289	0.84554	0.97002	1.16118	0.93605	2.06638	1.16312	0.84108	1.0366	0.99558	1.57735	1.71651	1.01517	1.18955	0.69049	1.37867	1.02399	1.46247	1.12583	1.14679	1.00997	0.95166	0.57048	0.507	1.06925
CJ128_HUMAN	6.04447e+07	Putative uncharacterized protein C10orf128 OS=Homo sapiens GN=C10orf128 PE=2 SV=1	CJ128_HUMAN	2	0.11553	0.05502	6.49196	9.07997	22.6291	22.8747	21.6231	6.78031	2.39797	6.98496	2.02013	2.83318	5.59908	5.40052	0.27282	0.24944	0.29167	1.66734	1.38245	1.0087	8.20269	3.96965	5.02466	3.99264	0.69577	1.43096	3.4138	1.29601	2.38901	21.425	22.3015	20.1254	4.86652	3.99063	5.76038	11.9206	11.9492	12.3462	2.00739	0.08218	0.86934	0.82333
CK083_HUMAN	2.63132e+06	UPF0723 protein C11orf83 OS=Homo sapiens GN=C11orf83 PE=1 SV=2	CK083_HUMAN	2	6.71711	11.7184	0.64691	3.88279	0.39414	0.52992	0.57228	0.49236	0.44025	0.62128	1.43574	0.45187	5.88567	0.56196	1.19398	0.66633	0.98837	2.54195	3.02927	1.90376	3.68292	2.85885	1.21107	3.33695	2.74108	1.41725	0.90477	0.80649	1.19967	0.42589	0.88043	0.33212	1.46057	0.53486	0.69968	8.72686	4.3612	5.57051	8.86161	0.43494	0.73926	2.90362
CKAP4_HUMAN	2.0019e+09	Cytoskeleton-associated protein 4 OS=Homo sapiens GN=CKAP4 PE=1 SV=2	CKAP4_HUMAN;ZFY19_HUMAN;H3BRF9_HUMAN;H3BUW6_HUMAN;H3BRM1_HUMAN;H3BN64_HUMAN	37	1.02801	0.9397	1.48328	1.61105	1.64475	1.52539	1.62731	1.67344	1.72273	1.59911	0.95535	1.1027	1.07788	1.19322	0.66077	0.61826	0.6915	0.75698	0.70597	0.70668	0.82828	0.87347	1.09639	1.1898	0.70795	0.84937	0.79285	1.3611	1.3543	1.55713	1.59228	1.52095	0.92043	0.88987	0.96704	1.61572	1.65828	1.61375	0.83398	0.57454	0.69169	0.69258
CKAP5_HUMAN	4.02912e+08	Cytoskeleton-associated protein 5 OS=Homo sapiens GN=CKAP5 PE=1 SV=3	CKAP5_HUMAN;H0YDX5_HUMAN;H0YEK7_HUMAN;H0YCF6_HUMAN	24	2.04844	1.78388	1.04664	0.92339	1.34113	1.39951	1.2923	0.6755	0.64328	0.99976	1.80502	1.54388	1.20974	1.16993	1.09017	0.7162	0.76342	0.89967	0.81863	0.78091	0.60659	0.55066	0.84461	0.73884	0.79142	0.64115	0.64896	0.62551	0.66022	1.22256	1.34686	1.27023	1.27983	1.10836	1.13572	0.77257	0.75993	0.67864	1.48304	0.8691	0.90775	0.93985
CLCB_HUMAN	9.32747e+07	Clathrin light chain B OS=Homo sapiens GN=CLTB PE=1 SV=1	CLCB_HUMAN;D6RJD1_HUMAN	3	0.69952	0.35802	1.77507	0.50185	0.88605	0.6347	1.37214	0.32806	0.40977	0.85623	1.08218	2.47337	2.20127	1.3657	2.26686	1.00257	2.65054	0.49187	0.53298	1.4495	0.35408	1.46752	2.60427	3.93877	0.20096	0.22981	0.8473	0.19594	0.73477	0.93861	0.42809	4.34073	0.33811	0.74246	2.16205	4.3643	3.22394	0.82361	2.28248	0.83105	1.76887	2.3562
CLCF1_HUMAN	3.49582e+07	Cardiotrophin-like cytokine factor 1 OS=Homo sapiens GN=CLCF1 PE=1 SV=1	CLCF1_HUMAN	2	1.40126	0.62786	1.89937	1.02981	1.00689	1.83449	1.05091	0.89094	0.59609	0.61656	1.34773	1.13249	1.55678	0.88747	1.04931	0.47666	1.36104	1.76571	1.02583	1.11007	1.07712	0.89675	0.73312	1.5534	2.11983	1.45611	0.32338	2.80769	1.86749	0.90528	1.49896	2.89733	1.27439	1.68571	0.81361	1.26827	1.33961	1.07254	1.6678	11.4175	5.77365	0.66573
CLH1_HUMAN	7.90279e+09	Clathrin heavy chain 1 OS=Homo sapiens GN=CLTC PE=1 SV=5	CLH1_HUMAN;J3KS13_HUMAN;CLH2_HUMAN;J3KR87_HUMAN;J3KSQ2_HUMAN;J3QL20_HUMAN;K7EJJ5_HUMAN;F5H5N6_HUMAN	132	0.98692	0.99873	1.04132	0.94933	1.20075	1.22194	1.15858	1.63609	1.60114	1.46825	1.01089	0.88996	1.08277	1.10956	0.83407	0.88332	0.84182	0.91917	0.84748	0.91866	0.88574	0.87759	0.79405	0.86195	0.83117	0.71621	0.75674	1.10617	1.25387	1.1775	1.15435	1.21585	0.92466	0.92327	0.93715	0.9535	0.94695	0.96732	0.85179	1.03015	0.7448	0.73223
CLIC1_HUMAN	2.10838e+09	Chloride intracellular channel protein 1 OS=Homo sapiens GN=CLIC1 PE=1 SV=4	CLIC1_HUMAN	17	0.53603	0.56472	0.64995	0.70366	0.82995	0.87243	0.70284	0.83517	0.80665	0.8032	0.5406	0.59254	0.64803	0.57824	1.56733	1.09775	1.25537	1.52231	1.27399	1.27639	1.16122	1.27995	1.07214	0.98372	1.44053	1.01561	1.07381	0.93033	1.16989	0.8375	0.8745	1.02632	1.37463	1.21204	1.10261	1.26758	1.1506	1.22083	0.91985	1.58589	1.65596	1.63786
CLIC4_HUMAN	1.36181e+08	Chloride intracellular channel protein 4 OS=Homo sapiens GN=CLIC4 PE=1 SV=4	CLIC4_HUMAN	10	2.02492	2.54507	1.723	2.15406	1.41582	1.50299	2.29976	4.2499	4.68785	4.07104	2.18585	1.97226	1.97721	2.3651	0.60504	0.90718	0.77288	0.52733	0.47845	0.92183	0.62809	0.47485	0.64417	0.45548	0.52941	0.52471	0.46283	0.38584	0.36263	2.47943	1.44496	1.90677	0.48098	0.75362	0.61441	0.55131	0.56694	0.66196	0.64435	0.84199	0.78361	0.96605
CLPX_HUMAN	1.59743e+08	ATP-dependent Clp protease ATP-binding subunit clpX-like, mitochondrial OS=Homo sapiens GN=CLPX PE=1 SV=2	CLPX_HUMAN	10	1.24016	1.53481	1.48317	1.16382	1.94488	1.41383	1.41111	0.29133	0.30111	0.3177	1.17974	1.33689	1.22954	1.32143	0.92373	0.72942	1.01987	0.54802	1.07563	0.75002	1.3458	1.13731	1.1729	1.39451	0.95534	0.97299	0.97399	1.35006	1.24273	1.81387	1.5521	1.75687	0.91655	1.17208	1.00694	0.60756	0.84216	0.37592	0.97143	0.62978	0.80017	0.68667
CMBL_HUMAN	1.44616e+08	Carboxymethylenebutenolidase homolog OS=Homo sapiens GN=CMBL PE=1 SV=1	CMBL_HUMAN	8	0.40176	0.37903	0.77406	0.40495	0.6984	0.47651	0.56944	0.23625	0.31653	0.22919	0.4589	0.51002	1.00221	0.40619	2.55889	2.86723	2.13168	2.58682	2.56396	1.71528	2.70735	3.70543	1.6595	2.55893	2.4483	2.48879	2.07617	1.45701	1.45862	0.48565	0.59121	0.63829	1.4183	1.6431	1.60962	0.86164	0.72283	0.78777	1.2651	0.25661	0.59789	0.61574
CMC1_HUMAN	8.86407e+07	Calcium-binding mitochondrial carrier protein Aralar1 OS=Homo sapiens GN=SLC25A12 PE=1 SV=2	CMC1_HUMAN;B3KR64_HUMAN;B4DGK6_HUMAN;H0YFB2_HUMAN;F8W9J0_HUMAN	11	0.48314	0.37268	1.0421	0.3696	0.98838	0.621	0.9159	0.85781	0.88733	1.0125	0.91827	1.17206	0.92958	1.24226	1.52258	1.40544	1.54883	0.60048	0.90021	0.75226	0.94513	0.69717	1.89414	2.30842	0.68829	0.73446	0.72738	2.53142	2.21337	0.74829	0.71739	0.6787	1.75709	1.47425	1.3487	1.73451	2.03679	1.32524	1.60148	0.59951	1.07557	0.88413
CMC2_HUMAN	1.26902e+08	Calcium-binding mitochondrial carrier protein Aralar2 OS=Homo sapiens GN=SLC25A13 PE=1 SV=2	CMC2_HUMAN;F5GX33_HUMAN	8	1.08095	1.06737	2.21103	2.10461	2.31508	1.82564	2.42637	1.29018	0.75588	1.5736	1.59905	1.38491	2.04663	2.19208	0.60171	0.9146	0.78464	0.4226	0.47504	0.62957	0.90407	0.6801	0.73033	1.18829	0.55023	0.59449	0.37314	1.00458	1.05948	2.13399	2.25252	2.54098	0.83745	0.83165	0.87795	1.24002	1.26548	1.61962	1.19478	0.32621	0.48258	0.62523
CMTD1_HUMAN	7.46649e+06	Catechol O-methyltransferase domain-containing protein 1 OS=Homo sapiens GN=COMTD1 PE=1 SV=1	CMTD1_HUMAN	3	39.4549	0.27491	0.34508	0.63459	0.40621	0.37668	0.54721	0.48668	2.06962	4.16387	0.36396	0.13062	0.54687	0.26514	2.97939	0.70308	1.60919	0.93802	0.71931	1.81004	0.38031	0.49596	2.97522	4.4481	2.37625	2.98134	3.13864	2.68909	3.23077	0.41528	0.54581	0.34595	1.91869	2.76651	3.41892	2.56835	1.8985	2.33964	1.66334	21.4176	0.48576	0.44029
CMYA5_HUMAN	1.27083e+08	Cardiomyopathy-associated protein 5 OS=Homo sapiens GN=CMYA5 PE=1 SV=3	CMYA5_HUMAN;REVERSED_SHAN2_HUMAN;REVERSED_H7BXK2_HUMAN;REVERSED_J3KQC3_HUMAN;REVERSED_A6NHU9_HUMAN;REVERSED_H7C1X5_HUMAN;REVERSED_E7EUA2_HUMAN	6	0.81487	0.72614	1.23004	1.31634	0.99818	1.13978	0.84528	1.28013	1.5334	1.26925	0.72126	1.23598	1.36666	0.83659	1.14277	1.20294	1.13314	1.43767	0.75426	0.87165	0.9015	1.28974	1.14367	0.94656	1.00504	1.03474	1.03205	0.81693	0.99363	0.8755	1.21875	2.20707	1.26358	0.84459	1.47215	1.74524	2.0505	1.76397	1.09055	0.49037	0.43281	0.6719
CN093_HUMAN	4.73645e+06	Uncharacterized protein C14orf93 OS=Homo sapiens GN=C14orf93 PE=2 SV=1	CN093_HUMAN	2	2.65368	2.16142	1.20124	1.20704	0.38341	0.17907	0.31079	0.05153	0.0913	0	2.36455	5.54138	0.26247	0.90699	7.33648	5.80173	3.04309	5.22487	6.85988	2.86083	0.64174	1.47466	1.27393	2.07431	1.07107	1.59821	2.82588	0.39034	2.92583	0.22664	0.31529	0	1.87823	0.40526	0.66295	1.72727	0.95946	0.1404	1.81959	6.24089	2.58946	2.28173
CN166_HUMAN	4.57756e+08	UPF0568 protein C14orf166 OS=Homo sapiens GN=C14orf166 PE=1 SV=1	CN166_HUMAN;H0YJB9_HUMAN;G3V4C6_HUMAN	19	1.07749	0.76417	0.83015	0.70417	0.70643	0.80977	0.72245	0.82268	0.70801	0.89029	0.8746	0.8575	0.72031	0.8805	1.33934	1.34289	0.96027	1.39155	1.10667	1.19066	1.19813	1.20515	1.1602	1.18904	1.14441	1.14951	1.52428	1.04995	1.12124	0.66586	0.69467	0.65554	1.03195	1.03022	1.16331	1.26962	1.09404	1.00803	1.06437	1.29099	1.26792	1.24009
CN37_HUMAN	8.03244e+08	2',3'-cyclic-nucleotide 3'-phosphodiesterase OS=Homo sapiens GN=CNP PE=1 SV=2	CN37_HUMAN;K7ERC4_HUMAN;B4DFN6_HUMAN;C9K0L8_HUMAN;K7ERZ0_HUMAN;K7EN66_HUMAN	26	1.32376	1.44187	1.93423	2.08617	1.42007	1.75659	1.48821	2.07805	2.2448	2.33224	1.09695	1.25565	1.50918	1.18874	0.84258	0.63271	0.82725	0.72335	0.71722	0.87843	0.71537	0.83347	0.76816	0.71454	0.91553	0.70222	0.96363	0.8729	0.79966	1.3453	1.56439	1.54804	0.58943	0.62029	0.50057	0.81735	0.87013	0.62366	0.79476	0.70167	0.6739	0.68331
CNBP_HUMAN	3.65769e+08	Cellular nucleic acid-binding protein OS=Homo sapiens GN=CNBP PE=1 SV=1	CNBP_HUMAN;B4DP17_HUMAN	10	1.64695	2.18639	1.07695	1.08274	1.04393	1.17882	1.0787	0.46803	0.48816	0.41809	1.56515	1.57653	0.92827	0.89134	1.77874	1.95892	1.92622	1.64269	1.97534	2.17719	1.80698	1.50346	1.07158	1.10851	1.3801	1.65606	1.54355	0.41491	0.47577	1.1167	1.22743	1.34233	0.46654	0.91304	0.72393	0.12898	0.15044	0.12546	1.40371	0.99045	1.61119	1.55711
CND1_HUMAN	4.0148e+08	Condensin complex subunit 1 OS=Homo sapiens GN=NCAPD2 PE=1 SV=3	CND1_HUMAN;F5GZJ1_HUMAN;E7EN77_HUMAN;F5H431_HUMAN;F5GZK7_HUMAN	17	1.57539	1.22538	1.84127	1.80609	1.54077	1.77807	1.67147	0.57228	0.75268	0.67306	1.61059	1.3732	1.51196	1.46942	0.95296	1.03364	0.71054	1.07342	1.12444	1.07266	0.73329	0.96553	0.92796	0.7419	0.80756	0.86694	0.92879	0.5576	0.53176	1.56956	1.446	1.85633	0.45898	0.43879	0.73666	0.60176	0.54201	0.59915	0.89021	0.75757	0.78398	0.80765
CND3_HUMAN	1.09701e+08	Condensin complex subunit 3 OS=Homo sapiens GN=NCAPG PE=1 SV=1	CND3_HUMAN;H0Y9Z8_HUMAN;D6RA93_HUMAN	11	1.1742	1.47725	1.63814	1.89914	1.49398	1.47278	1.57077	1.108	1.09972	1.25738	1.57963	1.6891	1.31462	1.63291	0.80873	0.85427	0.879	0.69494	0.91076	1.10061	0.7765	0.55354	0.67772	0.87844	0.58048	0.58264	0.65439	0.81027	1.01267	1.70235	1.78739	1.8179	0.93766	0.74293	0.8351	0.76416	0.89581	0.85513	1.14424	0.17719	0.58298	0.88819
CNDG2_HUMAN	4.41388e+06	Condensin-2 complex subunit G2 OS=Homo sapiens GN=NCAPG2 PE=1 SV=1	CNDG2_HUMAN;F8WE06_HUMAN;H0Y6U5_HUMAN;F5H7R2_HUMAN;E7EUH9_HUMAN	2	0.63143	0.71786	3.30552	0.26864	7.92649	8.94695	5.06098	0.75884	1.54313	1.14537	1.0345	0.59485	2.97013	3.95235	1.36004	2.81965	0.80482	0.94641	1.81799	1.68803	0.75583	1.09443	0.59503	0.99975	1.00939	1.40167	0.69533	2.53936	2.15346	8.41012	8.18568	3.45418	0.91977	2.66116	0.83567	0.54042	0.82161	0.79657	1.93331	0.49533	0.32504	0.73865
CNDP2_HUMAN	5.15522e+08	Cytosolic non-specific dipeptidase OS=Homo sapiens GN=CNDP2 PE=1 SV=2	CNDP2_HUMAN;J3QR27_HUMAN;J3QRD0_HUMAN;J3KRD5_HUMAN;J3QLU1_HUMAN;J3QRH4_HUMAN;J3QKQ0_HUMAN;J3KSV5_HUMAN;J3QKT2_HUMAN;J3QL02_HUMAN;J3QRA8_HUMAN;J3QQN6_HUMAN;J3KSS4_HUMAN	18	0.52975	0.59254	0.52454	0.21545	0.42043	0.39703	0.5847	0.29807	0.32303	0.27731	0.45963	0.53627	0.58315	0.46074	1.80194	1.97221	1.71163	1.43383	2.00184	1.64998	1.44541	1.3783	2.11897	1.54786	1.51444	1.85457	1.62411	1.34196	1.44484	0.4303	0.47006	0.3407	2.01055	2.12296	1.81489	1.54083	1.37915	1.74378	1.57396	1.637	1.99399	2.13637
CNN3_HUMAN	1.17117e+08	Calponin-3 OS=Homo sapiens GN=CNN3 PE=1 SV=1	CNN3_HUMAN;B4DFK6_HUMAN;F8WA86_HUMAN;E9PDU6_HUMAN;CNN1_HUMAN;B4DUX6_HUMAN;B7Z7E1_HUMAN;K7ENC5_HUMAN;K7ERK4_HUMAN;K7ESJ2_HUMAN	5	1.55247	1.59663	1.19572	0.75918	0.94506	0.85843	0.83941	0.78386	0.95292	0.9037	1.16497	1.08921	0.94923	1.57076	0.54033	0.79444	0.60646	1.03191	1.03272	1.08901	1.21898	0.75449	0.85815	0.93796	1.15425	0.74146	1.18602	0.73497	1.0412	0.78447	0.84619	1.73724	0.98145	1.22807	0.87074	0.94529	1.10046	0.73595	0.91648	1.29579	1.31895	0.93915
CNOT1_HUMAN	1.78976e+08	CCR4-NOT transcription complex subunit 1 OS=Homo sapiens GN=CNOT1 PE=1 SV=2	CNOT1_HUMAN;B5MDN3_HUMAN;H3BMZ2_HUMAN	9	0.77298	0.66792	0.98592	0.82657	0.98745	1.09966	1.36311	0.7574	0.54953	0.77702	0.8333	0.6666	1.08035	0.94035	1.12212	1.27729	1.22213	1.294	1.92749	1.18801	1.54494	1.40208	1.94504	1.44374	0.95142	0.95846	1.15418	0.83082	0.73136	0.9202	1.13763	0.61089	1.24866	1.37619	1.50092	1.21717	1.02333	1.21692	1.72554	0.73223	1.20546	1.53764
CNOTA_HUMAN	4.17796e+07	CCR4-NOT transcription complex subunit 10 OS=Homo sapiens GN=CNOT10 PE=1 SV=1	CNOTA_HUMAN;H7C1X9_HUMAN;SPSB4_HUMAN;REVERSED_SPSB4_HUMAN;B7Z5B3_HUMAN;H7C0K1_HUMAN;E9PCN5_HUMAN	3	1.07231	0.91794	0.46618	0.34688	0.38951	0.79838	0.62427	0.38315	0.49435	1.29826	0.91398	0.76037	0.33706	0.47425	1.26263	2.64481	1.51453	1.45064	1.63529	1.86918	1.39491	2.23782	1.26352	0.93061	0.55124	0.71194	0.68792	0.76691	0.85842	0.34195	0.8981	1.04697	1.57193	1.95053	1.3261	1.7666	1.99098	2.01195	1.52329	1.43988	1.2713	1.63826
CNPY3_HUMAN	1.29397e+07	Protein canopy homolog 3 OS=Homo sapiens GN=CNPY3 PE=1 SV=1	CNPY3_HUMAN	3	1.77723	1.15741	1.45639	1.03506	1.13491	1.06977	1.03501	0.40063	0.40493	0.91488	1.67054	2.24436	0.77301	1.68508	2.34854	1.87793	1.76028	0.51668	0.46191	1.07486	0.9655	1.34109	1.48361	1.37313	0.62954	0.33469	0.65036	0.9547	0.49801	1.10065	0.41369	1.66073	1.61686	1.88102	1.58817	0.61994	1.44944	0.21406	0.38386	2.13366	1.36243	0.93733
CNPY4_HUMAN	1.1384e+07	Protein canopy homolog 4 OS=Homo sapiens GN=CNPY4 PE=2 SV=1	CNPY4_HUMAN	3	2.28021	3.32419	9.04069	3.6662	5.82401	7.11799	5.81343	2.09056	3.123	1.20699	12.3446	10.1101	7.5617	10.404	0.32915	3.85724	0.27866	0.53978	0.47261	0.22472	0.22232	0.48867	0.46282	1.11783	0.31984	0.36363	0.43665	0.38069	3.06466	7.4782	7.4532	3.40187	0.24022	0.3298	0.37312	0.54885	0.45753	0.41332	0.30146	0.9016	0.18131	0.38274
CNTN5_HUMAN	1.68992e+07	Contactin-5 OS=Homo sapiens GN=CNTN5 PE=2 SV=2	CNTN5_HUMAN	2	0.61007	2.3726	3.48094	2.88959	2.35738	3.20301	0.99355	2.16127	4.9513	2.42818	0.66106	0.18813	1.62695	0.80692	0.81269	0.61491	0.38228	0.87931	1.03491	2.15862	7.37525	6.11184	2.70774	1.48347	5.42706	1.46493	0.88821	1.38144	3.93969	0.44288	2.06336	0.66957	0.62474	4.77983	0.70727	1.62224	2.17498	3.81868	0.53906	1.09263	0.91936	2.45454
CNTP2_HUMAN	2.43848e+07	Contactin-associated protein-like 2 OS=Homo sapiens GN=CNTNAP2 PE=1 SV=1	CNTP2_HUMAN;H0Y4J0_HUMAN	2	0.66832	1.49225	1.6475	1.20302	1.45321	0.9805	1.16211	1.15131	1.21948	1.03251	0.7293	1.27128	0.57291	0.75636	1.53716	0.74546	0.78163	0.61564	0.72306	0.82686	0.77999	1.00383	0.85015	0.58596	1.55654	1.02378	0.92069	8.26325	6.46897	3.07356	2.30321	0.14743	1.3525	1.13139	1.1494	4.10406	3.49997	4.60025	0.54542	15.1335	1.50364	0.84832
CNTRL_HUMAN	3.59111e+07	Centriolin OS=Homo sapiens GN=CNTRL PE=1 SV=2	CNTRL_HUMAN;Q8WX70_HUMAN;Q5JVD1_HUMAN;Q5JVD2_HUMAN	3	0.62672	1.83547	1.47855	0.72231	0.82986	1.26519	1.13443	1.6565	1.97411	1.69458	1.37863	1.40915	0.59816	1.20426	2.59621	2.04659	2.06177	1.25489	1.51996	1.66446	1.45769	1.11796	1.3726	0.89526	1.17068	1.40096	1.01695	1.27675	1.35796	0.9897	1.00718	0.59771	1.67437	0.80586	1.25278	0.87807	0.70537	0.68647	1.7504	0.59671	1.26435	2.13898
CO4A2_HUMAN	4.21858e+07	Collagen alpha-2(IV) chain OS=Homo sapiens GN=COL4A2 PE=1 SV=4	CO4A2_HUMAN	7	1.2511	1.01935	1.91601	0.854	1.30387	0.98343	1.25679	3.13519	4.31455	4.74748	2.59083	1.84636	1.81868	1.0675	0.42762	0.70181	0.46577	0.71432	0.76088	0.88073	0.77372	1.24536	0.6815	0.6299	0.85788	0.48069	0.92605	2.56607	0.88155	0.71716	1.32071	2.98192	0.67601	0.549	0.68145	1.1464	0.84257	1.06624	2.07944	0.74999	0.58034	0.5172
CO5_HUMAN	1.13711e+08	Complement C5 OS=Homo sapiens GN=C5 PE=1 SV=4	CO5_HUMAN	2	1.45164	1.54284	0.59365	1.7671	0.47957	0.54704	0.47099	2.63734	3.06991	2.80911	0.42515	0.68469	0.63891	0.63835	1.76433	2.10299	1.11633	1.44785	2.32914	2.78981	2.6199	1.7402	2.08165	1.07466	2.08908	2.83846	2.71212	2.78387	2.30434	1.07829	1.12207	0.06192	1.13671	0.72291	0.67932	2.84709	1.59496	1.53696	1.09014	1.76626	1.40604	1.6488
COA3_HUMAN	4.10072e+07	Cytochrome c oxidase assembly protein 3 homolog, mitochondrial OS=Homo sapiens GN=COA3 PE=1 SV=1	COA3_HUMAN;K7EPV0_HUMAN	2	0.43681	0.91325	1.8983	2.43246	1.36155	1.39073	1.58368	0.47099	0.54511	0.37867	1.00376	1.09368	1.56642	1.07717	1.52107	1.13876	1.37737	0.64382	0.66995	0.39484	1.52106	1.73243	1.9833	1.87658	1.08542	0.62281	0.85344	3.15434	2.43118	1.42779	1.31078	1.53346	1.059	0.94486	1.1311	1.50925	1.52662	1.45694	1.40694	0.9724	0.94369	1.44802
COA6_HUMAN	1.8894e+07	Cytochrome c oxidase assembly factor 6 homolog OS=Homo sapiens GN=COA6 PE=1 SV=1	COA6_HUMAN	3	4.09974	3.923	0.08649	0.12278	0.07565	0.12896	0.34487	0.08668	0.10115	0.04986	3.26962	2.98842	2.12715	2.71641	4.37443	3.09921	4.09436	4.83097	4.40597	4.25748	4.21113	4.37817	2.02209	2.53337	3.6197	3.44818	2.90875	1.21316	1.63477	0.16145	0.39931	0.59684	0.38338	0.83671	0.54085	0.0825	0.18709	0.04799	3.89854	1.49605	2.91553	4.23711
COASY_HUMAN	5.63539e+08	Bifunctional coenzyme A synthase OS=Homo sapiens GN=COASY PE=1 SV=4	COASY_HUMAN;K7ESK6_HUMAN;K7ES73_HUMAN;K7EP09_HUMAN;K7EN91_HUMAN;K7EPT0_HUMAN;K7EQ60_HUMAN	15	1.60443	1.87851	2.17716	2.7734	2.26971	2.93662	2.46967	2.65244	3.09354	2.84839	1.8577	1.99336	1.80742	1.95717	0.80278	0.88628	0.63367	0.46898	0.74689	0.69033	0.26548	0.42886	0.79829	0.59685	0.65556	0.74961	0.77561	0.91804	0.81999	2.74251	2.19154	1.9483	0.73366	0.66717	0.72086	0.52865	0.58552	0.58554	0.53919	0.70417	0.7206	0.64825
COBA1_HUMAN	1.6914e+06	Collagen alpha-1(XI) chain OS=Homo sapiens GN=COL11A1 PE=1 SV=4	COBA1_HUMAN;CO5A1_HUMAN;C9JMN2_HUMAN	2	0.62115	2.67394	0.96068	1.24001	1.42908	2.72181	1.19277	1.34077	1.08026	1.37426	1.18479	0.53272	0.62063	0.66056	2.40743	3.23133	0.71203	1.68321	1.64321	1.74718	0.70981	0.85471	0.47908	0.60762	1.14486	1.07162	1.23805	1.04828	1.64126	1.3077	0.94055	0.50294	0.91335	1.2724	0.64294	0.85475	0.74815	4.86659	0.84457	5.87611	0.67123	1.94216
COF2_HUMAN	7.39618e+07	Cofilin-2 OS=Homo sapiens GN=CFL2 PE=1 SV=1	COF2_HUMAN;G3V5P4_HUMAN	4	0.54005	0.90584	0.71182	0.68125	0.87073	0.90343	1.18314	0.47037	0.34234	0.56006	1.67317	1.352	1.05284	1.45745	1.69808	1.58706	1.92123	1.76749	0.82518	1.03583	1.36466	1.14986	1.21574	1.06165	0.89567	0.94684	1.33016	0.56951	0.37261	0.97887	0.78727	0.69197	1.31853	1.54497	1.7429	1.01143	0.73532	0.5521	1.34914	1.32718	1.37046	1.67945
COG5_HUMAN	6.42904e+06	Conserved oligomeric Golgi complex subunit 5 OS=Homo sapiens GN=COG5 PE=1 SV=3	COG5_HUMAN	2	1.44806	1.82919	2.07726	3.07674	2.20895	1.55671	1.043	1.60118	1.10932	1.43295	1.02151	0.66259	1.78891	0.82951	0.95387	0.49664	1.36515	0.8941	1.18005	1.75255	1.72586	1.00914	0.62608	0.56989	1.01424	1.35043	1.49842	2.3985	1.74168	1.84088	2.04921	1.83674	0.55964	0.52516	0.45202	0.43531	0.48526	0.86195	1.21885	1.04989	1.63583	1.32544
COMT_HUMAN	7.00415e+07	Catechol O-methyltransferase OS=Homo sapiens GN=COMT PE=1 SV=2	COMT_HUMAN;E7EMS6_HUMAN;F8WBW9_HUMAN;E7EUU8_HUMAN	9	0.50144	0.29129	1.64015	1.09821	2.42466	2.12195	2.0338	1.86803	2.18186	1.79792	0.51357	0.59335	1.57113	1.34412	0.3286	0.82137	0.57256	0.74478	0.57513	0.53701	0.79745	0.77867	0.76322	0.81014	0.74632	0.58396	0.87731	2.1113	2.3789	0.70606	1.36574	1.91488	0.93846	0.6534	0.54519	1.39768	1.87229	1.26052	0.69059	1.46161	1.54422	0.92942
COPA_HUMAN	1.40461e+09	Coatomer subunit alpha OS=Homo sapiens GN=COPA PE=1 SV=2	COPA_HUMAN	40	1.04712	1.3788	1.30291	1.35477	1.32814	1.27163	1.14786	1.82372	1.71013	1.87559	1.1285	1.04038	1.33082	1.46163	0.82679	0.71555	0.72564	0.75897	0.86626	0.82099	0.82942	0.72226	0.76933	0.71218	0.82391	0.79296	0.81228	1.08219	0.97079	1.34076	1.38454	1.37855	0.86095	0.88146	0.8665	0.93343	1.13476	1.07416	0.8994	0.73354	0.72593	0.7916
COPB_HUMAN	3.28694e+08	Coatomer subunit beta OS=Homo sapiens GN=COPB1 PE=1 SV=3	COPB_HUMAN;E9PP73_HUMAN	22	1.04275	0.95585	1.81151	1.52165	1.77454	1.72858	2.24125	2.08082	1.75485	2.00168	1.69294	1.67749	1.89506	1.86042	0.61272	0.67022	0.83922	0.73115	0.66253	0.61232	0.63136	0.80554	0.68376	0.60802	0.6078	0.54505	0.62142	0.78313	0.82766	1.94412	1.66964	1.64517	0.77852	0.74192	0.66554	0.60944	0.45583	0.62878	0.71151	0.81552	0.55168	0.51682
COPG1_HUMAN	2.5202e+09	Coatomer subunit gamma-1 OS=Homo sapiens GN=COPG1 PE=1 SV=1	COPG1_HUMAN;H0Y8X7_HUMAN;D6RG17_HUMAN;H0Y8G2_HUMAN	27	1.08404	0.95853	1.24181	1.15469	1.35895	1.3318	1.28421	1.4841	1.47686	1.40501	1.01934	1.17312	1.28944	1.29452	0.76678	0.75686	0.69924	0.72282	0.77034	0.8575	0.84798	0.99949	0.89847	0.74209	0.88486	0.8549	0.82745	0.94377	1.201	1.23161	1.39333	0.94904	0.86495	0.79918	0.88296	0.93747	0.99034	0.97932	0.74962	0.82606	0.63922	0.80074
COPG2_HUMAN	1.47603e+09	Coatomer subunit gamma-2 OS=Homo sapiens GN=COPG2 PE=1 SV=1	COPG2_HUMAN;H7C1T7_HUMAN;F6X838_HUMAN	8	2.42032	2.88206	2.15276	1.50172	2.44928	2.48712	2.2171	1.2537	1.29065	1.66486	2.21648	1.87087	3.08709	2.2081	0.53601	0.77256	0.77978	0.63036	0.50375	0.81272	0.52122	0.55852	0.46009	0.57195	0.57807	0.31553	0.58656	0.71195	0.49797	2.1339	2.30836	1.24682	0.72352	0.81352	1.36484	0.79196	0.57749	0.52525	0.76051	0.46102	0.59544	0.82297
COR1A_HUMAN	2.45477e+07	Coronin-1A OS=Homo sapiens GN=CORO1A PE=1 SV=4	COR1A_HUMAN;H3BRY3_HUMAN;H3BTU6_HUMAN	5	0.5946	0.68531	0.62016	0.53233	0.99021	1.33859	1.32346	0.66702	1.78594	0.97937	0.60791	0.61064	0.78092	0.44673	1.32887	0.80988	0.89131	1.12958	0.72556	1.22129	1.81996	1.17375	1.26015	1.69336	1.15468	1.12467	1.67151	1.00316	1.08562	1.57029	0.94906	2.5726	1.99769	0.9538	1.21231	0.89704	1.17689	0.78427	0.93448	2.83913	1.06267	1.19293
COR1B_HUMAN	2.30597e+08	Coronin-1B OS=Homo sapiens GN=CORO1B PE=1 SV=1	COR1B_HUMAN;E7EW44_HUMAN;F5H390_HUMAN;F5H0D2_HUMAN	9	1.16931	1.29109	0.7865	0.90605	1.0846	1.08714	0.70338	1.28266	1.01556	1.35982	0.90092	0.78166	0.78195	0.95687	0.72861	0.81834	0.88009	0.78129	0.87243	0.69805	0.53668	0.72081	0.87863	0.99816	0.72751	0.92197	0.94573	0.84189	0.90114	1.04446	1.07337	1.03259	1.11961	1.34293	1.0203	0.86819	0.95872	1.01179	0.94936	1.46454	1.45016	1.47774
COSA1_HUMAN	5.85691e+06	Collagen alpha-1(XXVIII) chain OS=Homo sapiens GN=COL28A1 PE=2 SV=2	COSA1_HUMAN	2	10.49	12.7025	0.48863	0.53931	0.62465	0.15904	0.4978	0.18195	12.2488	13.41	0.75149	0.43828	0.33956	0.44849	0.29435	8.38875	0.76752	19.4654	4.56514	2.40976	5.83742	4.59747	1.74854	0.30488	7.26285	0.63406	1.09849	4.15554	3.942	0.3277	0.74343	0.82415	0.2328	0.2532	0.28026	0.46919	1.74603	2.1105	0.33096	37.3582	12.0445	1.49535
COTL1_HUMAN	5.06605e+08	Coactosin-like protein OS=Homo sapiens GN=COTL1 PE=1 SV=3	COTL1_HUMAN;H3BT58_HUMAN	11	1.10755	0.72154	1.22994	0.707	1.35313	1.8747	1.27866	0.54435	0.6734	0.69092	1.35175	1.33114	1.27656	1.36842	1.12408	0.64383	1.37375	0.87505	0.9846	1.09661	1.16353	0.94106	1.16147	1.68349	1.10898	1.12095	1.24991	0.69327	0.6643	0.97406	1.48975	1.19961	1.89378	1.40153	1.6014	0.73655	0.82391	0.81866	1.58655	0.48292	0.72999	0.87702
COX2_HUMAN	5.72274e+08	Cytochrome c oxidase subunit 2 OS=Homo sapiens GN=MT-CO2 PE=1 SV=1	COX2_HUMAN	10	0.68949	0.51231	0.58827	0.91122	0.61607	0.60117	0.76964	1.27709	1.12823	1.21748	0.396	0.42383	0.56827	0.56163	0.84998	1.159	1.25932	0.89856	1.26399	1.13178	1.87368	1.2678	1.3683	1.55986	0.97127	1.40047	1.42829	2.22396	2.23473	0.67142	0.68143	0.81951	1.24476	1.11804	0.98149	2.19064	1.94013	1.88708	0.96989	2.0543	1.1937	1.14298
COX41_HUMAN	6.26066e+08	Cytochrome c oxidase subunit 4 isoform 1, mitochondrial OS=Homo sapiens GN=COX4I1 PE=1 SV=1	COX41_HUMAN;Q86WV2_HUMAN;H3BNV9_HUMAN;H3BPG0_HUMAN;H3BN72_HUMAN;H3BNI5_HUMAN	5	0.98601	0.74185	0.5754	0.80476	0.48547	0.27557	0.45476	1.57362	1.47481	1.47877	0.42774	0.50148	0.53237	0.41463	0.77748	1.00753	0.98134	1.63501	1.58374	1.42035	1.58873	2.11079	1.00906	1.01863	1.18876	1.47913	1.41154	3.71617	3.70637	0.47169	0.45736	0.56786	0.77076	0.69413	0.70546	2.43476	2.36438	2.50765	0.58658	0.87198	1.80071	1.51395
COX5A_HUMAN	1.13424e+09	Cytochrome c oxidase subunit 5A, mitochondrial OS=Homo sapiens GN=COX5A PE=1 SV=2	COX5A_HUMAN;H3BNX8_HUMAN;H3BRI0_HUMAN;H3BV69_HUMAN;H3BRM5_HUMAN	15	0.96658	0.58775	0.81455	0.88131	0.73362	0.91076	0.88106	0.87619	0.88617	1.01232	0.5069	0.4651	0.69642	0.74444	1.17409	1.27241	1.00182	1.23003	1.39475	1.46747	1.86011	1.56039	1.35452	1.25495	1.39734	1.58302	1.68123	2.40893	2.25626	0.6878	0.79834	0.97221	1.03095	0.99165	1.09482	1.55028	1.52218	1.8206	1.0526	0.63375	1.1984	1.31918
COX5B_HUMAN	1.75e+08	Cytochrome c oxidase subunit 5B, mitochondrial OS=Homo sapiens GN=COX5B PE=1 SV=2	COX5B_HUMAN	4	1.39784	1.32106	1.29693	1.16385	0.91054	1.51762	1.37483	0.80438	0.82531	1.30755	0.54986	0.54633	0.84419	1.08756	0.46247	0.53539	1.52538	1.87028	3.14789	0.9784	1.14571	1.30298	0.24181	1.80811	1.08524	1.27344	1.20632	1.29424	1.36015	1.2129	2.04068	2.01451	1.20647	0.98484	0.70972	1.4609	3.39509	2.55941	1.35707	3.20129	1.44995	0.28623
COX6C_HUMAN	3.61361e+08	Cytochrome c oxidase subunit 6C OS=Homo sapiens GN=COX6C PE=1 SV=2	COX6C_HUMAN	3	0.52238	0.6101	0.8472	1.14803	1.14974	0.966	1.01425	1.37716	1.30541	1.31981	0.37862	0.42705	0.87993	0.76803	0.96523	1.41694	1.18137	1.39134	1.63011	1.03433	2.08018	2.0677	1.48362	1.62669	1.55127	1.69357	1.66464	2.51328	2.53143	1.08806	1.25077	0.50492	0.95314	0.7566	1.053	1.95307	1.98931	1.84593	0.86216	0.11571	0.56945	0.79963
CP080_HUMAN	6.52367e+07	UPF0468 protein C16orf80 OS=Homo sapiens GN=C16orf80 PE=1 SV=1	CP080_HUMAN;H3BPA3_HUMAN	6	0.6765	0.77068	0.33702	0.41585	0.79663	0.74894	0.56627	0.30233	0.48201	0.43084	0.87957	0.7905	0.81229	0.87044	1.9457	1.25552	1.19154	3.72097	1.1944	1.93582	0.52343	0.72565	1.65198	1.91857	1.67863	2.34699	2.53851	1.88898	1.16271	0.60589	1.11599	0.66861	1.54228	1.52897	1.1062	0.9058	1.06969	2.06813	1.47108	0.7487	0.89915	0.67175
CP135_HUMAN	2.67841e+08	Centrosomal protein of 135 kDa OS=Homo sapiens GN=CEP135 PE=1 SV=2	CP135_HUMAN	4	0.85486	1.13299	1.50797	1.72564	1.13324	0.87241	1.12538	0.81578	0.24763	1.37333	1.32401	1.01784	1.40369	1.13847	1.30869	1.07594	1.35504	1.22883	1.2481	1.47647	1.56328	1.51721	1.5211	1.2909	1.19691	1.17764	1.20511	1.27715	1.26375	1.24514	1.21536	1.27582	1.16147	1.32699	0.98141	1.73978	1.20165	1.83277	1.0369	1.29847	0.58707	0.48899
CP51A_HUMAN	6.12962e+06	Lanosterol 14-alpha demethylase OS=Homo sapiens GN=CYP51A1 PE=1 SV=3	CP51A_HUMAN;H7C0D0_HUMAN;C9IYR8_HUMAN	2	2.95263	2.08846	1.60086	1.37004	0.55017	1.02939	1.09931	1.27534	0.97376	0.78331	0.39632	0.64457	0.83767	1.12435	2.0659	2.20593	1.83204	2.4093	2.7458	3.23671	0.80203	1.95127	1.98971	1.69018	2.81869	1.68631	3.92006	1.14001	2.38057	0.64275	0.47121	0.34904	0.83721	1.24003	0.92397	0.60692	1.21289	0.55456	2.09694	16.6635	25.1029	20.7544
CPIN1_HUMAN	2.01414e+08	Anamorsin OS=Homo sapiens GN=CIAPIN1 PE=1 SV=2	CPIN1_HUMAN;H3BT65_HUMAN;H3BUG4_HUMAN;H3BPG7_HUMAN;H3BQ23_HUMAN;H3BV90_HUMAN	8	0.96403	1.12891	1.27472	0.76195	0.78213	0.94947	0.86339	0.44854	0.46251	0.3062	0.99646	0.91655	1.224	1.42979	1.1428	1.58163	1.72187	1.52856	1.24403	1.01095	1.15753	1.34954	1.45065	1.22746	1.29909	1.11778	1.30089	0.75912	0.94333	1.26735	1.00388	1.1386	1.10823	0.91735	0.76733	0.6883	0.6654	0.49715	1.22275	1.05424	1.23994	1.17154
CPNE3_HUMAN	6.54912e+08	Copine-3 OS=Homo sapiens GN=CPNE3 PE=1 SV=1	CPNE3_HUMAN;E5RG68_HUMAN;E5RHZ0_HUMAN;E5RJ85_HUMAN;H0YB26_HUMAN;E5RG97_HUMAN;E5RFT7_HUMAN	24	0.71322	0.56902	0.86324	0.79167	1.42025	1.02659	1.30239	0.81522	0.86854	0.79109	0.71346	0.59939	0.71385	0.82331	1.09711	0.96948	0.99336	1.27953	1.07411	0.99364	1.0903	1.12604	1.10539	0.84352	1.21952	0.92282	1.08944	1.26118	1.87587	1.07181	0.80691	0.72471	1.16605	1.14374	1.24499	1.62178	1.30609	1.61188	1.04711	1.04794	0.99075	1.16127
CPNS1_HUMAN	4.05381e+08	Calpain small subunit 1 OS=Homo sapiens GN=CAPNS1 PE=1 SV=1	CPNS1_HUMAN;K7ELJ7_HUMAN;K7EM73_HUMAN;K7EIV0_HUMAN;K7ES82_HUMAN;K7EKD8_HUMAN;K7EP80_HUMAN;K7ES78_HUMAN;K7EK10_HUMAN;CPNS2_HUMAN	12	1.26577	1.1831	1.19012	0.6732	0.99626	0.73969	0.67422	0.39892	0.47811	0.40998	0.95691	0.88948	0.78682	0.7782	1.09728	0.70935	1.28257	1.6841	1.52868	1.3782	0.9459	1.73544	1.14535	1.08954	0.9356	0.77538	0.78641	0.93862	1.04181	0.68515	0.56561	0.52033	1.58257	1.31383	1.52558	1.60233	1.46917	1.5513	0.90802	1.28244	1.49719	1.12654
CPPED_HUMAN	1.63455e+07	Calcineurin-like phosphoesterase domain-containing protein 1 OS=Homo sapiens GN=CPPED1 PE=1 SV=3	CPPED_HUMAN;B4DQ68_HUMAN	6	0.76397	2.30228	1.09734	0.89061	0.38968	0.55211	0.37539	0.52819	0.23027	0.21371	1.66681	1.24594	1.45035	1.19743	1.82423	1.79375	2.19669	1.63635	1.27401	1.62136	1.46279	1.08043	2.17222	1.80432	0.57318	1.0294	0.58469	0.5749	0.73401	0.25033	0.31505	0.26532	1.65439	2.12375	2.51019	0.70674	1.13718	1.16103	3.36359	1.75301	1.14729	0.8052
CPSF1_HUMAN	4.9169e+07	Cleavage and polyadenylation specificity factor subunit 1 OS=Homo sapiens GN=CPSF1 PE=1 SV=2	CPSF1_HUMAN	7	0.78588	0.86943	1.06276	1.14287	1.40841	1.16307	1.23131	1.11065	1.54149	1.28511	0.86783	1.08573	0.82601	0.92815	1.77915	1.27879	1.21432	0.68957	1.09526	0.89913	1.04935	0.90072	0.97556	0.99177	0.9839	0.94738	1.10294	0.54352	0.66774	1.43318	1.49997	1.33397	1.0371	1.52018	1.34644	0.79518	0.6649	0.75245	0.90956	1.01029	0.72205	0.77935
CPSF2_HUMAN	2.97823e+07	Cleavage and polyadenylation specificity factor subunit 2 OS=Homo sapiens GN=CPSF2 PE=1 SV=2	CPSF2_HUMAN	2	1.03061	1.09321	1.47639	1.99965	1.499	2.13577	1.49727	2.38401	2.14065	1.91376	0.78232	0.70253	1.39422	1.2672	0.66065	0.95369	0.6918	1.31373	0.96816	1.91617	0.68257	1.42227	1.09548	1.1842	0.90497	1.27351	1.27935	1.5506	1.25384	1.80078	2.04597	1.74807	1.44555	1.09485	1.33119	1.38371	1.68433	1.99652	0.82418	1.87567	0.29536	0.76411
CPSF5_HUMAN	5.80263e+08	Cleavage and polyadenylation specificity factor subunit 5 OS=Homo sapiens GN=NUDT21 PE=1 SV=1	CPSF5_HUMAN;H3BV41_HUMAN;H3BND3_HUMAN	15	1.54522	1.11909	0.67969	1.0519	0.51643	0.47565	0.43463	0.76785	0.58303	0.74227	1.59654	1.42744	0.92634	0.94736	1.50449	1.97233	1.58553	1.39078	1.40378	1.44852	1.54027	1.30516	1.37408	1.03558	1.33074	1.11991	1.3889	0.63732	0.69969	0.50175	0.52639	0.53497	1.19481	1.24063	1.12148	0.73499	0.92213	0.90534	1.28533	0.50047	0.83682	0.87297
CPSF7_HUMAN	7.13733e+08	Cleavage and polyadenylation specificity factor subunit 7 OS=Homo sapiens GN=CPSF7 PE=1 SV=1	CPSF7_HUMAN;F5H669_HUMAN;F5H047_HUMAN;J3QT54_HUMAN;F5H6M0_HUMAN;F5H6P5_HUMAN;C9J323_HUMAN;F5H6A8_HUMAN;C9J286_HUMAN;F5H2K8_HUMAN;F5H5B7_HUMAN;C9JM38_HUMAN;F5GXA3_HUMAN;F5H1W4_HUMAN	7	1.0863	1.11172	0.94392	0.59922	0.80689	0.84554	1.01921	0.40591	0.6973	0.66006	1.65417	1.43784	1.15493	1.43017	1.36896	1.03729	1.50578	1.26678	1.15078	1.50065	1.41352	1.0268	1.31173	1.52196	1.16487	1.05253	0.86401	0.65108	0.54322	0.91484	0.81464	0.73664	1.32049	1.19512	1.3048	0.51584	0.35255	0.65045	1.62609	1.02396	0.92852	0.99911
CPT2_HUMAN	3.90997e+08	Carnitine O-palmitoyltransferase 2, mitochondrial OS=Homo sapiens GN=CPT2 PE=1 SV=2	CPT2_HUMAN	10	1.03518	0.90717	0.93785	0.76146	0.78688	0.67897	0.70091	1.50098	1.39113	1.46244	1.13759	0.80519	1.0651	0.69143	1.28053	1.60228	1.24261	1.05933	1.11056	1.00509	0.88991	0.84275	1.01122	1.1747	0.70763	0.96477	0.79477	1.41182	1.71785	0.65497	0.92234	0.74017	0.71217	0.76691	0.61439	0.39795	0.5885	0.65979	1.03867	1.41063	1.9758	1.23325
CREG1_HUMAN	8.02078e+06	Protein CREG1 OS=Homo sapiens GN=CREG1 PE=1 SV=1	CREG1_HUMAN;A6NDZ7_HUMAN	2	1.5511	1.46719	3.67754	2.81104	2.41124	2.3373	1.87381	1.96522	2.65362	2.00745	0.75558	1.10114	3.91905	2.7052	1.41716	3.14415	0.7263	0.92448	0.2171	0.30068	0.69407	0.88466	0.88322	1.86176	1.16093	0.34721	1.00559	2.83726	2.18589	2.17695	3.59592	2.07822	1.28466	1.45008	0.58966	3.14785	3.75832	2.92103	1.97326	0.31986	0.27574	0.54418
CREL2_HUMAN	4.51581e+06	Cysteine-rich with EGF-like domain protein 2 OS=Homo sapiens GN=CRELD2 PE=1 SV=1	CREL2_HUMAN;A6PWM2_HUMAN	3	1.00501	1.54959	2.46564	2.14136	0.59591	0.7869	0.83728	0.18591	0.09783	0.13752	1.23503	1.47082	2.20848	1.16638	0.53949	0.07198	1.86799	0.84036	0.87528	1.2845	1.60085	0.81312	5.16717	5.86062	1.26343	0.27271	1.29697	2.70244	2.33928	0.59468	0.43912	0.59547	2.8031	3.95384	3.8214	3.87119	1.70636	4.4426	1.57911	0.12398	0.16454	0.3391
CRK_HUMAN	1.22475e+08	Adapter molecule crk OS=Homo sapiens GN=CRK PE=1 SV=2	CRK_HUMAN;I3L297_HUMAN	7	1.13234	0.89579	1.13753	1.12586	0.91443	0.53839	0.76267	0.63583	0.39438	0.52664	1.40383	1.47002	1.71286	1.17213	1.88981	1.22239	1.713	0.56749	0.99974	0.69577	1.05838	1.13794	2.3234	2.72833	0.74497	0.96043	1.31345	0.67419	0.52675	1.64733	0.57306	1.40156	2.0817	1.90719	1.55573	0.95551	0.71208	0.77658	1.19679	0.81863	0.67877	0.549
CRKL_HUMAN	3.11767e+08	Crk-like protein OS=Homo sapiens GN=CRKL PE=1 SV=1	CRKL_HUMAN	5	0.37705	1.20833	0.43143	0.16886	0.29112	0.43915	0.48704	0.43641	0.26481	0.71564	0.40683	0.81824	0.71421	0.63889	2.24694	1.87574	2.02172	1.72966	2.23725	1.86296	1.94394	1.70032	1.40467	1.16441	1.89331	2.09471	1.64283	1.52166	1.27441	0.49441	0.34269	0.53178	1.57621	1.41577	1.55338	1.18021	0.86029	1.06042	1.23322	1.37545	1.84615	1.70685
CRLF3_HUMAN	1.74227e+07	Cytokine receptor-like factor 3 OS=Homo sapiens GN=CRLF3 PE=1 SV=2	CRLF3_HUMAN	2	4.40947	5.42308	1.087	4.89439	2.40005	1.36161	2.25438	1.03065	1.58235	1.61658	3.19862	1.39391	1.73866	4.12761	0.54795	0.60191	0.84865	2.53924	1.76149	0.73589	4.50022	2.11555	0.89639	0.95629	2.17973	1.16231	0.57636	0.9467	1.03197	0.87653	2.35094	0.52369	1.65083	0.70583	0.80488	0.93338	1.25801	0.79763	2.23283	1.84357	2.61152	1.98102
CROCC_HUMAN	7.71553e+07	Rootletin OS=Homo sapiens GN=CROCC PE=1 SV=1	CROCC_HUMAN;REVERSED_SRPK1_HUMAN;REVERSED_SRPK2_HUMAN;REVERSED_B4DS61_HUMAN;REVERSED_Q5R363_HUMAN;REVERSED_D6RBF8_HUMAN;B1AKD8_HUMAN;REVERSED_H3BLV9_HUMAN	5	1.30189	1.20474	0.7231	0.6234	0.35997	0.71975	0.57578	1.45023	1.33509	1.51626	0.83204	0.74305	0.69726	0.84191	1.17341	1.38762	1.63618	1.7296	1.69148	0.89136	0.88033	0.74946	1.03921	2.25511	1.33182	1.18112	1.0755	1.19683	1.17354	0.63101	0.38787	1.25295	1.53429	1.19933	1.33865	1.84362	2.22541	2.09903	1.08788	1.17207	1.88907	1.02006
CS010_HUMAN	2.09024e+08	UPF0556 protein C19orf10 OS=Homo sapiens GN=C19orf10 PE=1 SV=1	CS010_HUMAN;M0QYN0_HUMAN;M0QXF7_HUMAN	4	1.87313	1.96168	2.66695	2.17849	1.10207	0.72776	0.85904	0.13258	1.03631	2.31645	2.01255	1.82593	2.68656	1.74452	1.4543	1.63631	1.23405	1.03969	0.79078	1.01443	0.94838	0.88135	1.4213	0.55694	1.75346	0.39154	0.84304	0.82277	0.7611	1.25021	0.75866	0.16646	1.36371	1.36643	1.30539	1.77965	1.62419	1.72665	1.22074	0.55748	1.43698	1.42602
CS021_HUMAN	1.30435e+08	Uncharacterized protein C19orf21 OS=Homo sapiens GN=C19orf21 PE=1 SV=1	CS021_HUMAN	2	19.7609	20.5693	0.02806	10.9591	1.16214	0.01737	0.54125	5.25705	9.76945	5.08011	0.01459	16.0579	4.87003	3.18087	6.23606	6.74602	5.57379	8.98839	7.74365	8.88457	6.39045	6.81259	3.58757	0.73807	6.81838	6.68522	6.04341	5.56008	5.34482	0.02725	1.26022	1.99978	0.1115	1.37917	0.06075	2.01147	1.81186	6.94957	0.04352	8.8906	8.18381	8.30516
CS043_HUMAN	1.21056e+08	Uncharacterized protein C19orf43 OS=Homo sapiens GN=C19orf43 PE=1 SV=1	CS043_HUMAN;K7ELS0_HUMAN;K7ERU7_HUMAN;K7EN60_HUMAN	8	0.97295	1.7466	1.03571	0.41192	0.61126	0.3026	0.40013	0.26378	0.19586	0.23162	0.97893	0.73906	0.63995	1.3791	2.44619	2.43486	2.36504	1.90052	1.57362	1.75076	1.13522	1.62211	3.19808	3.07762	1.40713	1.68683	1.70558	0.64008	0.6906	0.51147	0.46487	0.31874	1.84586	2.5149	2.49861	0.70115	0.64636	0.81588	1.88128	1.12639	1.00491	1.52629
CS052_HUMAN	3.77077e+06	Uncharacterized protein C19orf52 OS=Homo sapiens GN=C19orf52 PE=1 SV=2	CS052_HUMAN	3	1.49739	0.83329	0.35111	0.17757	0.27335	0.45336	0.24035	0.38425	0.5992	0.6413	1.41203	0.76203	1.78947	1.12627	1.11934	2.36589	3.67309	1.34441	0.67015	0.85741	2.9948	4.37731	1.87754	2.94683	3.13931	2.12752	3.08851	0.90624	0.74153	0.23906	0.30792	0.26211	1.38207	0.43854	0.90305	0.30596	0	0.21609	4.38937	1.50709	1.07862	1.49439
CSK_HUMAN	5.69999e+08	Tyrosine-protein kinase CSK OS=Homo sapiens GN=CSK PE=1 SV=1	CSK_HUMAN;H3BU69_HUMAN;H3BUM9_HUMAN	3	0.38842	0.45763	1.01046	1.35379	1.29245	1.33691	1.1049	1.8431	1.78294	2.08849	1.2054	1.88176	1.13547	1.7372	1.64814	1.10297	1.79732	1.63151	1.87894	1.7735	0.78682	1.07689	1.11367	1.49336	1.70351	1.57474	1.88271	0.92385	1.04441	1.48885	1.43617	0.88043	1.85043	1.54686	1.59108	1.054	1.25038	1.97446	1.40166	0.53471	0.53802	0.6923
CSK22_HUMAN	4.48722e+08	Casein kinase II subunit alpha' OS=Homo sapiens GN=CSNK2A2 PE=1 SV=1	CSK22_HUMAN;H3BNI9_HUMAN;H3BV19_HUMAN;H3BSA1_HUMAN	16	0.56114	0.43331	0.99257	0.62873	0.70331	0.78035	0.76535	0.62304	0.66285	0.4932	0.82871	1.0095	0.77237	0.91594	1.5893	1.50709	1.46685	1.2286	1.4747	1.24589	1.42567	1.40429	1.32519	1.21393	1.2727	1.43264	1.61206	1.19637	1.61013	0.82191	0.99319	0.75827	1.65764	1.4027	1.96536	1.62954	1.79091	1.65528	1.96414	0.27046	0.66064	1.02712
CSN3_HUMAN	3.04563e+07	COP9 signalosome complex subunit 3 OS=Homo sapiens GN=COPS3 PE=1 SV=3	CSN3_HUMAN;H7C3P9_HUMAN;C9JLV5_HUMAN;J3QKR0_HUMAN;K7ES36_HUMAN	8	1.23867	0.77857	1.49723	0.46077	1.05273	1.27928	0.72296	0.61032	0.71487	0.43861	0.99797	1.46527	0.73207	1.14308	0.73403	1.79153	0.51927	1.12327	0.79749	0.98745	0.97637	1.03542	1.17228	0.73365	0.91364	0.86743	1.08949	1.08003	0.82138	0.75106	1.67473	0.79151	0.71196	0.63102	0.89164	1.26918	1.05359	1.02908	1.07148	1.75152	2.94753	3.09869
CSN4_HUMAN	1.67215e+08	COP9 signalosome complex subunit 4 OS=Homo sapiens GN=COPS4 PE=1 SV=1	CSN4_HUMAN;D6RD63_HUMAN;D6RAX7_HUMAN;D6RFN0_HUMAN	11	0.61508	0.56296	0.55622	0.42432	0.57659	0.9257	0.57581	0.50519	0.42724	0.41944	0.57852	0.6501	0.77311	0.76369	1.41808	1.47726	1.55403	1.09597	1.09046	1.30712	0.92336	1.53383	1.12688	1.21556	1.39276	1.34024	1.26901	1.18998	1.21417	1.0423	0.71866	0.67077	1.75421	1.58452	1.61005	1.19747	1.56969	1.53154	1.46789	2.18421	1.65709	1.51412
CSN5_HUMAN	2.47899e+07	COP9 signalosome complex subunit 5 OS=Homo sapiens GN=COPS5 PE=1 SV=4	CSN5_HUMAN;E5RHH5_HUMAN;E5RHF2_HUMAN	4	0.38452	0.68147	0.97065	0.77882	1.04173	1.41053	0.98839	0.41449	0.38388	0.25997	1.00572	0.58034	0.86673	0.91262	2.00114	0.92713	2.35372	1.20188	1.12483	1.17437	1.54096	0.75223	1.90842	1.54395	1.56324	2.13384	1.44415	0.85169	0.56111	1.07795	0.60658	3.86413	2.70233	3.47483	2.18223	0.37355	0.52595	0.86916	1.60836	2.85641	2.55712	3.36952
CSN7A_HUMAN	1.1124e+08	COP9 signalosome complex subunit 7a OS=Homo sapiens GN=COPS7A PE=1 SV=1	CSN7A_HUMAN;G3XAP1_HUMAN;F5H7D4_HUMAN;F5H3D9_HUMAN;F5GYF7_HUMAN;F5H7C6_HUMAN;F5H3M6_HUMAN;F5H248_HUMAN;F5H4Z0_HUMAN;F5GXT7_HUMAN;F5H4U8_HUMAN	7	0.64984	0.7582	0.60917	0.97255	0.68875	0.60682	0.68013	0.98004	0.79226	0.54382	1.02147	0.78786	0.48084	0.80141	2.18619	1.52096	1.60572	1.0737	1.19431	1.09398	1.63394	1.32419	2.33639	2.13842	1.38285	0.9161	0.83735	1.34919	1.6114	0.77765	0.59925	0.59684	1.98326	2.05872	1.92918	1.07022	0.76164	0.8967	2.03675	1.08843	1.10927	1.54747
CSPG4_HUMAN	1.3291e+09	Chondroitin sulfate proteoglycan 4 OS=Homo sapiens GN=CSPG4 PE=1 SV=2	CSPG4_HUMAN	63	1.67215	4.78167	3.66796	4.65521	4.2358	4.44636	4.26282	5.96984	5.44258	6.9714	3.45239	4.1925	3.53567	4.08491	0.41803	0.3257	0.27052	0.43248	0.4506	0.39744	0.27849	0.33908	0.38741	0.41565	0.31419	0.4033	0.24344	0.47366	0.46675	5.63737	4.11797	4.3441	0.48538	0.34779	0.37719	0.7822	0.60717	0.41952	0.52033	0.90059	0.33001	0.28528
CSRP1_HUMAN	1.3323e+08	Cysteine and glycine-rich protein 1 OS=Homo sapiens GN=CSRP1 PE=1 SV=3	CSRP1_HUMAN;E9PND2_HUMAN;E9PS42_HUMAN;E9PP21_HUMAN	11	4.32557	2.9713	0.63699	0.4143	0.65774	0.48555	0.649	0.50678	0.30256	0.37906	2.56261	4.29984	1.17188	0.75007	1.83923	1.54606	1.87656	1.34526	1.56542	1.01072	1.04636	1.05333	1.16625	0.44696	0.57514	0.95237	0.63396	0.30678	0.17553	0.40059	0.74963	1.28831	1.29669	1.22637	0.99911	0.4698	0.38116	0.33533	1.50333	0.84405	2.10199	1.40205
CSTF3_HUMAN	3.97187e+07	Cleavage stimulation factor subunit 3 OS=Homo sapiens GN=CSTF3 PE=1 SV=1	CSTF3_HUMAN;E9PLP8_HUMAN;E9PJ06_HUMAN	6	1.97082	1.93291	0.60425	0.41206	0.4701	0.44865	0.4774	0.43695	0.35373	0.30223	1.77345	1.09955	1.19647	1.09009	2.43103	2.79106	2.30485	1.77247	1.86647	2.3753	1.31617	1.41002	1.67078	1.82928	1.99613	1.5668	1.81365	0.37967	0.49104	1.3973	0.38734	0.38992	1.85604	1.50844	1.63785	0.51117	0.37926	0.6954	1.82522	0.46082	0.89516	1.18514
CT195_HUMAN	2.29323e+07	Uncharacterized protein C20orf195 OS=Homo sapiens GN=C20orf195 PE=2 SV=1	CT195_HUMAN	2	3.48864	3.8196	0.49668	0.72515	0.72815	0.3452	0.47068	7.83437	4.02313	6.24186	0.56541	0.36011	0.58285	1.69651	9.67328	4.79513	0.74568	1.47267	2.58578	3.23226	2.9679	0.99415	3.02832	2.94294	1.60505	2.91514	4.94676	6.69586	5.74709	0.57677	0.39586	1.03365	3.34343	2.28448	2.52512	4.951	3.51809	8.11536	0.10202	15.607	2.18555	1.00664
CT455_HUMAN	2.24967e+07	Cancer/testis antigen family 45 member A5 OS=Homo sapiens GN=CT45A5 PE=2 SV=1	CT451_HUMAN;CT452_HUMAN;CT453_HUMAN;CT454_HUMAN;CT455_HUMAN	3	13.4788	17.0883	8.8519	7.80413	2.61734	3.52193	2.82664	8.43891	8.09483	2.35564	0.70618	6.58773	8.22679	4.29181	1.04374	1.16114	0.21267	0.17517	0.43866	0.22611	0.06782	0.21335	0.07405	0.33365	0.51165	0.12402	0.34178	9.54684	1.47508	3.8757	1.57954	4.01166	0.42881	0.41999	0.04121	0.27877	0.15893	0.28557	0.32124	22.8056	2.38527	0.94601
CTBP1_HUMAN	3.1098e+07	C-terminal-binding protein 1 OS=Homo sapiens GN=CTBP1 PE=1 SV=2	CTBP1_HUMAN;E9PGB1_HUMAN;E7ESU7_HUMAN;D6RAX2_HUMAN;E7EPF8_HUMAN;E7EUB3_HUMAN;H0Y8W7_HUMAN;H0Y8U5_HUMAN	6	0.53375	0.56615	1.11135	1.71101	0.99055	2.54438	2.7609	1.73398	1.64185	1.75641	0.93747	0.67253	0.95232	0.72005	0.60294	0.96748	1.17266	0.5087	0.83285	0.63391	0.74091	0.86073	1.62442	0.81402	1.58921	0.9493	0.77476	0.9215	0.86646	1.28187	1.1476	1.21252	0.99299	1.18152	0.86425	0.87326	0.66717	0.47144	0.92631	1.14323	1.56638	0.97084
CTCF_HUMAN	1.61099e+07	Transcriptional repressor CTCF OS=Homo sapiens GN=CTCF PE=1 SV=1	CTCF_HUMAN	3	6.00645	1.8552	1.62545	0.99935	0.56152	1.06863	7.83931	0.32359	0.82472	0.36693	0.75899	2.07123	1.05214	0.85429	2.54719	0.70926	1.4212	0.82976	0.41549	0.24055	0.28195	0.60371	1.47433	3.48317	1.0277	1.01672	0.72829	1.06324	1.04885	1.39659	0.45047	0.64548	1.08115	0.85647	1.00333	2.82036	0.53039	0.91225	1.16412	8.59841	27.0063	3.56752
CTG1B_HUMAN	1228178	Cancer/testis antigen 1 OS=Homo sapiens GN=CTAG1A PE=1 SV=1	CTG1B_HUMAN	2	2.09855	0.91076	2.41701	1.77393	2.58257	1.78508	1.10861	5.8609	3.25413	2.50576	1.20344	1.54932	1.4113	1.25828	0.30731	0.88426	0.53614	0.63144	0.49642	0.16525	6.66263	0.0299	0	0	0.49424	0.26642	0.15463	1.30803	1.48847	2.84994	1.39943	0.62783	0	0	1.20406	0	0	2.07927	1.795	1.10421	0.83632	0.43601
CTR9_HUMAN	4.42392e+06	RNA polymerase-associated protein CTR9 homolog OS=Homo sapiens GN=CTR9 PE=1 SV=1	CTR9_HUMAN;H0YCE8_HUMAN	2	0.53519	0.83352	3.14857	0.6036	2.94365	1.64218	2.11643	0.81309	0.49987	0.50922	0.60158	4.15323	2.78157	1.39566	2.8092	1.73713	4.07734	1.14155	1.27175	4.73692	0.95265	1.8015	2.7591	2.90439	3.39693	4.58936	3.4233	0.39993	1.57942	0.75701	2.12428	1.10761	1.34387	0.53159	4.0177	0.91207	2.13056	0.87201	2.07851	4.1092	0.36177	0.77475
CU025_HUMAN	9.51145e+07	C2 domain-containing protein 2 OS=Homo sapiens GN=C2CD2 PE=1 SV=2	CU025_HUMAN	17	0.40206	0.34853	0.41913	0.27091	0.40271	0.53442	0.39588	0.4844	0.44068	0.36514	0.38052	0.47192	0.28094	0.28042	1.29416	1.82095	1.16143	1.82733	1.98788	1.75837	1.83962	1.51054	1.3921	1.67022	1.21955	1.11408	1.19791	3.06155	2.76948	0.39161	0.33584	0.52986	1.84376	1.38296	0.99995	2.57051	2.40871	3.41891	1.30964	4.01583	3.19191	2.76333
CUL1_HUMAN	8.05725e+07	Cullin-1 OS=Homo sapiens GN=CUL1 PE=1 SV=2	CUL1_HUMAN	11	1.52866	1.53422	0.49769	0.32462	0.26497	0.32972	0.44316	0.33475	0.46901	0.51495	1.38595	1.28308	0.88279	0.84638	2.35493	2.45277	2.41518	1.39229	1.42931	2.21203	2.00472	1.07276	1.25422	0.53424	1.38787	1.25435	1.89111	1.28007	1.20218	0.30507	0.36526	0.3732	1.75524	1.56543	1.5955	0.40159	0.39957	0.63109	1.45227	0.61108	2.18883	2.5373
CUL3_HUMAN	3.54864e+07	Cullin-3 OS=Homo sapiens GN=CUL3 PE=1 SV=2	CUL3_HUMAN;H7C1L6_HUMAN;H7C399_HUMAN	10	0.91832	1.32407	0.88227	0.6122	0.44214	0.46382	0.47279	0.36385	0.26674	0.28543	0.77255	1.0036	1.0821	1.35903	3.25723	1.19369	1.72626	1.81567	1.26135	1.82018	1.49895	1.24054	1.39681	0.81137	1.15332	1.26421	1.15544	0.50928	0.8324	0.5503	0.54343	0.52022	0.9749	1.12557	1.11928	0.76842	0.82584	0.58678	1.86672	2.33449	1.95445	1.79171
CUL4A_HUMAN	1.59629e+07	Cullin-4A OS=Homo sapiens GN=CUL4A PE=1 SV=3	CUL4A_HUMAN	3	0.49517	2.69243	3.01246	4.24866	0.39605	1.82356	2.67793	0.33121	0.29851	4.8975	0.74812	0.27535	1.39192	2.07746	0.55754	4.52298	0.932	4.09491	4.7346	0.8922	10.5814	20.2327	1.4177	2.43805	2.86133	1.03498	0.48815	2.4791	0.8362	0.51878	0.66456	0.21844	1.06779	0.22726	0.4825	1.58868	0.92704	1.75189	4.21358	3.85875	0.66002	0.66913
CUL5_HUMAN	3.60407e+07	Cullin-5 OS=Homo sapiens GN=CUL5 PE=1 SV=4	CUL5_HUMAN;H0YCA0_HUMAN	5	0.34964	0.43917	0.6119	0.32001	0.25971	0.29728	0.65645	0.85317	0.53113	0.54704	1.21712	0.53898	0.56218	0.95521	2.43368	4.29656	2.3969	1.35605	1.62766	2.36004	1.94857	1.92455	1.93698	1.46964	1.72753	1.83561	1.98713	0.73088	1.3871	0.55175	0.35177	0.9554	3.03024	2.5932	1.73788	0.98402	1.00083	0.63063	2.67046	0.48944	2.30306	2.7786
CUTA_HUMAN	3.65917e+08	Protein CutA OS=Homo sapiens GN=CUTA PE=1 SV=2	CUTA_HUMAN;C9IZG4_HUMAN;C9IZQ5_HUMAN	8	0.55913	0.74841	1.03327	0.25962	0.39098	0.20014	0.2963	0.14737	0.16535	0.31746	0.7653	0.92178	0.58464	0.925	1.80265	2.47284	2.56748	1.94637	2.31405	1.50359	1.62756	1.45768	1.9783	3.25062	1.92236	1.64922	0.84006	1.38558	1.31966	0.49938	0.17286	0.59664	2.33134	2.61433	2.06745	1.63045	1.53822	1.84019	3.64973	1.089	1.00112	1.16851
CX6B1_HUMAN	4.40044e+08	Cytochrome c oxidase subunit 6B1 OS=Homo sapiens GN=COX6B1 PE=1 SV=2	CX6B1_HUMAN	10	1.30779	0.54819	1.03559	0.96385	0.41794	0.40124	0.42753	0.43957	0.63307	0.62624	0.74882	0.8775	1.10266	0.86932	1.56544	1.43087	1.51955	1.72552	1.94661	1.48929	2.23437	2.1364	1.79576	1.85074	1.49484	1.62965	1.53449	1.52225	1.6323	0.40173	0.52778	0.53608	0.82685	0.98125	0.9804	0.38818	0.63764	0.53237	1.51981	1.04308	1.67326	1.37274
CY1_HUMAN	4.13983e+08	Cytochrome c1, heme protein, mitochondrial OS=Homo sapiens GN=CYC1 PE=1 SV=3	CY1_HUMAN	8	1.20888	0.80218	1.13862	1.16942	1.21875	0.97694	0.7948	1.43723	1.06592	1.53095	0.84991	0.89477	0.85718	0.92565	0.96746	0.85892	1.03315	1.32112	0.98168	0.94107	1.14413	1.61239	0.75147	0.80042	1.24702	1.09643	1.29388	1.72037	1.6232	1.01691	1.0098	0.80345	0.93706	0.93248	0.65096	1.21203	1.38417	1.31442	0.61958	0.38946	1.72959	1.00713
CYBP_HUMAN	8.3014e+08	Calcyclin-binding protein OS=Homo sapiens GN=CACYBP PE=1 SV=2	CYBP_HUMAN;Q5R370_HUMAN	23	1.70751	1.58184	1.06592	0.8899	0.88124	0.81982	0.92301	1.14681	1.06048	0.92153	1.30248	1.43021	0.83897	0.99231	0.8067	1.15552	1.02086	0.94091	1.0554	1.02604	0.85617	0.85368	0.66655	0.52763	1.14092	0.94213	0.84273	0.77309	0.9334	0.88079	0.7297	1.21859	0.97458	0.83551	0.86217	0.91677	0.95905	1.02262	0.74023	1.2227	1.48768	1.39478
CYFP1_HUMAN	1.4599e+08	Cytoplasmic FMR1-interacting protein 1 OS=Homo sapiens GN=CYFIP1 PE=1 SV=1	CYFP1_HUMAN;E7EVF4_HUMAN;E7EW33_HUMAN;F5H583_HUMAN;E7EVJ5_HUMAN;CYFP2_HUMAN;E7EWA4_HUMAN;H0YN93_HUMAN;H0YL50_HUMAN;H7C229_HUMAN;E5RFQ0_HUMAN;H0YL39_HUMAN;H0YLJ5_HUMAN;E5RJW3_HUMAN;H0YNP0_HUMAN	9	1.33629	1.17778	1.30596	0.81987	1.30801	1.26111	1.22157	1.83273	2.05501	1.6962	1.26854	0.98356	1.29939	1.17321	1.00457	1.72644	1.06625	0.66863	1.01242	1.07655	0.56476	0.79586	0.87161	0.97257	0.50415	0.63132	0.68887	0.50783	0.69285	1.23556	1.50893	0.91985	1.00348	0.71601	0.95862	0.57009	0.71864	0.51991	0.81717	0.88471	1.20824	1.14478
CYTB_HUMAN	2.3741e+08	Cystatin-B OS=Homo sapiens GN=CSTB PE=1 SV=2	CYTB_HUMAN;REVERSED_FKTN_HUMAN;REVERSED_B4E2W4_HUMAN;REVERSED_I7HPB4_HUMAN	6	0.63616	0.46413	0.2097	0.10812	0.22476	0.05912	0.09908	0.41019	0.33575	0.41372	0.63127	0.57742	0.50263	0.51945	2.83403	5.07259	2.9681	2.33713	2.56966	2.69669	2.41817	2.63463	2.6153	2.43806	2.62233	2.38573	2.35009	2.29014	1.62063	0.07955	0.17747	0.22	3.1593	3.12364	1.95571	0.69373	0.55848	0.63976	2.25482	2.78409	2.72311	2.88959
D0UFD1_HUMAN	7.71247e+08	Prostate leucine zipper variant 1 OS=Homo sapiens GN=PrLZ PE=2 SV=1	TPD52_HUMAN;D0UFD3_HUMAN;C9J502_HUMAN;D0UFD1_HUMAN;F5H0B0_HUMAN;D0UFD5_HUMAN;H0YC44_HUMAN;E5RFR7_HUMAN;E5RK35_HUMAN	24	0.81745	0.77776	0.45595	0.66574	0.28054	0.28942	0.47471	0.25233	0.18851	0.18164	0.89088	0.72971	0.63963	0.73688	2.53181	2.32885	1.45447	2.02091	1.76392	1.51256	1.09245	1.35264	1.64328	1.72102	1.29264	1.388	1.1888	0.56907	0.80762	0.35105	0.35987	0.31686	2.0376	2.36434	2.04868	1.61303	1.50354	1.47544	2.05728	1.86065	2.00387	2.12623
D1CS70_HUMAN	3.97861e+07	TLR8 OS=Homo sapiens GN=TLR8 PE=4 SV=1	TLR8_HUMAN;D1CS70_HUMAN	2	1.22975	1.13404	0.56423	0.24499	0.41758	0.90147	0.57158	1.38323	0.81491	0.77485	0.85394	1.01528	1.12769	0.85943	4.81531	4.66367	5.82842	3.83673	2.68444	3.47864	1.13944	1.20372	2.7739	0.40098	2.34083	1.21889	1.28854	10.2802	8.88239	0.67389	0.64217	0.35827	0.92005	1.26876	0.82662	0.73786	2.077	0.26575	1.61998	13.7977	4.80756	4.84565
D2D4A3_HUMAN	4.79878e+08	Delta-1-pyrroline-5-carboxylate dehydrogenase, mitochondrial OS=Homo sapiens GN=ALDH4A1 PE=2 SV=1	AL4A1_HUMAN;D2D4A3_HUMAN;Q5TF55_HUMAN	7	0.28306	0.26859	0.48375	0.50416	0.54808	0.60904	0.64739	0.68771	0.7318	0.6621	0.56853	0.61628	0.41392	0.42899	1.7672	1.48564	1.08734	1.2093	1.98782	1.48008	2.1083	1.96563	1.55701	2.90964	2.18461	2.13243	1.68415	1.54519	1.75925	0.72418	0.71153	0.39004	0.96638	1.42692	1.94118	1.34455	1.48723	1.33105	3.1415	0.92279	0.68377	0.71478
D3DQV9_HUMAN	2.51252e+08	Eukaryotic translation initiation factor 4 gamma 2 (Fragment) OS=Homo sapiens GN=EIF4G2 PE=4 SV=1	IF4G2_HUMAN;D3DQV9_HUMAN;H0Y3P2_HUMAN;E9PKF8_HUMAN;H0YE22_HUMAN;H0YD77_HUMAN;H0YCH5_HUMAN;H0YEC5_HUMAN	15	0.72428	1.00547	1.6686	1.52828	1.46302	1.47455	1.25042	0.75995	0.72421	0.88811	0.90017	0.98536	1.3111	1.06397	1.15074	0.98918	1.02521	1.02804	0.95813	0.97843	1.39358	1.20541	1.08942	1.1293	0.92094	0.83022	1.02554	1.13904	1.02696	1.33217	1.29914	1.04715	1.03339	0.88272	1.14887	0.99618	1.12181	1.24762	1.37485	0.2748	0.6357	0.65876
D3DU85_HUMAN	4.21186e+06	Na(+)/H(+) exchange regulatory cofactor NHE-RF2 OS=Homo sapiens GN=SLC9A3R2 PE=4 SV=1	NHRF2_HUMAN;D3DU85_HUMAN;H3BSA4_HUMAN;H3BQS0_HUMAN;H3BN50_HUMAN;H3BUQ9_HUMAN;H3BSV6_HUMAN	3	1.92198	1.35342	2.2778	0.98948	0.76484	1.25897	1.46466	0.55858	1.72063	1.3354	2.60395	3.61628	1.13036	2.24661	0.55524	0.60831	0.84148	2.45634	0.5035	0.528	1.64715	1.37943	1.88091	0.48873	0.48762	0.35985	0.78938	6.03647	3.58182	5.17907	0.87395	1.18066	1.01539	1.8605	0.30413	0.59956	0.45498	3.93784	13.3104	1.57022	0.9301	1.13355
D3YTB1_HUMAN	1.49216e+08	60S ribosomal protein L32 (Fragment) OS=Homo sapiens GN=RPL32 PE=2 SV=1	RL32_HUMAN;F8W727_HUMAN;D3YTB1_HUMAN	5	0.57847	0.73162	1.01422	1.26841	1.04215	1.07231	0.8885	1.9001	1.92741	1.82817	1.08996	0.93334	1.33458	0.73466	1.05129	0.76257	0.69073	0.50244	0.80988	0.84762	0.58312	0.43164	0.67241	0.77562	1.40534	1.45377	1.57322	0.67563	0.95656	1.23504	1.01705	0.62756	1.13484	0.88042	0.81384	0.59446	0.74494	0.60443	0.83521	4.14776	4.19475	2.48108
D6R9G1_HUMAN	7.30656e+06	Cyclin-dependent kinase 7 OS=Homo sapiens GN=CDK7 PE=4 SV=1	CDK7_HUMAN;D6REC6_HUMAN;D6RAD4_HUMAN;D6R9G1_HUMAN	2	0.28596	0.20278	1.98084	0.65457	1.08315	1.75248	0.64193	1.03515	0.72735	1.34655	1.49169	0.63869	0.92862	1.2061	1.86867	1.23312	3.22928	0.72739	1.14255	0.65411	1.87845	0.82448	1.45872	0.39912	1.34757	0.44952	0.80683	1.09824	1.06752	2.04722	1.81934	0.99897	2.4837	3.15297	3.13598	0.99063	0.22968	0.63067	4.47037	22.2364	0.91042	0.75323
D6R9P3_HUMAN	9.05025e+08	Heterogeneous nuclear ribonucleoprotein A/B OS=Homo sapiens GN=HNRNPAB PE=2 SV=1	ROAA_HUMAN;D6RD18_HUMAN;D6RBZ0_HUMAN;D6R9P3_HUMAN	12	1.98511	1.16014	0.83794	1.07145	0.75509	0.83613	0.7324	0.89621	1.12022	0.71208	1.15518	1.18703	0.95017	1.29839	0.99833	1.22634	1.31386	1.09556	1.2597	1.12724	1.15846	1.35467	1.19811	1.10553	0.99978	1.51805	1.46522	0.65873	0.54021	0.70025	0.67928	1.3252	1.09459	0.80664	0.94201	0.76687	0.74097	0.75621	1.25514	0.84202	1.14948	1.26527
D6RAW2_HUMAN	7.67608e+06	ADP-ribose pyrophosphatase, mitochondrial (Fragment) OS=Homo sapiens GN=NUDT9 PE=2 SV=1	NUDT9_HUMAN;H7C386_HUMAN;D6RAW2_HUMAN	3	0.32495	0.69935	0.25258	1.75629	0.21051	0.55373	0.25842	2.12033	24.425	0.75746	0.51659	0.32873	0.30205	0.7589	2.29053	1.60578	0.9244	0.89249	2.23367	0.86885	1.42855	1.90061	3.33637	1.96103	1.73034	1.51609	2.05496	1.99552	0.67281	0.55702	0.3473	0.20402	4.31483	3.4559	2.8976	0.81227	1.28677	0.77995	1.0993	0.80667	0.57128	1.62376
D6RBJ9_HUMAN	3.05693e+06	Deoxycytidylate deaminase (Fragment) OS=Homo sapiens GN=DCTD PE=2 SV=1	DCTD_HUMAN;D6RAR9_HUMAN;D6RAD7_HUMAN;D6RBN2_HUMAN;D6R9S0_HUMAN;D6RBJ9_HUMAN;D6RC36_HUMAN	3	1.53748	0.65275	0.59517	0.57962	0.8994	0.63917	0.51898	0.74409	0.67276	0.9928	1.37227	1.1688	0.41516	0.36907	1.13748	2.0654	2.14373	1.52184	4.14093	3.73958	0.98302	1.4389	4.40323	0.63437	1.46345	2.43163	2.29304	1.13451	0.69031	0.69921	0.36766	0.97146	1.80887	0.44254	2.19557	0.70996	0.69121	0.64887	3.25535	1.3481	1.39301	3.02026
D6RBW1_HUMAN	8.16733e+07	Eukaryotic translation initiation factor 4E OS=Homo sapiens GN=EIF4E PE=2 SV=1	IF4E_HUMAN;D6RBW1_HUMAN	3	0.73165	0.46963	0.39698	0.42667	1.70164	2.00663	0.77292	0.57731	0.67656	1.3354	1.65797	2.53598	0.69331	1.82577	0.84866	2.69878	1.87939	2.72407	1.49901	1.08485	1.13382	1.32083	1.67854	1.66284	0.58061	0.94217	1.19166	0.57695	0.71033	1.48786	1.78702	0	3.05669	1.92693	2.04158	1.8732	1.80598	1.44828	0.81151	6.36091	2.76933	1.70294
D6RC27_HUMAN	2.29523e+09	RNA polymerase II elongation factor ELL2 (Fragment) OS=Homo sapiens GN=ELL2 PE=2 SV=1	ELL2_HUMAN;D6RC27_HUMAN	2	0.74968	1.10407	1.31672	1.85832	0.99568	0.99619	0.92538	2.68752	2.74493	2.60612	1.22744	1.21384	1.31738	1.14268	2.07014	1.55539	1.2565	1.49901	1.64289	1.72773	1.49504	1.47437	1.4058	1.12535	2.1381	1.70885	1.77837	0.95347	0.97144	0.95033	1.04172	0.21422	1.36974	1.4127	1.47224	1.48758	1.49854	1.49404	1.47025	0.08015	0.64525	1.19327
D6RCB9_HUMAN	7.11468e+07	H/ACA ribonucleoprotein complex subunit 2 (Fragment) OS=Homo sapiens GN=NHP2 PE=2 SV=1	NHP2_HUMAN;D6RC52_HUMAN;J3QSY4_HUMAN;D6RCB9_HUMAN	5	1.20925	2.53803	0.81776	0.96874	0.80977	1.09144	0.73571	0.94437	0.9296	1.68108	1.07245	0.96495	0.65854	1.50237	1.09793	1.03214	0.9518	1.3086	1.12524	1.58465	2.82545	2.32823	1.4037	1.00129	0.97246	1.03887	0.9782	1.01369	1.03811	0.78089	0.65276	0.24251	2.46112	0.89669	1.05625	1.22215	2.07357	1.08244	1.10012	1.28085	1.61012	1.38214
D6RCC6_HUMAN	8.3281e+06	Cancer-associated gene 1 protein (Fragment) OS=Homo sapiens GN=CAGE1 PE=2 SV=1	CAGE1_HUMAN;E7EUJ7_HUMAN;D6RCT9_HUMAN;D6RCC6_HUMAN	2	0.16547	0.53972	1.37647	1.04279	0.99307	1.15975	1.54481	1.14213	3.45892	3.90418	0.90553	1.64621	0.84748	1.93883	3.75983	3.07164	2.60593	0.86981	1.00809	1.94067	2.08267	0.38728	3.37839	2.53645	1.86096	1.82575	3.0098	0.48959	0.24152	1.94494	1.36914	0.5677	3.56009	3.60965	3.5469	1.71906	1.38377	0.86586	3.85772	1.48407	0.9014	0.97997
D6RCD0_HUMAN	1.72976e+08	Estradiol 17-beta-dehydrogenase 11 OS=Homo sapiens GN=HSD17B11 PE=2 SV=1	DHB11_HUMAN;D6RCD0_HUMAN	2	6.98977	0.8081	5.29429	4.28549	6.9371	8.0559	5.53692	0.61026	0.78803	0.37678	1.41235	1.20086	7.64331	5.63445	2.15381	1.8938	1.93727	1.41892	0.88127	1.68891	2.49005	7.44339	1.47054	2.02921	2.45046	0.54396	1.33418	0.73112	6.68749	5.6302	4.93537	5.02262	1.4399	1.83783	6.97188	8.10808	6.03328	0.98202	1.1223	0.59403	11.7789	0.41131
D6RE71_HUMAN	6.64855e+06	Ras-GEF domain-containing family member 1B (Fragment) OS=Homo sapiens GN=RASGEF1B PE=2 SV=1	D6RE71_HUMAN	2	9.98973	0.62901	5.88269	3.95967	5.95079	2.2029	3.58398	4.00181	2.38769	2.19611	1.61339	0.82464	2.67082	1.19111	0.70099	1.0166	1.49212	3.07928	0.66601	0.59159	0.54343	4.19194	0.89798	0.64072	0.73898	1.70907	0.31013	1.26117	1.54872	2.33006	1.23938	15.2589	0.27699	0.23942	0.50018	4.80667	4.62714	4.75332	0.47715	1.56256	0.56222	0.45584
D6REK3_HUMAN	7.7785e+06	Peptidyl-prolyl cis-trans isomerase CWC27 homolog OS=Homo sapiens GN=CWC27 PE=2 SV=1	CWC27_HUMAN;D6REK3_HUMAN	3	1.02162	1.78581	0.98364	0.51808	0.33875	0.44552	0.27604	0.82605	0.4878	1.23625	0.83309	1.57702	1.90533	0.40594	2.50853	1.56304	3.80507	1.89605	1.91128	1.67765	1.98318	0.89948	2.31628	1.41883	0.67016	2.09059	1.19281	0.50202	0.74007	0.55014	0.88676	0.33803	2.26046	0.99418	2.31196	0.79283	0.89769	1.68211	0.90356	1.8131	2.71518	2.07654
D6REN6_HUMAN	1.03615e+09	Histidine--tRNA ligase, cytoplasmic OS=Homo sapiens GN=HARS PE=2 SV=1	SYHC_HUMAN;SYHM_HUMAN;B3KWE1_HUMAN;B4DDY8_HUMAN;J3KNE5_HUMAN;C9JV49_HUMAN;D6RJE6_HUMAN;D6REN6_HUMAN;B4E1C5_HUMAN;B4DDD8_HUMAN;E7ETE2_HUMAN;C9JWK3_HUMAN;B4DQ67_HUMAN;C9JHI8_HUMAN;E9PG66_HUMAN;D6RF05_HUMAN	27	2.14721	2.20723	0.84935	0.92273	0.30843	0.31192	0.31211	0.5562	0.4879	0.34878	1.64263	1.70101	1.1335	1.16395	1.35347	1.01466	1.23788	1.37799	1.43367	1.37659	1.23616	1.28152	1.10483	0.9898	1.22076	1.13925	1.1267	0.6887	0.74088	0.35563	0.31326	0.26755	1.25592	1.16669	1.32414	1.02298	1.07028	1.01363	1.33678	1.57278	1.30328	1.38742
D6RER0_HUMAN	3.7035e+07	Long-chain-fatty-acid--CoA ligase 1 OS=Homo sapiens GN=ACSL1 PE=2 SV=1	ACSL1_HUMAN;B7Z452_HUMAN;B7Z3Z9_HUMAN;E7EPM6_HUMAN;D6RER0_HUMAN;H0Y9Z9_HUMAN	3	0.32841	0.92454	0.82156	1.16234	0.88668	0.89238	0.81401	1.71807	2.27803	0.55723	0.49487	0.30548	1.31807	0.85666	0.95776	1.22481	1.9602	1.01856	0.92491	1.10172	2.51152	1.42194	2.02649	1.47235	1.71733	1.5581	1.22996	2.58876	3.918	1.4877	0.96515	0.42574	0.88499	1.04691	1.2832	0.69504	0.41007	0.60578	1.54942	0.46996	0.82923	0.48704
D6RER5_HUMAN	2.594e+08	Septin-11 OS=Homo sapiens GN=SEPT11 PE=2 SV=1	SEP11_HUMAN;SEPT6_HUMAN;D6RGI3_HUMAN;B1AMS2_HUMAN;D6R9Y6_HUMAN;D6RER5_HUMAN;F5H1J5_HUMAN;D6RDU5_HUMAN;D6RDP1_HUMAN;H0Y9G8_HUMAN;H0Y961_HUMAN;B4E049_HUMAN;SEPT8_HUMAN;C9JV02_HUMAN;A6NMH6_HUMAN;F8W8I8_HUMAN;A6NFQ9_HUMAN;F6W7K9_HUMAN	11	1.56441	1.59752	0.70445	0.42676	0.25021	0.24979	0.35717	0.30087	0.22566	0.19621	1.81522	1.86235	1.14121	1.21113	1.45177	1.1221	1.11118	1.60097	1.23038	1.22998	1.16349	1.42797	1.90271	2.14804	1.13235	1.23351	1.03846	0.66199	0.76307	0.3594	0.48112	0.36129	2.16998	2.65877	2.32334	0.83155	1.08959	1.23705	1.56008	1.20913	1.10029	1.71928
D6REX3_HUMAN	1.68891e+08	Protein transport protein Sec31A OS=Homo sapiens GN=SEC31A PE=2 SV=1	SC31A_HUMAN;B7ZL00_HUMAN;H7BXG7_HUMAN;D6RHZ5_HUMAN;D6REX3_HUMAN;H0Y9T9_HUMAN;H0Y8W8_HUMAN;H0YAF5_HUMAN;H0Y8V7_HUMAN;H0YAB3_HUMAN;H0Y9K1_HUMAN	9	1.22301	1.64152	1.40177	1.67719	1.19834	1.03721	1.28484	1.31117	1.66641	1.53891	1.70979	1.20037	2.05704	2.27855	2.10549	1.26847	1.84395	1.62963	0.46875	0.84241	1.26393	0.71203	0.80212	0.90463	0.5534	0.62693	0.40351	0.58378	0.36002	1.58447	2.14884	1.5644	1.33289	1.20406	0.83212	0.6581	0.7733	0.47914	1.95343	0.21898	0.29882	0.3914
D6RF25_HUMAN	2.28331e+07	Alpha-adducin (Fragment) OS=Homo sapiens GN=ADD1 PE=2 SV=1	ADDA_HUMAN;Q86XM2_HUMAN;A2A3N8_HUMAN;D6RAH3_HUMAN;D6RJE2_HUMAN;E7ENY0_HUMAN;E7EV99_HUMAN;D6RF25_HUMAN	4	3.34778	1.95653	0.73671	1.66287	0.97501	1.92226	1.9489	3.59314	2.65149	3.09845	1.75808	2.06885	0.93077	1.45177	0.5672	1.18257	0.62678	0.70887	0.97942	1.4322	0.50287	0.71572	0.94958	0.87707	0.97384	0.93955	0.80256	0.48639	0.51195	1.75825	1.16578	1.76348	0.40145	0.97236	1.63611	0.79044	1.01036	0.50641	1.50854	1.38763	3.49089	3.52487
D6RF35_HUMAN	3.61514e+06	Vitamin D-binding protein OS=Homo sapiens GN=GC PE=2 SV=1	VTDB_HUMAN;D6RF35_HUMAN;D6RBJ7_HUMAN	3	0.6394	0	1.12574	1.9405	5.1807	4.98009	5.39056	3.56747	2.63742	2.93086	0.24826	0.36205	3.40044	1.4709	0.53807	0.4393	0.33012	0	0.19972	0.30232	1.78062	1.97801	0.8873	1.00545	0.32667	0.69282	0.71634	4.18839	2.32934	7.89398	5.44929	9.26148	0.8067	1.76652	0.76949	4.93803	2.87344	3.83603	0.50978	0	0.1224	0.28667
D6RFM0_HUMAN	8.55326e+08	Ubiquitin-conjugating enzyme E2 D2 (Fragment) OS=Homo sapiens GN=UBE2D2 PE=2 SV=1	UB2D2_HUMAN;UB2D3_HUMAN;D6RAH7_HUMAN;H9KV45_HUMAN;D6RFM0_HUMAN;D6RA11_HUMAN;D6RIZ3_HUMAN;D6RAW0_HUMAN	3	0.44361	0.43169	0.82147	2.85098	4.34676	4.29682	2.19525	1.57525	1.34883	1.24642	0.98131	0.43353	2.12563	1.98443	0.45579	0.10279	0.22171	0.89713	0.76422	0.82774	1.66919	0.91864	0.54053	0.62677	1.89101	1.5807	1.35014	8.11034	10.0104	4.52447	1.21071	4.69063	0.49354	0.35688	0.39177	2.38545	2.50418	2.39906	0.62921	0.96258	0.59866	1.06705
D6RFM5_HUMAN	2.60781e+08	Succinate dehydrogenase [ubiquinone] flavoprotein subunit, mitochondrial OS=Homo sapiens GN=SDHA PE=2 SV=1	DHSA_HUMAN;D6RFM5_HUMAN;E9PBJ5_HUMAN	20	0.53752	0.31053	1.24143	0.50513	0.96097	1.08908	1.2723	1.43642	1.69586	1.34866	0.41935	0.69272	0.65062	0.50166	0.84914	1.31699	0.82049	0.77728	0.94878	0.69652	1.35851	1.11081	1.27112	1.37945	1.23042	0.99813	1.13578	1.58704	1.94188	1.29367	1.09854	1.20646	0.89854	0.78675	0.81761	0.66296	0.66391	0.56079	1.24802	2.25337	2.35615	1.35155
D6RGZ6_HUMAN	3.88493e+08	Versican core protein (Fragment) OS=Homo sapiens GN=VCAN PE=2 SV=1	CSPG2_HUMAN;Q86W61_HUMAN;D6RGZ6_HUMAN;E9PF17_HUMAN	2	0.3516	2.41512	2.66067	3.60733	2.44932	2.65924	2.51686	4.59971	4.91805	1.0155	2.50364	1.72925	2.24295	1.93524	1.22358	2.81391	2.01747	3.5509	2.66821	2.93563	1.18594	3.37965	1.8835	1.93622	3.56231	2.55769	3.00612	3.00421	3.08471	2.28546	2.63976	0.38476	1.66579	1.63163	1.6995	3.8877	3.8409	3.72613	1.8647	0.0049	0.00861	0.23128
D6RH22_HUMAN	3.32756e+07	Oligosaccharyltransferase complex subunit OSTC OS=Homo sapiens GN=OSTC PE=2 SV=2	OSTC_HUMAN;D6RH22_HUMAN	2	1.49316	0.66613	1.26507	1.05967	1.25629	1.01313	1.02925	1.8555	1.45434	2.02815	0.88285	0.7162	0.78904	1.25022	0.46786	0.74947	1.03782	1.0525	0.91643	0.52654	0.88663	1.07061	0.80071	1.84467	1.1125	0.68521	0.98633	2.02094	2.02397	1.06902	1.03982	1.13438	0.91641	0.50667	0.73653	1.51941	1.96067	1.80493	0.43574	2.01313	1.30197	0.88116
D6RIY6_HUMAN	3.76825e+07	Exosome complex component RRP45 OS=Homo sapiens GN=EXOSC9 PE=4 SV=1	EXOS9_HUMAN;D6RA17_HUMAN;D6RIY6_HUMAN;D6R905_HUMAN;D6RAP4_HUMAN;H0Y9L5_HUMAN	3	2.64283	3.11954	0.63729	0.68719	0.42509	0.98678	0.74653	0.56402	0.21616	0.64866	0.6999	1.07505	1.48713	0.5213	1.1705	1.31235	0.87558	4.51285	1.70633	1.515	1.70669	2.17594	1.33599	1.41134	1.63407	2.20345	1.38532	0.83332	0.72666	0.38485	0.75165	0.81536	0.90435	0.9283	1.06138	4.09729	3.04663	2.4075	2.13281	3.49813	1.60732	1.29052
D6RIZ4_HUMAN	7.48665e+06	Major facilitator superfamily domain-containing protein 10 OS=Homo sapiens GN=MFSD10 PE=2 SV=1	MFS10_HUMAN;D6RE79_HUMAN;D6RA47_HUMAN;D6RIZ4_HUMAN	2	0.50811	0.37521	2.48324	2.56752	2.26648	1.55221	1.73686	1.23452	2.3269	2.51452	1.51641	2.36037	1.81411	2.10016	0.29146	1.13852	0.67269	0.87522	1.32631	0.34225	4.13528	1.58438	2.62515	4.6402	2.93453	3.12717	2.05452	0.86018	0.45998	2.36617	2.20941	3.95765	2.52609	4.07486	4.11456	3.48516	3.63266	3.39009	3.04341	0.44505	0.04837	0.17494
D6RJG1_HUMAN	2.67933e+09	Inactive caspase-12 OS=Homo sapiens GN=CASP12 PE=2 SV=1	CASPC_HUMAN;D6RJG1_HUMAN	3	0.91793	0.6011	2.24658	1.97229	3.69787	1.66475	4.16468	1.19575	1.13135	0.75174	0.73143	0.82234	1.09051	1.29788	0.2465	0.23947	0.20871	1.306	0.91335	1.0049	2.27088	1.69938	0.94504	0.97209	4.06552	3.20922	3.04121	11.9689	11.0411	2.84563	2.25471	4.56656	0.66598	0.50222	0.53002	0.68605	2.46594	0.75367	0.74846	0.62022	0.30544	0.38498
DAAM1_HUMAN	3.7177e+06	Disheveled-associated activator of morphogenesis 1 OS=Homo sapiens GN=DAAM1 PE=1 SV=2	DAAM1_HUMAN	2	0.70852	0.76912	0.99367	0.35658	0.61785	2.58266	0.41759	0.74722	0.81338	0.4492	0.64716	0.48086	0.37706	0.28333	0.97099	2.67632	0.98028	0.42009	4.70016	10.1238	0.35171	0.31696	1.28183	2.41474	0.91934	2.70763	2.54645	5.45715	5.38665	1.1677	1.11808	3.2878	1.23708	0.80615	0.65231	0.5689	0.5525	1.83533	7.53588	50.0699	1.27877	0.66676
DBLOH_HUMAN	5.0568e+08	Diablo homolog, mitochondrial OS=Homo sapiens GN=DIABLO PE=1 SV=1	DBLOH_HUMAN;F5GXT8_HUMAN;F5H796_HUMAN;F5GYH3_HUMAN;F5H0Q4_HUMAN;H7BZK7_HUMAN;F5GX50_HUMAN	7	0.8777	1.20735	1.44164	0.71346	0.67028	0.50987	0.74587	0.62667	0.34549	1.09114	1.2291	0.73533	1.69255	0.86986	1.39351	1.415	1.88936	1.73708	1.2645	0.94824	1.92306	1.04372	1.06919	1.1213	1.42873	1.19905	1.03079	0.74007	1.107	0.52664	0.88984	2.23831	0.60006	0.6485	0.86316	0.53183	0.79438	0.35299	2.36967	0.8226	0.87389	0.94869
DBNL_HUMAN	2.38905e+08	Drebrin-like protein OS=Homo sapiens GN=DBNL PE=1 SV=1	DBNL_HUMAN;B4DDD6_HUMAN;B4DDP6_HUMAN;F8WBG8_HUMAN;F2Z3E3_HUMAN;F8WCK3_HUMAN;F8WFE1_HUMAN;F2Z2V3_HUMAN;F8WB73_HUMAN;F8WC20_HUMAN;F8WBB2_HUMAN;B4DEM2_HUMAN;C9J7P1_HUMAN;H0Y5J4_HUMAN	15	1.05673	1.28311	1.42874	1.02307	1.56775	1.46654	1.70038	1.14165	1.17781	1.11186	1.30347	1.35868	1.10215	1.08211	0.78666	0.78487	0.90507	0.76968	0.7922	0.876	0.62427	0.6926	1.0786	0.92537	0.82548	0.74098	0.79721	0.74406	0.84884	1.59929	1.48316	2.01139	1.03818	1.08233	1.03952	0.71767	0.51803	0.5526	0.91408	1.33365	0.84228	0.79282
DBPA_HUMAN	56860943	DNA-binding protein A OS=Homo sapiens GN=CSDA PE=1 SV=4	DBPA_HUMAN;H0YG22_HUMAN	5	1.14627	1.39172	0.49151	0.60177	1.11663	1.14595	1.31119	0.39339	0.17305	0.57804	1.01332	0.90567	0.69783	1.47175	3.77224	1.83618	3.32865	2.21231	2.82949	1.76372	2.48553	2.79143	0.48934	1.80932	1.80594	1.46899	1.56379	1.05919	1.23728	2.31765	1.40621	1.14501	0.63299	0.61684	1.75457	0.91383	1.25689	0.17229	1.81259	1.16105	1.09582	1.48333
DBR1_HUMAN	1.83417e+07	Lariat debranching enzyme OS=Homo sapiens GN=DBR1 PE=1 SV=2	DBR1_HUMAN;F5GWV2_HUMAN	2	12.268	1.37008	0.34179	1.17385	0.8314	0.76664	0.84821	1.48208	0.3373	0.79446	1.92709	1.10107	1.26627	0.88731	2.11535	2.34614	2.05105	1.08504	1.791	3.8064	2.04499	4.74307	1.00741	1.02568	2.65015	2.12498	4.71205	2.44393	4.58716	1.02416	1.04115	1.22479	1.4357	1.53888	1.50434	0.7892	0.95089	0.86873	0.7632	0.59394	0.6123	2.23472
DC1L1_HUMAN	2.38321e+08	Cytoplasmic dynein 1 light intermediate chain 1 OS=Homo sapiens GN=DYNC1LI1 PE=1 SV=3	DC1L1_HUMAN;E9PHI6_HUMAN;C9JGM7_HUMAN;C9JLW1_HUMAN	11	1.2227	1.39702	0.84645	0.79653	0.70956	0.75465	0.61594	1.14575	1.38097	1.12717	0.78232	0.73516	0.98994	1.21403	1.41831	1.77158	1.01099	1.1826	1.41964	1.08705	1.44736	1.24696	0.88995	0.92133	1.00991	1.1392	1.07865	0.64794	0.78582	0.65304	0.64552	0.78135	0.95829	1.20431	0.91454	1.01165	1.03576	1.09968	1.02355	1.74669	1.4691	1.59896
DCA13_HUMAN	2.08391e+07	DDB1- and CUL4-associated factor 13 OS=Homo sapiens GN=DCAF13 PE=1 SV=2	DCA13_HUMAN;E5RHM4_HUMAN;E7EVM5_HUMAN;E5RJ28_HUMAN	3	1.27274	1.11014	0.41518	0.79987	1.80471	1.98865	1.2541	0.58187	0.32921	0.52736	1.03243	0.9078	0.59019	1.64951	3.31727	10.7149	3.79779	0.7354	1.03201	1.58621	1.62123	0.42087	1.7998	0.48128	0.98638	2.11615	1.06375	0.9419	0.39196	0.91817	0.78671	1.21408	0.8471	0.23687	1.07685	0.21172	0.69863	0.80077	0.71853	5.00877	9.01776	6.98046
DCK_HUMAN	1.70179e+07	Deoxycytidine kinase OS=Homo sapiens GN=DCK PE=1 SV=1	DCK_HUMAN;D6RFG8_HUMAN;D6RCP9_HUMAN	3	0.79026	2.32659	1.12554	0.67129	2.49643	1.68535	0.94629	1.77402	0.99423	0.69081	0.43349	0.52921	0.86901	1.30137	1.20846	1.23499	0.89287	1.66566	1.7784	1.16905	0.92628	0.98133	0.55093	1.17167	2.90503	1.48007	1.74011	3.44104	4.43893	1.69639	1.59427	1.26865	0.31139	0.63973	1.32468	0.54177	0.83502	0.84889	1.2577	3.51259	2.40108	3.46807
DCP1A_HUMAN	6.05332e+06	mRNA-decapping enzyme 1A OS=Homo sapiens GN=DCP1A PE=1 SV=2	DCP1A_HUMAN	4	0.79325	0.92222	1.2331	0.66635	0.49142	1.3733	0.48901	0.66202	0.60464	0.68747	0.39412	0.88318	1.39221	1.15462	2.75959	1.07613	0.85085	1.68481	1.80386	0.74344	0.50254	1.16664	1.53517	2.1729	0.72898	1.23315	1.79647	0.88324	0.5749	2.22036	1.40374	0.54128	0.992	2.56222	1.02211	0.7768	1.50373	0.51398	0.68201	0.85523	1.00774	0.74422
DCPS_HUMAN	1.35713e+08	m7GpppX diphosphatase OS=Homo sapiens GN=DCPS PE=1 SV=2	DCPS_HUMAN	16	2.41678	1.45356	1.27594	0.83151	1.45432	0.63925	0.7273	1.16371	1.36711	1.2077	1.67532	1.742	1.58563	2.04234	1.31613	1.31884	1.62461	0.9053	0.73787	0.92954	0.7106	0.53718	1.03933	1.06444	0.77996	0.93984	0.90946	0.57441	0.55411	0.9617	0.94859	0.96183	0.93113	1.09585	0.8966	0.59132	0.55858	0.67449	0.98452	0.45582	0.56683	0.9192
DCTN2_HUMAN	3.67468e+08	Dynactin subunit 2 OS=Homo sapiens GN=DCTN2 PE=1 SV=4	DCTN2_HUMAN;F8VRV7_HUMAN;F8VW18_HUMAN;F8W1I6_HUMAN;F5H2S7_HUMAN;H0YHL1_HUMAN;F5H223_HUMAN;F8WAG8_HUMAN;F8VX93_HUMAN;F8VZD2_HUMAN;F8W0U6_HUMAN;H0YI98_HUMAN	16	2.00039	1.60321	0.84463	0.85884	0.43833	0.48665	0.56676	0.18104	0.24526	0.38632	1.60151	1.3043	0.94508	1.11359	1.12912	1.01895	1.42266	1.56757	1.33613	1.38055	1.29746	1.35537	1.17347	1.32784	0.85501	1.22477	1.04979	0.99183	0.97529	0.4806	0.59594	0.44641	1.14967	1.17549	1.44679	0.74908	0.75049	0.76967	1.39423	1.69406	1.60835	1.39978
DCTN4_HUMAN	1.91732e+07	Dynactin subunit 4 OS=Homo sapiens GN=DCTN4 PE=1 SV=1	DCTN4_HUMAN;E5RGG1_HUMAN;E5RK21_HUMAN;H9KVE0_HUMAN	5	1.39242	1.00388	0.91284	0.99714	0.61594	1.75901	0.80002	1.25423	0.87928	1.0719	1.18574	0.83915	2.63207	0.71114	2.67428	2.27528	1.50526	0.59031	0.76178	0.58836	0.42344	0.38454	2.04622	0.88017	0.88241	0.66663	1.01723	0.4452	0.43383	1.62578	1.21745	1.78862	1.54211	1.90857	0.57376	0.99305	1.13042	0.5998	2.60001	1.39708	1.7331	1.35803
DCTP1_HUMAN	1.28093e+08	dCTP pyrophosphatase 1 OS=Homo sapiens GN=DCTPP1 PE=1 SV=1	DCTP1_HUMAN;H3BPN2_HUMAN;H3BSA6_HUMAN	10	0.84197	0.82806	0.6136	0.34328	0.41075	0.31284	0.42109	0.24691	0.12318	0.15114	1.03016	0.58893	0.33866	0.34863	3.48403	2.50665	3.38675	2.30097	1.97431	2.09291	1.28423	1.10597	2.63657	2.33858	1.40912	1.38076	1.5473	0.7644	0.74548	0.29979	0.28397	2.02294	3.02353	2.61066	2.13355	1.43465	2.16198	1.59696	2.13897	1.58785	1.72665	1.7781
DCUP_HUMAN	2.8194e+08	Uroporphyrinogen decarboxylase OS=Homo sapiens GN=UROD PE=1 SV=2	DCUP_HUMAN;H0Y5R6_HUMAN;Q5T446_HUMAN	16	0.68916	0.81846	0.53924	0.34746	0.58108	0.46763	0.87971	0.6256	0.46246	0.41087	0.52964	0.52225	0.54973	0.45605	1.24296	1.21434	1.55612	1.941	1.32295	1.3267	0.80538	1.14332	1.14603	1.32774	1.993	1.60839	1.45176	1.40134	1.43735	0.75726	0.59713	0.48915	1.61176	1.4933	0.99791	0.98889	1.06057	1.09656	0.82525	2.46442	2.16751	1.70676
DDAH2_HUMAN	5.5501e+06	N(G),N(G)-dimethylarginine dimethylaminohydrolase 2 OS=Homo sapiens GN=DDAH2 PE=1 SV=1	DDAH2_HUMAN;Q5SRR8_HUMAN;Q5SSV3_HUMAN;H0Y7N1_HUMAN;A3KGN5_HUMAN	4	0.93279	0.30466	0.54986	0.49452	0.31342	0.51752	0.39019	0.60929	0.53873	0.42124	0.67215	0.54903	0.7029	0.45513	5.04525	1.59302	2.51213	2.21722	1.40489	0.49534	2.86996	4.77336	3.94672	6.20018	1.21186	1.01639	0.84666	0.97398	0.74474	0.21407	0.5354	0.65996	8.58751	3.50972	6.79741	0.31744	0.61619	0.74341	4.409	2.55248	1.95923	1.95348
DDB1_HUMAN	7.35753e+08	DNA damage-binding protein 1 OS=Homo sapiens GN=DDB1 PE=1 SV=1	DDB1_HUMAN;F5GY55_HUMAN;F5GZY8_HUMAN;F5H2L3_HUMAN;F5GYG8_HUMAN;F5GWI0_HUMAN;B4DG00_HUMAN;F5H0Y5_HUMAN;F5H238_HUMAN;F5H7A0_HUMAN;F5H4N9_HUMAN;F5H6C5_HUMAN;F5H581_HUMAN;F5H775_HUMAN;F5GZ34_HUMAN;F8WF81_HUMAN;F5H198_HUMAN	29	1.04625	1.08523	0.66702	0.6189	0.48232	0.49483	0.51231	0.73041	0.86648	0.6615	0.92432	0.82173	0.71301	0.61922	1.19209	1.12827	1.13687	1.28136	1.43505	1.27031	1.44991	1.13633	1.13884	1.04794	1.52597	1.12456	1.44087	0.90517	0.86918	0.50018	0.58611	0.52391	1.30244	1.29266	1.49454	1.12207	1.0937	0.94678	0.95576	1.42036	1.34997	1.36178
DDB2_HUMAN	9.32497e+07	DNA damage-binding protein 2 OS=Homo sapiens GN=DDB2 PE=1 SV=1	DDB2_HUMAN	3	1.99591	1.37631	1.49463	2.47787	3.73543	2.08964	2.6442	1.56543	0.44999	0.42291	1.57915	1.18679	2.18804	1.02137	1.83355	2.30871	1.41497	1.46666	2.17683	2.41893	3.26282	3.17	2.47658	0.8279	1.87419	5.23205	1.94605	7.41466	2.47334	3.37183	2.75402	0.19176	1.26462	1.30571	1.38167	1.31544	1.21139	1.32326	0.50624	1.52238	1.86151	1.75063
DDI2_HUMAN	4.3765e+07	Protein DDI1 homolog 2 OS=Homo sapiens GN=DDI2 PE=1 SV=1	DDI2_HUMAN;H0YII4_HUMAN;H0YI90_HUMAN	5	0.82371	1.31436	0.65687	1.50501	0.86539	0.9471	0.56626	1.05526	0.53509	1.10905	1.04964	1.12444	0.69158	1.18647	1.53469	0.6221	1.15019	1.05582	1.2014	0.97623	0.72879	0.83926	0.92319	1.15161	1.11484	1.27338	1.00919	0.99514	1.01517	1.00148	0.86121	0.53788	0.95281	1.1751	0.9621	0.83819	1.04587	1.01982	1.29081	1.1496	1.47028	1.44072
DDRGK_HUMAN	6.25078e+07	DDRGK domain-containing protein 1 OS=Homo sapiens GN=DDRGK1 PE=1 SV=2	DDRGK_HUMAN	10	0.64522	0.75177	0.72531	0.64148	0.47636	0.36724	0.54094	0.36595	0.92567	0.56089	0.63356	0.6472	0.52114	0.57161	2.48595	1.59064	1.6603	1.7985	1.17905	1.26749	1.07674	1.23487	2.18532	2.29995	1.28995	1.6029	0.92475	0.96225	0.61522	0.48233	0.33158	0.91523	2.02804	1.49052	1.50556	0.86177	1.05757	0.82218	2.51645	1.63056	1.64236	1.21566
DDX1_HUMAN	9.71978e+08	ATP-dependent RNA helicase DDX1 OS=Homo sapiens GN=DDX1 PE=1 SV=2	DDX1_HUMAN	25	1.11083	0.80012	0.9527	1.04603	0.85836	1.00569	0.98582	1.27816	1.14246	1.0734	0.94057	0.87399	0.99776	1.03276	1.16145	1.03841	1.11248	0.98608	0.96869	1.10969	1.05466	1.19408	0.95383	1.03844	1.00852	1.01157	1.15758	0.87804	0.67383	0.89327	1.03213	0.96031	1.02232	1.10312	1.0921	0.76994	0.79102	0.77573	1.06162	0.83503	1.48313	1.2102
DDX18_HUMAN	4.61038e+08	ATP-dependent RNA helicase DDX18 OS=Homo sapiens GN=DDX18 PE=1 SV=2	DDX18_HUMAN;H7C452_HUMAN	25	0.96508	1.14404	1.1134	1.46155	1.49968	1.12708	1.45212	1.00581	0.96303	0.78794	0.93817	0.78681	0.80444	0.87583	1.16473	1.13105	1.07514	1.3008	0.90675	0.92881	1.12921	0.99523	1.02576	0.95442	1.11717	1.18829	1.178	1.09313	1.2843	1.39287	1.38694	1.4006	0.81826	0.87066	0.79626	0.83093	0.73559	0.69523	0.7023	0.93212	1.2742	1.22407
DDX20_HUMAN	8.14515e+07	Probable ATP-dependent RNA helicase DDX20 OS=Homo sapiens GN=DDX20 PE=1 SV=2	DDX20_HUMAN;E9PJ60_HUMAN;B4DWV7_HUMAN	7	1.08826	1.2225	0.95105	0.86087	1.70266	1.67518	1.07392	0.65246	0.98525	0.64299	1.04239	1.05496	1.13262	1.10971	1.52328	1.43674	1.28567	0.92307	1.44682	0.51273	0.49211	0.71097	0.72144	0.72854	0.59511	0.78551	0.78744	1.98167	1.44862	1.4746	1.50951	2.0716	1.22481	0.45345	0.70469	0.52534	0.48717	0.73429	0.79413	1.79623	1.74062	1.34474
DDX21_HUMAN	1.93385e+09	Nucleolar RNA helicase 2 OS=Homo sapiens GN=DDX21 PE=1 SV=5	DDX21_HUMAN	30	1.20373	1.27625	1.13507	1.24668	1.23481	1.22019	1.33022	1.35082	1.27825	1.26102	1.02361	0.99213	1.07367	1.15306	1.05693	0.92725	1.0739	1.00464	1.11759	1.01302	0.99845	1.05605	0.88372	0.92441	0.98065	1.02251	1.15792	0.68428	0.64054	1.19806	1.23841	1.00696	1.09369	1.0015	1.08512	0.85422	1.01454	0.9671	0.94868	0.90664	1.01114	0.92834
DDX23_HUMAN	3.39469e+08	Probable ATP-dependent RNA helicase DDX23 OS=Homo sapiens GN=DDX23 PE=1 SV=3	DDX23_HUMAN;H0YI52_HUMAN;F8VVA2_HUMAN	10	0.68259	0.71075	0.7128	0.44346	0.58575	0.7368	0.7778	1.39211	0.99256	1.60645	0.72349	0.82801	0.95811	0.79768	1.08103	1.1007	1.18689	1.02632	1.31375	1.34221	1.2562	0.95951	1.09974	1.34062	1.06046	1.93508	1.57707	0.9715	0.80929	0.80851	0.68494	1.37358	1.30061	1.5797	1.26779	1.15099	1.03559	0.71473	1.51962	1.20204	1.12531	1.1385
DDX27_HUMAN	2.14431e+08	Probable ATP-dependent RNA helicase DDX27 OS=Homo sapiens GN=DDX27 PE=1 SV=2	DDX27_HUMAN	9	1.70497	2.2818	1.50538	1.71773	1.78594	1.7275	1.63436	0.82911	1.33678	1.22495	1.06596	1.00043	1.30522	1.74216	1.17171	0.97324	0.92915	1.14117	1.55845	1.48998	1.88719	1.51257	1.04475	1.34053	1.85252	1.85748	1.68252	0.54262	1.25984	1.53548	1.66147	1.08559	0.16538	0.15074	0.20843	0.39933	0.38923	0.41067	0.69639	1.70627	0.63566	1.60795
DDX3X_HUMAN	2.16859e+09	ATP-dependent RNA helicase DDX3X OS=Homo sapiens GN=DDX3X PE=1 SV=3	DDX3X_HUMAN;DDX3Y_HUMAN;B4DXX7_HUMAN;B4E132_HUMAN;B4E3C4_HUMAN;B4DLA0_HUMAN;C9J081_HUMAN;C9J8G5_HUMAN;DDX4_HUMAN;D6RCM4_HUMAN;D6RDK4_HUMAN	30	0.8727	0.97967	1.19785	1.40279	1.14352	1.29254	1.23406	0.84634	0.80321	0.79361	0.95478	0.93372	1.08252	1.08282	0.90165	1.00851	0.95638	1.05608	1.02142	1.01368	0.89282	1.01952	0.80863	0.77047	1.04829	1.18813	1.02147	1.40592	1.36378	1.23284	1.22943	1.20588	0.79701	0.78033	0.70406	1.32542	1.24438	1.44499	0.89698	0.96126	0.75878	0.75331
DDX42_HUMAN	2.02685e+08	ATP-dependent RNA helicase DDX42 OS=Homo sapiens GN=DDX42 PE=1 SV=1	DDX42_HUMAN;J3KRE3_HUMAN;J3QRI2_HUMAN;J3KTK9_HUMAN	20	0.91265	1.08506	0.81176	0.64825	0.36113	0.39556	0.41257	0.43947	0.3028	0.37958	1.51169	1.18807	0.78524	0.76321	1.56126	1.5185	1.83205	1.29968	1.33396	1.28098	1.2578	1.6997	1.28662	1.97409	1.34822	1.63191	1.37035	0.78819	0.93349	0.24566	0.25976	0.52206	1.52675	1.64488	1.60473	0.86525	1.07895	1.12152	1.60379	1.1951	1.48327	1.50686
DDX46_HUMAN	4.67304e+08	Probable ATP-dependent RNA helicase DDX46 OS=Homo sapiens GN=DDX46 PE=1 SV=2	DDX46_HUMAN;D6RJA6_HUMAN;H0Y9U3_HUMAN	21	1.37092	1.26138	1.48823	1.44107	1.15317	1.18223	1.21262	1.02578	0.95441	0.93998	0.94188	0.99526	0.87843	1.1231	0.82227	0.85945	0.76842	1.08545	1.08732	1.03025	1.1274	1.15882	0.80056	0.8041	0.78415	0.92664	0.88474	0.86054	0.94383	1.11905	1.29756	1.19024	0.95877	1.06094	0.97255	0.76294	0.78177	0.75626	0.87936	1.12827	1.00818	0.97277
DDX47_HUMAN	2.38899e+08	Probable ATP-dependent RNA helicase DDX47 OS=Homo sapiens GN=DDX47 PE=1 SV=1	DDX47_HUMAN;F5H1N9_HUMAN	9	0.97404	0.99315	0.8889	1.15876	1.05355	1.10566	0.92527	0.84831	0.74146	0.81436	0.69532	0.62169	0.72547	0.68285	1.2489	1.46179	1.2676	1.24428	1.38649	1.31433	1.40001	1.22194	1.0297	1.14091	1.3134	1.43306	1.61316	1.74107	1.69338	0.91012	1.02751	0.95915	0.6036	0.62524	0.65548	1.06966	1.04332	1.09579	0.88801	1.51019	1.37419	1.31448
DDX50_HUMAN	1.75183e+07	ATP-dependent RNA helicase DDX50 OS=Homo sapiens GN=DDX50 PE=1 SV=1	DDX50_HUMAN	5	1.44332	1.28949	0.78264	1.23505	1.34967	1.24597	1.19567	1.2003	0.76539	0.87322	0.98326	0.90067	0.45579	0.45146	0.6682	1.11525	1.34195	0.91641	1.68082	1.29891	1.6923	1.43882	1.09318	1.17437	0.58741	1.84224	0.78848	0.74622	0.87437	1.62825	0.86451	0.89939	0.96912	0.73863	0.8724	0.60587	0.57723	0.53716	0.6916	1.69826	2.36576	0.9933
DDX54_HUMAN	2.53587e+07	ATP-dependent RNA helicase DDX54 OS=Homo sapiens GN=DDX54 PE=1 SV=2	DDX54_HUMAN	6	1.35684	2.72476	1.62813	1.09465	1.0433	0.86968	1.1677	0.62975	0.50243	0.72868	0.97887	0.39968	0.74485	0.71971	0.80544	0.88691	1.16678	1.60264	1.68934	1.28697	1.09608	1.82271	1.59418	1.40945	2.25846	2.3163	2.06915	2.97862	1.80209	0.849	1.04914	0.77056	0.47659	0.31673	0.50616	0.21895	0.23944	0.28009	0.83486	1.70504	2.23591	1.66884
DDX6_HUMAN	4.19005e+08	Probable ATP-dependent RNA helicase DDX6 OS=Homo sapiens GN=DDX6 PE=1 SV=2	DDX6_HUMAN	17	1.21733	1.10378	1.01083	0.93323	1.34306	0.83287	1.14357	0.40171	0.47196	0.5564	1.02774	1.19704	0.95235	1.03893	1.20563	1.43658	1.29596	1.08148	1.01602	1.08617	0.7174	0.79957	0.94483	1.3723	0.88548	0.86042	0.93717	0.64078	0.92827	1.18395	0.97591	1.23739	1.27718	1.23642	1.00144	0.63076	0.9219	0.73744	1.2063	1.15238	1.19145	1.06381
DEFM_HUMAN	1.29108e+07	Peptide deformylase, mitochondrial OS=Homo sapiens GN=PDF PE=1 SV=1	DEFM_HUMAN	2	0.36562	0.33535	1.23806	1.0798	3.30275	3.40585	2.5377	1.50335	0.63059	0.35991	0.67627	0.62106	0.89418	0.9118	1.46691	1.93292	2.04027	1.27746	0.53962	0.97968	0.87443	1.83437	3.09006	2.53386	2.09362	0.94664	0.67815	2.04241	2.29395	1.66634	2.96861	2.0158	1.15031	1.81936	1.26497	1.40536	1.59545	0.51017	1.23321	1.33417	2.83928	1.48891
DEGS1_HUMAN	9.63154e+06	Sphingolipid delta(4)-desaturase DES1 OS=Homo sapiens GN=DEGS1 PE=1 SV=1	DEGS1_HUMAN	2	0.80407	0.37368	1.60093	0.51101	0.40147	1.56558	0.6955	1.16015	1.8119	1.18643	1.49974	1.17443	1.986	2.47974	3.42325	0.90725	2.31724	1.37003	1.15594	1.87078	3.26675	0.71563	2.19541	2.6246	1.66212	1.7027	1.40958	2.14353	2.50159	1.8693	1.18207	0.40432	1.30701	1.75908	2.47455	2.62077	1.51698	0.9094	2.37497	0.73805	2.17612	1.01881
DEK_HUMAN	5.03167e+08	Protein DEK OS=Homo sapiens GN=DEK PE=1 SV=1	DEK_HUMAN;B4DFG0_HUMAN;D6RDA2_HUMAN;D6R9L5_HUMAN;H0Y993_HUMAN	12	0.84553	0.91276	0.78185	0.6918	0.64498	0.40831	0.69871	0.97548	1.00474	1.02131	0.79116	0.79354	0.84598	0.68531	1.00863	1.51152	1.26673	1.12588	1.24509	1.24323	1.06687	1.2106	0.96471	1.07228	1.03376	1.1621	1.09314	0.88127	0.7612	0.5489	0.61742	0.70152	1.33554	1.49512	1.40634	1.70768	1.11764	1.18277	1.51444	1.49667	1.38186	1.45194
DEN4C_HUMAN	4.07007e+07	DENN domain-containing protein 4C OS=Homo sapiens GN=DENND4C PE=1 SV=2	DEN4C_HUMAN;B7Z660_HUMAN	2	6.19837	4.12247	3.99388	5.66499	5.2596	2.82278	4.99876	0.50911	0.51858	0.58191	4.1524	3.83777	3.08649	3.74642	4.41993	2.87193	3.10804	0.95845	1.22217	1.14006	1.68449	1.28609	3.15232	4.38761	2.01131	1.60347	1.75326	3.89876	3.61308	5.81488	4.11317	3.54223	4.75379	2.20692	2.27093	0.18429	0.31332	0.2512	2.99797	0.70072	0.59721	3.74367
DENR_HUMAN	5.6629e+07	Density-regulated protein OS=Homo sapiens GN=DENR PE=1 SV=2	DENR_HUMAN;F8VVL1_HUMAN	3	2.35305	2.91721	1.24316	1.46087	2.46781	3.64452	3.19949	4.16735	19.0643	7.49649	2.3264	1.74226	1.87877	2.003	0.88079	0.20855	2.0521	0.93721	1.83958	0.86811	0.6457	0.64439	1.06163	1.50727	0.62893	0.49387	0.51351	8.41829	8.22922	2.55231	2.84374	7.79195	0.84383	1.04324	1.2056	0.6395	0.59941	0.80871	1.33597	4.01165	0.37063	5.92581
DESI1_HUMAN	3.73354e+06	Desumoylating isopeptidase 1 OS=Homo sapiens GN=DESI1 PE=1 SV=1	DESI1_HUMAN	2	1.81078	0.91356	3.60124	2.27257	0.76002	3.16283	3.50795	0.56677	1.65238	1.04306	0.38345	1.26432	0.65126	2.38158	0.82192	0.73328	0.89647	3.21967	0.69236	1.11702	1.19931	1.97785	0.66929	0.29454	1.06486	0.52675	0.64272	2.87273	1.08042	1.07928	1.32267	2.06795	1.13968	0.99581	1.33779	1.71689	1.12312	2.25731	0.29139	0.78971	1.28242	1.56888
DESP_HUMAN	1.03883e+07	Desmoplakin OS=Homo sapiens GN=DSP PE=1 SV=3	DESP_HUMAN	2	1.1914	1.79927	1.28932	1.59813	0.37045	0.3452	0.35473	0.41784	0.43073	0.23117	1.62088	1.53641	1.04762	1.64167	2.30856	0.95408	1.61388	2.13521	1.66554	1.66773	22.9219	1.6744	1.67578	1.32501	2.63292	2.87168	2.03754	0.59769	0.8824	0.3178	0.49395	0.26201	1.95873	2.11489	2.71915	2.95326	2.0443	1.61963	3.25011	0.7094	0.67307	1.31321
DEST_HUMAN	2.40228e+08	Destrin OS=Homo sapiens GN=DSTN PE=1 SV=3	DEST_HUMAN;F6RFD5_HUMAN	7	1.05742	1.65288	4.49906	2.97343	4.1216	3.67251	4.01099	6.21772	6.56572	5.42278	2.03015	1.53965	3.92444	2.74542	0.48022	0.53616	0.39799	0.97104	0.49165	0.66217	0.76728	0.89452	0.2535	0.62231	0.53387	0.42434	0.31857	0.34004	0.56253	3.8675	4.11598	4.02184	0.26824	0.48888	0.46903	0.86297	0.5028	0.87947	0.51328	0.50054	0.3954	0.3669
DFFA_HUMAN	9.15515e+07	DNA fragmentation factor subunit alpha OS=Homo sapiens GN=DFFA PE=1 SV=1	DFFA_HUMAN	7	2.21662	2.09087	0.3942	0.1286	0.17974	0.81368	0.71134	0.20615	0.24352	0.38263	1.45196	1.92712	0.65965	1.13204	1.98864	2.68781	2.21678	2.55665	2.58379	2.4198	2.29903	1.52791	1.27516	1.4423	1.9173	1.66554	1.58713	1.1998	0.96516	0.69155	0.16073	0.4155	1.36481	1.08714	1.5187	0.48741	0.19855	0.22034	1.16454	1.31752	2.14415	2.35434
DGKA_HUMAN	3.1464e+07	Diacylglycerol kinase alpha OS=Homo sapiens GN=DGKA PE=1 SV=3	DGKA_HUMAN;G3V4E1_HUMAN;H0YJH4_HUMAN;Q3ZE25_HUMAN;C9JM35_HUMAN;F8W1M3_HUMAN;F8VNZ9_HUMAN;F8W1H7_HUMAN;G3V327_HUMAN	4	0.14314	0.47906	1.04464	0.29135	0.68156	0.70727	0.81405	0.46428	1.09755	0.82068	0.79985	1.04912	1.34517	0.93769	2.90012	2.45491	1.65904	0.70442	1.91505	1.15557	1.55482	0.54683	2.61804	1.64606	1.25277	1.6106	0.99048	1.35077	0.90904	0.80681	0.56172	0.53639	1.89135	2.06165	2.16055	0.82295	0.85591	0.69408	2.62361	0.37201	0.25305	0.42328
DHAK_HUMAN	1.9568e+08	Bifunctional ATP-dependent dihydroxyacetone kinase/FAD-AMP lyase (cyclizing) OS=Homo sapiens GN=DAK PE=1 SV=2	DHAK_HUMAN;H0YCY6_HUMAN;E9PQR1_HUMAN;E9PJG8_HUMAN;I3L252_HUMAN	10	2.14054	1.16123	1.2552	1.85448	1.26106	1.26184	1.42526	2.03706	2.29504	2.15722	1.22269	0.95879	1.13146	1.6758	0.91715	1.35036	0.74878	0.7083	0.70179	0.64509	0.71514	0.71498	0.99286	0.85141	0.63515	0.80525	0.72644	0.65162	0.70576	1.42197	1.76999	1.2237	1.00007	0.96932	1.11982	0.64139	0.57205	0.54202	0.50048	1.35599	0.81412	0.86402
DHB12_HUMAN	1.11439e+08	Estradiol 17-beta-dehydrogenase 12 OS=Homo sapiens GN=HSD17B12 PE=1 SV=2	DHB12_HUMAN;Q96EA9_HUMAN	7	0.7974	0.63863	1.38213	0.70117	1.26917	1.50537	1.11927	1.84797	2.08596	1.36536	1.07449	1.0282	1.3232	1.25278	1.56949	1.65514	1.08404	1.10469	1.0279	1.3219	0.62239	0.71861	1.29388	0.8994	0.92515	0.78047	0.90223	0.63466	0.72647	1.0497	1.36154	1.02798	1.47308	1.36172	1.44891	1.30303	1.23627	1.19537	0.91502	0.30796	0.48377	0.48819
DHB4_HUMAN	5.17228e+09	Peroxisomal multifunctional enzyme type 2 OS=Homo sapiens GN=HSD17B4 PE=1 SV=3	DHB4_HUMAN;E7ER27_HUMAN;G5E9S2_HUMAN;E7EWE5_HUMAN;E7ET17_HUMAN;E7EPL9_HUMAN;SCP2D_HUMAN	24	1.48603	1.39014	1.61247	1.69787	1.23977	1.3948	1.28837	1.4524	1.78049	1.43157	1.27943	1.11502	0.92812	1.17452	0.90709	0.76711	0.74984	0.78498	0.63888	0.71721	0.90534	0.86828	0.74858	0.76934	0.73621	0.65453	0.69524	0.97061	0.89261	1.29416	1.22694	1.19379	0.7137	0.88929	0.83542	1.16319	1.24862	1.0561	0.80774	0.93959	0.9812	0.93587
DHE3_HUMAN	1.10527e+09	Glutamate dehydrogenase 1, mitochondrial OS=Homo sapiens GN=GLUD1 PE=1 SV=2	DHE3_HUMAN;DHE4_HUMAN;B3KV55_HUMAN;B4DGN5_HUMAN	19	0.67666	0.73331	1.05364	1.12282	0.97474	0.81334	0.87085	1.38423	1.42689	1.30294	0.68309	0.69738	0.89053	0.8806	0.63899	0.58702	0.72294	0.99339	0.92706	0.99154	1.25869	1.24857	1.16128	1.10573	1.09348	1.16719	1.07081	1.69562	1.76772	0.96445	0.95572	0.83065	0.93283	0.84982	0.94232	1.58207	1.65195	1.68076	0.83292	1.26236	1.04358	0.94147
DHPR_HUMAN	3.30194e+08	Dihydropteridine reductase OS=Homo sapiens GN=QDPR PE=1 SV=2	DHPR_HUMAN;B3KW71_HUMAN;B7Z415_HUMAN;D6RGG7_HUMAN;H0Y8F7_HUMAN;D6RHJ7_HUMAN	10	1.19454	0.79587	0.9286	0.67873	1.10209	1.03746	1.0427	1.86554	1.71788	1.68645	1.43157	1.20892	1.10036	1.01951	0.66058	0.94767	0.81424	0.9006	0.71596	0.64573	0.70595	0.72047	0.63247	0.93164	0.75943	0.51763	0.81961	1.18506	0.72879	1.01626	1.044	1.35153	0.80913	0.70757	0.74197	0.69731	0.70434	0.6295	0.67357	3.06718	3.73159	1.65943
DHRS7_HUMAN	2.36938e+07	Dehydrogenase/reductase SDR family member 7 OS=Homo sapiens GN=DHRS7 PE=1 SV=1	DHRS7_HUMAN;H0YJR8_HUMAN;H0YJ66_HUMAN;H0YJE4_HUMAN	6	0.23524	1.13096	0.24993	0.28462	0.66308	0.77787	0.7907	0.23999	0.32419	0.21584	0.31799	0.84439	1.21293	0.52231	2.07618	3.68145	1.70867	0.95806	0.88275	1.20079	2.01305	2.52937	2.15109	1.37729	1.26391	1.24645	0.40999	1.69698	2.00858	1.40628	0.5643	1.39035	1.64869	3.13111	1.93741	2.63811	2.04718	1.37223	2.09255	2.68719	1.69098	1.64735
DHSB_HUMAN	9.53143e+07	Succinate dehydrogenase [ubiquinone] iron-sulfur subunit, mitochondrial OS=Homo sapiens GN=SDHB PE=1 SV=3	DHSB_HUMAN	4	0.36503	0.55656	2.61598	1.29308	1.52785	1.99373	3.09745	2.21431	1.68926	2.52997	1.0808	0.55387	0.9795	1.51374	0.53267	0.46396	0.84114	1.18833	0.46857	0.74311	1.58769	1.52792	1.20649	2.15852	1.12097	1.99082	1.32592	0.54828	0.57262	1.8591	1.83135	0.87524	1.71764	2.61219	1.99911	1.22154	1.22715	1.22071	3.41186	0.91154	1.94783	0.85532
DHSO_HUMAN	3.14443e+08	Sorbitol dehydrogenase OS=Homo sapiens GN=SORD PE=1 SV=4	DHSO_HUMAN;H0YLA4_HUMAN;B7Z3A6_HUMAN;H0YKB3_HUMAN	9	0.8855	0.71088	0.81546	0.93477	0.87056	0.88993	0.75201	0.95176	1.22218	1.12696	0.7812	0.82541	0.60239	1.06275	1.07842	1.40192	1.08022	1.22226	0.93965	0.80148	1.19839	0.89148	0.91093	0.90507	1.39221	0.71734	1.09304	0.96962	0.94145	1.07799	0.94084	1.24225	1.08342	1.39556	1.10641	0.92026	1.1734	0.85776	1.00206	1.87057	1.40836	1.04549
DHX15_HUMAN	2.10604e+09	Putative pre-mRNA-splicing factor ATP-dependent RNA helicase DHX15 OS=Homo sapiens GN=DHX15 PE=1 SV=2	DHX15_HUMAN	31	1.03077	0.98573	0.97337	1.01296	1.26755	0.91826	1.09665	1.45281	1.52727	1.61893	0.85378	0.86424	1.01632	1.06471	0.81246	1.2954	0.84855	1.02178	1.18461	1.06096	1.09475	1.1079	0.80864	0.73873	0.8861	0.96996	0.98077	1.0397	1.06061	0.9907	1.05747	0.74447	0.92186	0.93701	1.04459	0.90513	0.98929	0.97301	0.6898	0.86791	1.08256	1.0426
DHX29_HUMAN	5.25716e+07	ATP-dependent RNA helicase DHX29 OS=Homo sapiens GN=DHX29 PE=1 SV=2	DHX29_HUMAN;H0Y8L1_HUMAN	4	0.56534	0.69441	2.38387	0.7482	1.81943	1.83233	1.70054	1.7694	1.37136	1.07442	1.15416	1.09928	1.65479	2.14392	1.62997	1.40397	0.99206	1.04262	1.00952	1.12647	1.00259	0.62501	1.60307	0.98995	0.91519	0.98815	0.85368	1.41505	1.10346	2.07945	2.17557	1.13431	0.89714	0.86136	0.87723	0.63233	0.78912	0.69304	0.90323	0.2916	0.25949	0.77722
DHX33_HUMAN	6.14865e+07	Putative ATP-dependent RNA helicase DHX33 OS=Homo sapiens GN=DHX33 PE=1 SV=2	DHX33_HUMAN;I3L1L6_HUMAN;Q05BE5_HUMAN;I3L0M5_HUMAN	3	1.57515	0.5066	0.44081	1.36246	1.03952	0.79293	1.04659	0.88967	0.20007	0.5401	1.37104	1.21985	0.95168	1.00516	0.97768	1.6894	1.16925	1.0553	0.58928	1.3162	1.18376	2.04345	1.74899	1.16664	0.62702	1.05676	1.18051	1.36416	1.63651	0.71949	1.03288	1.19619	1.51294	1.525	1.588	1.65943	2.18269	1.35863	0.42971	1.7137	0.83208	1.04129
DHX9_HUMAN	4.48677e+09	ATP-dependent RNA helicase A OS=Homo sapiens GN=DHX9 PE=1 SV=4	DHX9_HUMAN;REVERSED_M0R2J8_HUMAN;REVERSED_AUTS2_HUMAN;REVERSED_FBSL_HUMAN;REVERSED_J3KN27_HUMAN;REVERSED_H7C090_HUMAN	78	1.275	1.25154	1.20148	1.38945	1.34817	1.34553	1.37526	1.15552	1.17476	1.21047	1.25633	1.15883	1.17572	1.14812	0.72725	0.87611	0.81923	0.9809	0.95225	0.92676	0.98015	0.96914	0.78089	0.72632	0.90663	0.97631	1.03726	1.05118	0.96734	1.32067	1.42351	1.26651	0.70039	0.70704	0.82211	0.6985	0.71707	0.70638	0.74817	0.82094	1.0073	0.95398
DHYS_HUMAN	3.00862e+07	Deoxyhypusine synthase OS=Homo sapiens GN=DHPS PE=1 SV=1	DHYS_HUMAN;Q5J8M5_HUMAN;B4E3M2_HUMAN;M0QX43_HUMAN;M0R253_HUMAN;M0R0V2_HUMAN;M0R1T4_HUMAN;M0R264_HUMAN;M0R1T2_HUMAN;M0R1I5_HUMAN	7	2.69607	2.02456	2.16491	1.84824	1.26645	1.53819	0.83138	1.77012	1.95691	1.41823	4.41716	5.25608	2.22235	2.35975	0.81438	0.80307	0.55485	0.60848	0.5756	0.45757	0.29837	0.31964	0.70804	0.65525	0.44593	0.26922	0.45775	0.25843	0.58306	1.08709	0.88799	1.27186	1.66414	1.2738	2.04597	0.93412	0.56466	0.51004	1.2871	0.61681	0.57867	0.7559
DI3L1_HUMAN	1.04751e+08	DIS3-like exonuclease 1 OS=Homo sapiens GN=DIS3L PE=1 SV=2	DI3L1_HUMAN;B4DI34_HUMAN;E9PS35_HUMAN	2	1.62982	2.58419	1.42586	1.40508	0.65918	0.76811	0.76566	2.2328	2.83951	2.38421	1.96545	1.86238	1.6039	1.62298	1.96437	2.8579	2.04682	2.52473	3.04176	2.83087	2.07643	2.51244	1.567	1.36036	2.17417	2.40527	2.44195	2.82987	2.70299	0.76923	0.88338	0.76774	1.77647	1.7362	1.93358	3.64149	2.86359	2.83958	0.68966	2.66294	1.50542	2.12086
DIDO1_HUMAN	9.26452e+06	Death-inducer obliterator 1 OS=Homo sapiens GN=DIDO1 PE=1 SV=5	DIDO1_HUMAN	3	1.37252	1.34219	0.41973	1.02093	1.09448	0.973	0.93699	0.44516	0.87032	0.51467	3.01965	2.49605	2.16344	0.96356	2.02861	2.64303	0.43942	0.67699	2.24065	0.70954	0.53045	1.29728	0.5849	0.41372	0.80391	1.05737	1.57217	0.88387	0.4174	0.64604	0.363	1.26932	0.69584	0.58787	0.61905	0.57281	0.80903	0.77881	0.44693	0.83583	1.92038	1.16258
DIM1_HUMAN	4.97086e+07	Probable dimethyladenosine transferase OS=Homo sapiens GN=DIMT1 PE=1 SV=1	DIM1_HUMAN;D6RCL3_HUMAN	4	0.98383	1.7262	0.92259	0.56712	1.12749	1.20548	1.19453	0.88231	0.22994	0.70275	0.96385	0.8647	1.05365	1.04707	0.99593	0.94104	0.88203	1.0826	1.9475	1.42631	0.8503	1.53999	0.99183	0.90975	2.41969	2.6725	2.6213	2.68322	2.75771	1.0065	1.1032	0.34255	0.61347	0.51021	0.70213	0.8303	0.8693	0.56949	1.07582	0.15794	3.3517	3.12518
DJB11_HUMAN	7.96201e+07	DnaJ homolog subfamily B member 11 OS=Homo sapiens GN=DNAJB11 PE=1 SV=1	DJB11_HUMAN;H7C2Y5_HUMAN	7	4.01681	2.63118	5.48178	2.98177	3.26355	2.82742	4.26414	2.91468	4.9054	2.12437	6.2128	4.13467	4.18149	4.48699	0.5691	0.22196	0.44503	0.25776	0.78188	0.47771	0.89305	0.59608	0.44745	0.68236	1.06613	0.49632	0.78126	0.9396	0.46249	4.45019	3.70867	2.62346	0.27081	0.45661	0.65906	0.32542	0.59297	0.28533	1.15796	0.46873	0.33939	0.18877
DJC10_HUMAN	9.66124e+06	DnaJ homolog subfamily C member 10 OS=Homo sapiens GN=DNAJC10 PE=1 SV=2	DJC10_HUMAN;Q3B7W8_HUMAN;E7EP04_HUMAN	3	0.3009	0.87108	0.81612	0.87337	1.40774	1.75843	1.91785	1.49106	0.85193	1.19065	0.97132	2.6433	1.66921	0.60442	1.17155	1.05308	0.89519	0.37635	0.80086	1.40322	0.57186	0.48509	1.12255	1.47737	0.57679	1.68405	1.36767	1.84996	1.33574	1.8581	2.0642	1.04721	2.83711	3.52943	1.32944	0.84917	0.58872	2.48879	0.87054	0.36607	0.45111	0.3694
DJC13_HUMAN	8.35864e+06	DnaJ homolog subfamily C member 13 OS=Homo sapiens GN=DNAJC13 PE=1 SV=5	DJC13_HUMAN	2	9.70289	8.45068	0.38681	1.79843	1.32991	4.15886	1.87807	6.03489	0.83056	5.42209	0.56509	2.25253	1.07041	1.80846	0.40749	1.66988	0.52671	1.80413	1.82985	0.49655	0.46247	0.60733	1.13057	1.54541	0.53826	1.37583	2.21992	2.99581	4.59313	1.48681	1.4961	1.02841	1.16956	1.56608	1.03044	0.38206	0.99586	0.89911	0.41046	2.09074	0.22262	0.46311
DJC17_HUMAN	5.95241e+06	DnaJ homolog subfamily C member 17 OS=Homo sapiens GN=DNAJC17 PE=1 SV=1	DJC17_HUMAN;H0YLQ7_HUMAN;H0YK99_HUMAN	3	1.30991	1.03927	1.39117	1.71351	0.95049	4.86559	1.10067	0.31865	0.53243	0.43749	1.25856	1.33451	0.53116	1.90235	0.89088	1.61549	1.63468	1.2228	2.27818	1.26864	1.20628	1.41803	0.59387	0.72868	1.37308	0.73023	0.98836	0.48185	1.4204	1.41659	0.82279	7.42279	0.80761	1.01087	0.61675	1.7238	0.98935	0.50605	1.58377	3.78155	1.1131	1.01627
DKC1_HUMAN	3.26864e+08	H/ACA ribonucleoprotein complex subunit 4 OS=Homo sapiens GN=DKC1 PE=1 SV=3	DKC1_HUMAN;H7C0M1_HUMAN;C9IYT0_HUMAN;H7C2Q9_HUMAN;H7C2Q2_HUMAN;H7BZF2_HUMAN	14	1.10079	1.22976	0.7165	0.57715	0.6054	0.4781	0.48428	0.8419	0.6258	0.68296	0.75327	0.9898	0.68598	0.76031	1.34178	1.61376	1.77791	1.07794	1.18993	1.1563	1.54568	1.56154	1.16207	1.22733	1.22382	1.28505	1.07938	0.99957	1.03573	0.62622	0.49006	0.56168	1.15437	1.48291	1.35073	1.02219	0.98237	1.09501	1.02495	1.35348	1.67056	1.50799
DLDH_HUMAN	1.45516e+09	Dihydrolipoyl dehydrogenase, mitochondrial OS=Homo sapiens GN=DLD PE=1 SV=2	DLDH_HUMAN;B4DT69_HUMAN;B4DHG0_HUMAN;E9PEX6_HUMAN;F2Z2E3_HUMAN;F8WDM5_HUMAN	22	0.88975	0.52994	0.60557	0.70747	0.45923	0.5099	0.47255	0.78783	0.95783	0.82853	0.46489	0.49023	0.58719	0.58295	1.08848	1.13774	1.27179	1.45786	1.3413	1.34846	1.48825	2.1783	1.14148	1.313	1.14512	1.42853	1.33793	2.65669	2.39818	0.46282	0.49108	0.40253	1.3418	1.15241	1.03035	2.83923	2.86919	3.27398	0.90035	1.32378	1.53534	1.61223
DLG5_HUMAN	9.52483e+07	Disks large homolog 5 OS=Homo sapiens GN=DLG5 PE=1 SV=4	DLG5_HUMAN;REVERSED_EMAL5_HUMAN;REVERSED_EMAL6_HUMAN;RGPA2_HUMAN;H7C3X6_HUMAN;Q4VXU5_HUMAN;REVERSED_J3KNC1_HUMAN;H7C1F9_HUMAN	2	0.62209	1.17605	0.81721	0.85785	0.39733	0.62751	0.48965	2.82256	2.02983	2.60995	1.18169	0.99138	1.07155	0.9468	3.58096	2.37428	1.93631	1.45489	2.04346	1.94773	1.58214	0.51077	1.56141	1.30478	2.02664	2.01369	2.2031	1.56935	1.79305	0.27291	0.44011	0.41283	1.62118	1.7279	2.04076	1.66429	1.69115	1.57295	1.64964	0.54596	0.67331	1.21607
DLGP5_HUMAN	5.46993e+06	Disks large-associated protein 5 OS=Homo sapiens GN=DLGAP5 PE=1 SV=2	DLGP5_HUMAN	3	0.80874	0.91972	0.31764	0.72688	0.44339	1.76432	0.3516	1.98734	1.21246	15.9646	0.72486	0.38963	8.83693	0.5395	2.45332	1.44545	1.55388	1.66948	0.93197	1.12452	2.15311	2.17671	3.47204	0.24347	1.71896	1.60766	2.79052	0.69348	0.85414	0.5131	1.22989	0.95771	0.66486	0.80572	0.47251	0.36218	1.45496	0.77927	1.1561	4.97789	0.47986	2.50662
DNJA1_HUMAN	1.05175e+09	DnaJ homolog subfamily A member 1 OS=Homo sapiens GN=DNAJA1 PE=1 SV=2	DNJA1_HUMAN;B7Z5C0_HUMAN	23	0.89936	0.77135	0.89311	0.9543	0.8954	0.99409	0.99734	0.63387	0.54897	0.75084	0.91221	1.00638	0.85112	0.93908	1.06037	1.09309	1.1598	1.0394	1.01385	0.93224	0.84189	0.88172	0.84441	0.85896	0.96589	1.06699	0.98436	1.81997	1.84546	0.87194	0.92246	0.80965	1.1362	1.10522	1.1406	1.68679	1.37802	1.61416	1.07479	0.61373	0.70723	0.60245
DNJA2_HUMAN	5.90534e+08	DnaJ homolog subfamily A member 2 OS=Homo sapiens GN=DNAJA2 PE=1 SV=1	DNJA2_HUMAN;H3BMW5_HUMAN;I3L320_HUMAN	22	0.74425	0.84508	0.86623	1.0514	1.01702	1.01334	0.89645	1.24084	1.64569	1.31173	1.02114	0.96605	1.20126	1.10181	0.99479	0.73656	1.00242	0.98236	0.90816	0.83838	1.11227	0.77689	1.09986	0.83182	0.91054	1.16935	0.98728	1.48283	1.81233	1.33095	0.95405	0.97373	0.92536	1.05581	0.83523	1.10058	1.17465	1.34496	0.83809	0.55117	0.67541	0.99161
DNJA3_HUMAN	1.08146e+08	DnaJ homolog subfamily A member 3, mitochondrial OS=Homo sapiens GN=DNAJA3 PE=1 SV=2	DNJA3_HUMAN;E7ES32_HUMAN	7	0.82739	1.16466	1.48033	1.31519	1.00331	1.1236	1.04805	1.02371	0.8695	1.29065	1.04223	0.56504	1.18825	1.07204	1.00476	1.04554	1.14881	1.00999	1.12059	1.00545	0.99248	1.03286	1.04874	1.65299	1.16897	0.89312	0.95409	1.11232	1.26307	0.86731	1.41385	1.32327	1.32663	0.99119	0.99575	0.55469	0.74345	0.98597	1.08225	0.67258	0.81076	0.79256
DNJB1_HUMAN	893982465	DnaJ homolog subfamily B member 1 OS=Homo sapiens GN=DNAJB1 PE=1 SV=4	DNJB1_HUMAN;B4DX52_HUMAN;M0QYT3_HUMAN;M0R128_HUMAN;M0QZD0_HUMAN;M0R1D6_HUMAN;M0QXK0_HUMAN;M0R080_HUMAN	14	0.889	0.90424	0.8286	1.0707	1.04747	1.09753	1.0265	0.70753	0.66816	0.53201	0.59873	0.72483	0.69162	1.07968	1.0663	1.16427	1.07507	1.23542	1.11133	1.1971	1.05102	1.00138	1.62033	1.33512	1.53055	1.46787	1.65989	1.06698	0.87109	1.04868	1.02771	0.87449	0.98389	1.1181	1.1278	1.05813	0.9632	1.03545	1.26354	0.56763	1.01387	1.00121
DNJB4_HUMAN	7.88592e+06	DnaJ homolog subfamily B member 4 OS=Homo sapiens GN=DNAJB4 PE=1 SV=1	DNJB4_HUMAN	2	0.47182	0.47614	2.33617	0.6061	0.80065	0.51213	0.78363	0.79738	0.58984	0.71223	0.88377	0.56291	0.50489	0.68329	2.57958	3.29555	1.81789	2.25361	2.84042	2.28868	1.97019	3.49644	2.34006	1.94524	4.66477	4.73035	5.06637	1.12953	1.15427	0.78524	0.5116	1.24918	1.34794	1.37175	1.56912	1.41573	2.58857	1.78002	1.50598	1.99859	1.30384	1.71817
DNJB6_HUMAN	9.89706e+07	DnaJ homolog subfamily B member 6 OS=Homo sapiens GN=DNAJB6 PE=1 SV=2	DNJB6_HUMAN;B4DN73_HUMAN;E9PH18_HUMAN;DNJB2_HUMAN;DNJB8_HUMAN;C9J2C4_HUMAN;C9JXB9_HUMAN;C9JRD2_HUMAN;C9JDX6_HUMAN;F8WCZ4_HUMAN;C9JDR7_HUMAN;C9J2P2_HUMAN;DNJB3_HUMAN;C9JB42_HUMAN;C9JN01_HUMAN	9	0.91862	0.96057	1.98149	0.84863	1.52772	1.03903	1.25822	0.72807	0.70041	0.48855	1.38396	1.7898	0.94648	1.58491	1.5281	1.08961	1.58219	0.80204	0.94185	0.96841	1.10252	1.10239	1.56735	1.28237	1.28435	1.30896	1.07293	0.7103	1.37276	1.42443	0.81603	0.67941	0.67759	0.63129	0.78641	0.81781	0.49942	1.03972	1.27906	1.77846	0.93829	0.55452
DNJC2_HUMAN	3.98251e+07	DnaJ homolog subfamily C member 2 OS=Homo sapiens GN=DNAJC2 PE=1 SV=4	DNJC2_HUMAN;C9IZ83_HUMAN;H7C3L7_HUMAN	5	1.41409	0.893	1.38093	2.19087	2.3716	0.88554	1.2624	0.67403	1.11644	1.25454	0.61381	1.52858	1.68448	0.81264	1.28098	1.02259	0.76539	0.52763	0.57984	0.84807	2.28214	1.1597	0.90079	1.35522	1.03066	0.64435	0.97139	0.75336	0.72265	1.53734	0.96599	2.16527	0.62479	0.83852	0.57149	2.72766	1.37653	0.95823	0.96067	0.94934	1.00646	0.72185
DNJC3_HUMAN	6.73462e+07	DnaJ homolog subfamily C member 3 OS=Homo sapiens GN=DNAJC3 PE=1 SV=1	DNJC3_HUMAN	8	0.68211	1.05614	1.57825	1.33359	1.67077	1.76384	1.91264	1.19495	1.81358	1.51885	1.59035	1.99871	1.11728	1.35976	1.11764	0.49871	0.86584	0.58748	0.82838	0.5632	0.62806	0.21928	0.85647	0.7916	0.98155	0.67914	1.01061	0.69996	0.79427	1.99023	1.58042	1.05807	1.07807	1.20176	0.76781	1.37219	1.20999	1.20767	0.59019	0.41064	0.72453	0.85482
DNJC7_HUMAN	4.57131e+07	DnaJ homolog subfamily C member 7 OS=Homo sapiens GN=DNAJC7 PE=1 SV=2	DNJC7_HUMAN;K7EIH8_HUMAN;K7EPP7_HUMAN;K7ESP1_HUMAN;K7EJ24_HUMAN;K7ER44_HUMAN;K7EJE9_HUMAN;K7ELJ8_HUMAN;K7EK03_HUMAN;K7EN19_HUMAN;K7EJV7_HUMAN;K7EJL5_HUMAN	6	2.56473	1.26183	5.69076	5.00502	5.32218	5.2889	5.32709	1.58276	3.04449	1.45283	2.80025	3.02965	3.7237	5.70887	0.2828	0.34545	0.46669	0.27941	0.40882	0.42468	0.31061	0.14805	0.49866	0.25305	0.26064	0.61214	0.46182	0.99054	0.42941	5.78404	6.2193	4.01288	0.63022	0.59236	0.74498	0.44734	1.30247	0.44634	0.7777	0.42284	1.13008	0.472
DNJC8_HUMAN	2.61449e+08	DnaJ homolog subfamily C member 8 OS=Homo sapiens GN=DNAJC8 PE=1 SV=2	DNJC8_HUMAN	13	0.80324	1.1527	0.88718	0.55513	0.43933	0.47619	0.28476	0.16259	0.14021	0.15895	0.87725	1.15855	0.83352	0.65148	1.90077	1.8481	2.02294	2.1793	2.34553	1.42228	1.88541	2.33077	2.22297	1.84418	1.59917	2.01203	1.77403	1.12828	0.97337	0.24905	0.3829	0.19529	1.37667	2.33674	2.08056	0.99528	1.49022	1.69044	1.83601	1.38098	2.02129	1.85078
DNJC9_HUMAN	2.33902e+08	DnaJ homolog subfamily C member 9 OS=Homo sapiens GN=DNAJC9 PE=1 SV=1	DNJC9_HUMAN	10	0.97723	1.39158	0.75216	0.52953	1.09783	0.47489	0.42591	0.86138	0.67373	0.44642	1.30524	0.81774	1.24593	0.71712	1.27609	0.68092	1.59243	1.29412	1.18338	1.14982	1.51476	1.05197	1.95068	1.35923	1.46872	1.81744	1.94738	1.04029	1.03634	0.52887	0.60342	0.60179	1.06967	1.16464	1.98814	1.11972	1.0003	1.03154	1.0322	1.03226	1.33946	1.1772
DNLI3_HUMAN	8.01946e+07	DNA ligase 3 OS=Homo sapiens GN=LIG3 PE=1 SV=2	DNLI3_HUMAN;K7EQB6_HUMAN;K7ERZ5_HUMAN	8	0.76613	0.54926	1.79385	0.92257	1.99903	1.3391	1.26524	4.13926	4.80135	3.89463	1.66164	1.64444	1.86058	1.74736	0.90532	0.75356	0.96047	0.52359	0.46302	0.78148	0.51491	0.36914	1.40316	1.43607	0.58921	0.98289	0.72256	1.01098	0.96536	1.87659	2.16872	2.44526	1.52121	1.41897	1.43631	0.47734	0.66554	0.38637	0.98681	0.30075	0.59282	0.99437
DNLZ_HUMAN	76746526	DNL-type zinc finger protein OS=Homo sapiens GN=DNLZ PE=2 SV=1	DNLZ_HUMAN;Q5SXM7_HUMAN	4	1.02042	0.69721	1.01831	0.51231	0.81547	0.55292	1.0111	0.58664	0.90864	0.26054	0.52656	0.60171	0.4099	0.70288	5.42506	1.58303	3.13026	0.69852	0.79943	0.89995	1.62637	0.74044	5.2659	4.16381	1.68374	0.92507	1.263	1.60158	1.95556	1.8511	0.76588	1.38163	2.61665	3.25139	3.6573	1.29113	1.09211	1.0139	3.99896	0.70482	1.27225	0.50498
DNM1L_HUMAN	1.92763e+07	Dynamin-1-like protein OS=Homo sapiens GN=DNM1L PE=1 SV=2	DNM1L_HUMAN;B4DGC9_HUMAN;B4DDQ3_HUMAN;B4DPZ9_HUMAN;F8VZ52_HUMAN;F8W1W3_HUMAN	3	1.23114	0.90555	0.78267	0.6077	0.93631	0.79981	0.84839	0.09753	0.28735	0.35516	1.63767	1.37074	0.98889	1.44378	2.41261	1.35758	2.20113	1.4374	1.37815	0.88415	1.10193	1.21025	1.89846	2.35421	0.47349	1.05478	1.07676	0.81838	0.3581	0.69994	1.08533	0.4375	2.32625	1.96833	2.70747	0.80049	0.96898	1.05786	2.72804	1.28493	1.41981	1.44857
DOCK7_HUMAN	1.50135e+07	Dedicator of cytokinesis protein 7 OS=Homo sapiens GN=DOCK7 PE=1 SV=4	DOCK7_HUMAN;H0Y7L2_HUMAN;Q96NI0_HUMAN	5	2.6502	1.87002	0.74526	1.58	1.42318	1.00451	0.98504	0.52048	3.46005	2.65838	2.22031	1.89752	0.74254	0.92484	1.21346	0.85456	0.87268	1.30792	1.12699	0.40188	0.91103	1.45459	0.35152	1.54635	0.53254	0.44679	0.29866	0.69964	0.70276	0.43857	1.76041	0.91361	0.93429	0.82271	0.74086	0.83795	1.14803	1.41363	1.37852	1.06826	1.83277	1.5466
DOHH_HUMAN	2.66583e+07	Deoxyhypusine hydroxylase OS=Homo sapiens GN=DOHH PE=1 SV=1	DOHH_HUMAN;K7EIV2_HUMAN;K7ERU8_HUMAN	5	0.53027	0.28914	1.44464	2.72023	4.1595	5.47993	2.3075	0.4254	1.34391	0.7987	1.6334	0.8335	0.67203	0.59705	0.6381	0.51758	1.2817	0.88664	0.63829	0.40267	1.53759	0.86702	1.86758	0.58395	0.90154	0.55091	0.7056	0.86594	1.14039	4.91239	4.17064	2.6377	1.29389	0.70128	0.83614	0.70264	0.99068	0.45024	2.03587	0.4595	0.2872	0.49895
DOLK_HUMAN	2.28682e+08	Dolichol kinase OS=Homo sapiens GN=DOLK PE=1 SV=1	DOLK_HUMAN	2	1.75793	1.40498	1.95813	2.55339	2.00609	1.90119	2.3326	0.30125	0.23854	0.22075	1.52822	1.52659	1.2749	1.42198	0.84637	0.91558	0.84145	0.89946	0.8455	0.85129	0.87071	0.70226	0.88441	1.10342	0.89193	1.08165	0.79766	0.95317	1.06681	2.2167	1.6926	0	0.97131	0.99225	0.92413	0.51508	0.78013	0.27305	0.97522	0.90566	1.58054	1.00221
DOPP1_HUMAN	1.23842e+07	Dolichyldiphosphatase 1 OS=Homo sapiens GN=DOLPP1 PE=1 SV=1	DOPP1_HUMAN;Q8IUV4_HUMAN	2	0.4331	0.76532	3.83749	1.69131	1.53259	4.35078	3.36045	0.95216	0.88571	0.89946	2.63951	3.6299	4.32202	1.88479	2.29269	1.01282	1.4421	0.9462	1.04434	1.47274	1.67577	1.1398	2.7288	2.92218	1.51854	1.23481	1.81004	1.05946	0.75253	4.71688	3.71437	4.31837	2.30831	2.12137	2.9576	1.4064	0.79234	1.79991	2.40491	0.31811	0.1326	0.26926
DPEP1_HUMAN	2.54442e+07	Dipeptidase 1 OS=Homo sapiens GN=DPEP1 PE=1 SV=3	DPEP1_HUMAN;H3BP43_HUMAN	2	1.58715	5.0622	0.87715	0.87926	1.54077	1.05656	1.17625	1.99305	0.81849	0.43988	1.16746	1.31577	1.50307	1.65319	1.29085	2.2838	1.45037	0.93871	1.89406	0.88087	1.78893	0.72753	1.03435	0.99876	4.89333	0.69038	0.95327	2.2753	1.02863	1.35948	1.20031	6.77307	1.42724	0.72389	1.14269	0.67168	0.52853	4.99162	1.0058	3.32768	3.56846	3.03913
DPM3_HUMAN	3.67588e+07	Dolichol-phosphate mannosyltransferase subunit 3 OS=Homo sapiens GN=DPM3 PE=1 SV=2	DPM3_HUMAN	2	1.32654	1.38157	2.4042	1.54982	2.70164	2.69724	3.2021	2.42481	1.97606	2.12317	1.04566	1.13945	1.72288	1.51291	0.85906	0.67046	1.06126	0.8918	0.44271	0.81922	1.19352	0.60585	1.09471	0.88918	0.63344	0.55537	0.73618	1.35668	1.04898	2.77739	2.60284	0.72123	0.9355	1.2808	1.11701	2.13339	1.73436	1.83216	0.29381	1.2897	0.78091	1.4728
DPOA2_HUMAN	6.78694e+06	DNA polymerase alpha subunit B OS=Homo sapiens GN=POLA2 PE=1 SV=2	DPOA2_HUMAN;B4DNB4_HUMAN;H0YDR7_HUMAN;E9PIQ6_HUMAN	3	2.05598	1.78189	0.89258	0.70194	0.36841	0.8439	0.37205	0.36918	0.59451	0.71732	2.44178	2.08586	0.65869	1.49108	1.15682	2.49514	1.02089	1.64796	2.0954	1.04542	0.70275	0.68755	0.7269	0.47241	0.66213	0.56181	0.48913	1.0299	0.43341	1.67174	1.58089	0.9586	0.86436	0.63712	0.53593	0.7537	0.52395	0.23869	0.77458	0.88694	1.31598	0.64687
DPY30_HUMAN	1.00823e+08	Protein dpy-30 homolog OS=Homo sapiens GN=DPY30 PE=1 SV=1	DPY30_HUMAN;B4DIS3_HUMAN	3	2.3298	1.21321	1.21366	1.3467	0.4532	0.64114	0.49323	0.50486	0.69268	0.68158	1.98465	1.67957	1.00593	1.34912	0.87098	1.305	0.78733	1.31647	1.39598	1.14128	1.96106	1.98259	1.03932	0.80492	1.14982	1.67146	1.7489	0.92766	1.00409	0.44554	0.71752	0.61205	1.10843	1.27594	1.17689	0.90979	1.00493	0.87612	1.21294	1.28527	1.57479	0.79103
DPYL2_HUMAN	1.3221e+09	Dihydropyrimidinase-related protein 2 OS=Homo sapiens GN=DPYSL2 PE=1 SV=1	DPYL2_HUMAN	19	3.43333	2.63736	3.01906	2.10659	2.07998	2.00889	2.56314	1.7817	1.96613	1.67185	3.35354	2.60875	2.33385	1.94021	0.67567	0.57059	0.76481	0.46616	0.274	0.37748	0.33792	0.3086	0.69869	1.07356	0.3527	0.33318	0.38812	0.3888	0.3396	2.15874	2.10152	1.55201	1.26997	0.96381	1.20449	0.51588	0.52423	0.35996	0.79897	0.85054	0.93606	0.70653
DPYL3_HUMAN	2.33964e+07	Dihydropyrimidinase-related protein 3 OS=Homo sapiens GN=DPYSL3 PE=1 SV=1	DPYL1_HUMAN;DPYL3_HUMAN;DPYS_HUMAN;F5GWI3_HUMAN;H0YBT4_HUMAN;E9PD68_HUMAN	3	3.20458	2.54535	3.80504	0.97651	4.51046	3.04317	4.62999	2.42269	1.0015	2.86296	4.06767	1.93634	4.88669	4.99304	0.30923	0.45942	0.75026	8.33221	1.24171	0.62407	0.39677	1.55263	0.46058	0.63174	5.2897	0.23909	4.44456	1.51076	2.91953	5.17828	2.77712	6.69938	0.07126	1.70083	1.99478	0.32239	0.20338	1.15664	4.03931	0.7342	6.85759	0.29983
DRB4_HUMAN	2.52829e+07	HLA class II histocompatibility antigen, DR beta 4 chain OS=Homo sapiens GN=HLA-DRB4 PE=1 SV=2	DRB4_HUMAN	5	0.46295	0.77619	3.80611	3.0345	3.83998	4.73324	3.36786	0.66066	0.97431	0.43941	1.56127	1.057	0.99832	1.69358	1.05499	0.61333	1.66526	1.08379	52.2654	1.62423	13.4992	13.6954	1.17513	0.26869	62.1313	2.58623	182.554	0.35111	0.79973	2.9415	1.73381	5.20009	0.3838	0.35417	0.82024	0.51894	0.50057	0.61365	0.39512	0.54023	1.21327	1.12446
DRG1_HUMAN	2.34943e+08	Developmentally-regulated GTP-binding protein 1 OS=Homo sapiens GN=DRG1 PE=1 SV=1	DRG1_HUMAN;F8WEE0_HUMAN	8	0.66292	1.30744	0.60027	0.44159	0.77371	0.32482	0.42016	0.4672	0.32507	0.42844	0.86429	0.84585	0.88218	1.07329	1.29053	1.50121	1.2812	1.25114	1.54652	1.62468	1.12289	0.87	1.55575	1.74318	1.63547	1.56197	2.07339	1.09666	1.22063	0.44642	0.60297	0.59708	1.53324	1.52589	1.64694	1.09197	1.07808	0.77947	1.64016	1.42786	1.90911	1.83967
DSC1_HUMAN	2.22787e+08	Desmocollin-1 OS=Homo sapiens GN=DSC1 PE=1 SV=2	DSC1_HUMAN	2	3.11598	1.93689	0.71468	0.32986	0.73313	1.71781	0.53837	0.12364	0.40216	0.07541	1.02969	2.5002	0.69596	1.53409	3.58613	2.97074	2.09414	2.48872	2.73906	2.47142	1.9103	2.668	1.30233	1.38766	2.38731	1.59915	1.84033	1.50887	1.54174	0.34035	0.88577	0.3195	2.48113	1.63988	1.24405	1.7286	1.3842	2.55812	0.88642	0.00679	4.38803	1.80586
DSG2_HUMAN	6.79134e+06	Desmoglein-2 OS=Homo sapiens GN=DSG2 PE=1 SV=2	DSG2_HUMAN	2	3.59113	4.14315	0.13912	3.30119	0.12929	0.15324	0.14788	0.0908	0.27817	0.10975	0.23459	0.0848	2.18011	1.80511	4.96395	2.45175	2.27107	0.60731	3.26494	1.45178	4.77117	3.8003	4.73804	3.79703	1.16948	4.92175	0.85134	6.59376	3.56241	0.15883	0.38308	1.45194	0.82169	5.1218	5.60176	0.68901	0.8159	5.75255	4.06056	4.56316	6.24408	5.97774
DTD1_HUMAN	1.41908e+07	D-tyrosyl-tRNA(Tyr) deacylase 1 OS=Homo sapiens GN=DTD1 PE=1 SV=2	DTD1_HUMAN	2	1.57738	1.83028	2.0193	1.00051	1.12759	0.76589	0.22363	0.39104	0.63946	0.85662	1.92902	0.9174	2.05369	1.01035	1.18394	1.30018	1.75822	1.64549	1.0018	1.25156	0.84862	1.05898	2.11928	2.4156	0.44786	0.5038	1.25356	1.34865	0.58662	0.77958	0.97295	0.90765	2.153	2.28004	2.82804	0.58242	1.06368	0.62627	3.09458	0.7955	0.76138	1.10109
DUS12_HUMAN	1.3363e+07	Dual specificity protein phosphatase 12 OS=Homo sapiens GN=DUSP12 PE=1 SV=1	DUS12_HUMAN	2	0.89952	0.86686	9.7433	0.10544	5.49712	9.51298	9.20308	3.10512	1.36089	3.14193	2.31414	2.14704	1.93209	1.44545	1.93144	1.676	2.53213	0.96443	0.67843	0.50964	0.99705	0.48876	1.59707	1.36339	0.43891	0.60839	0.43502	0.76997	0.72002	7.36834	7.01753	4.61467	0.84114	1.06843	0.52497	0.64803	0.63643	0.39651	0.74467	0.18417	2.69049	1.02455
[truncated: 2,738 more rows]

## Sheet: regulation specificity
PROTEIN.ID	REF.ABUNDANCE	DESCRIPTION	PROTEIN.IDs	PEPTIDES	A375.5-FU.24h	A375.5-FU.24h	A375.CT.24h	A375.CT.24h	A375.CT.48h	A375.CT.48h	A375.CT.48h	A375.DOXO.48h	A375.DOXO.48h	A375.DOXO.48h	A375.PCTL.24h	A375.PCTL.24h	A375.PCTL.48h	A375.PCTL.48h	RKO.5-FU.24h	RKO.5-FU.24h	RKO.5-FU.24h	RKO.5-FU.24h	RKO.5-FU.24h	RKO.5-FU.24h	RKO.5-FU.48h	RKO.5-FU.48h	RKO.CPT.24h	RKO.CPT.24h	RKO.CPT.24h	RKO.CPT.24h	RKO.CPT.24h	RKO.CPT.48h	RKO.CPT.48h	RKO.DOXO.24h	RKO.DOXO.24h	RKO.DOXO.24h	RKO.DOXO.48h	RKO.DOXO.48h	RKO.DOXO.48h	RKO.DOXO.48h	RKO.DOXO.48h	RKO.DOXO.48h	RKO.PCTL.24h	RKO.SEN.72h	RKO.SEN.72h	RKO.SEN.72h	5-FU.24h.A375.regulation	5-FU.24h.A375.specificity	5-FU.24h.RKO.regulation
[truncated: 3,570 more rows]
[truncated: 24 more columns]

[truncated: 4 more sheets: 5-FU, CPT, DOXO, PCTL]
