# Supplementary material for: Functional Identification of Target by Expression Proteomics (FITExP) reveals protein targets and highlights mechanisms of action of small molecule drugs
Source: Sci Rep. 2015 Jun 8;5:11176. doi: 10.1038/srep11176 (PMC4459150; doi:10.1038/srep11176)
Supplement: Supplementary Table (Dataset) 3 [file srep11176-s4.xls]

## Sheet: Data
PROTEIN.ID	GENE	DESCRIPTION	5-FU_Melanoma.regulation	DOXO_Melanoma.regulation	MTX_Melanoma.regulation	CT72_Melanoma.regulation	PCTL_Melanoma.regulation	SEN_Melanoma.regulation	TDX_Melanoma.regulation	5-FU_Lung.regulation	DOXO_Lung.regulation	MTX_Lung.regulation	CT72_Lung.regulation	PCTL_Lung.regulation	SEN_Lung.regulation	TDX_Lung.regulation	5-FU_Colon.regulation	DOXO_Colon.regulation	MTX_Colon.regulation	CT72_Colon.regulation	PCTL_Colon.regulation	SEN_Colon.regulation	TDX_Colon.regulation	5-FU.adj.r.squared	5-FU.slope	5-FU.intercept	DOXO.adj.r.squared	DOXO.slope	DOXO.intercept	MTX.adj.r.squared	MTX.slope	MTX.intercept	CT72.adj.r.squared	CT72.slope	CT72.intercept	PCTL.adj.r.squared	PCTL.slope	PCTL.intercept	SEN.adj.r.squared	SEN.slope	SEN.intercept	TDX.adj.r.squared	TDX.slope	TDX.intercept
IPI00000015	SRSF4	Serine/arginine-rich splicing factor 4	0.862758	0.909542	0.756845	1	0.865918	1.15206	0.939013	0.974148	1.22325	0.84392	1	1.24814	0.989497	1.01098	1.15019	1.36772	1.20937	1	0.843731	1.14118	0.85313	0.895783	0.961982	0.0120393	0.237122	0.443571	0.137187	0.707618	0.8646	0.0300847	0.996826	1.01243	-0.00177147	0.728423	1.00653	0.0505552	0.535351	0.866724	0.0678057	0.904348	1.04001	0.00360919
IPI00000051	PFDN1	Prefoldin subunit 1	0.985584	0.874131	1.10931	1	0.909625	0.430147	0.902423	1.43117	0.863012	1.12661	1.15095	0.995828	0.414626	1.1164	0.839783	0.950098	1.29661	1	0.77206	0.537811	1.19754	0.801501	0.88291	0.0516602	0.94162	1.00835	0.0395202	0.924173	1.04116	0.0248806	0.983288	0.985679	0.00853607	0.968573	1.01999	0.0124321	0.186477	0.344425	0.154414	0.964029	1.01228	0.00837681
IPI00000105	MVP	Major vault protein	2.11204	2.82429	0.53356	1	2.08191	1.86721	2.1289	1.10861	1.13908	1.19977	1.42913	1.51942	0.841374	1.34246	2.03004	1.18961	0.619757	1	1.42442	0.340679	1.24161	0.814505	0.961547	0.0337079	0.614841	0.728019	0.0650701	0.795325	1.05834	0.0310036	0.95534	1.02573	0.00456853	0.929527	0.981177	0.0132898	0.396495	0.691804	0.0863147	0.928487	0.947307	0.0139577
IPI00000335	HINT2	Histidine triad nucleotide-binding protein 2, mitochondrial	1.25804	0.996394	1.07746	1	1.06213	3.04055	1.6212	0.771534	1.48998	0.995255	0.971176	0.945706	1.82773	1.02566	0.840462	0.90762	1.23954	1	0.998867	1.50036	1.55069	0.949908	1.00047	0.00539435	0.936039	0.998846	0.0370308	0.980472	1.01056	0.00837405	0.979506	1.0039	-0.00125212	0.97545	1.00397	0.0106744	0.124801	0.235543	0.19815	0.979423	1.03823	0.0043213
IPI00000494	SNORD21;RPL5	60S ribosomal protein L5	0.824801	0.920947	0.868824	1	0.875062	1.16371	0.872539	0.60844	0.479475	0.873939	1.06541	0.913048	0.660472	0.991583	0.436501	0.671226	0.939766	1	0.880924	1.12045	1.02073	0.531546	0.774823	0.070865	0.52306	0.724423	0.0901515	0.986579	1.03025	0.00442094	0.852155	0.924125	0.0541601	0.990818	1.03304	0.00722309	0.369635	0.704399	0.0958127	0.947167	1.00844	0.025049
IPI00000643	BAG2	BAG family molecular chaperone regulator 2	0.938592	0.753891	1.0404	1	1.38358	0.944813	1.2901	1.73228	1.55411	1.36248	1.03053	1.03721	1.09082	1.44496	0.970813	0.96651	0.879451	1	0.947394	0.620834	0.859473	0.632486	0.732938	0.0650167	0.611971	0.866203	0.0971822	0.946481	0.961787	0.00665533	0.981389	1.02925	0.00373622	0.93509	1.04831	0.0110524	0.516714	0.771983	0.0913407	0.910904	0.959219	0.0180478
IPI00000686	RBM19	Probable RNA-binding protein 19	1.48407	1.2605	1.3293	1	1.49798	1.69925	1.38251	1.32465	0.923661	0.747944	0.986566	0.971224	0.828539	0.782171	1.16547	0.765561	0.97101	1	0.926056	1.81391	0.662428	0.902692	1.06189	0.0374802	0.768458	0.91592	0.0489586	0.921811	0.979404	0.0139711	0.971952	0.986591	0.00194789	0.925164	0.978029	0.0167033	0.135065	0.399888	0.184183	0.874713	0.948507	0.0197531
IPI00000760	DDAH2	N(G),N(G)-dimethylarginine dimethylaminohydrolase 2	1.13936	0.940137	0.970312	1	1.09942	2.34341	0.935405	1.46206	0.622541	1.40345	1.02338	1.20455	0.873528	1.31229	1.34583	1.27206	0.800728	1	1.28316	1.47913	1.42209	0.930748	1.06866	0.0187779	0.756457	0.98191	0.0359121	0.882553	1.01098	0.0353771	0.95859	0.997178	-0.00298802	0.98637	1.0336	0.00486527	-0.00057424	-0.0206721	0.307078	0.954727	1.05991	0.00904699
IPI00000792	CRYZ	Quinone oxidoreductase	1.12338	1.15802	1.18352	1	0.938633	1.3374	1.02985	0.948443	1.0462	1.07022	0.91497	1.03466	1.25333	0.982306	1.78228	1.76112	1.32455	1	1.56246	1.29134	1.32274	0.753918	0.849468	0.0544549	0.620262	0.803231	0.0953298	0.980428	1.01474	-0.00157771	0.925721	0.988888	-0.0154222	0.90603	0.944312	0.0166192	0.804799	1.07334	0.0503812	0.973218	0.994407	-0.00209678
IPI00000811	PSMB6	Proteasome subunit beta type-6	0.900346	0.918143	0.963927	1	0.742314	0.192326	0.668171	1.97347	0.92174	1.40219	1.18184	1.3922	0.360553	1.7116	0.864121	0.845438	0.81418	1	0.667889	0.0626597	0.763966	0.83257	0.909561	0.0425945	0.962429	1.01755	0.038206	0.979479	0.995079	0.00651074	0.993432	1.00271	0.00294944	0.968339	1.00411	0.0105258	0.453657	0.656403	0.127984	0.949539	0.973698	0.0208212
IPI00000816	YWHAE	Isoform 1 of 14-3-3 protein epsilon	0.995543	0.902981	1.17017	1	0.79262	0.145555	0.779715	1.96915	0.855664	1.49526	0.950755	0.829918	0.582713	1.5308	1.57449	1.06796	0.810603	1	0.809932	0.24006	0.92187	0.700095	0.829003	0.0844936	0.953552	1.00573	0.0400977	0.955808	0.979455	0.0154851	0.997524	1.01352	0.00418629	0.970337	1.03288	0.0166443	0.447076	0.635182	0.103838	0.965091	0.979757	0.0121526
IPI00000821	MRPL16	39S ribosomal protein L16, mitochondrial	1.14109	1.13412	0.978161	1	0.962711	1.13938	1.10966	1.19742	0.636784	1.56899	1.17865	1.19609	1.44863	1.62987	1.41756	0.902788	1.44152	1	1.48392	0.530461	1.06372	0.883555	0.994897	0.0201677	0.473848	0.708494	0.0900212	0.831915	0.915318	0.0263023	0.963725	1.05115	0.000662	0.861809	0.998889	0.0281221	0.355445	0.669119	0.107908	0.786252	0.879816	0.0274627
IPI00000873	VARS	Valyl-tRNA synthetase	0.889654	1.12861	0.986607	1	1.17933	1.29307	1.06475	1.24854	1.19238	1.03883	1.00448	1.10938	0.791449	1.08666	0.962436	1.35227	0.934464	1	1.03251	1.13683	0.9108	0.681909	0.888148	0.0447972	0.432524	0.79536	0.097499	0.908364	0.982662	0.00909194	0.946419	0.986143	-0.000469454	0.931565	1.01167	0.0116088	0.220901	0.560475	0.146838	0.912703	0.993926	0.00737125
IPI00000874	PRDX1	Peroxiredoxin-1	0.90593	1.0582	0.977939	1	1.24764	0.472399	0.968746	1.12609	0.896879	1.10332	1.0068	1.13998	0.908078	1.04281	0.972911	1.49194	1.07728	1	0.947476	0.869466	0.909151	0.950271	1.03903	0.00861904	0.465179	0.712806	0.160437	0.981154	1.01434	0.00737406	0.997898	1.01194	0.00291772	0.885986	1.03361	0.0243013	0.179312	0.396681	0.128082	0.974757	1.01857	0.0109527
IPI00000877	HYOU1	Hypoxia up-regulated protein 1	0.974148	1.11664	1.01271	1	1.14934	1.27473	1.12314	0.705797	1.1623	0.769929	0.838281	0.810842	1.45123	0.899515	0.617176	0.732256	0.73135	1	0.708289	1.09386	0.796911	0.855667	0.942088	0.022718	0.859234	0.974041	0.033335	0.938103	0.980386	0.0238832	0.993159	1.01259	0.00549649	0.929325	0.984664	0.0161529	0.260649	0.531915	0.164046	0.971376	0.988842	0.0107396
IPI00001022	PNKD	Isoform 2 of Probable hydrolase PNKD	0.716097	0.812116	1.63084	1	0.976061	0.872197	1.05037	0.993705	0.359978	1.77811	1.68795	1.27622	0.46089	1.68803	0.817282	0.570989	1.40463	1	0.765374	0.391381	1.2985	0.921264	1.09357	0.0184879	0.630042	0.84188	0.0851038	0.845781	0.95891	0.0296099	0.946607	0.959885	0.00994109	0.965467	0.999342	0.00527096	0.418214	0.63359	0.0955882	0.912946	0.91438	0.0225137
IPI00001146	LSM6	U6 snRNA-associated Sm-like protein LSm6	1.05397	0.806401	0.856062	1	0.644015	0.716658	0.745732	1.00228	0.913961	0.985583	0.834328	0.820001	0.810716	0.925876	1.92163	1.51095	1.30436	1	1.16501	1.19896	1.31119	0.567246	0.788233	0.0971764	0.78321	0.907123	0.0351848	0.960337	1.00017	0.00493239	0.985692	1.00419	0.00129628	0.918015	0.994242	0.0103944	0.636773	0.891249	0.09159	0.961916	0.986043	0.00458188
IPI00001159	GCN1L1	Translational activator GCN1	0.999322	1.0322	0.978932	1	0.984387	2.08505	1.12501	0.969746	1.29746	0.944599	1.00318	1.10845	1.33514	1.05619	0.861438	1.00365	0.98505	1	0.960513	1.41185	0.934608	0.962831	1.00858	0.00600224	0.939789	1.00535	0.031733	0.972739	1.00705	0.0128599	0.989403	1.00417	-0.000956487	0.981536	1.01363	0.0124581	-0.000702085	0.00646189	0.348875	0.989447	1.01209	0.00721314
IPI00001287	C20orf72	Uncharacterized protein C20orf72	1.02453	0.866514	1.19749	1	0.994447	2.57245	1.25078	0.570653	1.29686	0.813665	0.99787	0.728266	0.872728	0.921769	0.794425	0.879889	1.39152	1	1.09413	1.52837	1.36653	0.923521	0.98502	0.00890782	0.935033	1.00643	0.0359056	0.971319	1.01723	0.00232174	0.993684	1.00832	-0.00105559	0.969421	1.00512	0.00893649	0.165416	0.304614	0.218425	0.98515	1.02845	0.00241649
IPI00001364	GCFC1	Isoform A of GC-rich sequence DNA-binding factor 1	0.92787	0.838167	0.831279	1	0.59768	1.36154	0.695558	0.802976	1.34169	0.684892	1.01215	1.12643	0.590511	0.67092	0.734805	1.26664	1.07146	1	0.604728	1.84733	1.18151	0.906819	0.991032	0.0131844	0.726076	0.939702	0.0526379	0.956181	0.989546	0.00179237	0.993498	1.03026	0.00426268	0.859797	1.0221	0.0355008	0.0646156	0.249008	0.193787	0.92398	0.99315	0.00742815
IPI00001453	INA	Alpha-internexin	0.688584	0.668793	0.715451	1	0.577709	1.14106	0.701128	0.982868	1.20071	1.20933	1.00408	1.06283	0.98073	0.911357	0.943325	0.726404	0.707875	1	0.561311	0.421465	1.13	0.930101	1.02389	0.0130153	0.556941	0.770138	0.0762115	0.757196	0.877251	0.0341026	0.925235	0.960428	0.0157463	0.811425	0.905841	0.0197726	0.37997	0.717698	0.106242	0.875809	1.0294	0.020127
IPI00001538	FXC1	Mitochondrial import inner membrane translocase subunit Tim9 B	0.991632	0.845757	1.26262	1	1.00033	3.09223	0.84472	0.728002	0.519254	0.537931	0.661186	0.499366	1.52368	0.69582	0.429821	0.383566	1.13577	1	0.349886	1.15512	0.77264	0.967216	1.01173	0.00983402	0.892992	0.980516	0.0433552	0.976656	1.02271	0.00563877	0.995596	1.01283	0.00395649	0.965317	1.01357	0.00457117	0.0308055	0.127276	0.253246	0.99069	1.01377	0.00686568
IPI00001539	ACAA2	3-ketoacyl-CoA thiolase, mitochondrial	0.820864	0.971692	1.15569	1	0.848807	2.19167	1.12006	0.816933	0.743321	1.02463	0.654147	0.798453	1.89367	0.984954	0.294957	0.301153	0.460198	1	0.301947	0.586744	0.44068	0.947781	1.00998	0.00755022	0.887979	0.979088	0.0284505	0.957222	1.00926	0.0203791	0.993607	1.01254	0.00771946	0.962791	1.00283	0.00654275	0.0938169	0.268267	0.257026	0.97463	1.01004	0.00900976
IPI00001541	TIMM9	Mitochondrial import inner membrane translocase subunit Tim9	1.05705	1.10231	1.56283	1	1.31779	1.85564	1.54661	0.907437	1.11316	0.899735	0.925575	0.937178	0.925656	1.08211	1.08988	0.99222	1.01452	1	0.873814	0.849073	1.11427	0.954537	1.00398	0.0099311	0.945242	1.0136	0.0231354	0.909587	1.00907	0.0278481	0.959484	0.993069	0.00811215	0.947583	1.00193	0.00388265	0.318886	0.491483	0.131173	0.934445	1.02527	0.0103214
IPI00001589	TIMM13	Mitochondrial import inner membrane translocase subunit Tim13	1.14415	1.5951	1.20039	1	0.857466	0.216962	1.12761	0.684248	0.65366	0.640918	1	0.899368	0.831557	0.608963	0.642064	0.398573	1.26587	1	0.674619	0.253105	1.35313	0.876519	0.985956	0.029647	0.526822	0.742085	0.087614	0.851385	0.973082	0.0329146	0.974601	0.99781	0.00112479	0.975144	1.03452	0.00241693	0.114771	0.37227	0.236503	0.840991	0.977931	0.0358723
IPI00001639	KPNB1	Importin subunit beta-1	0.846283	0.729921	0.867215	1	1.03032	0.980701	0.874527	1.3109	0.866271	0.919424	0.908905	1.06813	0.800582	0.971153	0.917396	1.12923	1.0113	1	0.959786	0.83134	1.10868	0.295125	0.514869	0.117475	0.592665	0.824493	0.0786128	0.947916	1.05374	0.00757354	0.992167	1.02377	0.00487628	0.930293	1.00835	0.0117158	0.558636	0.804774	0.0788681	0.904119	1.01604	0.00686706
IPI00001655	C16orf80	UPF0468 protein C16orf80	0.990075	0.763996	1.14281	1	0.929919	1.06193	1.09418	0.786807	0.499625	0.744438	0.815682	0.620287	1.04833	0.725391	0.508442	0.445553	0.550713	1	0.435738	0.392513	0.481918	0.936351	0.983274	0.0118846	0.731652	0.910143	0.0407344	0.911351	0.966316	0.0232876	0.924979	1.00094	0.0219128	0.926535	0.967129	0.00679575	0.592238	0.826858	0.0766557	0.90624	0.959842	0.0187488
IPI00001730	FHOD1	FH1/FH2 domain-containing protein 1	1.23554	1.35818	1.081	1	0.980753	0.972764	1.07653	0.984854	1.4157	1.3524	1	1.05148	0.465888	1.24104	0.8771	0.832379	0.791975	1	0.644474	0.468304	0.691702	0.941439	1.03216	0.0136203	0.640804	0.902021	0.0824222	0.888069	0.930716	0.0233414	0.997155	1.01513	0.00149296	0.942027	0.990557	0.00694436	0.240355	0.508367	0.164382	0.923387	0.969173	0.0149537
IPI00001734	PSAT1	Phosphoserine aminotransferase	0.440776	0.295265	0.474332	1	0.389171	0.170788	0.340605	0.802887	0.921804	0.566348	0.806215	0.671483	0.272339	1.25366	0.44664	0.353826	0.572001	1	0.650215	0.149523	0.837249	0.941797	1.02623	0.00630813	0.758393	0.989611	0.0560849	0.982401	1.05062	0.00494428	0.824425	0.935025	0.0452598	0.968843	1.01449	0.0103361	0.263637	0.452475	0.11384	0.775808	0.864261	0.0506308
IPI00001738	NUP88	Nuclear pore complex protein Nup88	1.131	0.953264	1.08375	1	1.10767	1.6991	1.2277	1.00736	1.06357	0.966557	0.972465	0.893734	1.45373	1.10597	0.708932	0.766333	0.757629	1	0.733169	0.834757	0.764309	0.946337	1.0172	0.00771637	0.926525	1.01028	0.0185603	0.957466	0.999288	0.0189994	0.995921	1.00683	0.0045452	0.957805	0.999653	0.00573661	0.11053	0.290725	0.243513	0.957554	1.01943	0.00995522
IPI00001757	RBM8A	Isoform 1 of RNA-binding protein 8A	0.852187	0.760422	0.81337	1	0.83322	0.126306	0.763754	1.69	0.54691	1.29829	1.06057	0.859822	0.585928	1.29931	1.39263	0.850884	0.970606	1	0.954939	0.172676	0.958865	0.737549	0.864192	0.0669663	0.881611	0.975317	0.0611625	0.97251	1.00188	0.00914842	0.991005	0.996679	0.00725304	0.986932	1.0284	0.0126033	0.371714	0.578675	0.125716	0.97691	0.986768	0.010025
IPI00001883	SNX9	Sorting nexin-9	1.14089	0.854724	1.00882	1	0.813805	0.761926	0.719979	1.20386	1.00648	1.5823	1.08759	1.02197	0.915429	1.31019	0.99702	1.19925	0.97137	1	1.22682	0.718412	1.16709	0.94772	1.0145	0.00744613	0.878046	0.985024	0.0411446	0.768535	0.871824	0.0615762	0.99671	1.01643	0.00137779	0.910665	1.02054	0.0245522	0.488351	0.648621	0.0786934	0.91063	0.951305	0.0172361
IPI00001885	SNX8	Sorting nexin-8	0.887716	0.820016	0.988578	1	0.80054	0.631467	0.958226	0.508499	2.93945	0.512312	1	1.36772	0.756017	0.905664	1.36093	1.61884	1.11907	1	1.40546	9.68867	1.28587	0.96464	1.02284	0.00658238	0.935233	1.03461	0.0206435	0.983456	1.02019	0.00337823	0.995052	1.01123	-0.00605442	0.988902	1.02179	0.00690461	-7.82e-05	0.0251095	0.365159	0.992499	1.01437	0.00323148
IPI00001952	ENDOD1	Endonuclease domain-containing 1 protein	1.52705	1.52441	1.42573	1	1.59568	2.13126	1.81721	0.54475	2.17639	0.521865	1.10276	1.0798	1.37068	0.392282	0.628801	1.03814	0.506408	1	0.514884	0.588855	0.511717	0.913569	0.950792	0.0190678	0.667041	0.904441	0.0779888	0.925453	0.970681	0.0232809	0.995946	1.01077	0.00189178	0.936961	0.993811	0.0107613	0.541273	0.781747	0.0904158	0.895402	0.959835	0.0169149
IPI00001960	CLIC4	Chloride intracellular channel protein 4	0.948741	0.878443	0.848017	1	0.830939	0.91562	0.842175	1.1912	1.23273	1.70232	1.27891	1.40335	0.554493	1.60198	0.777602	0.997579	0.909707	1	1.17756	0.926098	1.15553	0.901803	1.03262	0.0132332	0.910081	1.01616	0.0314577	0.814124	0.883053	0.0362184	0.989718	1.00898	0.000611412	0.92701	0.971482	0.0165061	0.562133	0.791129	0.0716263	0.880388	0.898338	0.0231015
IPI00001985	VPS18	Isoform 1 of Vacuolar protein sorting-associated protein 18 homolog	0.901741	1.41813	0.877066	1	1.20874	2.26045	1.35299	0.799944	1.0969	0.93965	0.8494	1.03097	1.35351	0.909955	0.651701	0.669347	0.95731	1	0.631745	1.19916	1.05162	0.931787	1.0011	0.00928396	0.900403	0.995754	0.0362013	0.971293	1.00814	0.0164318	0.987331	1.00352	0.00308265	0.958694	1.01898	0.00811772	0.111874	0.251612	0.219995	0.984956	1.01728	0.00448196
IPI00002135	TACC3	Transforming acidic coiled-coil-containing protein 3	1.24406	0.996807	1.1367	1	0.993979	1.42276	1.18154	2.66414	0.556295	1.91585	0.962225	1.15546	0.642654	2.33319	0.77816	1.84619	1.18473	1	1.1984	1.53231	1.75889	0.447782	0.590126	0.0923556	0.708169	0.923355	0.0439924	0.938933	0.941637	0.0127444	0.916308	1.02344	0.0146121	0.951698	1.0247	0.0112588	0.77464	1.07501	0.0395889	0.829315	0.883805	0.0305308
IPI00002149	SAR1B	GTP-binding protein SAR1b	0.924819	0.827038	0.959515	1	1.43487	2.1724	1.16183	1.04428	1.58396	1.18354	0.81321	1.31804	1.59972	0.95751	0.987228	0.995817	1.00674	1	1.29768	2.43197	0.903744	0.962872	0.993369	0.0138002	0.900938	0.990411	0.041336	0.970681	1.01415	0.0134204	0.964392	0.982547	0.00140118	0.989211	1.03644	0.0111648	0.0099857	0.0865606	0.268071	0.978345	0.998898	0.00769083
IPI00002186	ARFGEF2	Brefeldin A-inhibited guanine nucleotide-exchange protein 2	0.895867	1.18323	1.12919	1	1.10876	1.02232	0.988042	0.925322	1.63195	1.68699	0.979483	1.44848	0.594244	0.982922	0.840868	0.629357	1.14024	1	1.06926	1.21224	0.987742	0.767806	0.939055	0.0386517	0.261865	0.484661	0.116677	0.646586	0.926937	0.0568481	0.968376	1.02032	0.00419751	0.852002	0.931999	0.0164747	0.460542	0.820906	0.0976933	0.968486	1.0371	0.00560153
IPI00002203	BCCIP	Isoform 1 of BRCA2 and CDKN1A-interacting protein	0.948936	0.819982	0.9967	1	1.00583	0.773506	1.20418	0.916235	0.718014	0.72649	1.05946	1.03385	0.408279	0.8247	0.931581	0.86248	0.820909	1	0.886433	0.945778	0.864686	0.961414	1.06017	0.00401131	0.696597	0.93166	0.0410686	0.865692	0.980298	0.0279941	0.81007	0.888041	0.0261236	0.890687	0.961581	0.0150964	0.105146	0.348835	0.150379	0.703026	0.925492	0.0500201
IPI00002214	KPNA2	Importin subunit alpha-2	0.927477	0.580377	0.863176	1	2.50522	0.379173	1.50339	1.20643	0.557148	1.0913	0.923548	1.33651	0.318079	0.856651	0.835849	2.81093	1.64107	1	4.94545	1.21215	1.95583	0.906218	1.05908	0.0204932	0.710879	0.86663	0.0283248	0.975492	1.00836	0.00426559	0.965588	0.989774	0.00402512	0.426873	0.778645	0.122377	0.435213	0.756827	0.108305	0.97061	1.00673	0.00434185
IPI00002270	C6orf211	UPF0364 protein C6orf211	1.29893	0.917613	1.0886	1	1.56983	0.586324	0.967165	0.959916	1.66285	1.01605	0.738585	1.22007	1.37174	1.18312	0.756644	0.600666	0.621325	1	0.578336	1.03906	0.510272	0.915104	0.997086	0.0162035	0.434024	0.614155	0.0934308	0.93589	0.988038	0.00290591	0.967068	1.02292	0.00558203	0.731581	0.92218	0.0276798	0.507596	0.842256	0.128888	0.892499	0.979217	0.00492068
IPI00002335	HTT	huntingtin	0.629556	1.24671	1.12077	1	0.924994	0.31065	0.894116	1.09432	0.505995	0.914085	0.996442	0.615694	0.60871	0.762064	0.690414	0.769176	0.960349	1	0.620814	0.482583	0.754635	0.817904	1.01115	0.025378	0.585272	0.806567	0.104178	0.920929	0.994439	0.0198396	0.903491	0.926699	0.0239453	0.914209	1.04338	0.0178147	0.0827047	0.246239	0.182913	0.982226	1.05562	0.00469739
IPI00002349	NUFIP2	Nuclear fragile X mental retardation-interacting protein 2	1.08705	0.903239	0.877402	1	1.05823	0.341666	0.856516	0.991698	0.997975	0.981083	1	1.00561	0.604074	1.20395	0.599241	0.77624	0.573371	1	1.0543	0.540592	1.09226	0.865585	1.04248	0.0211374	0.924507	1.03197	0.0308432	0.917409	0.99597	0.0153649	0.97368	0.971562	0.0130616	0.943737	1.03509	0.0147101	0.147894	0.297557	0.150113	0.894185	0.971551	0.0239502
IPI00002483	SLC30A1	Zinc transporter 1	0.877828	1.23001	1.16998	1	1.41878	0.292138	1.13818	1.04248	1.99465	0.840575	1.01211	0.817228	1.03212	0.587898	1.75768	2.846	0.858254	1	1.22826	1.03341	1.46667	0.911191	0.996865	0.0130066	0.186914	0.395968	0.16994	0.944262	1.02759	0.0127338	0.983903	0.999403	-0.000384572	0.952303	1.04539	0.0102148	0.415016	0.717223	0.139108	0.9315	0.996745	0.0124751
IPI00002525	NENF	Neudesin	1.22643	1.13748	0.909566	1	1.14422	0.649927	1.01046	0.805008	1.74167	0.79064	0.952241	1.0134	1.30479	0.837726	0.95481	1.52664	0.681664	1	0.874014	0.77501	0.821704	0.886936	0.996581	0.0299546	0.100258	0.314315	0.187637	0.879752	0.973031	0.0203437	0.995061	1.01224	0.00102675	0.959253	1.03162	0.00784173	0.467431	0.798522	0.122098	0.95008	0.994093	0.00944783
IPI00002535	FKBP2	Peptidyl-prolyl cis-trans isomerase FKBP2	0.879422	1.23124	1.03171	1	1.25978	0.659765	0.84974	0.691841	1.30328	0.95354	0.868409	1.68042	1.06146	0.949853	0.88276	1.0626	0.768896	1	1.03498	0.22659	0.608417	0.796916	1.03848	0.0423316	0.749865	0.916581	0.0422245	0.967608	1.01577	0.0019616	0.991192	1.02754	0.00241119	0.544159	0.757599	0.0891575	0.139632	0.377102	0.154983	0.905809	1.00311	0.0141494
IPI00002557	COPG2;CHD3;SNORA69;LOC732272	Coatomer subunit gamma-2	1.07089	1.17393	1.09948	1	1.21279	1.20318	1.16189	0.974742	1.08261	0.75696	0.882387	1.03381	0.957958	0.796181	0.78746	0.644514	0.567725	1	0.491249	0.587876	0.454895	0.97161	1.01199	0.00974064	0.870404	0.974877	0.0120059	0.92	0.963414	0.0206561	0.990253	1.01335	0.00640873	0.880201	0.939463	0.017822	0.697323	0.906264	0.0577013	0.875992	0.94236	0.02736
IPI00002564	XRCC1	DNA repair protein XRCC1	1.07443	0.975393	1.12062	1	0.860723	1.29755	1.49877	0.47375	0.845778	0.965755	1.06743	0.852658	1.22604	0.854448	0.494093	1.03915	1.06423	1	0.981689	1.39151	1.34087	0.476454	0.727957	0.0957592	0.864792	0.979097	0.0408007	0.984856	1.02031	0.00461847	0.996548	1.0282	0.000336985	0.94441	0.985169	0.0120959	0.363095	0.629115	0.0752441	0.773204	0.990092	0.0424858
IPI00002745	CTSZ	Cathepsin Z	1.43606	2.39192	1.14994	1	0.92257	0.262872	1.2336	0.657841	0.529246	1.55249	0.897992	1.10958	1.70632	1.16194	0.885348	1.23712	1.09471	1	1.10848	1.25848	1.82311	0.681893	0.884139	0.0515037	0.265881	0.52014	0.121763	0.918601	1.01998	0.0125545	0.915572	1.03184	0.00212354	0.962127	1.04579	0.00289388	0.314724	0.66342	0.109708	0.846269	0.982754	0.015382
IPI00002790	SEL1L	Isoform 1 of Protein sel-1 homolog 1	1.08424	1.36854	1.10229	1	1.00279	1.02882	1.1438	0.57499	3.5738	0.978852	1	1.17937	1.55495	0.780199	1.19852	1.1051	1.26662	1	1.08017	1.42233	1.20108	0.91325	1.00986	0.00345041	0.00142158	0.0427659	0.375971	0.985155	1.02375	0.000206629	0.98295	1.0191	-0.0103465	0.980267	1.03379	0.00476721	0.810532	1.04757	0.070335	0.980416	1.02575	-0.00510594
IPI00002879	C14orf169	Isoform 1 of Lysine-specific demethylase NO66	0.620121	0.617482	0.835476	1	0.80504	1.4892	0.86987	0.463945	0.468331	0.656078	0.810604	0.701356	1.42565	0.630969	1.60333	1.43824	0.983225	1	1.441	0.322344	0.961192	0.656205	0.804682	0.0508971	0.581437	0.841302	0.0839196	0.960659	1.00304	-0.000142645	0.994396	1.03012	0.00163671	0.848446	0.922496	0.029235	0.181686	0.569518	0.223895	0.973575	1.00085	-0.00213351
IPI00002902	NOL9	Polynucleotide 5'-hydroxyl-kinase NOL9	1.09694	0.891261	0.9781	1	1.02666	1.28142	1.16484	0.675296	1.51351	0.861806	0.855483	0.661152	1.27426	0.85599	0.929367	0.874966	1.27076	1	1.14419	1.41774	0.945802	0.88033	0.952057	0.0179504	0.568987	0.805523	0.144046	0.937976	0.992446	0.0072511	0.983728	0.990602	0.000607647	0.906473	0.986129	0.0199174	0.522323	0.759488	0.0641879	0.969156	0.993385	0.00683687
IPI00002922	TBL1XR1	F-box-like/WD repeat-containing protein TBL1XR1	0.965631	0.821083	0.992541	1	0.649889	0.441141	0.626688	1.21776	0.436753	1.29228	1.06721	0.775984	0.522645	1.2587	1.71252	1.00084	0.832909	1	1.27261	0.582688	0.815159	0.624813	0.821587	0.0832076	0.810185	0.959396	0.0457793	0.931751	0.968569	0.0197635	0.98583	0.999245	0.00602102	0.894839	1.01967	0.027692	0.390127	0.59763	0.108541	0.930079	0.97319	0.0177253
IPI00002938	ABT1	Activator of basal transcription 1	0.862465	0.679766	0.961656	1	0.665958	1.43464	0.950023	0.509141	0.534117	0.474288	0.878685	0.472603	0.863166	0.471755	1	1	1.26685	1	1.6426	1.11406	1.1102	0.931899	0.968921	0.00340595	0.799417	0.949355	0.0565551	0.91282	0.941834	0.00916725	0.991332	1.04121	0.00428172	0.685316	0.87935	0.0844792	0.509703	0.785033	0.0883598	0.955335	0.975511	0.000191437
IPI00002966	HSPA4	Heat shock 70 kDa protein 4	1.12797	1.06255	0.995329	1	1.05545	0.702875	0.817765	1.01924	0.663864	0.7912	0.887	0.961107	0.777296	0.819632	1.30669	1.48148	0.914995	1	1.0452	0.870112	0.967975	0.752726	0.904476	0.0310937	0.400277	0.640919	0.120028	0.941266	1.02165	0.0214776	0.994022	1.01299	0.00518805	0.978514	1.03489	0.0067478	0.378622	0.66826	0.115682	0.943212	1.00345	0.0194564
IPI00002968	MOCS2	Molybdopterin synthase sulfur carrier subunit	0.679537	0.767911	1.05357	1	1.07843	0.29631	0.745754	0.544837	1.04275	0.618259	1.05778	1.19459	0.392762	0.580646	0.793133	3.7175	1.59486	1	0.813326	1.31279	1.34726	0.879465	1.00799	0.0332566	0.0860496	0.255157	0.210735	0.950043	1.01215	0.00700872	0.998875	1.01494	0.00116949	0.971838	1.07288	0.00493555	0.635875	0.892289	0.0720335	0.972399	1.01517	-0.000195928
IPI00003004	SLC25A22	Mitochondrial glutamate carrier 1	1.20412	1.39997	1.29942	1	1.26887	2.67128	1.3934	0.669288	1.15726	0.742938	0.830305	0.804048	1.19997	0.847605	1.51513	1.00853	1.4239	1	1.32486	1.05797	1.29982	0.934965	1.02104	0.00397345	0.944088	0.993597	0.0371301	0.964599	1.0223	-0.00307096	0.965836	0.998943	0.000678955	0.972947	1.01453	0.00484517	0.150453	0.344734	0.277008	0.986196	1.01697	-0.00357278
IPI00003176	HTRA1	Serine protease HTRA1	1.10614	1.66254	1.10334	1	1.25233	6.60563	2.1968	0.604153	2.72335	0.680311	1.27574	1.72612	0.610709	0.778703	0.55808	1.26475	0.716073	1	1.87189	1.25486	1.5497	0.955757	1.00305	0.00389998	0.927721	1.01903	0.0281166	0.968538	1.01133	0.0120763	0.991131	1.00754	-0.000900589	0.987478	1.0342	0.0120774	0.0145532	0.0956308	0.295333	0.987488	1.01945	4.34e-07
IPI00003217	PSMB7	Proteasome subunit beta type-7	1.06804	1.00656	0.862313	1	0.98268	0.478136	0.802425	1.62616	0.720962	1.0317	0.97867	0.995371	1.16259	1.3006	0.964087	0.880609	1.01622	1	1.02148	0.375095	0.8985	0.614794	0.738493	0.0897216	0.844824	0.961684	0.0581207	0.987879	1.0401	0.00366108	0.997247	1.01211	0.00245342	0.989931	1.03158	0.00850447	0.385713	0.652052	0.114837	0.946394	0.952241	0.0186753
IPI00003318	ZNHIT2	Zinc finger HIT domain-containing protein 2	1.24007	1.12431	1.27149	1	1.34855	1.64385	1.77449	1.34354	1.2097	1.10618	0.831401	1.12565	1.10912	0.948123	0.669018	1.60621	0.860995	1	1.07534	0.531771	0.693038	0.824557	0.94339	0.0257313	0.736251	1.0489	0.0578885	0.952824	0.980625	0.00776417	0.905227	0.984847	0.0113633	0.971476	1.01429	0.00409831	0.323923	0.555961	0.105642	0.706389	0.837922	0.0500338
IPI00003326	ARL2	ADP-ribosylation factor-like protein 2	1.03564	0.961169	1.02248	1	1.01326	2.89098	1.29567	0.59979	1.07354	0.898385	0.762586	0.553264	1.45563	0.810946	0.897557	1.33845	0.958885	1	1.02213	2.71693	1.09072	0.95347	0.986125	0.0131472	0.95197	1.00543	0.0387316	0.971995	1.00489	0.0144841	0.986622	0.999467	-0.00125497	0.968608	0.995674	0.0126438	0.114465	0.255028	0.215268	0.99186	1.0091	0.00255894
IPI00003327	ARL3	ADP-ribosylation factor-like protein 3	1.14119	0.998119	1.10185	1	1.35436	0.693322	1.4874	1.46582	2.69509	1.30426	1.03912	1.42484	1.10337	1.05171	1.0584	1.42644	1.08974	1	1.00852	1.31182	1.15905	0.963431	1.03961	0.00282264	0.0172295	0.0996453	0.257801	0.979747	1.02572	0.00258636	0.955368	1.01324	0.00155632	0.960857	1.03573	0.00494437	0.572322	0.886063	0.100675	0.969595	1.02321	0.0168579
IPI00003348	GNB2	Guanine nucleotide-binding protein G(I)/G(S)/G(T) subunit beta-2	1.27686	1.01498	1.32093	1	0.981267	0.778341	1.06572	1.22122	1.36591	1.07296	1.07723	0.978859	1.01146	1.04209	1.16112	1.43579	1.14752	1	1.10362	1.06723	1.29373	0.885599	1.0466	0.0117912	0.244706	0.474594	0.155975	0.924358	1.05928	0.0182181	0.931453	0.997871	0.00845004	0.869061	1.01135	0.0241844	0.211093	0.448728	0.148701	0.902367	0.986666	0.0179216
IPI00003362	HSPA5	78 kDa glucose-regulated protein	0.910227	1.09242	0.864746	1	1.19555	1.28752	0.943603	0.6149	1.49293	0.748896	0.898967	1.04218	2.01009	0.840149	0.605137	0.668894	0.708856	1	0.92931	0.569488	0.85062	0.886935	0.980525	0.00179423	0.770406	0.934363	0.0363662	0.952799	0.99697	0.0117236	0.996328	1.01231	0.00354719	0.979102	1.03395	0.00729157	0.177886	0.442394	0.221377	0.987613	1.01059	0.00268362
IPI00003438	DNAJC8	DnaJ homolog subfamily C member 8	1.06347	1.03039	1.15475	1	0.790873	0.878009	1.05465	1.25462	0.584957	1.07245	1.10942	1.01122	0.492367	1.17156	1.98926	1.8547	2.17313	1	1.63551	0.666004	2.01683	0.816704	0.907632	0.0318379	0.736111	0.876277	0.0488974	0.794818	0.923031	0.0446875	0.978187	1.00506	0.00606011	0.927248	0.975608	0.016165	0.294408	0.646816	0.18705	0.90853	0.957	0.0152336
IPI00003505	TRIP13	Isoform 1 of Pachytene checkpoint protein 2 homolog	0.782253	0.307441	0.981743	1	0.894671	0.511832	1.30136	1.45788	2.64998	0.902444	1.09237	1.32946	1.11265	1.15098	0.624768	1.78895	1.39041	1	1.66908	1.13516	1.41278	0.868746	0.988962	0.0338815	0.210881	0.372666	0.150686	0.955676	1.01244	0.0102441	0.987047	1.01149	-0.001734	0.940527	1.01613	0.00777775	0.594202	0.847018	0.1005	0.986768	1.03933	0.00640207
IPI00003515	TRIP11	Thyroid receptor-interacting protein 11	0.828353	1.02558	1.40959	1	1.32919	2.4506	1.05482	0.712892	1.57123	0.605839	0.574596	0.716707	1.34826	0.838032	1.59534	1.27408	3.29789	1	0.889782	1.31625	1.05598	0.945582	0.984791	0.00340653	0.928592	1.0293	0.0220071	0.457728	0.875401	0.134207	0.946089	0.973922	-0.000607532	0.9491	0.997255	0.00652837	0.444539	0.709406	0.0903296	0.974524	1.01295	0.000400301
IPI00003527	SLC9A3R1	Na(+)/H(+) exchange regulatory cofactor NHE-RF1	1.13564	1.10531	0.978765	1	1.07318	0.646559	1.05156	1.25275	0.877281	1.1796	1.19008	1.31211	0.484434	1.20384	1.27757	0.79403	0.992818	1	0.923524	0.233692	1.15566	0.886825	0.96683	0.0352601	0.878673	0.986824	0.0525349	0.985104	1.00473	0.00931984	0.992053	1.00157	0.00281547	0.955057	0.997663	0.0132421	0.212115	0.371138	0.164262	0.976823	1.0078	0.0102842
IPI00003627	ACTL6A	Isoform 1 of Actin-like protein 6A	0.914999	0.85888	0.952296	1	0.652349	0.417989	0.816818	0.978725	0.818637	1.06666	1.02008	0.858798	0.546268	1.02707	1.07913	1.58261	1.21231	1	0.957283	1.03012	1.00996	0.972497	1.03916	0.00673071	0.456358	0.627979	0.150249	0.94376	1.01222	0.0131795	0.987203	1.02027	0.00288599	0.910982	1.01764	0.0188544	0.320045	0.616503	0.122069	0.984428	1.01335	0.00240297
IPI00003739	DDX49	Probable ATP-dependent RNA helicase DDX49	1.57501	1.49501	1.23749	1	1.32036	1.27997	1.58146	0.776715	0.391625	0.684718	1	0.737035	0.795873	0.908141	1.85785	0.599634	0.927242	1	1.05836	1.08122	1.03772	0.560272	0.80587	0.100804	0.480972	0.673071	0.0879483	0.930021	1.01065	0.00344234	0.987266	1.01798	-0.000420197	0.954048	0.990734	0.00268533	0.767394	1.04116	0.0580069	0.921009	0.947257	0.0145306
IPI00003766	ETHE1	Protein ETHE1, mitochondrial	1.04781	1.27269	1.08219	1	0.999328	2.19678	1.1403	1.11827	1.64977	1.12567	1	1.14083	1.1963	0.960035	1.02929	0.916232	1.05654	1	0.991293	1.22641	0.860877	0.985977	1.02282	0.00697505	0.797805	0.984463	0.0523098	0.983384	1.01226	0.0114989	0.979169	0.999478	0.000415516	0.977567	1.01619	0.0103448	0.0174231	0.122419	0.315662	0.973042	1.01109	0.00469239
IPI00003783	MAP2K2	Dual specificity mitogen-activated protein kinase kinase 2	1.22787	1.12838	0.833789	1	1.23176	1.00104	1.18874	1.50611	1.65806	1.24694	1.05232	1.23234	1.01933	1.33577	1.04455	0.854603	0.727842	1	0.87162	1.19214	0.892694	0.710551	0.864187	0.0336936	0.34998	0.589491	0.150036	0.861597	0.985719	0.00947612	0.968453	1.02489	0.00324855	0.924291	0.993351	0.00366081	0.773367	0.999404	0.0735672	0.926314	0.972606	0.00734972
IPI00003802	MAN2A1	Alpha-mannosidase 2	1.3299	1.08461	2.34687	1	1.15975	1.43024	0.981113	0.400368	1.0164	1.45185	1	0.484206	1.96457	0.75991	1.20823	1.12801	1.15734	1	1.29484	0.774403	1.24056	0.765368	0.870763	0.00703008	0.913646	1.03824	0.0161484	0.584892	0.974525	0.103493	0.9525	0.984768	0.00196597	0.846415	0.948606	0.0086084	0.378053	0.642366	0.0989288	0.928038	0.996046	0.00325027
IPI00003815	ARHGDIA	Rho GDP-dissociation inhibitor 1	1.08961	0.929332	1.16799	1	0.911524	0.137577	0.754541	1.42532	0.882347	1.13681	1.04964	1.41905	0.33289	1.18374	1.32311	1.34278	1.00052	1	1.36504	0.198803	1.07835	0.905881	0.956508	0.0271874	0.91402	0.987236	0.048154	0.988777	1.01293	0.0109753	0.998114	1.00908	0.00404794	0.944453	1.01888	0.0194621	0.188222	0.348478	0.195203	0.984147	1.00355	0.00901273
IPI00003818	KYNU	Kynureninase	1.13115	1.43025	1.12281	1	1.09595	0.531879	1.07156	1.08522	1.47148	0.902553	1.24676	1.2873	0.766438	0.857192	0.72551	1.38789	1.4463	1	1.51936	0.945351	1.16456	0.705174	0.980077	0.0572745	0.539601	0.790133	0.0766856	0.808019	0.958252	0.0419873	0.987706	1.02771	-0.000522282	0.793258	0.9059	0.0380212	0.0774698	0.275306	0.187675	0.919782	1.01303	0.0168467
IPI00003833	MTCH2	Mitochondrial carrier homolog 2	1.24717	1.28881	1.13153	1	1.25037	1.86463	1.4198	0.653596	1.61551	0.834396	0.810739	0.916739	1.41202	0.79703	1.60159	1.22164	1.83387	1	1.50322	2.41378	1.15126	0.92344	0.980415	0.0149264	0.925031	1.01439	0.0361437	0.93426	0.993707	0.00750761	0.954423	0.979527	0.000954281	0.97683	0.993326	0.0110528	0.422801	0.639153	0.129895	0.973845	1.0093	-0.00124187
IPI00003856	ATP6V1E1	V-type proton ATPase subunit E 1	0.937766	1.11771	1.37516	1	1.24966	0.970228	1.19588	1.25359	1.15786	1.12195	0.999469	0.762539	0.701474	1.10893	1.43443	2.05282	1.11069	1	0.969282	1.12519	1.24259	0.881248	0.988859	0.00580261	0.130488	0.307259	0.164994	0.960551	1.05339	0.00982231	0.955971	0.991804	0.00201094	0.848703	1.07429	0.0225852	0.49157	0.786617	0.0931622	0.989277	1.0327	0.00352434
IPI00003865	HSPA8	Isoform 1 of Heat shock cognate 71 kDa protein	0.991522	1.1252	1.03682	1	0.897561	0.38415	0.869059	0.800651	1.37722	0.807795	0.991976	1.35111	0.561898	0.701988	1.0204	1.30652	0.857095	1	1.31827	0.446549	0.944047	0.928464	1.06663	0.0201962	0.578155	0.823559	0.0883345	0.965533	1.03152	0.0125068	0.993	1.00434	0.00505121	0.819209	0.943355	0.0420943	0.032534	0.177539	0.240311	0.943535	1.03912	0.0160539
IPI00003870	CLPP	Putative ATP-dependent Clp protease proteolytic subunit, mitochondrial	1.65114	2.16605	1.50387	1	1.35084	1.08973	2.10926	0.840173	2.42853	0.797821	0.995571	1.3012	1.40345	1.0515	1.62076	1.77153	1.59599	1	2.68592	2.94418	1.57515	0.89885	1.0075	-0.00153442	0.731995	0.98312	0.0596894	0.9467	0.991147	0.00113736	0.901027	0.947682	-0.00155602	0.831115	0.941184	0.0367717	0.258994	0.542992	0.191388	0.946875	1.0184	0.000271767
IPI00003881	HNRNPF	Heterogeneous nuclear ribonucleoprotein F	0.938391	0.795835	0.994699	1	1.04515	1.0906	0.973659	1.30817	1.09688	1.18146	1.16776	1.19966	0.934778	1.32364	0.975591	1.38128	1.13274	1	1.36788	1.64474	0.980208	0.865094	0.998339	0.026676	0.770476	0.922656	0.030334	0.984113	1.01889	0.00229749	0.985593	1.01278	-0.00375809	0.926295	1.01017	0.00988444	0.148121	0.385325	0.208877	0.900328	1.0043	0.0266428
IPI00003918	RPL4	60S ribosomal protein L4	0.698663	0.914395	0.940311	1	0.891173	1.18783	0.949629	0.505095	0.437613	0.814734	1.03903	0.89541	0.771071	0.914613	0.474499	0.602481	1.17488	1	0.893044	0.976489	1.14687	0.560456	0.822807	0.0625439	0.535072	0.744779	0.085849	0.880937	0.955735	0.0219727	0.907271	0.956794	0.0419617	0.992071	1.03408	0.00618356	0.579497	0.86852	0.0400854	0.92222	0.982301	0.0282824
IPI00003923	UMPS	Isoform 1 of Uridine 5'-monophosphate synthase	1.00203	1.02463	1.10441	1	1.26541	0.989311	1.21646	1.46281	1.15457	1.17206	1.01228	1.06223	1.14209	1.19898	1.11418	1.11297	1.32283	1	1.23925	1.72558	1.07797	0.772672	0.97778	0.0682631	0.931595	1.01809	0.0233461	0.96411	1.02509	0.00138748	0.912363	0.984468	-0.00558379	0.968032	1.02753	0.00808015	0.0755793	0.219259	0.179625	0.978631	1.02933	0.0122094
IPI00003927	PPID	Peptidyl-prolyl cis-trans isomerase D	0.963882	0.892952	1.01419	1	1.21071	0.55339	1.08019	1.49902	1.29582	1.0473	1.044	1.16893	0.869103	1.18795	0.907682	1.19606	0.844795	1	0.979482	0.940746	0.780414	0.697182	0.76847	0.0765046	0.746613	0.944917	0.0651625	0.971549	1.01515	0.00554869	0.997613	1.01475	0.00173008	0.946318	1.01765	0.0121638	0.361094	0.578193	0.139716	0.930529	0.983114	0.024097
IPI00003949	UBE2N	Ubiquitin-conjugating enzyme E2 N	1.01674	0.992051	0.927312	1	0.847149	0.0825218	0.801605	1.09281	0.688691	1.07467	1.09173	1.06707	0.427381	1.10343	0.876655	0.944151	0.771793	1	0.652744	0.0863843	0.786386	0.963705	1.01125	0.0125846	0.931443	1.00248	0.0473893	0.982327	0.997188	0.00962175	0.968051	0.98007	0.0156803	0.972935	1.00324	0.0125548	0.241843	0.430969	0.193295	0.981607	0.994258	0.0116967
IPI00003968	NDUFA9	NADH dehydrogenase [ubiquinone] 1 alpha subcomplex subunit 9, mitochondrial	1.30526	1.19974	1.21048	1	1.16726	2.27706	1.32512	0.927865	0.620071	1.00643	0.928367	0.962546	1.24165	0.927004	2.10325	1.58762	2.23935	1	1.51414	1.77359	1.58597	0.841325	0.929678	0.0487083	0.770485	0.954206	0.062723	0.843277	0.935411	0.0341285	0.932415	0.973396	0.00186546	0.974971	0.989184	0.0065041	0.394709	0.713081	0.126499	0.980314	0.995333	0.00146264
IPI00003985	BCS1L	Mitochondrial chaperone BCS1	1.03161	1.233	1.09061	1	1.11295	2.24551	1.17963	0.644277	1.4394	0.729893	0.828612	0.751083	1.75278	0.881426	1.11222	0.821037	1.306	1	0.952054	1.53661	0.797991	0.95691	0.993439	0.00760859	0.916564	0.987197	0.0451171	0.967308	1.01178	0.00450105	0.983204	0.994407	0.00276635	0.973315	1.00181	0.00916258	0.2517	0.40885	0.190261	0.979686	1.00561	0.0078064
IPI00004237	PHKA2	Phosphorylase b kinase regulatory subunit alpha, liver isoform	1.23927	1.24216	1.2905	1	1.38204	2.59346	1.30354	0.798832	1.16075	0.860115	0.9195	0.939165	1.54719	0.875292	0.69906	0.723224	1.1097	1	0.85242	1.33137	0.980941	0.946331	1.00983	0.00524613	0.933417	0.99912	0.0301063	0.980943	1.00784	0.0105766	0.984708	1.00165	0.00297627	0.975097	1.01302	0.00686737	0.153058	0.322633	0.231851	0.988398	1.00899	0.0029732
IPI00004273	RBM25	Isoform 1 of RNA-binding protein 25	1.117	1.07101	0.935424	1	0.95782	0.830583	1.03415	1.14379	0.606374	1.13937	1.00673	0.942728	0.690873	1.07722	1.42524	1.26104	1.03141	1	1.10076	0.799183	1.04491	0.607309	0.771888	0.0896036	0.632687	0.876259	0.0735832	0.96683	1.01417	0.00857878	0.996486	1.01674	0.00230935	0.961755	1.02003	0.013657	0.270806	0.529133	0.147051	0.99049	1.02777	0.00273239
IPI00004290	DIEXF	Digestive organ expansion factor homolog	1.21444	0.824772	1.10617	1	0.927158	0.794981	0.871214	0.803949	0.834685	0.519066	0.974911	0.684883	0.772495	0.670426	0.91541	0.738727	1.08904	1	0.333682	0.545964	0.813344	0.800306	0.901284	0.0285172	0.91889	1.07441	0.00666205	0.599993	0.806877	0.0729306	0.846143	0.92161	0.0216836	0.622104	0.856457	0.0374746	0.400778	0.707483	0.105182	0.942033	1.0078	0.00964838
IPI00004317	POLG	DNA polymerase subunit gamma-1	1.03625	1.86648	1.07754	1	1.14259	3.18814	1.0536	0.233364	0.331609	0.289943	0.927744	0.457087	1.71247	0.205928	2.04925	1.61284	1.77938	1	1.65604	1.13753	2.00603	0.901819	0.98103	0.0107178	0.839339	1.00822	0.0488066	0.941632	0.992945	0.00191333	0.986243	0.998444	-0.000640554	0.962107	0.994978	0.00696718	0.181685	0.431883	0.236002	0.935879	1.01404	0.00163114
IPI00004344	AFF4	Isoform 1 of AF4/FMR2 family member 4	1.05223	0.883413	1.19547	1	0.879023	1.21354	1.16663	1.00685	1.04527	1.2078	0.977112	1.0298	1.02913	1.00266	0.473892	0.260573	0.423674	1	0.335772	0.644708	0.838809	0.919006	0.950945	0.0162022	0.77253	0.925499	0.0293536	0.80793	0.901017	0.0482401	0.981167	0.999263	0.00756901	0.90141	0.94736	0.0120964	0.688751	0.907596	0.0712485	0.968743	1.01112	0.0074867
IPI00004358	PYGB	Glycogen phosphorylase, brain form	0.923632	0.871152	1.00037	1	1.0147	1.18621	0.748438	1.11464	0.874204	1.50675	1.07596	1.28015	0.562173	1.16124	0.586513	0.797043	0.77941	1	0.699802	0.93674	0.887897	0.860285	0.946879	0.0136619	0.882268	1.00136	0.0247992	0.69446	0.804457	0.0606332	0.98334	0.995116	0.00198595	0.876081	0.913475	0.0147775	0.587459	0.947537	0.0862626	0.92515	0.963964	0.015388
IPI00004363	STK39	STE20/SPS1-related proline-alanine-rich protein kinase	0.948659	0.447567	0.623072	1	0.944858	0.72536	0.436234	0.933633	0.78539	0.820607	1	0.845921	0.756307	0.505656	1.17455	1.34164	1.3538	1	1.11802	1.58327	1.05557	0.948319	1.02205	0.0119016	0.724308	0.887133	0.0554791	0.896939	0.966418	0.00831307	0.987345	1.03882	0.00803128	0.97878	1.01398	0.00394541	0.452207	0.649217	0.118598	0.881515	1.01226	0.00856461
IPI00004406	UPP1	Isoform 1 of Uridine phosphorylase 1	0.854786	0.697207	0.681845	1	0.733803	1.04844	0.709116	0.84687	0.893701	0.588659	0.828772	0.861917	0.253947	0.745896	1.13324	0.973222	1.22851	1	1.05633	0.766211	0.972337	0.778244	0.890458	0.0340093	0.859079	1.00387	0.0188617	0.55426	0.736362	0.0582119	0.949352	1.04058	0.011213	0.909874	0.964892	0.0130953	0.238277	0.66165	0.174427	0.949513	0.963344	0.00695129
IPI00004416	CHMP2A	Charged multivesicular body protein 2a	1.45622	1.3342	1.33314	1	1.97387	1.24809	1.3658	0.868568	0.97564	0.61621	0.512934	0.572617	1.30383	0.595448	1.15507	1.16738	0.969862	1	0.917647	0.571247	0.523011	0.93509	0.994279	0.0121932	0.913685	1.01833	0.0199282	0.927464	0.962739	0.00577702	0.903504	0.988649	0.00511719	0.751893	0.872176	0.0466429	0.603529	0.946219	0.0751435	0.865175	0.910435	0.00751572
IPI00004436	LSM1	U6 snRNA-associated Sm-like protein LSm1	1.1499	0.592218	0.873672	1	0.894864	0.785284	0.789627	1.57887	1.22433	1.2333	1.01895	1.05012	0.460564	1.08798	1.08981	0.776555	1.12505	1	0.841767	0.490662	0.772673	0.601264	0.711101	0.0941382	0.788224	1.0163	0.0591942	0.948708	1.01105	0.0136174	0.994702	1.00318	0.00285816	0.983543	1.01326	0.00577968	0.358627	0.576682	0.124952	0.966989	0.99457	0.0113536
IPI00004489	MOCS3	Adenylyltransferase and sulfurtransferase MOCS3	0.873198	1.22374	0.666061	1	1.02998	0.941976	1.0139	1.03892	1.02875	1.13166	0.873105	1.2022	1.30245	0.850652	1.29802	1.35763	0.623448	1	0.820856	1.48757	1.21699	0.861278	0.952556	0.0183722	0.729208	0.934596	0.0469748	0.653681	0.990153	0.0640799	0.967263	0.986454	-0.00875154	0.869093	1.05006	0.0266098	0.105182	0.29127	0.142154	0.917124	0.998565	0.00334007
IPI00004534	PFAS	Phosphoribosylformylglycinamidine synthase	0.913378	0.871855	1.05145	1	0.920094	0.218431	0.817281	1.00806	1.64292	1.05949	1.15103	1.22025	0.633231	1.15001	0.829979	1.26066	0.973567	1	1.03194	0.598697	0.994204	0.952959	1.0651	0.0131447	0.420994	0.753704	0.171707	0.988105	1.02191	0.00700525	0.986201	0.999345	0.00612195	0.970752	0.997747	0.0107606	0.0591897	0.264743	0.246751	0.973491	0.999619	0.00864751
IPI00004669	GALNT2	Polypeptide N-acetylgalactosaminyltransferase 2	0.979533	1.08011	1.0994	1	1.34465	0.727444	1.18196	0.792209	1.03275	0.951809	1.01191	0.930721	1.10915	0.614784	1.12696	0.983047	0.999043	1	0.998161	1.17706	1.30241	0.789296	0.890394	0.0099844	0.915465	1.06517	0.0152408	0.963663	1.03153	0.00191417	0.994283	1.02123	-0.00182371	0.750117	0.922107	0.0441737	0.203024	0.562037	0.176446	0.577163	0.79838	0.0377045
IPI00004839	CRKL	Crk-like protein	0.933708	0.879877	1.11406	1	0.978923	0.667423	0.886642	1.88895	0.917835	1.32703	1.02424	1.48634	1.04891	1.39843	0.632334	0.58499	0.946627	1	0.658587	0.575499	0.744361	0.66241	0.789201	0.0747219	0.848975	0.982749	0.0524741	0.970825	0.991313	0.0037504	0.997608	1.01786	0.000625216	0.913149	0.995043	0.00261787	0.665199	0.880458	0.073425	0.956636	0.965551	0.00882819
IPI00004860	RARS	Isoform Complexed of Arginyl-tRNA synthetase, cytoplasmic	1.04956	1.10603	1.00272	1	1.17004	1.26325	0.872293	1.09887	0.80235	1.00535	1.0721	1.06433	0.795583	1.0865	1.38055	1.36869	1.24581	1	1.35505	1.17687	1.0741	0.770117	0.848985	0.0447411	0.569551	0.73237	0.0770359	0.919981	0.959816	0.00960531	0.968398	0.999397	-0.00394645	0.867169	0.936475	0.0272259	0.537219	0.922757	0.0999482	0.918491	1.0191	0.0133911
IPI00004902	ETFB	Isoform 1 of Electron transfer flavoprotein subunit beta	1.18818	1.46518	1.12791	1	1.24977	3.65031	1.42929	0.707929	1.55353	0.86172	0.89855	0.840136	1.3982	0.902349	0.891036	0.880628	1.19455	1	0.918945	1.67842	0.974011	0.96703	1.00403	0.0052467	0.94824	1.00418	0.0332485	0.981005	1.01082	0.00776922	0.985936	1.00563	-0.00119038	0.980205	1.00812	0.00699852	0.156251	0.318792	0.24497	0.9906	1.01115	0.0028637
IPI00004962	GOLIM4	Golgi integral membrane protein 4	2.14822	2.04483	2.07727	1	1.43448	3.38522	2.74353	0.600656	0.418464	0.98835	1.09766	0.743793	1.15231	0.887627	0.64259	1	0.95389	1	1.99969	0.743755	0.97408	0.905659	0.984485	0.0104261	0.816788	0.950268	0.0455658	0.961911	0.998815	0.0159957	0.972059	0.997858	0.00653161	0.937347	1.04231	0.0148294	0.305888	0.507914	0.150356	0.913523	0.994348	0.013655
IPI00004968	PRPF19	Pre-mRNA-processing factor 19	0.877796	0.778714	0.945019	1	0.921458	0.699549	0.845655	1.1952	0.774845	1.12751	1.12828	1.05378	0.794504	1.22661	0.97104	0.975419	1.16949	1	1.26727	1.07954	1.26503	0.868046	0.958054	0.0277945	0.683736	0.921447	0.0651429	0.947751	0.990806	0.0111879	0.983285	1.00862	0.00356509	0.875317	0.984344	0.0208344	0.434854	0.670156	0.0912345	0.861557	0.921148	0.026055
IPI00005038	HRSP12	Ribonuclease UK114	1.29581	1.19642	1.053	1	1.30333	1.62696	1.11579	0.71522	0.898212	0.669708	0.732309	0.885358	1.32176	0.620898	2.11529	1.70648	1.24484	1	1.39987	1.04451	1.4072	0.597574	0.767668	0.0991851	0.743226	0.910689	0.0687911	0.939634	0.987926	-0.00221938	0.934867	0.964671	-0.0031008	0.967305	0.989417	0.00596466	0.596704	0.952493	0.0873385	0.948062	0.97005	-0.00314396
IPI00005039	MTIF2	Translation initiation factor IF-2, mitochondrial	1.33749	1.41506	1.45235	1	1.23604	3.15382	1.4729	0.851703	1.47482	0.896917	0.697131	0.867334	1.6799	1.0383	1.70605	0.78732	1.55319	1	1.39393	1.77075	1.09746	0.957617	1.02068	0.0100204	0.928668	0.989614	0.0394499	0.976228	1.01442	0.00285645	0.949776	0.997721	0.00404417	0.976581	1.00768	0.00693891	0.193406	0.344727	0.208712	0.98936	1.00858	0.00347291
IPI00005087	TMOD3	Tropomodulin-3	1.09405	0.94125	1.12374	1	1.04219	1.06257	0.985041	1.19382	1.232	1.19355	1.36496	1.4942	0.716216	1.04551	1.00887	0.808301	0.947729	1	0.752954	0.240477	0.913142	0.961058	1.0046	0.0112313	0.871644	1.02546	0.0280377	0.97539	0.988253	0.00915588	0.958347	0.972949	0.0136666	0.863809	0.907655	0.03571	0.307509	0.5466	0.132257	0.989303	1.02842	0.00419202
IPI00005102	SMS	Isoform 1 of Spermine synthase	0.959887	0.720096	0.857417	1	0.796401	0.651653	0.738317	1.57878	1.09651	1.37697	1	1.20462	0.946973	1.18984	1.23742	1.17182	0.872633	1	1.19065	1.89002	0.996022	0.754199	0.930372	0.0322402	0.932067	1.01879	0.0116104	0.911725	1.00885	0.0144084	0.991008	1.00449	0.000897434	0.964574	1.02789	0.000902683	0.10091	0.348118	0.277584	0.96098	1.00863	0.00314281
IPI00005104	CHUK	Inhibitor of nuclear factor kappa-B kinase subunit alpha	0.860664	0.900742	0.916472	1	1.10714	2.02989	1.59142	1.81075	1.81075	1.81075	1.81075	1.81075	1.81075	1.81075	0.884196	0.695086	1.24413	1	0.801041	0.886425	1.21167	0.838516	0.907779	0.0343287	0.737547	0.876474	0.0410819	0.908397	0.976223	0.0205587	0.973823	1.04421	0.00216946	0.88597	0.941889	0.0157307	0.289991	0.619153	0.169174	0.92276	0.982319	0.017582
IPI00005107	NPC1	Niemann-Pick C1 protein	0.653631	0.70433	0.923876	1	0.900643	0.940258	0.644041	0.721354	0.513924	0.992293	0.933343	0.611407	1.31409	1.35976	1.518	1.48586	1.91947	1	1.27159	1.04327	1.68506	0.841682	0.929931	0.015583	0.691947	0.867472	0.0457667	0.76989	0.847929	0.0341179	0.990194	1.00894	-0.0013016	0.923474	0.976124	0.00207032	0.803983	1.0442	0.0704047	0.827346	0.946544	0.0328487
IPI00005129	SCAMP1	Isoform 1 of Secretory carrier-associated membrane protein 1	0.9889	1.02977	0.590472	1	0.887029	1.04658	1.18596	0.534488	1.47331	0.866817	1	0.762247	1.03283	0.471787	0.770003	0.955	0.727364	1	1.361	0.666261	0.813982	0.770634	0.91182	0.00242088	0.246924	0.440506	0.129623	0.858026	0.997311	0.020174	0.963417	1.03676	0.0117831	0.723182	0.973052	0.0472755	0.620509	1.00751	0.0610529	0.761358	0.94089	0.00213922
IPI00005154	SSRP1	FACT complex subunit SSRP1	0.847437	0.76443	1.06723	1	0.876546	0.56597	0.983809	1.62614	1.26719	1.35844	1.04433	0.982528	0.825877	1.43219	0.952612	1.46984	1.02487	1	1.03834	1.05838	1.01235	0.7617	0.824901	0.0621761	0.694165	0.919864	0.0754513	0.953499	0.965806	0.019398	0.993706	1.01819	0.00131693	0.955044	1.03033	0.0150594	0.610799	0.778179	0.0683679	0.935609	0.954743	0.0217823
IPI00005159	ACTR2	Actin-related protein 2	0.987754	0.902057	1.03272	1	0.851839	0.644706	0.913985	1.64297	1.21297	1.19805	0.994258	1.13536	0.960256	1.27847	1.62001	1.84672	1.09261	1	1.21784	1.46866	1.24365	0.683841	0.864494	0.0530821	0.619549	0.780167	0.0912998	0.983461	1.02433	0.00649615	0.96106	0.998863	0.0051687	0.952575	1.02084	0.00799818	0.687564	0.889226	0.0540592	0.977625	1.00683	0.00427513
IPI00005161	ARPC2	Actin-related protein 2/3 complex subunit 2	0.866805	0.959836	0.8631	1	0.873683	0.343015	0.858032	1.58398	0.859349	1.45451	1	1.24354	0.799652	1.25671	1.60967	1.58584	0.980339	1	1.44684	1.129	1.04706	0.783679	0.858007	0.0518448	0.808539	0.908104	0.0622227	0.93928	0.984299	0.0214688	0.987586	1.01489	0.00332396	0.949155	1.01331	0.0120426	0.548221	0.742731	0.0858591	0.979074	0.997674	0.00954213
IPI00005162	ARPC3	Actin-related protein 2/3 complex subunit 3	0.887905	1.03574	0.970755	1	0.848624	0.802436	0.8452	1.03554	1.36562	1.0236	1	0.969105	0.832884	0.876334	0.856499	0.963356	0.822439	1	0.961545	0.935685	0.791864	0.928983	1.02145	0.00418494	0.043349	0.202671	0.275564	0.931064	1.0193	-0.00168805	0.969631	1.00957	0.00729382	0.959494	1.02824	0.00982996	0.493233	0.809443	0.0976761	0.904423	1.01676	0.0196149
IPI00005198	ILF2	Interleukin enhancer-binding factor 2	0.990015	0.977538	0.95292	1	0.807509	0.471423	0.88337	1.23634	0.863238	1.14546	1.10259	1.0426	1.08041	1.23455	0.969992	1.11013	0.806956	1	0.84612	0.535453	0.832318	0.914145	0.942963	0.0217748	0.903158	0.99109	0.0540947	0.961059	0.971867	0.0132244	0.981777	0.989004	0.00835374	0.965877	1.00452	0.0146679	0.428908	0.644955	0.130699	0.94441	0.9564	0.0227976
IPI00005260	PSME4	Isoform 1 of Proteasome activator complex subunit 4	0.795168	1.01453	0.717042	1	0.969376	0.51147	0.850813	1.22887	1.29034	1.19186	0.990424	1.28571	1.50494	0.917772	0.559769	1.90972	0.643115	1	1.1378	0.759188	0.410069	0.806854	0.990628	0.0196354	0.232101	0.531447	0.162607	0.900959	0.973534	0.0051018	0.997918	1.01448	0.00170156	0.93602	1.00701	0.00655334	0.463465	0.796564	0.0858125	0.819696	0.989292	0.0222844
IPI00005401	GALNT5	Polypeptide N-acetylgalactosaminyltransferase 5	1.3987	2.25253	1.34856	1	0.994052	0.842863	1.85491	1.81291	9.68425	1.81291	1	2.11274	0.630312	1.81291	6.60524	2.49571	2.54199	1	1.97458	2.48266	2.11871	0.742063	1.01669	0.0305752	0.0603554	0.256626	0.240106	0.981128	1.02481	0.00197393	0.942682	1.00202	-0.00459981	0.969525	1.03127	0.00609058	0.57958	0.877324	0.110572	0.991655	1.02634	0.00195415
IPI00005490	GOLPH3	Golgi phosphoprotein 3	1.318	1.19019	1.2256	1	1.72902	1.26999	1.49375	1.21696	1.18063	1.14233	1.01336	0.80172	1.09198	1.07351	1.28673	0.802067	0.965483	1	1.24042	1.18309	1.12962	0.905643	1.0275	0.0219987	0.66612	0.885584	0.028055	0.90273	0.998438	0.0119653	0.836194	0.954019	0.0057998	0.58659	0.765017	0.0723089	0.807317	1.09143	0.0309856	0.87641	0.878041	0.0155604
IPI00005492	WDR5	WD repeat-containing protein 5	1.13928	0.862561	1.05393	1	0.697241	0.36697	0.778798	1.09733	0.578275	1.02419	1	0.861123	0.794712	0.994235	0.997127	0.829319	0.970739	1	0.90778	0.630331	0.993151	0.86389	0.962397	0.0245645	0.756749	0.922097	0.0787126	0.965856	1.00455	0.0132105	0.964761	0.975683	0.0140476	0.952775	1.02873	0.017554	0.261763	0.443883	0.13002	0.974116	0.997695	0.00927561
IPI00005511	PHF5A	PHD finger-like domain-containing protein 5A	0.817491	0.681993	0.965813	1	0.735625	0.486093	0.977569	1.55814	0.537492	1.53085	1.14306	1.10316	0.991142	1.42117	1.25832	0.861461	0.960324	1	0.850943	1.48542	0.984792	0.702898	0.784002	0.0474314	0.654738	0.914416	0.0675943	0.864555	0.923672	0.0255565	0.994998	1.01347	0.00131851	0.938781	1.01069	0.0109659	0.427171	0.805854	0.131571	0.928027	0.955929	0.0131575
IPI00005537	SLC25A10	cDNA FLJ60124, highly similar to Mitochondrial dicarboxylate carrier	0.970252	0.964207	1.25727	1	1.07022	3.05716	1.57061	0.695516	1.12323	1.26162	1.01582	0.812872	1.38934	1.15898	1.01311	0.887596	1.40817	1	1.20624	1.21508	1.09387	0.949905	1.0074	0.00221892	0.939499	0.994472	0.0380954	0.987239	1.03008	0.00888482	0.985172	1.00499	5.84e-05	0.973127	1.00988	0.00876184	0.12031	0.215103	0.190023	0.987434	1.01991	0.00790686
IPI00005573	NT5C	Isoform 1 of 5'(3')-deoxyribonucleotidase, cytosolic type	1.06731	0.700404	0.482147	1	0.586918	0.691821	0.955061	1.11652	0.82386	1.53889	1.06242	1.42924	0.63591	0.966984	1.51127	1.60816	1.14193	1	1.17252	1.18413	1.25699	0.844301	0.947972	0.0240832	0.640027	0.742298	0.0738835	0.820974	0.99981	0.0294859	0.997308	1.01179	0.00128153	0.874047	0.995042	0.0161871	0.590005	0.813579	0.0654032	0.971222	1.01373	0.0058735
IPI00005578	EHD4	EH domain-containing protein 4	0.868603	0.628042	0.723885	1	1.64301	1.15338	1.04283	1.07252	0.789661	1.26784	1.00228	1.10035	1.66176	1.22945	0.848764	0.999585	1.10007	1	1.15539	1.59378	1.074	0.884761	0.97245	0.0170052	0.672203	0.910482	0.0603636	0.918257	1.00397	0.0169823	0.977088	0.999955	-0.00540679	0.842722	1.07102	0.0405696	0.0536139	0.192974	0.153753	0.980728	1.02758	0.0105242
IPI00005587	MYOM2	Myomesin-2	1.62094	1.65188	0.379217	1	0.839939	0.597299	0.489084	0.55121	0.676447	0.515133	0.932817	0.884611	0.568104	0.685913	0.571405	2.23626	1.05379	1	0.923621	0.621325	1.08839	0.699045	0.982685	0.0584204	0.0827902	0.254004	0.136859	0.848923	0.987443	0.0283142	0.991432	1.0204	0.0025821	0.980143	1.04937	0.00296999	0.463046	0.776531	0.0803623	0.914404	1.00405	0.00758351
IPI00005613	U2AF1	Splicing factor U2AF 35 kDa subunit	1.03173	0.792035	1.20724	1	1.16606	0.724625	1.25151	1.33353	1.0019	1.14224	1	1.00674	1.34878	1.24148	1.67587	2.05809	1.67404	1	2.14699	3.12149	1.50281	0.974485	1.03295	0.0044593	0.838149	0.960664	0.0477526	0.984015	1.01853	-0.00151409	0.969287	1.00054	-0.00934641	0.933686	1.00131	0.00718959	0.238607	0.463888	0.228072	0.994604	1.02205	0.001198
IPI00005614	SPTBN1	Isoform Long of Spectrin beta chain, brain 1	1.10325	0.973533	1.04388	1	0.891749	0.54253	0.869063	1.34198	0.829333	1.18614	1.27072	1.17544	1.03351	1.15027	0.692124	0.793308	0.704039	1	0.668139	0.449348	0.797079	0.858594	0.943947	0.0263017	0.904408	0.994422	0.0433715	0.951624	0.970786	0.00957265	0.950883	0.98254	0.0111341	0.946112	0.996511	0.0073678	0.441675	0.684713	0.134081	0.973952	0.985411	0.00994468
IPI00005634	TTC37	Tetratricopeptide repeat protein 37	0.593937	0.704323	0.904294	1	0.6815	1.71929	0.764278	0.593535	0.680192	0.549717	0.953283	1.17433	0.942366	0.87168	0.348806	0.2082	0.444249	1	0.404069	0.274948	0.43439	0.925027	0.98506	0.0136911	0.863071	0.977577	0.0205263	0.960074	1.00381	0.0132806	0.924246	1.02172	0.0215139	0.914777	1.02134	0.0185841	0.115768	0.299836	0.222749	0.972028	1.01484	0.00868867
IPI00005648	SAFB2	Scaffold attachment factor B2	0.934031	0.991747	0.883201	1	0.832658	0.605772	0.857354	1.06484	0.846242	1.12287	1.21602	0.958322	1.07082	1.05971	1.34062	0.96617	1.00557	1	0.551374	4.01377	0.874488	0.982387	1.03198	0.00896103	0.934122	1.01329	0.032391	0.988271	1.02072	0.00827544	0.998351	1.01883	0.000747668	0.961567	1.03586	0.0108078	-0.00130794	-0.00449468	0.210857	0.988531	1.01063	0.00950065
IPI00005651	IPO13	Importin-13	0.594743	1.04177	1.08093	1	0.852209	2.67384	1.03986	0.616772	2.24107	0.860074	1	1.0992	1.96454	0.423589	1.12292	1.32242	0.892355	1	0.659925	0.469004	0.636396	0.941243	1.00021	0.0102645	0.658967	0.918881	0.0895795	0.979477	1.00124	0.0105027	0.996438	1.00912	0.000528115	0.965433	1.01077	0.0109284	0.065987	0.267143	0.25678	0.950374	1.00162	0.00306201
IPI00005657	PFDN6	Prefoldin subunit 6	0.995801	0.914308	1.02855	1	0.978179	0.467079	0.736226	1.52753	0.839943	1.01572	1	1.0942	0.533731	1.02261	1.11051	0.925405	0.85799	1	0.915522	0.316467	0.876302	0.726841	0.844103	0.0807135	0.95439	1.01021	0.0396848	0.988602	1.01236	0.00803222	0.992699	0.999056	0.00577875	0.984264	1.01564	0.00855265	0.335703	0.537263	0.139614	0.983158	1.00597	0.013066
IPI00005692	MRPS12	28S ribosomal protein S12, mitochondrial	0.424277	1.28744	1.18762	1	0.914822	1.75041	1.028	0.52582	9.00461	0.803241	1.00191	0.602436	1.27387	1.02214	0.527082	0.767922	0.532506	1	0.542034	2.67034	0.370758	0.955731	1.01826	0.00293772	0.00197421	-0.05478	0.42947	0.980171	1.01895	0.00481663	0.994662	1.01604	-0.00420706	0.968526	1.03247	0.00442691	0.846051	1.06862	0.0518477	0.985484	1.02554	-0.000247195
IPI00005707	MRC2	C-type mannose receptor 2	1.0004	1.10258	0.897232	1	0.7485	0.582425	1.01102	0.579896	1.10121	2.419	1.96011	2.0519	2.44541	2.05615	1.65636	1	0.686525	1	1	0.645625	0.52564	0.773121	1.08077	0.0514108	0.907311	1.03886	0.0174429	0.721703	0.845151	0.0187063	0.95834	1.00117	0.0038268	0.856574	0.930438	0.0132162	0.385394	0.679396	0.105933	0.822391	0.921709	0.0082086
IPI00005719	RAB1A	Isoform 1 of Ras-related protein Rab-1A	1.07951	1.00064	0.983953	1	1.33107	1.92995	1.21861	0.927277	1.07959	0.952333	0.960627	1.08498	1.51724	0.984667	1.09111	0.97594	1.00981	1	1.08506	1.3138	0.863559	0.97545	1.00677	0.00539204	0.938381	0.992512	0.0390128	0.96448	1.00295	0.0158111	0.978046	0.996919	0.000831502	0.981269	1.02641	0.0121185	0.0861606	0.197817	0.185952	0.973216	1.00848	0.00791524
IPI00005740	COX4NB	Neighbor of COX4	1.01486	1.00477	0.887733	1	1.24621	1.05301	1.1382	1.41849	0.932243	1.21059	0.996728	0.744514	1.02492	1.15521	1.32153	1.12251	1.08168	1	1.44258	1.79681	0.90022	0.801249	0.960055	0.0548072	0.881767	0.986336	0.0306652	0.958284	1.02339	0.00964001	0.970222	0.99118	-0.00862647	0.824247	1.01248	0.0171352	0.138382	0.313461	0.174288	0.949399	1.0267	0.0182137
IPI00005745	SPTLC1	Serine palmitoyltransferase 1	1.19959	1.43283	0.884002	1	1.37386	1.08294	1.16432	0.800212	1.06013	0.841308	0.977148	1.07761	1.21468	0.775153	0.716342	0.901044	1.22464	1	1.53233	2.12285	1.11621	0.801912	1.00729	0.0184281	0.841244	1.03593	0.0390027	0.958961	1.00124	-0.00143107	0.981808	1.00116	-0.00684278	0.919905	1.0318	0.0195376	0.0444347	0.177715	0.243712	0.971053	1.02031	-0.0110764
IPI00005751	SPTLC2	Serine palmitoyltransferase 2	0.856682	1.23685	0.853288	1	0.858995	0.224379	0.479847	1.47592	1.04868	1.80662	1	1.79146	1.52686	0.795958	1.40826	1.31338	1.51578	1	1.27628	1.04416	1.25226	0.881573	0.917509	0.018231	0.916553	1.02539	0.0218962	0.809461	0.91593	0.0351808	0.967202	1.01823	0.00219007	0.831982	0.92074	0.0319567	0.465618	0.698779	0.0681311	0.829355	1.01175	0.0235547
IPI00005791	NDC80	Kinetochore protein NDC80 homolog	0.330106	0.676561	1.02144	1	1.15365	0.748876	0.651242	1.02918	0.826527	1.10975	1	1.01613	0.920495	0.990776	1.07437	5.53491	1.29883	1	2.338	1.48285	1.93572	0.935318	1.04216	0.0153522	0.174093	0.376182	0.190749	0.986944	1.03187	0.00335702	0.990066	1.00356	-0.00165319	0.957112	1.01689	-9.66e-05	0.797808	0.981156	0.070711	0.979015	1.02079	-0.00394665
IPI00005822	CDC23	Isoform 1 of Cell division cycle protein 23 homolog	0.871933	0.951863	1.04808	1	0.839838	0.946576	1.21718	1.98474	1.68706	1.34713	1.17629	1.29548	1.13418	1.64806	1.34737	0.906329	1.30491	1	1.06313	1.5264	2.02447	0.433126	0.617838	0.0758558	0.596652	0.869171	0.0652064	0.975641	1.01922	0.000519791	0.917585	1.00832	0.00436434	0.881816	0.990046	0.0136361	0.661412	0.907159	0.0538237	0.648179	0.93391	0.055952
IPI00005826	HERC2	E3 ubiquitin-protein ligase HERC2	1.0842	1.19721	0.958997	1	1.03197	0.999845	1.18897	1.03457	0.668615	1.13549	0.966942	1.13841	1.20802	1.14032	1.1476	0.799865	1.02679	1	0.868994	0.840295	1.12419	0.900343	1.02101	0.0200261	0.213549	0.426122	0.129666	0.936348	1.0167	0.0113517	0.962843	1.061	-0.000191714	0.871412	0.994508	0.00746922	0.563058	0.839305	0.0879635	0.895002	0.965809	0.0209615
IPI00005861	PRPF3	U4/U6 small nuclear ribonucleoprotein Prp3	1.05918	0.858408	1.04766	1	0.991624	0.800115	1.04209	0.963538	0.537759	1.0131	1.05206	0.953368	0.622589	0.999092	0.880664	0.512471	1.03708	1	0.853204	0.7169	0.940623	0.942437	1.03332	0.00695094	0.287565	0.616866	0.193531	0.937543	1.00273	0.0147561	0.935632	0.936014	0.0145003	0.975547	1.02388	0.00330413	0.324391	0.609152	0.137245	0.968292	1.00598	0.00572093
IPI00005904	DDX20	Probable ATP-dependent RNA helicase DDX20	0.98026	0.912874	0.897617	1	1.10609	0.961545	1.1752	1.2654	1.03356	0.916164	0.98127	1.00848	0.800151	0.970377	0.996425	1.14154	0.959648	1	1.09633	1.28908	1.05333	0.570858	0.805065	0.101766	0.820736	0.946066	0.0226258	0.893884	0.994407	0.0171884	0.984804	0.998144	-0.000708857	0.95804	1.02439	0.00820162	0.275607	0.49932	0.107086	0.91725	1.06318	0.016479
IPI00005948	MRI1	Isoform 1 of Methylthioribose-1-phosphate isomerase	1.0273	1.11581	0.987365	1	0.994912	0.5442	1.04914	1.54073	1.0556	1.18204	1.35419	1.33961	0.829851	1.20384	1.05492	0.977119	0.988451	1	0.601481	0.518278	0.75587	0.805227	0.862715	0.0554649	0.958398	1.02942	0.0304258	0.986741	1.00667	0.00631508	0.972255	1.00193	0.0072456	0.896613	1.00635	0.0171211	0.373771	0.540243	0.151538	0.961637	1.00207	0.0120463
IPI00005966	NDUFA12	13kDa differentiation-associated protein variant (Fragment)	0.767343	0.930805	0.95155	1	0.85067	2.37982	0.945135	1.03462	0.324114	1.03604	1.18062	0.996702	1.48984	1.15061	1.51588	0.969786	0.989038	1	1.2545	0.70928	1.22664	0.907562	1.04039	0.0276979	0.703916	0.949513	0.0583802	0.975465	1.01037	0.0130247	0.996895	1.02005	0.00104245	0.965577	1.01833	0.011861	-0.00041755	-0.022522	0.316287	0.985426	1.03957	0.0073521
IPI00005969	CAPZA1	F-actin-capping protein subunit alpha-1	1.18308	1.06022	1.05255	1	1.12414	0.288239	0.85059	1.33084	0.988546	1.32948	1.13502	1.268	0.727698	1.17453	1.08867	1.05575	0.875557	1	0.956922	0.336623	0.985016	0.933891	0.980276	0.0198162	0.962783	1.01964	0.0365184	0.96104	0.981123	0.0154257	0.996116	1.0036	0.00402373	0.9675	1.00771	0.0135538	0.269825	0.451278	0.186408	0.983621	0.998015	0.0121787
IPI00005996	HMGA2	High mobility group protein HMGI-C	1.7926	1.65032	1.04461	1	0.86534	0.681403	1.04771	0.625766	0.779767	0.693532	0.892179	0.612397	1.27527	0.782192	0.917701	0.717446	0.52714	1	0.532284	0.699734	0.838125	0.734846	0.871696	0.0451371	0.648637	0.777935	0.04045	0.897183	0.988023	0.00798968	0.990526	1.01892	0.00285743	0.880597	1.00117	0.00224419	0.546713	0.881804	0.111219	0.979945	1.02101	-0.000525753
IPI00006025	SART3	Isoform 1 of Squamous cell carcinoma antigen recognized by T-cells 3	0.956785	1.01428	1.13532	1	1.04484	1.55051	1.18712	0.968379	0.729692	1.12007	1.00094	0.979118	1.435	1.06402	0.762067	0.903343	0.80814	1	0.921673	1.13393	0.87225	0.912026	0.988256	0.0171716	0.749132	0.935058	0.069744	0.922878	1.01008	0.0316245	0.994194	1.00968	0.00208137	0.983705	1.002	0.00715401	0.0227908	0.134407	0.276445	0.966977	1.00983	0.0111756
IPI00006034	CRIP2	Cysteine-rich protein 2	0.94474	0.842784	0.84603	1	0.81234	0.419738	0.685701	0.992618	0.632982	1.46457	1.19331	1.15514	0.479832	1.25253	1.66019	2.15612	1.51148	1	1.22644	1.71024	1.6549	0.902522	0.987533	0.0225752	0.595879	0.725126	0.102025	0.953168	1.01878	0.00585361	0.996369	1.00837	0.00220003	0.970921	1.02668	0.00368792	0.525999	0.8068	0.085449	0.939091	0.989517	0.00835724
IPI00006052	PFDN2	Prefoldin subunit 2	1.00995	0.812404	0.974971	1	0.813552	0.422283	0.681782	1.3167	0.831322	0.993999	1.06896	1.33848	0.328141	1.05468	0.920011	0.681014	0.742077	1	0.631062	0.136193	0.885653	0.885353	0.938854	0.031931	0.942047	1.01542	0.0404405	0.985419	1.01131	0.00455428	0.974723	0.987492	0.00876393	0.926257	0.997934	0.0166404	0.325047	0.513972	0.153986	0.980161	0.998263	0.0116182
IPI00006092	PMM2	Phosphomannomutase 2	0.885719	1.10965	1.02083	1	1.19302	0.585882	1.01005	1.60506	0.690183	1.15881	1.02038	1.10223	0.632064	1.16361	0.706837	0.812935	0.559184	1	0.561166	0.586495	0.55115	0.696405	0.815067	0.0711318	0.855325	0.977394	0.0523371	0.943065	0.977344	0.00592422	0.988657	0.998142	0.00348714	0.913227	1.01992	0.00460392	0.497522	0.720208	0.115762	0.944925	0.995217	0.0111317
IPI00006099	BMS1	Ribosome biogenesis protein BMS1 homolog	0.864182	1.15441	0.951335	1	0.750986	1.08766	1.02275	0.595655	1.20941	0.684411	0.985948	0.528979	0.90324	0.802654	0.793997	0.861298	0.997682	1	0.635783	0.7207	0.88936	0.782032	0.885629	0.0154216	0.432707	0.735976	0.115678	0.89736	0.97592	0.00849631	0.896556	1.02777	0.0251252	0.661474	0.908396	0.0465412	0.617445	0.881011	0.0642145	0.964829	0.999001	0.00144027
IPI00006103	CD2BP2	CD2 antigen cytoplasmic tail-binding protein 2	0.956552	1.08491	1.18375	1	1.09455	1.38847	1.19746	0.945005	0.622803	0.940039	1.16042	0.888334	0.630074	1.02905	1.1907	1.83846	1.0701	1	1.33536	1.14565	1.43344	0.928983	1.00467	0.0100621	0.208128	0.432721	0.178453	0.961634	1.04261	0.00175965	0.992172	1.01881	-0.00199331	0.919388	0.97036	0.00939057	0.571526	0.94116	0.0812373	0.926955	0.975126	0.0107094
IPI00006164	ILKAP	Integrin-linked kinase-associated serine/threonine phosphatase 2C	1.03003	0.823959	0.915171	1	0.972484	0.62146	1.09906	1.45823	0.713776	1.12538	0.999077	0.779483	0.900493	1.09086	0.727384	0.636282	0.643395	1	0.654906	0.529193	0.685219	0.655754	0.769725	0.0751621	0.807947	0.953412	0.0591234	0.934809	0.963477	0.00716468	0.971986	0.992729	0.00410098	0.941586	1.04564	0.00592481	0.526592	0.765294	0.098687	0.939161	1.00437	0.008372
IPI00006167	PPM1G	Protein phosphatase 1G	1.06192	0.929955	1.0111	1	0.797577	0.525598	0.936026	1.29612	1.21528	1.04904	1.06401	1.16268	0.669706	1.12553	0.93079	1.20388	0.8609	1	0.971638	0.721786	1.00155	0.871354	0.925984	0.0379444	0.771416	0.978369	0.0705374	0.977415	1.00306	0.0119932	0.994491	0.998591	0.00641483	0.952	0.997756	0.0206371	0.260284	0.420164	0.177345	0.984427	0.996897	0.00949073
IPI00006176	HGS	Isoform 1 of Hepatocyte growth factor-regulated tyrosine kinase substrate	1.34303	1.2832	1.43197	1	1.06955	0.843997	1.21334	1.29619	1.13002	1.20377	1.00284	1.17448	0.735822	1.3438	1.04359	0.706977	1.05332	1	0.850291	0.589745	1.14235	0.908054	0.956693	0.022157	0.752371	0.953594	0.058417	0.934823	1.00358	0.0149811	0.975922	1.05875	0.00157106	0.959721	0.9992	0.00668726	0.18868	0.378116	0.178673	0.944471	0.990846	0.0134615
IPI00006205	SLC33A1	Acetyl-coenzyme A transporter 1	0.958544	0.875644	0.812504	1	1.28641	2.75664	0.906065	0.91383	1.31656	1.24079	0.810294	1.1089	1.99454	0.972974	1.59074	0.832295	1.2339	1	1.39553	3.9902	1.24124	0.973487	1.00579	0.0105286	0.919067	0.992158	0.0423753	0.974841	1.01015	0.0129506	0.980368	0.992838	-0.00277436	0.992695	1.00956	0.0079256	0.0352428	0.137844	0.233907	0.986486	1.00839	0.00636356
IPI00006211	VAPB	Isoform 1 of Vesicle-associated membrane protein-associated protein B/C	1.0882	1.16048	1.0739	1	1.07357	1.10718	1.08366	0.829584	0.802467	1.10481	0.958982	1.05451	1.75855	0.993237	0.987206	0.805603	1.03019	1	1.10446	0.771617	1.0436	0.90855	1.00825	-0.00200131	0.696489	0.952653	0.034173	0.987584	1.0305	0.00793393	0.97638	1.00836	0.00217778	0.98975	1.04295	0.00725653	0.0354335	0.184374	0.276221	0.992678	1.02691	0.000905109
IPI00006250	DHRS3	Isoform 1 of Short-chain dehydrogenase/reductase 3	1.24467	1.04701	1.24613	1	1.13825	4.16169	1.17153	0.460265	1.53753	0.809784	1.06058	1.99802	1.74272	0.661065	1.17129	1.64809	1.32083	1	0.82665	0.672856	1.56114	0.946827	0.996874	0.00309709	0.946919	1.03369	0.0318048	0.979551	1.00874	0.00582117	0.985132	1.00256	8.76e-05	0.959717	1.04691	0.0198742	0.000445704	0.0207754	0.249122	0.976297	1.02591	0.000299362
IPI00006379	NOP58	Nucleolar protein 58	1.10903	1.04267	1.05984	1	0.997077	1.35736	1.23358	0.749523	0.584049	0.694586	0.939787	0.639791	0.781418	0.793457	1.57669	1.02484	1.30639	1	1.30759	1.5603	1.39526	0.793116	0.89648	0.055505	0.725722	0.914396	0.074312	0.942004	0.972217	0.00240024	0.989832	1.00594	-0.00271911	0.93341	0.957993	0.013814	0.549618	0.845861	0.0838593	0.943913	0.986296	0.00791816
IPI00006408	NOSIP	Nitric oxide synthase-interacting protein	1.03605	1.1372	1.04731	1	1.56936	1.38715	1.5414	0.859606	0.856572	0.91882	1.15681	0.906703	0.68274	0.833	0.955541	0.486007	1.00053	1	0.685518	1.05284	0.854646	0.95378	1.02432	0.00420889	0.67723	0.860785	0.0424035	0.980096	1.02408	0.00450052	0.983718	1.02063	0.00581799	0.779294	0.92254	0.039374	0.578727	0.864129	0.069458	0.837336	0.9092	0.03153
IPI00006440	MRPS7	28S ribosomal protein S7, mitochondrial	0.886227	1.07834	1.02521	1	1.11112	0.739118	0.866317	0.803943	1.22968	0.927337	1	1.66884	1.40145	0.990254	0.879602	0.512256	1.47659	1	1.13519	0.771218	1.02362	0.71743	0.89942	0.0397357	0.527523	0.813231	0.0441844	0.69473	0.959629	0.0426553	0.987627	1.02793	0.00115297	0.46955	0.780798	0.0837332	0.236041	0.558498	0.12791	0.961928	1.027	0.00541612
IPI00006442	COIL	Coilin	1.07559	1.07132	1.01652	1	1.24791	0.886677	1.26054	1.59447	0.49174	1.09462	1.19027	0.799912	0.579117	1.13483	1.9724	1.22883	1.92063	1	1.69641	1.73777	1.6566	0.665021	0.865013	0.0565298	0.675889	0.898574	0.0628631	0.850982	0.926819	0.0266789	0.9766	1.00451	0.000726745	0.905854	0.95437	0.0189529	0.513467	0.796671	0.105614	0.960186	0.995292	0.00706723
IPI00006451	NSF	Vesicle-fusing ATPase	1.10601	1.20801	1.07417	1	1.2967	1.29687	1.30398	1.28619	1.01056	1.30159	0.98682	1.10291	1.62404	1.19364	1.08828	1.00115	1.01661	1	1.0657	1.427	0.919196	0.938259	1.04451	0.0170535	0.776568	0.955139	0.0402092	0.913023	1.0062	0.0258673	0.862346	0.959466	0.00539371	0.952261	1.01648	0.00467718	0.00441262	0.0714599	0.265419	0.902235	1.00723	0.0108723
IPI00006558	SH3GLB1	Isoform 1 of Endophilin-B1	1.09138	0.875669	0.912957	1	0.94832	1.44358	0.974929	1.51348	1.32241	1.14709	0.872683	1.31898	1.06147	1.62179	1.02724	0.81075	0.656474	1	1.08034	0.889685	0.990926	0.62857	0.763515	0.0575385	0.754754	0.90522	0.0395348	0.869307	0.947287	0.0149352	0.927587	1.04623	0.00514691	0.926466	0.990496	0.0130475	0.420824	0.786048	0.144155	0.676145	0.816187	0.0609942
IPI00006579	COX4I1	Cytochrome c oxidase subunit 4 isoform 1, mitochondrial	1.22231	1.33201	1.12456	1	1.05913	2.23098	1.34772	0.75349	1.12665	0.80928	0.837065	0.848877	1.73095	0.841624	1.33169	1.03345	1.25003	1	1.2248	1.84746	1.33576	0.958252	0.997566	0.00909057	0.931679	0.978864	0.0496631	0.970103	1.00515	0.00651457	0.964046	0.98323	0.00727409	0.974398	0.996264	0.0125653	0.230656	0.4252	0.200938	0.983185	1.01416	-0.000214131
IPI00006606	MRPS26	28S ribosomal protein S26, mitochondrial	1.15691	1.117	1.04038	1	1.12749	1.66445	1.31785	0.926357	1.48383	1.22261	1	1.31914	2.16042	1.00977	1.28329	0.835639	1.64179	1	1.3278	1.94003	1.60348	0.949885	0.979049	0.00714743	0.831837	0.978314	0.0517141	0.951088	1.00917	0.00638361	0.935717	0.965366	0.00732832	0.986905	1.02379	0.00806969	0.170165	0.348197	0.182302	0.960804	1.02217	0.00180317
IPI00006663	ALDH2	Aldehyde dehydrogenase, mitochondrial	0.873809	1.37523	0.972276	1	1.12928	2.31965	1.22826	0.679217	0.764091	0.723761	0.952937	0.918287	1.76857	0.750313	0.96516	1.36045	1.12971	1	0.99338	1.34291	1.00212	0.947197	0.999495	0.00321687	0.886889	1.03199	0.0478015	0.965825	1.00752	0.0067505	0.990095	1.00187	8.57e-05	0.983326	0.99965	0.0103409	0.0799943	0.207527	0.235746	0.983335	1.00414	0.00171531
IPI00006666	SLC16A3	Monocarboxylate transporter 4	1.07799	1.29369	1.20939	1	1.46737	3.03763	0.940263	1.1327	1.12944	1.26755	1.40209	0.979944	1.46087	1.04032	1.18159	1.20508	0.988763	1	1.05365	1.2049	1.2401	0.984528	1.02008	0.00817275	0.952721	0.997961	0.0357073	0.975725	1.01231	0.0178174	0.992855	1.02434	2.1e-06	0.976751	1.01326	0.0046433	0.000658713	0.0170363	0.125146	0.977453	1.03154	0.00845483
IPI00006702	PELP1	cDNA FLJ56414, highly similar to Homo sapiens proline-, glutamic acid-, leucine-rich protein 1 (PELP1), mRNA	1.04562	1.12958	1.10407	1	1.0104	2.31852	1.36948	0.602162	0.494286	0.78805	0.761233	0.553028	1.27313	0.804636	0.869893	0.69967	0.88048	1	0.978092	1.48091	0.92888	0.959026	0.999484	0.00610543	0.828367	0.965774	0.0613637	0.974011	1.00441	0.0144972	0.991212	1.00838	0.00232673	0.966029	1.00487	0.00817286	0.0918272	0.257467	0.238844	0.981029	1.01447	0.00452686
IPI00006713	DNAJC3	DnaJ homolog subfamily C member 3	0.919725	1.09079	1.00964	1	1.17655	1.22604	0.932853	0.94062	0.864734	0.826	0.930881	1.43302	1.04466	0.748953	0.704929	0.960043	0.661485	1	0.555258	0.644986	0.758452	0.928708	0.974732	0.0100084	0.886382	1.02474	0.0245412	0.913473	0.962476	0.0132911	0.987708	1.00936	0.00538098	0.483093	0.807168	0.107992	0.456743	0.704253	0.0872357	0.917057	0.992069	0.0131328
IPI00006715	RAD21	Double-strand-break repair protein rad21 homolog	0.97036	0.593465	0.863455	1	0.949849	0.759551	0.882682	1.01592	0.65141	0.974495	1.05697	0.955272	1.00991	1.09383	2.07625	1.66574	1.75009	1	1.43451	0.928756	1.33279	0.643959	0.806823	0.064134	0.673571	0.854446	0.0547294	0.847135	0.939898	0.028235	0.992968	1.00887	0.000651165	0.958376	0.985693	0.00668225	0.547741	0.850566	0.126614	0.98333	1.00713	-4.43e-05
IPI00006726	MAGEB2	Melanoma-associated antigen B2	0.191058	0.819989	0.434002	1	0.721328	0.293368	0.497528	1.16962	2.17519	1.14761	1.07106	1.05737	2.25423	0.556287	1.17032	1.32315	1.18866	1	1.08452	1.06697	1.12308	0.928758	1.05124	-0.00245915	0.442201	0.676084	0.0900425	0.957585	1.01684	0.000880205	0.997727	1.01976	0.00124045	0.972267	1.02827	0.00273827	0.373746	0.671805	0.157592	0.925844	0.995237	0.0055974
IPI00006800	ATG5	Isoform Long of Autophagy protein 5	0.843914	0.788682	0.810601	1	0.946582	0.858367	0.975445	1.91801	0.879951	1.06054	0.827053	1.16966	0.959887	1.19357	0.960461	0.844575	0.69501	1	0.986017	1.08294	1.09551	0.251341	0.343996	0.111908	0.864451	0.985622	0.039283	0.926893	1.00448	0.00729822	0.978677	1.02797	0.00809371	0.975218	1.0248	-0.000732272	0.848333	1.07508	0.0463997	0.972383	1.00832	0.00108636
IPI00006865	SEC22B	Vesicle-trafficking protein SEC22b	1.21672	1.43739	1.16233	1	1.27404	2.00516	1.28658	0.82725	0.894685	1.14016	1.00072	1.06401	1.6477	1.04911	1.12122	1.09114	0.988857	1	1.01815	0.951421	1.01641	0.941028	0.999077	0.00624201	0.861673	0.979037	0.054497	0.975591	1.00584	0.0186769	0.964802	0.99213	0.00780722	0.98198	1.00804	0.00640501	0.103079	0.270366	0.227668	0.987559	1.0036	0.00574735
IPI00006900	UTP3	Something about silencing protein 10	1.1938	0.914314	0.887406	1	0.833673	1.03892	0.953634	0.962175	0.4314	0.73461	1.05624	0.664437	0.725815	0.810487	1.36069	0.378086	1.17671	1	0.791562	0.462392	1.28828	0.619898	0.862717	0.0687703	0.411135	0.661526	0.0830999	0.88738	0.967373	0.0238949	0.945773	0.975271	0.0124935	0.92786	1.00485	0.0119187	0.499244	0.831299	0.0838076	0.877335	0.948489	0.0268726
IPI00006907	C12orf5	Probable fructose-2,6-bisphosphatase TIGAR	1.72114	2.98006	1.24699	1	2.04318	0.464754	1.50475	1.40041	0.52425	1.02484	1.00087	1.08441	0.616591	1.27806	1.88631	0.7074	1.11553	1	0.847508	0.651495	0.601686	0.83115	0.979625	0.0174314	0.314757	0.564918	0.162	0.983416	1.04098	0.00532972	0.970575	1.03096	0.00663431	0.896444	0.97555	0.0171193	0.268725	0.577893	0.138305	0.93539	1.01236	0.0102306
IPI00006952	LACTB2	Beta-lactamase-like protein 2	1.01857	1.0741	0.95791	1	0.831271	0.538021	0.797809	1.16092	1.18165	0.808433	0.891624	0.817923	0.625191	1.0107	1.31566	1.17761	1.02372	1	0.892995	0.466109	1.23583	0.753123	0.861312	0.0547116	0.775148	0.982907	0.0519702	0.961864	1.05334	0.0119657	0.996094	1.01217	0.00563975	0.947337	1.04224	0.015076	0.0433329	0.169745	0.222117	0.920387	1.00507	0.0133575
IPI00006970	MRPS2	Mitochondrial 28S ribosomal protein S2	1.00356	1.20611	0.912637	1	1.13832	2.25545	1.16365	0.774804	0.599088	0.86954	0.884245	0.780267	1.16016	0.853559	1.22453	0.619461	1.24519	1	1.14584	1.0721	1.09447	0.961949	1.02101	0.00754946	0.787928	0.968092	0.0594724	0.966285	1.01762	0.00608578	0.990123	1.00537	0.00153711	0.977374	1.01671	0.00513	0.066649	0.215566	0.264962	0.990973	1.01485	0.00100652
IPI00006980	C14orf166	UPF0568 protein C14orf166	1.05589	1.19121	1.05783	1	1.01943	0.998184	1.02543	1.15707	0.836559	1.07079	1.07405	0.958005	0.755041	1.11573	1.16696	0.816513	0.968796	1	0.837259	0.757297	1.02398	0.696413	0.863404	0.0736745	0.569726	0.826931	0.0969331	0.975487	0.997858	0.00639843	0.990309	1.00296	0.000998459	0.929233	1.02656	0.00768585	0.377402	0.585385	0.129055	0.96511	0.988256	0.0112879
IPI00006987	DDX24	ATP-dependent RNA helicase DDX24	1.2736	1.08359	0.960308	1	0.852537	1.25697	1.23799	0.664162	0.80779	0.891365	1.00407	0.905749	0.80341	0.874246	0.960512	0.918406	1.49326	1	0.77144	0.793746	1.17341	0.783663	0.936369	0.0128895	0.80197	0.937577	0.0326052	0.535851	0.801705	0.0863985	0.995209	1.01969	0.00289448	0.876979	1.01045	0.0133961	0.475888	0.787378	0.106485	0.8998	0.951023	0.0116229
IPI00007004	RRP15	RRP15-like protein	1.14451	0.952341	1.00063	1	1.07931	0.764244	0.927942	0.412302	0.148013	0.600177	1	0.711067	0.481905	0.680654	0.765541	0.40345	1.24252	1	0.684134	0.242858	1.15193	0.811033	0.947715	0.0386123	0.527892	0.720867	0.0711523	0.834883	0.946239	0.0356614	0.915572	0.953904	0.0184136	0.951768	1.02046	0.00693764	0.328532	0.651631	0.170271	0.923585	0.980728	0.0177839
IPI00007024	FAM96B	Mitotic spindle-associated MMXD complex subunit MIP18	0.956918	0.932616	1.27121	1	1.13772	0.943749	0.968627	1.0448	1.04989	1.36718	1	1.34647	0.938596	1.25963	1.04294	1.28265	1.1502	1	1.1401	1.18165	1.27751	0.781572	1.0567	0.0332343	0.637486	0.808532	0.0519889	0.678594	0.894947	0.0544829	0.8248	0.98281	0.0239884	0.790126	0.948813	0.0249388	0.541997	0.748954	0.0467569	0.824974	0.891327	0.0199948
IPI00007035	ZNF225	Zinc finger protein 225	0.724073	1.47546	1.21888	1	1.23943	0.443142	2.06639	0.576627	0.740475	0.748667	0.979351	1.0079	1.03465	0.604823	1.3543	2.45091	1.10448	1	1.85891	1.97913	0.790793	0.839232	0.968863	0.0154494	0.439461	0.662441	0.123738	0.962347	1.01319	0.00386577	0.984603	0.99641	-0.00450595	0.908256	0.972271	0.0103519	0.364034	0.666627	0.133279	0.791695	1.04125	0.03412
IPI00007052	FIS1	Mitochondrial fission 1 protein	0.969395	1.06018	1.0812	1	0.841959	0.378309	0.955117	1.02842	0.893047	1.40801	1.18333	1.18265	0.859755	1.29338	1.62085	1.28171	1.38845	1	1.12266	0.751247	1.5077	0.772904	0.960969	0.0545975	0.884522	0.97942	0.0362101	0.929213	0.987961	0.020065	0.994663	1.01956	0.00164144	0.966265	1.01445	0.0101381	0.117932	0.322799	0.204408	0.917494	0.97839	0.0157804
IPI00007058	CORO1B	Coronin-1B	1.2179	1.56797	1.20541	1	1.36423	1.50766	1.3944	0.826344	1.11547	1.27862	1.21048	1.35566	0.789194	1.16133	1.03786	1.67118	1.08534	1	1.04573	1.42035	0.965673	0.618562	0.829004	0.0310405	0.366601	0.723243	0.138835	0.935936	1.01899	0.0145007	0.909937	0.985722	0.000451778	0.861987	0.983788	0.0244022	0.346023	0.708756	0.0811063	0.868017	0.94714	0.016291
IPI00007060	PDF	Peptide deformylase, mitochondrial	1.06135	1.17192	1.17706	1	1.15573	1.78258	1.16115	0.785461	1.35651	0.855747	0.920491	0.868635	1.24877	1.02133	0.771738	0.742	1.0642	1	0.800188	1.17677	0.967991	0.920245	0.988647	0.00942492	0.856704	0.999834	0.0400793	0.974738	1.00635	0.0113625	0.986686	1.00111	0.00284052	0.953427	1.00216	0.0118396	0.230891	0.403747	0.197203	0.992119	1.01227	0.00675473
IPI00007063	HDGFRP3	Hepatoma-derived growth factor-related protein 3	1.39324	1.21823	1.10622	1	0.693466	2.36775	0.997437	0.873245	0.527722	0.938554	0.9623	0.857542	1.08751	1.0784	0.821803	5.50391	0.945067	1	0.65143	2.28365	0.349756	0.936065	1.02077	0.0115863	0.00249529	0.0759766	0.42574	0.974367	1.03443	0.000682039	0.989013	1.00717	-0.00711168	0.919347	1.02239	0.00739475	0.584119	0.952822	0.0433554	0.94717	1.04701	0.000647581
IPI00007074	YARS	Tyrosyl-tRNA synthetase, cytoplasmic	0.72217	0.734268	0.808343	1	0.830476	0.450939	0.866539	1.01139	0.991297	0.750719	0.872886	0.896525	0.633306	1.2084	0.527276	0.688826	0.669513	1	0.791599	0.406069	0.84126	0.842036	0.992011	0.0227388	0.862717	1.01333	0.0399573	0.968689	1.04168	0.00694138	0.931031	0.971869	0.0233679	0.986559	1.01535	0.00538708	0.19047	0.386047	0.161246	0.856222	0.929233	0.0410681
IPI00007089	NSA2	Ribosome biogenesis protein NSA2 homolog	0.840065	0.74048	0.840961	1	0.608519	0.930385	0.768163	0.622213	1.00266	0.857116	0.809538	0.427627	0.772357	0.553332	0.546021	2.57732	1.64078	1	0.526769	1.98347	1.30046	0.852193	0.996911	0.0243838	0.271051	0.557738	0.206525	0.927489	0.99609	0.00190748	0.997868	1.01675	-0.00104411	0.8605	1.01932	0.019331	0.532626	0.781944	0.0712526	0.964498	1.00655	-0.00440175
IPI00007163	LSM7	U6 snRNA-associated Sm-like protein LSm7	1.17889	1.12461	0.985477	1	1.25228	0.746702	1.04208	1.2971	0.821792	1.13717	1	0.713733	0.659717	1.01308	0.569685	0.659789	0.687478	1	0.524288	0.422224	1.05552	0.774215	0.879145	0.0432417	0.825968	0.928839	0.0493582	0.930053	0.959158	0.0130807	0.983632	0.991375	0.00396309	0.818794	1.03927	0.0249576	0.315865	0.538236	0.150937	0.966908	1.04123	0.00539386
IPI00007188	SLC25A5	ADP/ATP translocase 2	0.98247	1.04151	1.03916	1	1.2631	1.4932	1.24358	0.699736	1.92148	0.711335	0.643283	0.850842	1.00117	0.635731	1.41728	1.24019	1.49758	1	1.11383	1.92068	1.21296	0.919168	0.961973	0.0171331	0.584993	0.83673	0.130237	0.935096	0.973549	0.00738919	0.95198	0.978007	-0.000704507	0.968304	1.01298	0.00583175	0.515724	0.800191	0.0846214	0.962331	0.993319	-0.000279179
IPI00007208	DDX41	Probable ATP-dependent RNA helicase DDX41	1.32247	1.32126	1.45389	1	1.44905	1.3452	1.40955	0.586049	0.757246	0.727778	0.980118	0.445761	0.797851	0.606471	0.754922	0.63347	0.731867	1	0.729125	1.23536	1.42638	0.862002	0.920262	0.0156999	0.742759	0.869846	0.0497545	0.874315	0.956016	0.0299414	0.996371	1.02021	0.00195206	0.851528	0.93486	0.0238361	0.682594	0.994977	0.0378282	0.840452	0.963383	0.0238775
IPI00007304	ARIH2	E3 ubiquitin-protein ligase ARIH2	0.96657	0.790049	1.26269	1	0.730163	1.17027	0.84645	1.26595	1.29865	1.14735	0.994589	1.54783	0.736734	1.1306	1.24346	1.41787	0.855391	1	1.39111	0.917521	1.3059	0.903148	0.968854	0.00708208	0.583556	0.730451	0.0704639	0.877695	1.02965	0.0189614	0.948941	1.01935	0.00368429	0.687422	0.845887	0.0555308	0.523574	0.804746	0.0821329	0.911521	0.970162	0.0103428
IPI00007320	TCF25	Transcription factor 25	1.24903	1.31543	0.656819	1	0.833231	1.2611	0.95558	1.12098	1.12765	1.17354	1.07609	1.17565	1.11809	0.839726	1.31105	1.88634	1.26745	1	1.74289	1.10912	1.12443	0.966974	1.03272	0.00683898	0.374966	0.553335	0.106915	0.891677	1.02055	0.00274833	0.964279	0.994603	-0.00963875	0.738535	0.858535	0.0355033	0.789936	1.05303	0.0694765	0.910649	1.01541	-0.00433015
IPI00007401	IPO8	Importin-8	1.16725	0.704446	1.14599	1	1.1562	0.750321	1.15103	1.59389	1.43307	1.04551	1	0.95914	1.48305	1.04115	0.813453	0.824273	0.798386	1	1.0241	0.933053	0.843719	0.408393	0.70215	0.0860808	0.529726	0.761053	0.0858528	0.942014	1.00749	0.00127291	0.988449	1.01772	0.00205779	0.967638	1.05112	0.00639713	0.390737	0.706649	0.141265	0.950722	1.01555	0.00447406
IPI00007402	IPO7	Importin-7	0.902484	0.833539	0.860967	1	1.12169	0.802846	0.833502	1.79266	0.972574	0.870975	0.863071	0.999418	0.523906	0.993334	0.913771	1.10517	0.845823	1	0.903096	1.24772	0.795709	0.141029	0.341568	0.178109	0.925221	1.0225	0.0157363	0.963305	1.02642	0.0112633	0.994304	1.01662	0.00477148	0.97115	1.03235	0.0100497	0.586563	0.90335	0.0670677	0.965756	1.01315	0.00616554
IPI00007423	ANP32B	Isoform 1 of Acidic leucine-rich nuclear phosphoprotein 32 family member B	0.960566	0.689266	0.904855	1	0.611106	0.170683	0.73253	1.30203	1.03342	1.0584	0.995935	0.993241	0.566641	1.18162	0.609519	0.748895	0.685765	1	0.58277	0.384406	0.695198	0.87856	0.938592	0.0307254	0.920068	1.0322	0.0372545	0.975049	0.987612	0.00914359	0.962929	0.989256	0.0131093	0.955671	1.00473	0.0151111	0.338083	0.56018	0.147594	0.961156	0.969588	0.0171334
IPI00007611	ATP5O	ATP synthase subunit O, mitochondrial	1.23547	1.23837	1.16835	1	1.31032	2.65443	1.31705	0.739027	1.99241	0.807098	0.88563	0.867902	1.73626	0.77362	1.37173	1.30405	1.50948	1	1.46784	1.88228	1.08757	0.961383	0.992946	0.00665707	0.854426	0.978955	0.0626631	0.967627	1.00822	0.00202072	0.966969	0.99004	0.000292042	0.974211	1.00628	0.00931547	0.258651	0.463764	0.19622	0.979023	0.998178	0.00532398
IPI00007673	CHCHD2	Coiled-coil-helix-coiled-coil-helix domain-containing protein 2, mitochondrial	1.32727	1.19769	1.03297	1	0.963649	0.811958	0.842197	0.751689	0.59962	0.985899	1.1825	1.04218	0.406253	1.08062	0.812145	0.863474	1.08523	1	0.551759	0.738114	1.08535	0.726191	0.963125	0.0603549	0.673641	0.81888	0.058864	0.959052	1.02818	0.00554063	0.927486	0.934179	0.0124838	0.83238	0.976666	0.0178078	0.254616	0.531047	0.136236	0.915536	1.00035	0.0140836
IPI00007675	DYNC1LI1	Cytoplasmic dynein 1 light intermediate chain 1	0.884953	0.933794	1.05179	1	1.18028	0.613516	0.881189	1.91035	0.705701	1.08161	0.912985	1.04504	0.912254	1.20511	1.10085	0.888241	0.700586	1	0.914599	0.780959	0.81942	0.424293	0.592698	0.148492	0.847092	0.972745	0.0538319	0.957986	1.00688	0.00400286	0.99556	1.01822	0.00477939	0.973551	1.03816	0.00609874	0.650913	0.840327	0.071781	0.971367	0.978883	0.00967106
IPI00007676	HSD17B12	Estradiol 17-beta-dehydrogenase 12	1.14923	1.1734	1.22336	1	1.45355	1.47452	1.19664	0.853886	1.67802	0.742857	0.849172	1.2627	2.10231	0.842436	2.78737	2.21631	1.97717	1	2.25701	2.57892	1.69848	0.807668	0.913865	0.0557299	0.872413	0.978088	0.0420109	0.95112	0.986758	0.0013154	0.940653	0.976186	-0.00637562	0.954205	0.982061	0.0165765	0.611051	0.859457	0.0784784	0.977597	0.999948	-0.00273738
IPI00007702	HSPA2	Heat shock-related 70 kDa protein 2	0.753134	0.718173	0.890878	1	1.33175	1.91288	0.946681	0.765345	0.787102	0.949982	0.992645	0.822284	3.02267	0.963739	0.876632	1.47809	0.838121	1	0.454596	1.58382	1.67031	0.945133	0.98444	0.00703505	0.864041	1.01241	0.042499	0.968034	0.999055	0.0143015	0.992074	1.00411	-0.0016852	0.9169	1.00527	0.0153027	-0.000211385	0.0191307	0.191676	0.956309	1.04735	0.00590717
IPI00007729	NOL7	Isoform 1 of Nucleolar protein 7	0.911677	1.13285	1.1188	1	0.787202	0.472614	0.825271	0.722039	0.329265	0.558235	0.87453	0.443171	0.697895	0.679171	1.12507	0.643334	0.66881	1	0.421944	0.242982	0.838851	0.798835	0.940288	0.0455754	0.639622	0.792253	0.0593557	0.892396	0.993742	0.0195727	0.890645	0.947143	0.0222962	0.841454	0.990646	0.0313184	0.232279	0.498287	0.162654	0.980366	1.02911	0.00709048
IPI00007755	RAB21	Ras-related protein Rab-21	1.00136	0.983361	1.02579	1	1.45883	0.985067	1.11773	1.28138	1.2198	1.09611	0.925765	1.14332	1.28905	0.978128	1.03564	0.963334	1.06564	1	1.12673	0.892037	0.866987	0.668905	0.884745	0.0359683	0.730199	0.885755	0.0308278	0.985298	1.03596	0.0013967	0.852996	0.973141	0.0168133	0.532679	0.86093	0.0786963	0.332259	0.678323	0.112654	0.823655	0.934389	0.020051
IPI00007764	HN1	Isoform 1 of Hematological and neurological expressed 1 protein	1.09165	0.810776	1.11165	1	0.807883	1.1728	0.86149	0.739632	0.91212	0.88557	0.960693	0.847404	0.361567	0.91461	0.828267	1.09539	0.697738	1	0.849796	0.178983	0.90748	0.876007	1.02078	0.0232151	0.799992	1.02905	0.0442972	0.912483	0.963919	0.0160369	0.938861	0.954211	0.0161937	0.978746	1.05199	0.00325366	0.0394634	0.171246	0.139973	0.986817	1.03509	0.00321607
IPI00007797	FABP5	Fatty acid-binding protein, epidermal	1.10262	1.0032	1.05396	1	0.92244	0.196673	0.964109	1.79739	1.21291	1.34604	0.903504	1.27771	0.250291	1.24939	1.82565	2.31635	0.942435	1	1.36054	0.350987	0.891322	0.802434	0.90019	0.0411082	0.634262	0.847723	0.126592	0.981422	1.00458	0.0110439	0.986768	1.01998	0.00473367	0.981283	1.01663	0.0097728	0.264594	0.495223	0.159345	0.98369	1.01394	0.0111744
IPI00007812	ATP6V1B2	V-type proton ATPase subunit B, brain isoform	1.00633	1.09636	1.17904	1	1.14083	0.424146	1.04366	1.02249	1.25932	1.14586	0.953692	1.21458	0.848893	1.02379	1.25691	1.21554	1.00069	1	1.19934	0.808686	1.19058	0.912892	1.03374	0.0231311	0.815598	0.974295	0.0436948	0.960889	1.00708	0.0152754	0.970761	1.0328	0.00317609	0.939827	1.00345	0.0169401	0.00334562	0.0526715	0.259673	0.974618	1.03562	0.00577973
IPI00007814	ATP6V1C1	V-type proton ATPase subunit C 1	1.00079	1.20806	1.15492	1	1.31854	0.719624	1.20572	1.43067	1.07927	1.35999	1.0406	1.29239	0.90524	1.32842	1.30001	1.28216	1.03832	1	1.10211	1.06045	1.04382	0.797023	0.861672	0.0464917	0.908073	0.9993	0.0382389	0.929923	0.945577	0.0231186	0.927251	1.05664	0.0122345	0.925469	1.01775	0.0190768	0.407717	0.551286	0.0973663	0.948327	0.986356	0.0166209
IPI00007926	C6orf108	Isoform 1 of Deoxyribonucleoside 5'-monophosphate N-glycosidase	1.10548	1.16424	1.40138	1	1.04977	1.25941	1.15479	0.741908	0.862035	0.781316	0.919559	0.778316	0.964687	0.880066	0.976912	1.48614	0.93985	1	0.988426	0.649537	0.983889	0.817643	0.928017	0.012858	0.400257	0.770471	0.143883	0.78932	0.921756	0.0290898	0.982819	1.01046	0.00119767	0.916574	0.986862	0.00558757	0.358626	0.754158	0.113711	0.955535	0.98358	0.00188575
IPI00007927	SMC2	Isoform 1 of Structural maintenance of chromosomes protein 2	0.772526	0.342031	0.846208	1	0.961756	0.498673	1.1096	1.74115	1.88771	1.24745	1.23217	1.09846	0.644348	1.42097	0.744586	1.3125	1.16845	1	1.24917	1.15047	1.0695	0.736081	0.855778	0.0507037	0.395913	0.703888	0.151932	0.977939	1.01899	0.00357532	0.996005	1.01732	5.07e-05	0.975383	1.02819	0.00771505	0.488306	0.73138	0.0952762	0.960126	0.995614	0.0124427
IPI00007928	PRPF8	Pre-mRNA-processing-splicing factor 8	0.900892	0.889557	0.973225	1	0.912711	1.02918	1.0912	1.02442	0.582056	1.03746	1	0.865824	0.850778	1.04406	1.12103	0.989824	1.19511	1	1.15331	1.15267	1.09703	0.892052	1.01473	0.0115233	0.337936	0.623079	0.132474	0.90101	0.940043	0.0183987	0.997873	1.02132	0.00167092	0.875653	0.93108	0.0168761	0.643532	0.901841	0.071946	0.953793	1.02392	0.00929766
IPI00007935	PDLIM5	Isoform 1 of PDZ and LIM domain protein 5	1	1.14665	0.921869	1	1.00203	0.583884	1.03114	0.826289	0.89984	1.03396	1.0699	1.22495	0.647429	0.996002	0.833359	1.20421	0.913914	1	0.926101	0.840047	0.8408	0.80216	1.08014	0.0444791	0.690848	0.901821	0.0869732	0.973508	1.0058	0.00692565	0.962798	0.971153	0.0105107	0.844221	0.920285	0.0339004	0.0986431	0.256815	0.147917	0.956527	1.02323	0.0127262
IPI00007940	ERLIN1	erlin-1	1.06527	1.05162	1.11223	1	1.21788	1.26138	1.25858	0.70968	1.31177	0.872313	0.87206	0.852072	1.34846	1.11311	1.43987	1.92073	2.65545	1	2.11982	2.73271	1.6499	0.923044	1.01838	-0.00316858	0.893403	0.979361	0.0447212	0.817949	0.960286	0.0319141	0.95475	0.993051	-0.00879126	0.930886	0.978882	0.0136013	0.505189	0.720404	0.124864	0.990765	1.0152	-0.00128165
IPI00007941	HEXIM1	Protein HEXIM1	1.27711	1.44755	1.09289	1	1.28767	0.485561	1.28812	1.19251	0.678086	1.44033	1.44307	1.36798	0.705373	1.31602	0.862063	1.22276	0.809619	1	0.727274	0.421275	1.03506	0.953349	1.03709	0.0102788	0.774308	0.94683	0.0770089	0.933166	0.958353	0.0185661	0.977982	1.00593	0.0045415	0.916643	0.98634	0.0186825	0.199273	0.401377	0.170172	0.972635	1.01006	0.00748578
IPI00007943	STAMBP	STAM-binding protein	1.11679	1.35017	1.02181	1	1.18085	1.54057	1.31176	1.04995	0.884366	0.955807	1.02687	1.09818	0.665503	0.896397	0.91898	1.21293	1.17327	1	1.30165	0.429194	1.088	0.938271	1.01091	0.013747	0.778322	0.966348	0.0382938	0.953347	1.03338	0.00747773	0.981526	1.01127	0.00416538	0.916869	1.05949	0.0160748	0.0426048	0.21401	0.213957	0.911133	0.964191	0.0177695
IPI00007948	POLR3C	DNA-directed RNA polymerase III subunit RPC3	0.838916	0.659153	0.835141	1	0.955889	0.484878	1.13014	1.19366	0.825461	1.1948	1.09602	1.32822	0.46415	1.10495	0.39987	0.754333	0.602238	1	0.490241	0.406476	0.874264	0.856197	0.984124	0.0212494	0.93179	1.02458	0.0378671	0.937253	0.955438	0.0151574	0.957393	0.974899	0.0102003	0.872728	0.958028	0.0245294	0.3343	0.554299	0.14814	0.95846	1.02704	0.00758118
IPI00008137	ZNF295	Isoform 1 of Zinc finger protein 295	0.840736	1.01369	0.783743	1	0.84825	2.14706	0.937656	0.670436	1.67682	0.553987	1	0.791596	0.945792	0.529369	0.698615	1.04586	0.697599	1	0.881806	1.39666	1.61426	0.93129	0.978445	0.00584276	0.745744	0.942092	0.0682142	0.923047	1.00679	0.015343	0.997982	1.02064	0.000494143	0.966182	0.996209	0.0118408	0.0889008	0.266799	0.198357	0.882625	1.06121	0.0104572
IPI00008164	PREP	Prolyl endopeptidase	1.01516	1.08155	1.0107	1	1.00965	0.700545	0.889859	1.01916	0.794712	1.08995	0.944718	1.05292	1.99261	1.08063	1.1617	1.30343	0.967632	1	1.17975	3.36383	0.927867	0.979242	1.02654	0.00759306	0.915539	1.00337	0.0373447	0.984339	1.02138	0.0089527	0.99157	1.00758	-0.00737153	0.989704	1.02173	0.00404518	0.00401806	0.0548615	0.274972	0.984388	1.00959	0.00933662
IPI00008167	ATP1B3	Sodium/potassium-transporting ATPase subunit beta-3	0.920214	0.976839	1.01571	1	1.29171	1.08958	0.936774	1.02196	1.05674	0.965797	1.10835	1.02297	1.44145	0.857725	1.00864	1.12061	1.27786	1	1.0292	1.8874	0.99513	0.958876	1.01437	0.00928826	0.945697	1.005	0.0325819	0.96959	1.01249	-0.00220039	0.994661	1.01688	-0.005213	0.971	1.04734	0.00909481	0.063016	0.155085	0.171169	0.962575	1.01184	0.00263562
IPI00008215	ME1	NADP-dependent malic enzyme	1.10287	1.70731	1.07978	1	1.05994	0.835629	0.997447	1.26315	0.433729	0.695765	0.509576	0.832404	0.461644	0.813125	1.00902	1.00565	0.580188	1	0.818409	0.474844	0.555025	0.741564	0.899275	0.0266711	0.416491	0.681781	0.123247	0.918026	0.999358	0.0105386	0.953494	1.04319	0.0140987	0.979362	1.02394	0.00332251	0.360601	0.621596	0.104459	0.927839	1.00684	0.014229
IPI00008219	RAD23A	UV excision repair protein RAD23 homolog A	1.01811	1.1278	1.35594	1	0.987885	0.118363	0.874161	1.85666	1.13676	1.36899	1.0946	0.808509	0.941337	1.38571	1.29139	0.944445	0.787048	1	1.13984	0.608399	0.815715	0.707651	0.772251	0.0777373	0.951316	1.03891	0.0286181	0.93895	0.979415	0.0186592	0.997969	1.01392	0.00216002	0.961548	1.06013	0.0158957	0.40572	0.599317	0.102193	0.959878	0.969772	0.0180578
IPI00008223	RAD23B	UV excision repair protein RAD23 homolog B	1.1188	1.18803	1.04045	1	0.77205	0.8085	0.8185	1.23348	0.980274	1.04149	1.15593	1.08056	0.628122	1.05366	0.987566	0.899461	0.760991	1	0.82115	0.246348	0.816463	0.886956	0.932492	0.0334517	0.918198	1.02741	0.037126	0.971857	0.996171	0.00671059	0.969983	0.979306	0.00890847	0.963064	1.00498	0.0130444	0.345274	0.519302	0.135275	0.97314	0.996896	0.0139695
IPI00008240	MARS	Methionyl-tRNA synthetase, cytoplasmic	0.897815	0.867777	0.911692	1	0.947399	1.42259	0.837849	1.07825	0.963221	0.842514	1.08155	1.07133	0.783348	1.12348	0.677317	0.811547	0.841678	1	1.05631	0.90523	0.950636	0.812937	0.974733	0.0200377	0.899656	1.00791	0.0114394	0.937921	1.00454	0.0164176	0.953515	1.02102	0.00758344	0.953003	1.06409	0.015144	0.0127405	0.102696	0.262469	0.911107	1.03815	0.0227069
IPI00008274	CAP1	Isoform 1 of Adenylyl cyclase-associated protein 1	1.01981	0.938391	0.963293	1	0.82874	0.441116	0.720479	1.22694	0.896856	1.32178	1	1.36414	0.423235	1.087	0.976793	0.985429	0.838996	1	0.627483	0.279453	0.941178	0.944926	0.983363	0.0159505	0.96191	1.01546	0.0384777	0.949896	0.976855	0.017146	0.992119	0.999097	0.00532934	0.913492	0.997849	0.0219382	0.345041	0.517222	0.140335	0.980727	1.00134	0.0100463
IPI00008278	MAGEC2	Melanoma-associated antigen C2	1.14384	1.01256	1.03772	1	1.2659	1.25309	1.20899	0.762468	4.31801	2.18823	1.53981	2.09612	1.53981	1.53981	0.378598	0.984215	1.52636	1	0.485336	0.974882	1.52636	0.829185	0.967191	0.0319514	0.0642274	0.188444	0.183033	0.954736	1.04335	0.00874205	0.989785	1.02249	-0.000969991	0.918103	1.01945	0.00236163	0.787502	0.997997	0.0771121	0.991544	1.03505	0.00550159
IPI00008433	RPS5	40S ribosomal protein S5	0.814929	1.17481	0.856464	1	0.862012	1.50895	1.0005	0.480526	0.842879	0.825038	1.01984	0.971169	0.728139	0.953582	0.493867	0.62562	1.10215	1	1.02646	1.07817	1.05257	0.646294	0.873612	0.0556939	0.774822	0.918086	0.0578531	0.950102	1.00725	0.00953102	0.976858	1.02155	0.0133429	0.978923	1.03836	0.0127372	0.240389	0.46361	0.120978	0.984836	1.03016	0.00906952
IPI00008438	RPS10	40S ribosomal protein S10	0.729559	0.926487	0.87276	1	1.04307	0.903644	0.876837	0.612065	0.769365	0.9144	0.993926	0.909591	0.558595	0.994272	0.638959	0.809235	1.13338	1	0.922203	0.893165	1.18972	0.319139	0.619315	0.1381	0.768524	0.951718	0.0312445	0.832616	0.919908	0.017732	0.888242	0.919834	0.0261689	0.945435	1.0233	0.0104963	0.503946	0.851096	0.0766303	0.78015	0.875102	0.0334461
IPI00008454	DNAJB11	DnaJ homolog subfamily B member 11	1.0544	1.12977	1.04535	1	1.52524	1.45537	1.13545	0.881795	1.5963	0.872282	0.890891	0.985782	1.71263	0.869365	0.954439	1.08409	1.05538	1	1.1811	1.17152	1.05622	0.932293	0.967209	0.00845982	0.699886	0.878772	0.0820544	0.956998	0.989449	0.00923817	0.950236	0.968961	0.00434439	0.91168	1.03857	0.0239106	0.335866	0.607946	0.138042	0.974449	0.988142	0.00193878
IPI00008485	ACO1	Cytoplasmic aconitate hydratase	1.19094	1.01957	1.05136	1	0.998255	1.20168	1.2074	1.474	2.04275	1.30341	0.988774	1.16325	1.4362	1.09738	1.27627	1.28533	1.14985	1	0.999225	2.15517	1.01029	0.955914	1.04527	0.0178507	0.492095	0.795777	0.10771	0.979464	1.01864	0.00716338	0.945346	0.993149	-0.011608	0.932802	1.02203	0.0122903	0.154979	0.424481	0.210666	0.969293	1.00342	0.00617789
IPI00008490	UNC93B1	Protein unc-93 homolog B1	0.861995	1.08634	1.06081	1	0.692522	0.802816	0.833136	13.0193	1	0.34393	1	1.21895	1.18435	0.654243	1.10582	0.712468	1.19226	1	3.48295	0.732533	0.855963	0.00870336	-0.0867021	0.198772	0.91772	1.02289	0.0235326	0.971086	1.05513	0.00940983	0.985468	1.01714	0.00419344	0.948547	1.03679	0.0147482	0.838622	1.05606	0.0317524	0.973971	1.06418	0.00489025
IPI00008494	ICAM1	Intercellular adhesion molecule 1	1.54166	1.46811	1.37504	1	1.93764	6.46364	1.85602	0.809036	0.565095	1.09804	0.805049	1.19394	4.79902	1.14814	3.05258	1.77131	2.31276	1	1.51509	9.57771	1.14291	0.973879	1.00853	0.00950183	0.897811	0.977326	0.0523711	0.980452	1.00553	0.00761723	0.978308	0.994239	-0.00301338	0.985091	1.00735	0.00841415	0.0495605	0.188806	0.266001	0.986743	1.00617	0.00710103
IPI00008527	RPLP1	60S acidic ribosomal protein P1	0.806523	1.05721	0.953409	1	0.764376	0.862727	0.898697	1.38206	1.68298	0.987248	1	2.13648	1.30387	1.86299	0.796243	0.933252	0.655143	1	1.32747	0.59779	0.854598	0.913863	0.988016	0.00726712	0.699934	0.849641	0.0615019	0.922455	1.02642	0.00574548	0.980418	1.04147	0.000363481	0.620022	0.833756	0.0740312	0.636894	0.871903	0.0604886	0.769478	0.878558	0.0289875
IPI00008529	RPLP2	60S acidic ribosomal protein P2	0.769947	0.998675	0.883282	1	0.849353	0.342099	0.752912	0.745506	1.75079	0.820674	1.046	1.11735	0.542161	1.01124	0.884683	1.48894	0.826006	1	1.05661	0.369509	0.962022	0.903276	1.05858	0.0297316	0.173494	0.491877	0.251681	0.974696	1.02683	0.0110528	0.983764	1.00471	0.00560051	0.971839	1.00869	0.00827833	0.117754	0.384993	0.218675	0.981246	1.01543	0.00554655
IPI00008530	RPLP0	60S acidic ribosomal protein P0	0.730654	0.930277	0.854237	1	0.761243	0.57112	0.764127	1.00275	1.46462	1.04068	0.998955	0.978768	0.742539	1.07309	0.963604	1.22301	0.898371	1	1.07612	1.01144	0.874461	0.949927	1.04349	0.0104895	0.23688	0.495732	0.208661	0.969647	1.01207	0.0060221	0.988153	1.01657	0.00505421	0.936073	1.00327	0.0146997	0.413633	0.716956	0.0941642	0.940129	1.00851	0.005634
IPI00008531	RCOR1	REST corepressor 1	0.732321	0.601443	0.763932	1	0.761306	0.819807	0.733693	1.37672	0.297936	1.24456	1.09322	1.16946	0.641415	1.16401	0.743903	0.743061	0.506322	1	0.583523	1.57527	0.617671	0.725142	0.857298	0.0269141	0.575985	0.838835	0.0722789	0.818366	0.931678	0.019579	0.935628	1.00623	0.00736848	0.889167	0.994311	0.00853475	0.142797	0.49651	0.298323	0.917754	0.964624	0.00625538
IPI00008552	GLRX3	Glutaredoxin-3	1.116	0.868581	0.918727	1	1.16367	0.399581	0.882412	1.71401	1.21711	1.12066	1.03272	1.07359	0.475189	1.11732	1.28507	0.90174	0.744646	1	1.0156	0.680667	0.674938	0.629532	0.747027	0.106761	0.916294	1.03486	0.033609	0.971105	0.995685	0.0107849	0.997814	1.00622	0.003528	0.981342	1.03049	0.0100045	0.376061	0.552261	0.131667	0.960883	1.00254	0.0171367
IPI00008557	IGF2BP1	Insulin-like growth factor 2 mRNA-binding protein 1	1.00745	1.02513	1.02488	1	1.00262	1.45554	1.06804	1.67526	1.47315	1.24842	1.07823	1.26144	1.21571	1.51081	1.1992	1.20482	1.40099	1	1.10915	1.27857	0.978966	0.3046	0.537407	0.137073	0.694621	0.858958	0.0347535	0.8909	1.03105	0.00814552	0.82953	0.98955	0.00130321	0.924874	0.99306	0.00759443	0.41862	0.852204	0.125246	0.71588	0.843486	0.0514237
IPI00008569	YKT6	Synaptobrevin homolog YKT6	1.09576	1.19232	1.09556	1	1.2321	0.618124	0.998896	1.15136	0.933723	0.888923	0.99183	1.40596	0.676309	1.08699	0.762459	0.637808	0.64533	1	0.699214	0.267034	0.741151	0.947885	0.996477	0.00976209	0.844083	0.966979	0.0511893	0.955494	1.02087	0.00606775	0.991629	0.998692	0.00380501	0.844494	0.958943	0.0367213	0.221428	0.454267	0.190423	0.975538	1.00891	0.00497077
IPI00008575	KHDRBS1	Isoform 1 of KH domain-containing, RNA-binding, signal transduction-associated protein 1	1.00585	1.05792	1.00385	1	0.795815	0.992439	0.98265	0.861848	0.938933	1.09795	1.16554	0.982271	1.01939	1.08441	0.81125	0.980331	0.779371	1	1.03782	0.804336	0.829055	0.555978	0.856479	0.0715352	0.880066	1.03745	0.0173707	0.74561	0.814389	0.0257964	0.762897	0.808309	0.0405833	0.817719	1.07129	0.0324819	0.698356	0.933526	0.0199656	0.850664	0.895837	0.0189228
IPI00008708	RSL1D1	Ribosomal L1 domain-containing protein 1	0.917121	0.907784	0.774745	1	0.82724	0.655148	0.874881	0.784431	0.553796	0.725905	0.949034	0.545943	0.938909	0.84345	1.10045	0.292942	1.35989	1	0.876506	0.88454	1.02312	0.846658	0.983782	0.013281	0.270083	0.572433	0.131076	0.603271	0.749756	0.0580356	0.905441	0.973475	0.0265619	0.891502	0.996173	0.00304243	0.647464	0.973604	0.0866769	0.97109	0.993178	0.00386208
IPI00008711	WFS1	Wolframin	1.16833	0.890344	0.853737	1	1.11592	1.40583	1.29959	0.629209	0.77555	1.05855	1	0.691249	1.34982	0.875103	0.907999	1.32408	1.40179	1	1.10801	1.86763	1.19543	0.848184	0.980325	0.0179804	0.817715	0.961018	0.0692108	0.943276	0.994258	0.0163817	0.990687	1.00357	-0.00347452	0.95339	0.999323	0.00617085	0.235699	0.408193	0.165933	0.973537	1.02569	-0.0025105
IPI00008728	CLPX	ATP-dependent Clp protease ATP-binding subunit clpX-like, mitochondrial	1.32471	1.30441	1.06736	1	1.34041	1.31278	1.55962	0.775377	1.03064	0.937021	1.0304	0.976642	0.982399	0.855756	1.05249	0.444126	1.22128	1	0.975697	0.79294	0.948169	0.890819	0.958427	0.0188312	0.620716	0.830051	0.0551302	0.947482	1.02293	0.00926264	0.990338	1.01777	0.00120086	0.946886	0.986781	0.0118676	0.658463	0.934852	0.0707408	0.847105	0.897765	0.0378352
IPI00008787	NAGLU	Alpha-N-acetylglucosaminidase	0.733436	1.41069	1.02449	1	0.740658	1.11127	0.855988	0.426063	0.434057	0.398951	0.477521	0.32952	2.47851	0.326514	1.65325	2.22109	1.05132	1	0.942888	2.3891	1.14608	0.936278	0.977972	0.00751067	0.713596	0.931347	0.0948977	0.96531	1.01331	-4e-05	0.985607	0.992055	-0.00159879	0.945391	1.00069	0.00475773	0.234222	0.498986	0.18313	0.973267	1.00008	-0.00298169
IPI00008791	CIAO1	Probable cytosolic iron-sulfur protein assembly protein CIAO1	0.804914	0.974967	0.825464	1	1.17093	0.793881	0.957725	0.847211	2.44064	0.983932	0.8856	0.986362	1.56604	0.799304	1.80421	1.70143	1.1567	1	1.67601	2.98561	1.28643	0.930593	0.998085	0.0115741	0.670316	0.932055	0.0739458	0.973579	1.00674	0.00721818	0.979552	0.999869	-0.0110175	0.97073	1.00907	0.00579197	0.214444	0.448597	0.22926	0.97936	1.00925	-0.00160535
IPI00008867	GYS2	Glycogen [starch] synthase, liver	1.17413	1.11037	0.977425	1	1.06477	1.1883	1.12205	1.77824	1.42135	1.4144	0.971067	1.34677	2.12929	0.994431	1.2387	1.07131	1.2595	1	0.991426	1.41325	1.14634	0.695587	0.965365	0.076634	0.900616	1.01136	0.0115356	0.959412	1.01898	0.00615556	0.881342	0.985255	-0.00513501	0.925713	1.02568	0.00708952	0.0119209	0.120061	0.264116	0.944439	1.01503	0.00130298
IPI00008868	MAP1B	Microtubule-associated protein 1B	0.951662	1.05889	0.961521	1	1.22933	1.07393	0.970809	0.900655	1.05272	1.12414	1.04978	1.32988	1.26958	1.15216	0.968018	2.76522	1.25552	1	0.901494	1.17845	0.823831	0.879324	1.00674	0.022245	-0.000762618	0.0116792	0.213116	0.981864	1.02843	0.000680309	0.984073	1.00681	-0.0059375	0.944959	1.07326	0.0127505	0.876027	1.08247	0.0437309	0.950524	1.05661	0.00233791
IPI00008961	TERF2IP	Telomeric repeat-binding factor 2-interacting protein 1	1.14004	0.933474	1.25057	1	1.09621	0.791757	1.03891	0.921105	0.984164	0.864651	1.08394	0.881624	0.709632	0.947865	0.916057	0.855234	0.972363	1	0.86726	0.875645	1.05859	0.845546	0.945131	0.0359081	0.857219	1.03861	0.0240559	0.7083	0.880618	0.0610427	0.923161	0.960923	0.00664354	0.861448	0.981408	0.0219207	0.10067	0.353478	0.198829	0.936007	1.0022	0.0134914
IPI00008964	RAB1B	Ras-related protein Rab-1B	1.16923	1.13233	1.23929	1	1.22722	1.47071	0.97565	0.901291	0.708808	1.00045	0.685238	0.759739	0.687092	0.939035	1.34983	1.95712	1.44258	1	1.45264	1.85101	1.26078	0.949158	1.00046	0.00868836	0.512963	0.754723	0.143535	0.965798	1.01296	7.06e-05	0.92938	0.978621	-0.00430911	0.938537	0.980947	0.00761849	0.459297	0.789622	0.10105	0.978884	1.00288	0.0023361
IPI00008986	SLC7A5	Large neutral amino acids transporter small subunit 1	0.683216	0.399812	0.640288	1	1.10312	0.432678	0.802256	0.909776	1.78097	0.573887	0.967899	0.916073	0.431178	0.958032	0.423292	0.658839	0.636257	1	0.655016	0.389211	0.77197	0.907022	1.00441	0.0153148	0.0702955	0.268567	0.298979	0.950043	1.02218	0.0176499	0.932744	1.00345	0.0102081	0.942037	1.03397	0.00355688	0.327586	0.658778	0.139966	0.981533	1.0322	0.000636546
IPI00008991	DR1	Protein Dr1	0.822178	1.02144	0.832481	1	0.658206	1.01464	0.71106	0.859264	0.941927	0.926594	1	1.03087	0.326745	0.861175	0.814452	0.931206	0.776573	1	0.877574	0.359595	1.03183	0.971004	1.07024	0.00641577	0.880427	1.04478	0.0242365	0.971798	0.998636	0.00941548	0.894293	0.913222	0.0257988	0.89967	0.960314	0.0263869	0.13063	0.29293	0.114019	0.914379	1.00642	0.0202382
IPI00008998	PTPLAD1	3-hydroxyacyl-CoA dehydratase 3	1.09073	1.00518	1.13753	1	1.18992	1.0444	1.41863	1.13535	1.04884	1.10565	0.87443	0.864015	1.8813	1.20356	1.33005	1.49842	1.89204	1	1.36299	2.37531	1.13153	0.978661	1.02301	0.00423845	0.890539	0.971938	0.04831	0.906838	1.00961	0.00734967	0.945694	0.991839	-0.0112605	0.962952	1.01211	-0.000843739	0.189416	0.380301	0.201479	0.982144	1.02946	0.00830611
IPI00009009	CWC15	Protein CWC15 homolog	0.986421	0.685236	1.31379	1	0.786635	0.356702	0.755775	0.982395	0.717184	0.883137	1.30494	0.844973	0.497743	0.835146	1.19441	0.51406	0.872923	1	0.783449	0.986587	0.91909	0.726724	0.877957	0.0397827	0.600516	0.876711	0.0840063	0.846426	0.984099	0.0322443	0.735515	0.852719	0.0461127	0.966261	1.03517	0.00628306	0.176825	0.414332	0.121468	0.97712	1.03934	0.00408566
IPI00009104	RUVBL2	RuvB-like 2	1.06226	0.931187	1.02914	1	0.963435	1.03914	0.931108	1.44074	1.12175	1.15567	1.0489	1.07265	0.762501	1.27889	1.31854	1.30814	0.972469	1	1.1466	0.942161	1.02321	0.546077	0.683065	0.0875826	0.767107	0.919164	0.0619953	0.96515	0.99495	0.0111688	0.978215	1.02742	0.00219985	0.963615	1.01737	0.0131895	0.570005	0.825624	0.0802921	0.923366	0.953629	0.0186165
IPI00009198	TFPI2	Tissue factor pathway inhibitor 2	1.05699	0.894771	2.29379	1	0.643658	3.49222	0.483454	3.31553	4.59332	1.23715	0.65396	0.794153	2.07967	1.36121	2.95764	0.552595	2.05413	1	0.901381	0.820123	1.35204	0.667543	1.01009	0.0803144	0.192344	0.424841	0.152263	0.960308	1.03509	0.0080308	0.915815	0.9797	-0.00123004	0.885742	0.982415	0.0128501	0.308905	0.627308	0.140262	0.945778	1.01243	0.00791688
IPI00009210	DUSP12	Dual specificity protein phosphatase 12	1.13871	0.724608	1.32834	1	1.01464	1.17441	1.26869	1.48361	1.58102	0.854212	1	1.26706	0.82481	0.918248	1.17639	0.890225	0.639208	1	0.842779	1.08943	0.900038	0.523363	0.79911	0.0817559	0.264374	0.507872	0.120093	0.751659	0.977846	0.0225544	0.984058	1.0172	-3.92e-05	0.888326	0.974937	0.00678772	0.738412	0.996665	0.0539208	0.889833	1.0052	0.0120515
IPI00009225	STX8	Syntaxin-8	1.08231	2.39039	1.01864	1	0.83519	1.53523	1.01515	1.49573	1.02605	1.20294	1.18328	1.40212	1.02955	0.941843	0.428034	0.518695	0.835403	1	0.433472	0.952229	0.627381	0.772311	0.910677	0.0307382	0.354943	0.702852	0.135819	0.962444	1.00963	0.00527984	0.995894	1.01566	0.00126563	0.867759	0.951049	0.00987255	0.594315	0.8894	0.0718763	0.943518	1.00595	0.00541766
IPI00009236	CAV1	Isoform Alpha of Caveolin-1	1.3976	1.3424	1.07246	1	1.61611	1.48239	1.52881	0.975593	2.30969	1.17371	0.947643	1.23464	2.08376	1.10388	0.975665	1.23425	0.979701	1	1.08002	2.72101	0.857338	0.929435	0.999472	0.00820559	0.693563	0.914006	0.0684017	0.961256	1.0064	0.0123483	0.954844	0.978491	-0.00325793	0.968729	1.03269	0.00478108	0.0969937	0.331016	0.259777	0.959547	1.00933	0.00319863
IPI00009253	NAPA	Alpha-soluble NSF attachment protein	0.882885	0.962576	1.05697	1	1.25915	0.463514	1.06471	1.11309	1.01061	1.43828	1	1.27075	1.23579	1.35725	1.29583	2.3456	1.19888	1	1.80156	0.965386	1.33908	0.941647	1.05408	0.0131247	0.376859	0.542556	0.15408	0.971032	1.02187	0.0057075	0.954083	0.995318	0.00854054	0.897751	0.986973	0.0216149	0.420075	0.716358	0.127708	0.983023	1.02182	0.00057158
IPI00009276	PROCR	Endothelial protein C receptor precursor	0.776428	0.699032	0.823066	1	0.722923	0.829633	0.615018	0.844381	1.38483	1.14301	1	0.916903	0.892394	0.844322	2.55505	2.46103	2.23965	1	1.46399	0.943273	1.80695	0.724103	0.875856	0.0438296	0.6135	0.803108	0.066251	0.870015	0.959583	0.0180544	0.986108	1.00285	-0.00145267	0.954636	1.00726	0.00271699	0.564511	0.861219	0.135728	0.951989	0.976939	0.00404584
IPI00009315	ACBD3	Golgi resident protein GCP60	1.12031	1.25272	1.08546	1	1.25766	0.854854	1.15236	1.08893	1.27753	0.94033	1	1.0869	0.923661	1.09491	1.0581	0.594173	0.799223	1	0.750966	0.553232	1.0842	0.952016	1.01936	0.0129404	0.491954	0.765932	0.115492	0.934327	0.997594	0.0138714	0.995644	1.02342	0.000725733	0.871392	0.939605	0.0213421	0.173358	0.428652	0.188127	0.96256	1.03103	0.00784257
IPI00009328	EIF4A3	Eukaryotic initiation factor 4A-III	0.916093	0.773391	0.977465	1	1.06051	0.736513	1.17682	1.1582	0.90213	0.948085	0.959043	0.911759	1.01327	0.966596	1.0406	1.08615	1.21281	1	1.12571	2.88044	1.05095	0.979902	1.03609	0.0127813	0.919966	1.00277	0.0369501	0.990004	1.02278	-0.00137974	0.995113	1.01316	-0.0062271	0.98858	1.02308	0.00251402	0.0533714	0.154283	0.218368	0.99268	1.02308	0.00386893
IPI00009329	UTRN	Utrophin	1.41369	1.54364	1.33953	1	1.39299	2.16297	1.35147	1.00353	1.10875	1.21183	1.14619	1.11329	1.78054	1.13805	0.784272	0.512641	0.664571	1	0.735617	0.569689	0.639726	0.960867	1.00665	0.00863304	0.84924	0.973185	0.0262898	0.945342	1.0034	0.0187117	0.991905	1.01139	0.00365349	0.968263	1.00369	0.00440064	0.221751	0.453432	0.208301	0.965518	1.00256	0.00872064
IPI00009342	IQGAP1	Ras GTPase-activating-like protein IQGAP1	0.909935	0.86735	1.02661	1	0.923544	0.653561	0.876105	1.37231	0.732595	1.41383	1	0.979903	1.11973	1.24141	0.985233	1.28483	0.975363	1	0.898342	0.574705	0.953344	0.846207	0.89798	0.0273559	0.735831	0.926344	0.0896576	0.891569	0.924549	0.032991	0.997585	1.01458	0.00255748	0.973189	1.01488	0.014821	0.514406	0.748747	0.0846726	0.963931	0.960455	0.012224
IPI00009368	SFXN1	Sideroflexin-1	1.07763	1.2306	1.16459	1	1.16116	2.19716	1.13095	0.713303	1.81878	0.915298	0.842403	0.853806	1.619	0.819053	1.50869	1.45361	1.66336	1	1.58013	2.50103	1.26584	0.948805	0.981762	0.0123281	0.895729	1.00032	0.0470257	0.968987	0.996715	0.00541405	0.963941	0.98357	0.000103061	0.966608	0.992165	0.0143887	0.288353	0.515657	0.184335	0.981826	1.00277	0.00284602
IPI00009471	WDR3	WD repeat-containing protein 3	1.06932	1.04307	0.899206	1	1.00182	0.807064	1.01996	0.851907	0.635743	0.800548	0.975425	0.643415	1.09571	0.822223	1.47985	1.09428	1.27695	1	1.30674	1.52601	1.1739	0.800341	0.921564	0.0424944	0.754854	0.943679	0.0654792	0.937225	0.986679	-0.00207991	0.996853	1.0148	-0.00206131	0.90785	0.984105	0.00425924	0.43316	0.702919	0.147562	0.97628	1.00743	-0.00398401
IPI00009505	SNTB2	Isoform 1 of Beta-2-syntrophin	1.08781	1.14499	0.968105	1	1.29405	2.0777	1.26063	0.927686	0.673664	1.19439	0.984062	0.974336	1.33915	0.817903	0.343715	0.243023	0.702151	1	0.267366	0.527572	0.520699	0.936794	1.0016	0.012145	0.812701	0.945717	0.0390047	0.965772	1.02192	0.0151739	0.994401	1.0153	0.00513551	0.932749	1.01062	0.00500054	0.204326	0.413442	0.224077	0.964774	0.999942	0.00838519
IPI00009532	ABAT	cDNA FLJ56034, highly similar to 4-aminobutyrate aminotransferase, mitochondrial	0.895325	0.966946	1.00312	1	1.09617	2.15106	1.33066	0.911087	0.65809	0.876365	1	1.1293	0.854457	0.893978	0.686407	0.645625	0.816115	1	0.717411	1.38875	0.94515	0.953828	1.00287	0.0121154	0.825037	0.95886	0.0531184	0.974649	1.00572	0.0154737	0.997657	1.01452	0.00322607	0.967654	1.02017	0.0134414	0.0241177	0.124271	0.286965	0.976626	1.02165	0.00346884
IPI00009634	SQRDL	Sulfide:quinone oxidoreductase, mitochondrial	1.07438	1.19369	1.21467	1	1.14288	4.58181	1.43258	0.711564	1.00821	1.00417	0.686533	0.838963	2.45009	0.909233	2.17589	2.13496	1.53904	1	1.83393	1.64493	1.54828	0.950982	1.02702	0.00191827	0.918111	1.02278	0.0403323	0.978129	1.01024	0.0050705	0.964571	0.99465	-0.00190523	0.969443	1.00809	0.00787401	0.0082805	0.0878866	0.389601	0.991112	1.01465	-0.000899057
IPI00009659	RPRD1B	Regulation of nuclear pre-mRNA domain-containing protein 1B	0.924295	0.847475	0.918285	1	0.764749	0.46893	0.929745	1.20204	0.749615	1.28031	1.04168	1.02433	0.61547	1.21585	0.770092	0.709255	0.804522	1	0.555125	0.314021	1.00497	0.927805	0.978604	0.0150194	0.905826	0.986916	0.0534414	0.939386	0.966624	0.0201009	0.974486	0.989696	0.00716832	0.943444	1.01897	0.00979426	0.345155	0.560174	0.145322	0.956215	0.994644	0.0144339
IPI00009680	MRPL44	39S ribosomal protein L44, mitochondrial	1.1688	1.38371	1.1059	1	1.20403	1.22642	1.3404	0.56917	0.994879	0.805022	1.14683	0.868734	0.979297	0.771885	1.51609	0.683046	1.96947	1	1.53538	1.06647	1.47557	0.839769	0.925788	-0.00270888	0.667901	0.940432	0.059781	0.687055	0.779669	0.0488461	0.98485	1.02489	-0.0046861	0.909552	0.969814	0.0119911	0.693918	1.03019	0.0956954	0.940408	0.963471	-0.00478988
IPI00009726	NMNAT1	Nicotinamide mononucleotide adenylyltransferase 1	1.17876	2.02755	1.37368	1	1.02909	1.91655	1.41547	1.24952	0.929858	1.93864	1.40904	0.975716	1.15556	1.80206	0.853557	1.57593	1.24676	1	0.900786	0.884053	0.982921	0.830241	0.949243	0.0244426	0.574945	0.904015	0.0772831	0.757018	0.937368	0.0353167	0.951623	1.03225	0.00358669	0.853232	0.982845	0.0107522	0.284658	0.553657	0.116474	0.816791	0.93323	0.0242922
IPI00009747	LSS	Lanosterol synthase	0.727912	0.948481	0.763138	1	1.00915	1.31633	0.86419	0.567409	0.977224	0.910577	0.90174	0.96353	1.71837	0.811036	0.519067	0.748746	0.644008	1	0.642328	0.90684	0.350967	0.872839	0.975019	0.00507525	0.941112	1.01833	0.0168501	0.95908	0.998629	0.0178642	0.981994	1.03132	0.0105924	0.963435	1.01313	0.00820461	0.0937878	0.266775	0.207651	0.911533	0.985732	0.0212743
IPI00009755	METTL3	Isoform 1 of N6-adenosine-methyltransferase 70 kDa subunit	1.01393	1.10462	1.17419	1	0.967387	0.616548	0.923564	1.1894	0.958569	1.63662	1.06371	0.873171	0.701388	1.70183	0.542578	0.893405	0.827948	1	0.976122	0.582916	0.873059	0.85162	1.03226	0.0168304	0.934449	1.01413	0.0330705	0.8612	0.891968	0.0352096	0.996909	1.01224	0.00046196	0.976374	1.05791	0.00921397	0.402103	0.61432	0.106313	0.853998	0.89027	0.0401366
IPI00009771	LMNB2	Lamin-B2	0.814088	0.884224	0.996058	1	0.665795	0.718841	0.83865	0.839144	0.51092	0.89659	0.889126	0.711842	1.17086	0.909884	1.06305	1.11289	1.01846	1	0.889415	0.461696	1.1243	0.898095	0.986296	0.020535	0.547666	0.794606	0.0609864	0.954903	1.01327	0.00656992	0.960012	1.00309	0.00991983	0.853558	0.968537	0.0257726	0.148453	0.441541	0.207065	0.909678	0.96842	0.0112745
IPI00009790	PFKP	6-phosphofructokinase type C	1.05796	0.806502	0.986785	1	1.02646	1.27186	1.06337	1.62159	1.57702	1.2988	1.07908	0.969898	0.645511	1.35104	0.938985	1.03898	1.07607	1	1.03256	1.33626	1.0039	0.496818	0.681059	0.0843548	0.430428	0.682228	0.100029	0.950674	0.987902	0.00896011	0.976386	1.01594	-0.00103547	0.937645	1.05036	0.00668641	0.489577	0.89135	0.110981	0.92188	0.959429	0.0161185
IPI00009865	KRT10	Keratin, type I cytoskeletal 10	0.990394	1.11552	1.58593	1	1.1819	0.675343	0.885665	0.830704	1.27554	1.8584	0.654804	2.25687	0.604458	0.526207	1.21616	1.14372	1.08085	1	1.24059	1.00675	0.987799	0.848594	1.0626	0.0288438	0.943668	1.04778	0.00822885	0.571112	0.81086	0.0567358	0.860122	1.03259	0.0174671	0.327191	0.52293	0.0861904	0.391479	0.627518	0.0422623	0.770785	1.02487	0.0385677
IPI00009867	KRT5	Keratin, type II cytoskeletal 5	2.35348	1.16414	0.819923	1	1.99661	1.43114	1.07747	0.483365	0.737366	0.828427	1.28601	1.27111	0.677572	0.856871	0.4074	0.160055	0.828398	1	0.316458	0.172467	0.719316	0.693191	0.85862	0.0768135	0.801367	0.92603	0.0173242	0.977647	1.04479	0.00498419	0.977967	1.00518	0.00345048	0.791029	0.883626	0.0388351	0.638861	0.873872	0.0573128	0.984935	1.0283	0.00132365
IPI00009896	EPHX1	Epoxide hydrolase 1	0.87696	1.42495	1.08321	1	1.37995	2.71869	1.29685	0.774189	0.724217	1.09578	0.729639	0.740181	2.71228	0.840555	0.972738	1.854	1.19977	1	0.991127	5.85663	0.928309	0.959821	1.00789	0.00829578	0.921737	1.00048	0.0420811	0.981639	1.0127	0.00892497	0.985855	1.00063	-0.00603748	0.979835	1.01565	0.00444445	0.0186334	0.108497	0.243677	0.98764	1.00975	0.00369736
IPI00009904	PDIA4	Protein disulfide-isomerase A4	1.01373	0.958789	0.964035	1	1.06644	1.02044	0.942887	0.734657	1.73801	0.916902	0.962845	1.07553	1.87691	0.866987	0.91705	1.14922	0.950402	1	1.12061	1.0903	0.969742	0.892067	0.982633	0.00436812	0.492025	0.76512	0.106012	0.973074	1.00497	0.00479667	0.988756	1.01029	-0.00613493	0.990401	1.03347	0.00602068	0.29438	0.639443	0.18641	0.973609	1.006	-0.00110065
IPI00009906	ARMCX3	Armadillo repeat-containing X-linked protein 3	0.849548	0.99129	1.06004	1	1.02437	0.579371	0.720648	1.08555	0.634835	1.02785	1.00717	0.990575	1.67061	1.17242	0.802733	0.449625	1.04452	1	0.626893	0.741077	1.00513	0.9388	1.03204	0.00588991	0.540618	0.807601	0.0686515	0.971345	1.04854	-0.000696218	0.983276	1.01163	-4.79e-05	0.90976	1.0057	0.00132628	0.122753	0.381793	0.244989	0.906413	1.01218	0.00645117
IPI00009922	SLIRP	SRA stem-loop-interacting RNA-binding protein, mitochondrial	1.30202	1.28737	1.05642	1	0.996658	1.06119	1.20939	0.575836	0.456794	0.803505	1.10302	0.914102	1.06349	0.86603	1.25808	0.793602	1.39501	1	1.29565	0.743015	1.20441	0.77886	0.901956	0.0193494	0.43397	0.67033	0.098125	0.835854	0.910094	0.0235653	0.994129	1.02529	0.0028348	0.912899	1.00024	0.0164755	0.590521	0.918272	0.120707	0.954515	0.971966	0.0037536
IPI00009946	TOMM34	Mitochondrial import receptor subunit TOM34	0.996142	0.897433	1.0671	1	1.25857	0.40712	1.21681	1.35899	1.48678	1.00447	1.05076	1.34315	0.659119	1.05295	1.23197	1.53151	1.01489	1	1.17119	0.648606	1.04664	0.909031	0.967793	0.0197974	0.548552	0.823059	0.122496	0.983771	1.03395	0.00866951	0.991186	1.01956	0.00203869	0.939424	1.00099	0.0193186	0.0495105	0.200519	0.245791	0.986014	1.05071	0.00766114
IPI00009958	COPS5	COP9 signalosome complex subunit 5	1.2065	1.29014	1.24962	1	1.07172	0.502123	1.03641	1.39001	1.02448	1.51807	1	1.09332	0.895107	1.11794	1.42775	1.35762	1.20435	1	1.39325	0.851082	1.40189	0.874703	0.931154	0.0225202	0.89273	0.980933	0.0410587	0.90011	0.967248	0.0314899	0.936384	1.04435	0.00877503	0.939378	1.02397	0.0160679	0.126074	0.292417	0.182124	0.9522	1.03672	0.00545863
IPI00009976	TMED1	Transmembrane emp24 domain-containing protein 1	0.77437	0.821446	1.23624	1	1.01046	0.867504	0.960693	0.75162	0.981764	0.964978	0.582786	0.730417	1.57921	0.786826	1.75014	1.55884	1.46246	1	1.80239	2.94091	1.61544	0.938445	1.01587	0.00158572	0.911058	0.986494	0.0425855	0.987264	1.02594	-0.00215722	0.968255	1.00111	-0.00866954	0.953487	1.00081	0.00438481	0.246178	0.490181	0.213883	0.976958	1.02028	-0.00561693
IPI00009997	B3GNT1	N-acetyllactosaminide beta-1,3-N-acetylglucosaminyltransferase	0.904307	0.984469	1.05855	1	1.19797	2.96924	1.18989	5.86325	0.688019	1.50899	1	0.771987	2.18678	2.04313	1.28996	1.19748	1.20398	1	2.07383	0.844341	1.91961	0.00108582	-0.0547821	0.359608	0.83285	0.990967	0.0160984	0.975587	1.02717	0.00327906	0.931732	1.02015	0.00335715	0.919565	1.04767	0.0122024	0.475081	0.911324	0.134049	0.973243	1.01352	0.00530067
IPI00010080	OXSR1	Serine/threonine-protein kinase OSR1	1.06745	0.952429	1.07899	1	1.05472	1.17296	1.02225	1.25804	0.980704	1.2246	1.13464	1.01884	1.00438	1.18998	0.892827	0.867582	0.923064	1	0.756113	0.756815	1.00821	0.783541	0.844731	0.0497148	0.862197	0.981759	0.0331569	0.894604	0.916967	0.0274997	0.986536	1.00392	0.00344924	0.885006	0.995475	0.00796971	0.617218	0.939931	0.0539765	0.94275	0.958923	0.0188623
IPI00010090	GCLM	Glutamate--cysteine ligase regulatory subunit	0.842836	0.880306	0.882302	1	1.62242	0.595129	1.44261	1.35115	3.15225	1.02397	0.749559	1.38505	0.932308	0.963669	0.689356	0.928803	0.818946	1	0.92917	1.07942	1.00762	0.950469	1.03348	0.00369097	0.032388	0.133896	0.216189	0.971483	1.01689	0.00597342	0.974395	1.01341	0.00337626	0.949885	1.04778	0.00199408	0.614116	0.903376	0.112499	0.978467	1.0245	0.0108805
IPI00010105	EIF6	Eukaryotic translation initiation factor 6	1.37953	1.26068	1.13976	1	1.11246	0.345371	1.53307	0.853317	1.11744	0.939239	0.916129	0.827824	0.52921	1.07563	1.26307	1.00963	1.04859	1	1.18505	1.0849	1.17473	0.772208	0.913985	0.0515491	0.886416	1.02839	0.0269364	0.97625	1.01549	0.00998203	0.970699	1.02397	0.00290933	0.916922	1.01052	0.015868	0.0519858	0.271967	0.217991	0.798472	0.933995	0.0510566
IPI00010130	GLUL	Glutamine synthetase	0.62271	0.676192	0.907274	1	0.93421	0.819019	0.823766	1.13164	1.82092	1.22913	1.03882	0.952987	0.797449	1.03303	0.585569	0.810358	0.763017	1	0.838289	0.747794	0.744013	0.869865	1.00113	0.0129904	0.0690872	0.255614	0.294586	0.919964	1.01293	2.35e-05	0.982311	1.01189	0.00421838	0.986611	1.0369	0.0011515	0.672839	0.910092	0.084274	0.972233	1.01808	-7.74e-05
IPI00010133	CORO1A	Coronin-1A	0.453735	0.468862	0.729346	1	1.27157	0.983527	1.62256	0.830593	4.61775	0.98444	1.00888	0.940555	1.01024	0.789485	1.27159	2.15479	1.48677	1	2.0832	3.05811	1.69419	0.928686	1.00577	0.00743242	0.142689	0.431347	0.27903	0.974301	1.01029	0.000726479	0.981631	1.00758	-0.0100331	0.960125	1.02364	0.00371419	0.577863	0.868347	0.0966338	0.980841	1.02571	-0.000683714
IPI00010141	POLE3	DNA polymerase epsilon subunit 3	0.821416	0.324881	0.536969	1	0.421587	0.412121	0.535201	0.422232	0.348254	0.435014	1	0.305742	0.345143	0.459965	0.396295	1.00665	1.22633	1	0.931888	3.31867	1.14105	0.926984	1.02712	0.0185662	0.898809	0.997727	0.0355052	0.976822	1.01857	-0.00694267	0.984566	1.03313	0.0156642	0.96972	1.01795	-0.000763803	0.0832601	0.228245	0.212507	0.984412	1.02113	-0.00310317
IPI00010153	RPL23	60S ribosomal protein L23	0.814866	1.01979	0.746801	1	0.833222	1.40179	1.07509	0.601389	0.818948	0.936216	0.855899	0.992046	1.29862	1.03799	0.499225	0.633814	1.17673	1	1.06004	1.59412	0.959689	0.74067	0.928346	0.0491637	0.774819	0.914012	0.0725888	0.950473	0.998455	0.0169994	0.995112	1.01553	0.00188954	0.981693	1.01519	0.0148648	0.101353	0.268843	0.143218	0.990428	1.03352	0.00840215
IPI00010154	GDI1	Rab GDP dissociation inhibitor alpha	1.02885	1.1208	1.12518	1	0.878995	0.277831	0.791605	1.14263	1.09682	1.25106	0.843582	1.04691	0.602194	1.19605	1.43877	1.35878	1.14483	1	1.38302	0.51312	1.36241	0.907935	0.987097	0.0235005	0.901335	0.989023	0.0398625	0.975256	1.00869	0.0110695	0.97792	1.0305	0.00591381	0.937992	1.01349	0.0189173	0.0453908	0.191025	0.267794	0.9476	0.999802	0.0108808
IPI00010157	MAT2A	S-adenosylmethionine synthase isoform type-2	1.07239	0.884312	0.914932	1	1.24559	0.295126	0.944528	1.56478	0.690593	0.934181	1.0812	1.11014	0.603013	0.980263	1.33231	1.16591	0.78842	1	1.40038	0.839529	0.98703	0.660743	0.764462	0.0733597	0.832511	0.964936	0.0493355	0.963996	1.02837	0.0157519	0.996655	1.0083	0.00298382	0.885398	1.03964	0.0280713	0.350704	0.527547	0.0930413	0.993069	1.03237	0.00625391
IPI00010207	UFM1	Isoform 1 of Ubiquitin-fold modifier 1	1.02139	0.906623	0.919705	1	0.91493	0.0904902	0.876337	1.04257	0.92846	0.950205	0.886827	1.1788	0.555387	0.844001	1.1493	0.90155	0.826224	1	0.875973	0.460802	1.0184	0.904236	0.985106	0.0255656	0.963456	1.03731	0.0271513	0.98956	1.01023	0.00994762	0.989341	0.999434	0.010283	0.950405	0.988001	0.0207491	0.119263	0.220359	0.1321	0.984156	1.04658	0.00499648
IPI00010214	S100A14	Protein S100-A14	1.16075	0.634908	0.995554	1	0.558037	1.12671	0.729499	0.982198	3.71041	0.881247	0.890446	0.992635	0.968129	1.99015	1.46349	0.298829	0.896389	1	1.08173	0.790382	1.69056	0.970664	1.0509	0.0133702	-0.000493389	0.0156848	0.193389	0.974183	1.0187	0.00796322	0.985205	1.01361	0.000547313	0.956033	1.0296	0.0083973	0.76636	0.970908	0.0814059	0.892877	1.06078	0.0207228
IPI00010349	AGPS	Alkyldihydroxyacetonephosphate synthase, peroxisomal	1.20339	1.30984	0.939221	1	1.29242	0.540278	1.40483	1.16856	1.33683	1.07114	0.97923	0.935453	1.60747	0.972597	1.22336	1.3091	1.1179	1	1.33247	1.39222	1.09021	0.982452	1.05925	0.00259044	0.831662	1.00233	0.0214486	0.947067	0.996308	0.00776202	0.908568	0.928916	0.00526912	0.886132	0.972799	0.0173266	0.113877	0.384537	0.192099	0.888304	1.00104	0.0208767
IPI00010388	CENPB	Major centromere autoantigen B	1.10972	0.729652	1.12007	1	0.969825	1.38194	1.3629	0.331041	2.0736	0.614433	1.33328	1.70204	0.52218	0.557977	0.823801	1.31194	1.21915	1	0.878367	1.82827	1.17246	0.711843	0.90805	0.0184945	0.334835	0.560981	0.150724	0.936772	0.993655	-0.000940671	0.992141	1.03005	0.00274011	0.86554	1.01977	0.0416138	0.438175	0.786866	0.0950047	0.920569	1.00293	-0.00337155
IPI00010404	SF3B5	Splicing factor 3B subunit 5	0.936517	1.28369	1.48083	1	1.0811	0.674642	1.06606	1.07943	0.749997	1.28618	1.02326	0.63693	0.67692	1.31742	0.891519	1.19308	1.22209	1	0.654281	0.965548	0.848285	0.933605	1.06999	0.00761566	0.701129	0.880953	0.0441108	0.716707	0.877184	0.0446978	0.996945	1.01961	0.000826628	0.683414	0.985832	0.0558905	0.236727	0.482555	0.112271	0.837483	0.887774	0.0290561
IPI00010414	PDLIM1	PDZ and LIM domain protein 1	1.02229	0.927615	1.08816	1	0.989395	0.643606	0.81501	1.01589	1.28857	0.851907	1	1.13475	0.721792	1.04656	1.35018	1.02048	1.15535	1	0.967655	0.714863	1.23388	0.716965	0.902518	0.0602946	0.677356	0.928749	0.0727678	0.898245	1.0498	0.0208345	0.997563	1.01371	0.00242382	0.959723	1.00912	0.0106017	0.0314643	0.162563	0.227632	0.889473	0.978525	0.0196488
IPI00010415	ACOT7	Isoform 1 of Cytosolic acyl coenzyme A thioester hydrolase	1.18984	0.937184	0.877629	1	1.03806	2.49836	0.954983	0.720406	1.79104	0.849771	0.933097	1.06652	1.66996	0.870116	1.12356	1.86972	1.08198	1	1.05804	1.31542	1.05627	0.954658	0.984096	0.00707629	0.690553	1.00396	0.0882845	0.962482	1.00669	0.0068984	0.980932	0.993149	-0.00327649	0.978324	1.00411	0.0110519	0.027801	0.154929	0.303656	0.978179	1.00841	0.00326705
IPI00010438	SNAP23	Isoform SNAP-23a of Synaptosomal-associated protein 23	0.74199	1.03016	1.07418	1	1.15741	0.479791	0.796459	0.643	1.51371	1.2259	1.03986	0.889056	0.698727	0.918691	1.06609	0.932992	0.96066	1	0.759181	0.21359	1.01141	0.804152	1.06158	0.0556864	0.394833	0.706037	0.138137	0.90778	0.989655	0.0146661	0.977289	0.991522	0.00485646	0.936722	1.05058	0.00669432	0.0602657	0.258261	0.207836	0.977262	1.02199	0.00943385
IPI00010463	GTPBP1	GTP-binding protein 1	1.15129	0.95356	0.641163	1	0.759492	0.760022	0.934271	0.70033	0.942165	0.967232	0.377408	1.88236	1.15062	2.64767	0.95035	1.03607	0.78558	1	0.794133	0.647732	1.32053	0.811734	1.12086	0.0286336	0.920166	1.03708	0.0151893	0.912345	1.05291	0.00506599	0.847794	1.10947	0.0165448	0.647071	0.760927	0.0275135	0.670609	0.889562	0.0193964	0.1236	0.35981	0.109554
IPI00010676	PLAUR	Isoform 1 of Urokinase plasminogen activator surface receptor	0.99746	0.827317	0.738127	1	1.12408	1.57891	1.00512	1.03149	1.5405	0.917504	0.768612	0.954131	2.00635	1.18095	1.32223	0.612928	0.813808	1	1.50265	0.617967	0.946366	0.953095	1.03882	0.0137697	0.700318	0.902099	0.0462629	0.927825	0.996686	0.0128743	0.956009	0.98865	2.66e-05	0.9037	1.03546	0.0253909	0.026159	0.151908	0.222972	0.982703	1.02313	0.00888928
IPI00010706	GSS	Glutathione synthetase	0.880214	0.99204	1.02239	1	0.791139	0.224787	0.825684	1.11015	0.832833	1.41136	1.10456	1.29831	0.591057	1.22904	0.907374	1.01679	0.905232	1	0.953459	0.305994	1.07715	0.977234	1.04793	0.00448633	0.941924	1.00386	0.0447259	0.936652	0.972633	0.0231738	0.9895	0.993272	0.00712489	0.959047	0.992978	0.0194356	0.271979	0.451373	0.151536	0.971976	0.9914	0.0111124
IPI00010740	SFPQ	Isoform Long of Splicing factor, proline- and glutamine-rich	1.0535	0.936331	0.867526	1	0.954697	0.398211	0.879617	1.24187	0.653474	1.03506	1.16093	1.04226	0.869599	1.19174	1.23698	0.643504	0.800511	1	1.1286	0.86612	0.869929	0.731037	0.853715	0.0433993	0.603207	0.883817	0.114535	0.95815	1.00325	0.0112783	0.956032	0.972298	0.0139416	0.955695	1.02774	0.0138042	0.406913	0.62267	0.0932858	0.943787	0.957238	0.0177044
IPI00010746	PTDSS1	Phosphatidylserine synthase 1	1.17176	1.14718	1.63882	1	1.60305	2.26319	1.0414	1.04933	3.03862	2.13083	1.26368	0.92491	1.64279	1.65862	0.853669	1.41619	0.921341	1	0.570173	0.753588	0.62322	0.919117	0.97449	0.0135071	0.22766	0.502001	0.194745	0.860674	1.01085	0.0321191	0.973225	1.01058	-0.000404725	0.895141	1.00603	0.00393424	0.483082	0.783843	0.0854924	0.920352	0.997089	0.0152928
IPI00010779	TPM4	Isoform 1 of Tropomyosin alpha-4 chain	0.914002	0.601705	0.917135	1	0.701355	0.178824	0.749189	1.72162	0.950446	1.69621	1.54166	1.60891	0.340347	1.61872	1.1709	1.28961	0.76953	1	0.841316	0.925572	1.06637	0.90176	0.927057	0.022548	0.909511	1.00926	0.0415934	0.930592	0.954024	0.0238604	0.977912	1.00726	0.00643397	0.938066	0.992435	0.0188925	0.55255	0.740845	0.083941	0.965129	0.965137	0.0147823
IPI00010796	P4HB	Protein disulfide-isomerase	0.975793	1.03857	0.827957	1	1.27519	1.30664	0.992333	0.713268	1.91674	1.01632	0.997658	1.04274	2.24332	0.889211	0.793544	1.16104	0.857082	1	1.01783	1.18085	0.980428	0.898429	0.979046	0.00370995	0.615891	0.84401	0.0892845	0.956247	0.999578	0.0140706	0.989273	1.00587	-0.00399292	0.981162	1.02721	0.00562371	0.205775	0.526569	0.192934	0.982004	1.00451	0.00101665
IPI00010800	NES	Nestin	0.959192	0.911343	0.901558	1	0.831835	0.365537	0.858737	0.990324	1.79582	1.00971	0.934307	1.16777	1.04426	1.12907	1.10939	1.90786	1.05277	1	1.17559	1.23977	1.02344	0.959857	1.03845	0.0141239	0.161116	0.365432	0.228643	0.977028	1.01707	0.00713529	0.985476	0.999696	0.00242781	0.963067	1.02149	0.00527527	0.492163	0.800911	0.0946549	0.977998	1.02603	0.00149582
IPI00010810	ETFA	Electron transfer flavoprotein subunit alpha, mitochondrial	1.17362	1.32173	1.0895	1	1.06726	4.16561	1.35253	0.680589	1.26545	0.796439	0.804079	0.913088	1.64565	0.88916	1.20154	1.05078	1.22636	1	1.18865	2.4053	1.1839	0.975288	1.0092	0.00372539	0.953779	0.988595	0.0413171	0.976805	1.00892	0.0085182	0.982055	1.0016	-0.000990997	0.982673	1.00608	0.00966027	0.161479	0.326127	0.252209	0.993078	1.01255	0.00214246
IPI00010821	SH2B3	SH2B adapter protein 3	0.694326	0.523551	0.478033	1	1.16465	3.31154	1.8364	1.31747	1.59191	0.974111	1.66573	1.52951	0.986565	0.571092	0.888534	0.916345	2.04019	1	2.57263	0.91346	2.13667	0.917004	1.01874	0.00882503	0.876681	1.01215	0.0249493	0.88048	1.00467	0.00369929	0.991599	1.02405	-0.000652854	0.836057	1.03913	0.0360857	0.0199754	0.129432	0.238089	0.887697	0.999555	0.00826448
IPI00010882	DFFA	Isoform DFF45 of DNA fragmentation factor subunit alpha (Fragment)	1.01254	0.937477	1.10472	1	0.637317	0.918127	0.889078	1.08287	0.515435	1.09027	1.00173	0.9814	0.389796	1.24569	0.843118	0.616422	0.817158	1	0.681236	0.522573	0.866326	0.92745	0.980119	0.0138446	0.673734	0.876795	0.0790134	0.948441	0.963534	0.0166377	0.965745	0.9706	0.00944067	0.929729	1.00486	0.0172664	0.487802	0.750655	0.0940669	0.919571	0.92672	0.0292299
IPI00010896	CLIC1	Chloride intracellular channel protein 1	0.94461	0.901417	0.881294	1	1.27488	0.584311	1.03011	1.6196	0.944615	1.41818	1.16719	1.55676	0.476596	1.4333	1.11842	0.909561	0.977373	1	1.0535	0.865342	0.980325	0.8273	0.88089	0.0367736	0.903807	0.997769	0.0520398	0.955253	0.983482	0.0121653	0.996953	1.01755	0.000562474	0.889934	1.00079	0.0266103	0.404795	0.623516	0.125658	0.962202	0.971961	0.0132079
IPI00010951	EPPK1	Epiplakin	0.698994	0.805385	0.884347	1	0.942195	0.557033	0.795254	0.927411	1.3414	0.910138	1.0029	1.06252	1.11268	0.921858	0.877722	1.09405	1.16981	1	0.730113	2.22294	1.05207	0.947023	1.02853	0.00684138	0.891512	1.02624	0.0165576	0.984715	1.01819	-0.00138394	0.998448	1.01913	0.000806483	0.955076	1.04265	0.0157737	0.00255711	0.048944	0.295105	0.986505	1.01433	0.00232418
IPI00011077	MRPL32	39S ribosomal protein L32, mitochondrial precursor	1.06133	1.15041	0.635968	1	0.820706	2.08809	1.01051	0.581867	0.42651	0.907036	1.03877	0.924771	1.54874	0.782754	1.08001	0.651938	1.10641	1	1.13335	0.327817	1.37725	0.931765	0.993654	0.00860513	0.733742	0.918933	0.0561282	0.952072	1.02304	0.0146133	0.996351	1.01916	0.00344167	0.973173	1.01919	0.0136901	0.0315296	0.164161	0.259336	0.949818	1.03359	0.00730739
IPI00011126	PSMC1	26S protease regulatory subunit 4	0.967271	0.998166	0.994509	1	1.10485	1.14969	0.968618	1.37496	1.46225	1.0414	1.08393	1.32105	0.754436	1.04062	0.936469	1.15279	0.935468	1	1.02171	1.26028	0.910191	0.688641	0.857541	0.0451345	0.403457	0.611658	0.112817	0.95544	1.00146	0.00734299	0.987543	1.01682	-0.00161826	0.869511	0.956381	0.0234471	0.537549	0.889738	0.110243	0.944771	1.00749	0.00669974
IPI00011200	PHGDH	D-3-phosphoglycerate dehydrogenase	0.680571	0.412124	0.775575	1	0.785997	0.785313	0.888787	0.89309	1.90439	0.742098	0.91462	0.932272	0.922288	1.26288	0.537637	1.12155	0.996692	1	1.03579	0.931048	1.11135	0.832134	0.964959	0.0324437	0.0970554	0.228031	0.132575	0.950147	1.01349	0.00876583	0.99582	1.01711	0.00511401	0.973207	1.03091	0.00507163	0.773906	0.978858	0.0741033	0.928517	1.04939	0.0141874
IPI00011201	ME2	NAD-dependent malic enzyme, mitochondrial	0.96014	1.25488	0.917874	1	1.15091	1.75497	1.0734	0.580908	1.22239	0.895063	0.793483	0.828878	1.75223	0.847014	1.58716	1.13779	1.50517	1	1.17197	1.68527	1.20524	0.874942	0.973838	0.0287154	0.956268	1.01172	0.0342479	0.942225	0.997309	0.00766031	0.965848	0.976214	0.00406173	0.977201	0.995781	0.00820882	0.368218	0.595205	0.134223	0.98586	1.0008	0.00187612
IPI00011217	NDUFS4	NADH dehydrogenase [ubiquinone] iron-sulfur protein 4, mitochondrial	1.38433	1.57151	1.21626	1	1.30851	0.602077	1.47437	1.00709	0.739141	1.13198	1.13006	0.992291	0.994012	1.03469	1.29823	1.42695	1.02928	1	1.20579	0.683311	0.948002	0.891346	0.992976	0.023974	0.583944	0.79067	0.08831	0.978587	1.01356	0.00665201	0.980395	1.04119	3.35e-06	0.95095	1.03043	0.0131394	0.0865478	0.302373	0.201057	0.860403	0.999347	0.0335765
IPI00011229	CTSD	Cathepsin D	1.43032	2.14288	1.29009	1	1.72786	0.494218	1.70528	0.978512	1.00541	1.2363	1.19913	1.26593	1.13127	1.10972	0.888749	0.294516	0.904215	1	0.65245	0.652619	0.747637	0.937124	1.00833	0.0143295	0.498675	0.699581	0.105264	0.972637	1.01507	0.000433174	0.993249	1.03188	-0.000377772	0.889882	0.962218	0.00734791	0.293225	0.652165	0.171927	0.904022	0.968081	0.0179521
IPI00011250	UCHL3	Ubiquitin carboxyl-terminal hydrolase isozyme L3	0.940163	1.38242	0.998821	1	1.1553	0.793992	1.1915	1.01498	1.08392	0.658518	1.14423	1.08802	0.648423	0.891019	1.03139	1.04808	0.716143	1	0.934082	0.752109	1.03651	0.966481	1.08911	0.00211845	0.617491	0.82989	0.0757472	0.688188	0.985729	0.0568051	0.948565	0.993744	0.00272084	0.915655	0.95787	0.013659	0.106234	0.322071	0.156334	0.885908	0.987319	0.024363
IPI00011253	RPS3	40S ribosomal protein S3	0.764875	1.00261	0.905537	1	0.991117	1.32908	0.983027	0.597042	0.853181	0.973386	1.00444	1.02755	0.771915	1.11071	0.413055	0.599491	1.03068	1	0.984463	1.29683	0.92628	0.523488	0.761072	0.0920325	0.740984	0.891548	0.0521571	0.980381	1.02798	0.00799143	0.976295	1.01392	0.013378	0.981906	1.04131	0.01021	0.217855	0.475974	0.129255	0.965036	1.0304	0.020873
IPI00011268	RALY	cDNA FLJ77422, highly similar to Homo sapiens RNA binding protein, autoantigenic (hnRNP-associated with lethal yellow homolog (mouse)), transcript variant 1, mRNA (Fragment)	1.35693	1.00527	1.20395	1	1.01629	0.592739	1.23632	0.655565	0.38622	0.841113	1.14109	1.02549	0.776994	0.787098	0.495438	0.539078	0.53387	1	0.803119	0.847096	0.895549	0.638779	0.821136	0.0695911	0.514087	0.737497	0.0636876	0.849029	0.971609	0.0113383	0.901404	0.938035	0.0126143	0.95938	1.0226	-0.000282849	0.49644	0.853064	0.122795	0.899443	0.977078	0.0173011
IPI00011274	HNRPDL	Isoform 1 of Heterogeneous nuclear ribonucleoprotein D-like	1.01381	1.05851	0.780382	1	0.847844	0.653866	0.789896	1.63027	0.732387	1.1049	1.15596	1.41403	2.20177	1.12009	1.39996	0.712097	0.638455	1	1.23461	1.02812	0.765883	0.698463	0.953204	0.0235647	0.726086	0.933697	0.051019	0.916032	0.99727	0.00737836	0.997029	1.0237	-0.000547108	0.929322	1.04318	0.00524165	0.0473295	0.262892	0.289563	0.951556	1.00435	0.000888733
IPI00011285	CAPN1	Calpain-1 catalytic subunit	0.877498	1.06597	0.924712	1	0.845816	0.43825	0.892435	1.32636	0.876775	1.46214	1.09247	1.33272	0.81726	1.05357	1.22577	1.02068	0.974438	1	0.920366	0.435807	0.795704	0.866317	0.935499	0.0381291	0.938353	1.00199	0.0442804	0.915093	0.972856	0.0240882	0.99491	1.00046	0.00425007	0.946037	0.984305	0.0212912	0.399288	0.546884	0.119243	0.977569	1.01352	0.0131576
IPI00011307	MTHFD2	Bifunctional methylenetetrahydrofolate dehydrogenase/cyclohydrolase, mitochondrial	0.43214	0.820817	0.758781	1	0.870615	0.660147	0.749239	0.446696	1.63316	0.675347	0.997708	0.690104	0.462117	1.17758	0.701066	0.678152	0.930233	1	1.18535	0.474433	0.90156	0.584056	0.843474	0.100022	0.0768417	0.251807	0.184825	0.952475	1.01161	0.0138722	0.917188	0.99697	0.0132056	0.877471	1.02991	0.0267909	0.272132	0.603878	0.164318	0.889814	1.03607	0.0103356
IPI00011416	ECH1	Delta(3,5)-Delta(2,4)-dienoyl-CoA isomerase, mitochondrial	1.27141	1.53659	1.28684	1	1.22702	2.29217	1.43137	0.508023	1.27641	0.968841	0.770644	0.727577	2.4697	0.807795	1.1319	1.15997	1.28116	1	1.33625	2.17965	1.13164	0.935667	0.98141	0.0104476	0.948211	0.998561	0.040341	0.98265	1.007	0.00686297	0.964619	0.977792	0.00784998	0.973277	0.998139	0.0100145	0.287002	0.48221	0.176151	0.98502	1.00084	0.0028511
IPI00011454	GANAB	Isoform 2 of Neutral alpha-glucosidase AB	1.08331	1.20882	0.665058	1	1.0578	1.59437	1.25569	1.67908	1.18741	0.990199	0.759821	0.52975	1.60813	1.39882	0.994384	0.553136	0.543928	1	0.746393	0.564853	0.602984	0.637833	0.897601	0.0873446	0.845129	0.970397	0.0119204	0.888668	0.979257	0.0219701	0.974383	1.00552	0.00571628	0.864181	0.977408	0.0176761	0.131561	0.383582	0.191226	0.878424	0.964842	0.0188528
IPI00011564	SDC4	Syndecan-4	0.998938	0.973342	0.863091	1	0.875691	4.76758	1.71563	1.04414	2.41689	1.41566	1.09101	1.73627	1.47403	0.938429	0.8633	1.46818	1.43538	1	1.02113	2.14714	1.04007	0.969899	1.00927	0.00396302	0.902063	1.01515	0.0350605	0.977559	1.02041	0.0101436	0.983522	1.00454	-0.00320247	0.975849	1.02845	0.0130506	-0.000369189	0.0161092	0.327308	0.985836	1.00576	0.00481896
IPI00011604	GCSH	Glycine cleavage system H protein, mitochondrial	0.858571	0.857405	0.976948	1	0.937652	0.391766	0.676185	1.14482	1.40766	0.705842	0.955664	1.11632	1.31774	0.981353	1.54302	1.41483	0.981044	1	1.30022	1.52924	1.14191	0.828845	0.954652	0.0251399	0.720021	0.896983	0.0401748	0.91764	1.01148	0.017866	0.990044	0.996161	0.000977473	0.966433	0.997692	0.00951968	0.425131	0.676369	0.128003	0.95544	1.00422	0.00283278
IPI00011619	PAPSS1	Bifunctional 3'-phosphoadenosine 5'-phosphosulfate synthase 1	1.16853	0.929398	1.01018	1	0.949416	1.05737	1.10356	1.63273	1.38879	1.85908	1.57986	1.34728	1.48424	1.53572	1.85816	1.83191	1.14533	1	1.15805	1.05518	1.08891	0.665233	0.798904	0.051803	0.587773	0.796755	0.0832116	0.805497	0.880267	0.0347298	0.965364	1.05035	0.00149399	0.922613	1.00006	0.0118393	0.730263	0.974301	0.0485685	0.929912	0.963633	0.0113906
IPI00011631	ZW10	Centromere/kinetochore protein zw10 homolog	1.00124	0.727124	0.864513	1	1.13501	1.536	1.00563	0.666478	1.60192	0.695383	1	0.977426	0.982083	0.625153	0.338234	0.428392	1.21538	1	0.631711	1.10301	0.926815	0.807389	0.937092	0.0247389	0.499711	0.757782	0.134377	0.912226	1.00129	0.0151459	0.987953	1.02583	0.00673747	0.934674	1.00602	0.0131529	0.401404	0.676444	0.0933725	0.961767	1.0021	0.00342438
IPI00011635	BCL2L13	Isoform 2 of Bcl-2-like protein 13	1.23414	1.56967	1.09777	1	0.924163	0.946319	0.935903	0.479462	0.64967	0.92045	0.930563	0.889618	1.49259	0.931356	0.841723	0.614022	0.671476	1	0.749413	0.562974	0.759169	0.753554	0.91695	0.0311771	0.502972	0.762719	0.0722714	0.937412	0.988197	0.0122453	0.988437	1.01362	0.00578148	0.977629	1.017	0.000763718	0.458005	0.76213	0.131443	0.979925	1.03047	0.00199358
IPI00011675	SP100	Isoform Sp100-HMG of Nuclear autoantigen Sp-100	0.934095	0.953483	0.719518	1	0.685565	1.06903	0.848687	1.35022	1.15608	1.16996	1	0.661329	0.679212	0.679746	0.991588	0.474819	0.892075	1	0.986156	0.270185	1.09792	0.404969	0.609896	0.0954149	0.512257	0.861595	0.0625976	0.858328	0.938399	0.0254737	0.94957	0.960036	0.0104882	0.825423	1.06907	0.0248704	0.194	0.435634	0.0998969	0.880492	1.11508	0.0117634
IPI00011676	WASL	Neural Wiskott-Aldrich syndrome protein	0.944618	1.00213	0.960621	1	0.935134	1.2136	0.924686	1.07791	1.30522	1.0056	1.02833	1.12744	0.806173	1.07714	0.561602	1.28406	1.74477	1	0.498474	0.956234	1.1178	0.613293	0.856026	0.0274816	0.546337	0.830955	0.055874	0.277197	0.606317	0.130011	0.995854	1.01592	7.35e-05	0.625114	0.911814	0.0301395	0.626352	0.948611	0.042439	0.962931	1.024	0.00630338
IPI00011698	SAP18	histone deacetylase complex subunit SAP18	0.858011	0.931501	0.96366	1	1.00345	0.903545	1.03331	1.12045	0.64827	1.05268	1	0.745208	1.10227	0.982381	0.833388	0.650374	0.935827	1	0.793414	1.28508	0.723617	0.796548	0.953252	0.0433653	0.384451	0.685904	0.0898995	0.954017	1.02794	0.0105399	0.949302	1.01473	0.0140409	0.873353	1.00686	0.00203918	0.0591904	0.293968	0.270945	0.874617	1.00616	0.00942408
IPI00011702	TTI1	TEL2-interacting protein 1 homolog	1.15096	0.837367	1.16286	1	1.23779	1.55957	1.52102	1.58082	1.43271	1.36613	1.06554	1.31897	0.74125	1.51493	0.908089	0.862857	1.69694	1	1.15931	1.15379	1.39263	0.59448	0.782456	0.0511735	0.596117	0.8124	0.0502079	0.724346	0.964887	0.0399207	0.817824	0.988104	0.015705	0.976125	1.02205	0.00357334	0.369835	0.686263	0.087687	0.821263	0.967861	0.0251416
IPI00011770	NDUFA4	NADH dehydrogenase [ubiquinone] 1 alpha subcomplex subunit 4	1.11553	1.32835	1.13807	1	0.972537	1.02668	1.23763	0.906329	0.419912	0.948862	0.996088	0.83378	1.30715	0.916849	1.81777	1.4634	1.39647	1	1.44083	1.69328	1.29164	0.765904	0.869036	0.0553771	0.599146	0.876859	0.107535	0.965556	1.00101	-0.00118899	0.970202	0.987297	-0.002709	0.943077	0.967637	0.00660974	0.5692	0.812521	0.107189	0.978186	1.01404	-0.00266644
IPI00011857	CHAF1B	Chromatin assembly factor 1 subunit B	0.514418	0.598534	0.879905	1	0.704346	2.12422	0.994871	0.672988	0.738209	0.677254	0.686112	0.537873	0.514254	0.736765	0.528761	0.90967	1.32935	1	0.72472	1.2474	1.00135	0.916134	0.997931	0.0150761	0.928781	1.01776	0.032601	0.931856	1.01924	0.00580026	0.994562	1.02833	0.00485411	0.957259	1.00172	0.00825847	0.0540551	0.173772	0.20029	0.990087	1.0219	0.00211641
IPI00011875	IK	Protein Red	0.850295	0.777722	0.870246	1	0.81827	0.970098	0.905447	1.01332	0.297259	1.06728	1.23476	1.0226	0.700658	1.09003	0.808613	0.400889	1.05093	1	0.912622	0.662045	1.09021	0.946267	1.05146	0.00472509	0.19693	0.486108	0.203659	0.950264	1.00406	0.0104949	0.868115	0.879444	0.0279717	0.970538	1.02063	0.00808313	0.685097	0.943533	0.0502927	0.933286	0.956525	0.0176674
IPI00011876	MTAP	cDNA FLJ59758, highly similar to S-methyl-5-thioadenosine phosphorylase	1.01793	1.08452	1.01898	1	0.821196	0.897934	0.855617	1.08326	1.11758	1.39827	0.987032	0.605501	0.728672	1.34462	0.894613	0.75459	0.607179	1	0.898566	0.653575	0.718348	0.959125	1.0019	0.000676601	0.79793	0.993174	0.0356809	0.735849	0.78377	0.0439418	0.986023	0.998225	0.00210051	0.829562	1.1142	0.0332153	0.552483	0.76538	0.0646396	0.821617	0.831936	0.0364099
IPI00011913	HNRNPA0	Heterogeneous nuclear ribonucleoprotein A0	0.991854	0.871448	0.922385	1	0.78273	0.874734	0.884328	1.2134	0.385545	0.969317	1	0.945825	1.30087	0.934638	1.37114	0.600508	1.01043	1	1.49956	1.14017	1.22145	0.618071	0.802778	0.0668219	0.22902	0.566835	0.16203	0.984946	1.03934	0.00122793	0.997821	1.0235	0.000916787	0.71478	0.864328	0.0438583	0.608901	0.914237	0.080218	0.943635	0.984224	0.00544343
IPI00011916	AIMP2	Aminoacyl tRNA synthase complex-interacting multifunctional protein 2	1.13197	1.17887	1.14887	1	1.14153	1.07777	0.803272	1.0453	0.822035	1.08518	1.22986	1.12244	0.88358	0.948936	1.08416	1.15678	1.03458	1	1.16696	1.08567	1.06758	0.933626	1.0359	0.00766078	0.366548	0.574973	0.0578522	0.912427	1.01986	0.00723893	0.890273	0.994112	0.0112995	0.803261	0.917103	0.0289683	0.534069	0.827169	0.0485398	0.533197	0.916031	0.0619506
IPI00011932	HSPA12A	Heat shock 70 kDa protein 12A	2.76222	2.02961	0.618634	1	1.78179	3.20818	1.171	1.48798	1.06591	0.895347	0.895011	1.61316	0.412422	0.976269	0.0975717	0.128712	0.070129	1	0.148022	0.168559	0.0688244	0.845408	1.01846	0.0320377	0.874175	0.971171	0.0194715	0.935302	1.01233	0.0145581	0.994723	1.01027	0.00415787	0.931117	0.996104	0.00601299	0.27264	0.501453	0.173387	0.963155	1.00575	0.00654368
IPI00011937	PRDX4	Peroxiredoxin-4	0.824565	0.898242	0.955608	1	0.621014	1.10275	0.604151	0.423497	2.70806	0.725568	0.753948	0.746172	2.13611	0.502517	1.90659	1.594	1.13993	1	0.893383	1.4568	1.52218	0.827194	0.960033	0.0166658	0.285991	0.562702	0.193559	0.974504	1.00608	0.0006002	0.983649	1.00126	-0.00718021	0.923653	1.01672	0.00690972	0.609315	0.88612	0.0791651	0.933004	0.998063	0.000142988
IPI00012007	AHCY	Adenosylhomocysteinase	0.973701	0.979915	0.909841	1	0.97176	0.425909	0.897315	1.41623	1.21046	0.904251	0.897228	1.063	0.535362	0.934525	1.64939	1.37309	1.03088	1	1.09741	0.979159	1.01236	0.537008	0.728935	0.113574	0.80561	0.947283	0.0433978	0.975989	1.03901	0.00829199	0.990437	1.01332	0.00399611	0.988743	1.02333	0.00662719	0.287505	0.514098	0.150517	0.984825	1.02731	0.00729945
IPI00012074	HNRNPR	Isoform 1 of Heterogeneous nuclear ribonucleoprotein R	0.979999	0.90995	0.931938	1	0.945673	1.01991	0.952433	0.904735	0.575103	0.993966	0.989057	0.778705	1.31556	0.975635	0.889117	0.717797	0.972369	1	1.19975	1.39622	1.04035	0.941952	1.024	0.00875442	0.394276	0.751553	0.156158	0.985468	1.02655	0.00751427	0.995066	1.02852	0.00397163	0.88225	0.987479	0.0153065	0.0600568	0.238383	0.20622	0.992016	1.02452	0.00467648
IPI00012149	MPHOSPH10	U3 small nucleolar ribonucleoprotein protein MPP10	1.28962	1.20369	1.07955	1	0.945587	1.1358	1.23865	0.633943	4.28298	0.52951	1	0.361147	0.718422	0.620974	0.804668	0.989571	0.791155	1	0.400757	0.23187	0.582047	0.967341	1.03513	0.00597169	0.00408554	0.0665622	0.28817	0.976429	1.02409	0.00269898	0.998294	1.01324	0.00218876	0.935683	1.03654	0.00768406	0.672004	0.954984	0.105012	0.97692	1.02622	-0.00162166
IPI00012197	DCTPP1	dCTP pyrophosphatase 1	0.853637	0.632345	1.01894	1	0.844762	1.30167	0.810713	1.53782	0.564759	0.833681	0.991591	0.861311	0.356502	0.911382	1.32756	1.27244	1.15612	1	1.10472	0.109501	1.17682	0.472164	0.650193	0.0996888	0.710562	0.865569	0.061817	0.952491	1.04772	0.00723145	0.992982	1.00683	0.00348289	0.959416	1.01986	0.0129482	0.138484	0.452561	0.205783	0.958196	1.00624	0.0106002
IPI00012199	CCDC86	Coiled-coil domain-containing protein 86	0.905092	1.01067	1.09972	1	0.740811	0.664122	0.784038	0.282784	0.263626	0.391032	0.965619	0.653412	0.767648	0.538553	0.424798	0.320919	0.853348	1	0.616423	0.507071	0.929	0.686773	0.874248	0.0356344	0.537109	0.717139	0.0457306	0.848834	0.962534	0.016713	0.76418	0.86305	0.0637318	0.983885	1.03422	-4.59e-05	0.690689	0.953736	0.0958062	0.940311	1.00739	0.00990846
IPI00012202	WDR77	Methylosome protein 50	0.911405	0.920533	1.328	1	0.847289	0.786123	1.129	1.23596	0.822454	1.02248	0.890856	1.01971	0.756617	1.06622	0.98652	0.946851	0.823659	1	0.95047	1.691	0.895301	0.869741	0.993838	0.0233648	0.848519	0.988202	0.0310501	0.879015	1.08507	0.0291276	0.988008	1.00718	0.00189608	0.966028	1.02451	0.00776087	-0.000673423	-0.016262	0.275236	0.967823	1.04159	0.00850193
IPI00012268	PSMD2	26S proteasome non-ATPase regulatory subunit 2	0.948497	0.993017	0.981226	1	1.14425	1.26954	1.0415	1.34816	1.13951	1.031	1.04381	1.09058	0.689714	1.02368	1.00615	1.25397	1.03331	1	1.13147	1.02462	0.911089	0.420225	0.650401	0.0957474	0.638101	0.867059	0.0565709	0.971156	1.01866	0.00633386	0.980349	1.01247	-0.00129998	0.94458	1.01961	0.0130874	0.274982	0.673672	0.13475	0.914445	1.01417	0.0106974
IPI00012315	NME3	Nucleoside diphosphate kinase 3	1.49917	1.80208	1.25536	1	1.05585	2.36645	1.17643	0.667676	0.989793	1.05244	0.79736	0.938828	2.72175	0.879608	1.36272	1.16328	1.17586	1	1.175	0.898667	0.981779	0.943246	1.00893	0.00285926	0.884892	0.999504	0.0417565	0.983098	1.00665	0.00887989	0.954446	0.981495	0.00596864	0.974137	1.00469	0.00737318	0.117065	0.310324	0.221293	0.980184	1.00223	0.00431248
IPI00012340	SRSF9	Serine/arginine-rich splicing factor 9	0.981237	0.67048	0.82241	1	1.05722	1.96141	1.15031	1.12477	0.810652	1.00178	1.04769	0.832622	1.48499	0.953709	0.918798	0.896983	0.915592	1	0.809219	1.12091	0.982969	0.978777	1.03836	0.0137624	0.859413	1.00267	0.0553869	0.96821	1.01346	0.0167453	0.997939	1.01564	0.00193703	0.966646	1.00272	0.00623063	-0.00106115	-0.000793495	0.211028	0.991575	1.01265	0.00539512
IPI00012341	SRSF5	Isoform SRP40-1 of Serine/arginine-rich splicing factor 5	0.928437	1.08239	0.972077	1	0.986786	0.568235	1.06738	1.00842	0.477127	1.24011	1	0.926991	1.19068	1.33026	1.16031	0.801633	1.00715	1	1.25499	0.566697	1.14355	0.934645	1.04883	0.0115906	0.440439	0.716828	0.131937	0.939375	0.963796	0.0136438	0.996134	1.02294	0.000548981	0.906592	1.03484	0.0243628	0.232823	0.477737	0.136282	0.885942	0.929934	0.0238268
IPI00012369	MAD2L1	Mitotic spindle assembly checkpoint protein MAD2A	0.768381	0.428994	0.928984	1	0.818944	8.68149	1.12321	1.11452	2.0064	1.10262	1.08773	1.18708	0.683962	0.985885	0.337249	0.780745	1.08673	1	1.0984	0.347797	0.916113	0.979597	1.01719	0.00931811	0.949882	1.01616	0.0287676	0.985371	1.01069	0.012617	0.996215	1.00741	0.0020428	0.987177	1.01849	0.00958119	0.00229707	-0.0482733	0.346402	0.993342	1.01613	0.00752174
IPI00012382	SNRPA	U1 small nuclear ribonucleoprotein A	1.24905	0.937667	0.951153	1	0.819573	0.416555	0.98728	1.26028	1.03616	1.09836	0.930222	0.973404	0.694253	0.94413	1.32482	1.0127	1.1024	1	0.980238	3.04309	1.09192	0.968098	1.04442	0.0178606	0.950962	1.03048	0.0257554	0.991957	1.0233	0.00540219	0.994699	1.01015	-0.00414674	0.976784	1.02328	0.00807291	0.00241351	0.0399591	0.231927	0.992473	1.01719	0.00344987
IPI00012440	FUCA2	Plasma alpha-L-fucosidase	1.02562	0.829506	0.910401	1	1.25045	0.771616	0.808964	0.753037	0.601294	0.884887	0.684489	0.913879	1.29133	0.880693	0.920136	0.672756	0.811602	1	0.679841	0.81816	0.938833	0.880094	1.00164	0.00880296	0.497642	0.817885	0.0505012	0.974253	1.02387	0.00448341	0.95271	1.03916	0.0093999	0.640967	0.929836	0.038983	0.157732	0.39935	0.175537	0.970183	1.05267	0.00737876
IPI00012442	G3BP1	Ras GTPase-activating protein-binding protein 1	1.28574	1.30134	1.01165	1	1.09454	0.38308	1.02311	1.09048	0.611191	1.02134	1.24483	0.965594	0.314267	1.05025	0.721656	0.680359	0.678521	1	0.741466	0.446242	0.838462	0.921704	1.01235	0.0158902	0.735333	0.90377	0.0859638	0.966584	0.991794	0.0103994	0.944333	0.971326	0.0122293	0.973112	1.02359	0.00453767	0.159674	0.388169	0.220279	0.984945	1.01719	0.00428097
IPI00012450	NMI	N-myc-interactor	0.996911	1.02026	0.906412	1	0.941347	3.09716	0.842421	0.78848	1.55297	1.12102	0.671698	0.543052	1.39929	1.038	1.83809	1.41898	1.59947	1	1.58041	1.22243	1.20909	0.924902	1.02498	0.00766529	0.939722	1.03061	0.0252631	0.966329	1.02425	0.00149803	0.967276	0.994849	-0.00483545	0.933538	1.01432	0.00645123	0.0274059	0.149181	0.340578	0.980929	1.02411	0.0054391
IPI00012535	DNAJA1	DnaJ homolog subfamily A member 1	1.05141	0.959362	1.17752	1	1.59853	0.91603	1.35212	1.47273	1.34016	0.987855	1.05235	1.40274	1.21981	1.08513	1.38501	1.12787	1.19189	1	1.86824	2.55009	1.24009	0.963386	1.03198	0.0157724	0.917093	1.02818	0.0284541	0.970162	1.01992	0.00228826	0.95421	1.00176	-0.0138055	0.893289	1.04208	0.0247852	0.161695	0.298	0.159438	0.985942	1.02274	0.000634378
IPI00012575	PIR	Pirin	0.721251	1.19436	1.05385	1	1.01269	0.924478	1.18143	1.07266	1.30915	1.14944	1.06613	1.07654	0.842697	0.977096	1.19876	1.84647	0.998295	1	1.5776	0.78053	1.47825	0.897328	1.03545	0.020665	0.401777	0.556369	0.11422	0.96363	1.03883	0.00786045	0.974393	0.999552	0.00355303	0.846139	0.932061	0.0303197	0.30325	0.609214	0.174768	0.901466	0.98285	0.0228925
IPI00012578	KPNA4	Importin subunit alpha-4	0.965689	0.867176	0.812145	1	0.811427	0.499555	0.767401	1.69779	1.3415	1.05935	0.978589	0.834855	0.573621	1.08254	0.730172	1.6728	0.748298	1	0.855567	0.499043	0.577049	0.653563	0.792391	0.0686541	0.495944	0.833842	0.154791	0.977983	1.00568	0.00535247	0.994622	1.00478	0.00470514	0.96686	1.03504	0.013115	0.421041	0.610301	0.107229	0.940882	0.992724	0.0179381
IPI00012585	HEXB	Beta-hexosaminidase subunit beta	1.29393	1.61612	1.24748	1	1.24579	0.545702	1.47376	0.517848	1.08943	0.762457	0.646016	0.742438	1.0261	0.723508	1.08548	0.69754	1.32881	1	0.895032	0.852171	1.15971	0.81817	0.91252	0.00910905	0.645301	0.821346	0.0570478	0.882904	0.971508	0.00463282	0.928623	1.03233	0.000585108	0.938945	0.986911	0.00549451	0.221844	0.613688	0.237431	0.879021	0.928041	0.00926989
IPI00012750	RPS25	40S ribosomal protein S25	0.836445	0.959787	0.87846	1	0.804237	0.589097	0.80883	0.544234	0.615257	0.825122	1.03651	0.980113	0.552181	0.944881	0.452638	0.575311	1.01423	1	0.787635	0.585424	0.916413	0.431434	0.800607	0.151628	0.648593	0.837057	0.0627554	0.914188	1.02125	0.015021	0.811886	0.855563	0.0299417	0.943404	1.0003	0.00693519	0.275888	0.595413	0.12736	0.948277	0.993615	0.00713344
IPI00012772	RPL8	60S ribosomal protein L8	0.654379	0.926349	0.857537	1	0.883684	1.37296	0.888412	0.480899	0.443673	0.695947	1.10449	0.847995	0.762042	0.902869	0.434559	0.614566	1.12823	1	0.743935	0.88323	0.997737	0.645163	0.868909	0.0538967	0.645465	0.841992	0.0727548	0.891103	0.991435	0.0171996	0.863927	0.985788	0.0492945	0.982137	1.02193	0.00453592	0.312442	0.585924	0.0936218	0.976199	1.02547	0.0140557
IPI00012795	EIF3I	Eukaryotic translation initiation factor 3 subunit I	1.10909	0.993104	0.957621	1	1.07827	0.398543	0.971761	1.65987	1.27059	1.06728	1	1.20355	0.622026	1.148	1.83399	1.34381	1.06198	1	1.20631	1.21148	1.1893	0.501869	0.676215	0.1377	0.910766	1.00516	0.0244941	0.981942	1.03522	0.00659368	0.977326	1.01655	0.00320751	0.989383	1.02371	0.0060246	0.419295	0.631442	0.0983596	0.990521	1.02003	0.00312511
IPI00012833	PPP4C	Serine/threonine-protein phosphatase 4 catalytic subunit	1.14667	1.10693	1.09873	1	1.03513	0.63022	1.10419	2.03345	1.17782	1.25514	1	1.0815	0.799854	1.00488	1.00556	0.552819	0.518639	1	0.809087	0.827098	0.562034	0.352349	0.534205	0.149811	0.83131	1.01311	0.0374276	0.933009	0.973536	0.00298832	0.998111	1.01492	0.00178837	0.98198	1.0269	-0.00163454	0.631321	0.832872	0.0823361	0.933372	1.03751	0.00731191
IPI00012837	KIF5B	Kinesin-1 heavy chain	1.03283	0.947074	0.997757	1	1.1256	0.840469	0.998635	1.37215	1.28068	1.2306	1.12348	1.38012	0.666746	1.04915	1.04524	1.08934	0.886421	1	1.12215	0.803189	1.02672	0.82637	0.882782	0.0386664	0.820894	0.98034	0.0554883	0.939469	0.970958	0.0167706	0.995792	1.02033	0.000246006	0.88174	0.968745	0.0357711	0.294936	0.499016	0.156634	0.991402	1.03425	0.00522023
IPI00012855	TMEM11	Transmembrane protein 11, mitochondrial	1.1391	1.20037	1.12333	1	1.45792	2.80301	1.57012	0.889933	1.09391	0.816171	0.854885	0.914534	1.81035	0.900874	0.933315	0.557502	0.950455	1	0.728417	1.69209	0.844121	0.97835	1.0062	0.0083972	0.909153	0.985579	0.0391851	0.972367	1.00195	0.0145061	0.983412	0.998233	0.00337332	0.969199	1.01271	0.00831513	0.0960109	0.258381	0.240337	0.978475	1.00985	0.0060126
IPI00012887	CTSL1	Cathepsin L1	1.46402	2.03958	1.28248	1	1.53284	0.372118	1.21044	0.657535	0.891636	0.814197	1.41703	1.16569	1.05275	1.06365	0.786191	27.1681	1.26991	1	0.872647	1.40958	0.928237	0.949682	1.03685	0.0188273	-0.00113977	-0.00368626	0.19852	0.980967	1.03169	0.00554421	0.99302	1.00906	-0.00208205	0.96643	1.05014	0.0066609	0.79013	0.998226	0.066554	0.9865	1.03753	0.00267109
IPI00012912	CPT2	Carnitine O-palmitoyltransferase 2, mitochondrial	1.08235	1.55572	1.34027	1	1.19893	3.30116	1.3495	0.622759	0.882504	1.00202	0.846749	0.814946	1.42244	0.912391	1.2248	1.59605	1.29297	1	1.26134	1.62417	1.038	0.957567	1.01094	-0.00175731	0.9195	1.02712	0.0426121	0.98402	1.01166	0.00694373	0.974245	0.999803	-0.000679772	0.976838	1.00664	0.00662459	0.0902624	0.232492	0.263004	0.988779	1.00954	0.00268129
IPI00012971	WNT10B	Protein Wnt-10b	0.641219	0.763328	0.912193	1	0.865907	1.81962	0.886019	0.481426	1.19669	0.846903	0.992505	1.05313	1.19106	0.896177	0.717602	0.981981	1.54247	1	1.0142	1.24755	1.26065	0.809897	0.964473	0.0197834	0.91705	1.01936	0.0288488	0.858979	0.983353	0.0259499	0.997736	1.01841	-0.000187649	0.984988	1.02021	0.0106722	0.132831	0.313172	0.199488	0.966798	1.02485	0.00660321
IPI00013002	UBE2C	Ubiquitin-conjugating enzyme E2 C	1.28828	1.37559	0.905419	1	1.15626	0.713847	0.782113	1.63976	0.829922	1.2408	1.00377	1.38676	0.634726	1.1576	0.704262	0.48361	0.67292	1	0.503906	0.674207	0.643861	0.757373	0.851523	0.0427358	0.721683	0.92334	0.080509	0.951069	0.970257	0.00895877	0.996515	1.00953	0.00131079	0.887557	0.972852	0.0098227	0.602587	0.815833	0.0929217	0.954032	0.98931	0.0131534
IPI00013068	EIF3E	Eukaryotic translation initiation factor 3 subunit E	0.959072	0.895878	0.85827	1	0.99305	0.550315	0.77516	1.31772	0.856168	0.974661	1.05467	1.26662	0.681782	0.965296	1.6044	0.837575	1.07988	1	1.06795	1.10829	1.08356	0.408583	0.578013	0.133931	0.80332	0.99555	0.0510684	0.972591	1.03786	0.0049785	0.996715	1.01207	0.00218738	0.928488	1.0079	0.0136062	0.475326	0.691421	0.0670654	0.961108	1.01118	0.00730806
IPI00013079	EMILIN1	EMILIN-1	0.736312	0.791887	0.629001	1	0.550023	2.05044	1.1025	0.545739	1.00225	0.530495	1.04166	0.759723	0.800821	0.605022	0.757583	0.635024	1.05178	1	0.525534	0.656342	0.730027	0.958483	1.00067	0.00471639	0.936432	1.00827	0.0263272	0.939545	1.01829	0.0113026	0.966014	1.04987	0.0146488	0.946403	1.01753	0.0149359	0.0581414	0.148684	0.192355	0.97346	1.01169	0.00206473
IPI00013122	CDC37	Hsp90 co-chaperone Cdc37	0.870531	1.03705	1.00067	1	0.940503	0.495227	0.8088	1.15607	0.888	1.12121	0.976114	0.963155	0.57186	1.20775	1.02346	1.28014	0.903492	1	0.82501	0.440739	0.844275	0.944984	0.984422	0.0188172	0.822283	0.971345	0.081854	0.976427	0.992405	0.0110684	0.992311	0.998537	0.00748566	0.98229	1.02337	0.0101971	0.28571	0.446594	0.13469	0.948763	0.968915	0.0227865
IPI00013160	EIF2D;LGTN	Isoform 1 of Eukaryotic translation initiation factor 2D	0.718846	0.977118	1.30176	1	0.799998	0.864629	1.07234	2.26917	0.599144	0.475933	0.697661	0.67193	1.11454	1.09186	0.705441	1.12184	0.883899	1	0.660876	0.500837	0.975008	-0.000671216	0.0128329	0.208523	0.809571	0.98737	0.0283569	0.860919	1.11125	0.024568	0.982332	1.02725	0.0058265	0.897115	1.00428	0.0171891	0.703218	0.986948	0.0307539	0.982059	1.02618	0.000744223
IPI00013174	RBM14	Isoform 1 of RNA-binding protein 14	1.35873	0.865203	0.854136	1	1.25106	1.25296	1.16975	0.90196	0.757066	0.847615	1.11773	0.932925	0.859953	0.816934	1.96014	1.07897	0.872746	1	1.26757	0.866622	1.29213	0.173613	0.380708	0.156169	0.761387	0.959637	0.0307783	0.881312	1.0478	0.0118613	0.995901	1.02535	-0.0014048	0.937345	0.995563	0.00552287	0.572778	0.922573	0.0907475	0.920134	0.967619	0.000336156
IPI00013195	MRPL49	39S ribosomal protein L49, mitochondrial	1.2828	1.25814	1.27649	1	1.17062	0.65429	1.40337	0.613303	0.829696	1.04176	1.16863	1.29611	1.23189	0.924253	1.1691	0.784052	1.45478	1	1.29464	0.586614	1.35864	0.602185	0.812935	0.0806408	0.59304	0.827458	0.0577653	0.840985	0.93652	0.026197	0.986601	1.04932	-0.00238014	0.904598	1.04765	0.0096712	0.0875834	0.347951	0.248254	0.844208	0.935413	0.0257424
IPI00013212	CSK	Tyrosine-protein kinase CSK	0.957635	0.738805	0.907503	1	1.20092	0.905391	1.15845	1.04282	0.984259	1.31374	1.26097	1.24627	0.951469	1.33239	1.14039	1.21147	1.23533	1	1.24049	1.85392	1.16159	0.932257	1.02836	0.0104441	0.823508	0.994811	0.0280451	0.953576	1.03262	0.00267577	0.990111	1.03049	-0.00352756	0.978448	1.04862	0.00464535	0.0530072	0.173181	0.199138	0.965977	1.04202	0.0131115
IPI00013214	MCM3	cDNA FLJ55599, highly similar to DNA replication licensing factor MCM3	0.613509	0.358684	0.726694	1	0.764083	0.310856	0.937253	1.3728	1.50357	1.23845	1.10979	1.00755	0.898602	1.43831	0.681153	2.69156	1.83154	1	1.55893	1.33288	1.98586	0.882304	1.05375	0.0231229	0.433978	0.592159	0.118723	0.928751	0.991428	0.0117875	0.991759	1.00595	0.000844999	0.94891	1.00058	0.00802285	0.632871	0.856429	0.0718172	0.920116	0.988605	0.0146926
IPI00013216	ORC2	Origin recognition complex subunit 2	2.26049	2.71022	5.08274	1	1.84666	1.95533	1.48156	0.786068	1.80697	0.842636	1.00054	0.966463	1.41136	0.854585	0.0871731	0.418732	0.416807	1	0.469243	0.214533	0.950854	0.880909	0.934821	0.0108135	0.866893	0.96096	0.00193898	0.581258	0.855392	0.117562	0.968484	1.02149	0.0035443	0.961634	0.977317	0.00266529	0.746567	1.00326	0.0391537	0.978245	1.02508	0.000830315
IPI00013296	RPS18;RPS18P9	40S ribosomal protein S18	0.793476	1.05455	1.02286	1	0.960088	1.00264	0.919801	0.532612	0.582538	0.853982	1.0097	0.879347	0.610337	0.96084	0.582404	0.747057	1.14063	1	1.04068	1.13113	1.19256	0.461859	0.757312	0.0811812	0.553469	0.773161	0.0727836	0.906217	0.951621	0.0104544	0.941096	0.961369	0.0300412	0.965789	1.02061	0.00855212	0.622158	0.926878	0.0604232	0.893946	0.951397	0.028674
IPI00013297	PDAP1	28 kDa heat- and acid-stable phosphoprotein	0.964883	1.00996	0.933103	1	0.638978	0.815493	0.674263	0.854057	0.736425	1.02645	1.06077	1.00097	0.360206	1.11941	0.643712	1.20636	0.742295	1	0.88121	0.33164	0.988731	0.89169	1.07969	0.0147985	0.739545	0.939015	0.0771858	0.959116	0.975135	0.0108669	0.934245	0.955172	0.014003	0.942875	0.997186	0.0185512	0.213935	0.393828	0.121608	0.911377	0.946735	0.0234368
IPI00013415	RPS7	40S ribosomal protein S7	0.776145	1.00088	0.902987	1	0.903442	0.746214	0.924631	0.602833	0.760743	0.84799	1	0.912123	0.646656	0.93842	0.596469	0.668016	1.08401	1	0.917219	1.12499	1.13768	0.396813	0.667121	0.117728	0.588879	0.827141	0.073951	0.900464	0.957458	0.00839383	0.870219	0.923114	0.0379985	0.990601	1.03369	0.00522538	0.442445	0.796488	0.109454	0.874672	0.949099	0.0196269
IPI00013452	EPRS	Bifunctional aminoacyl-tRNA synthetase	0.966001	0.917015	0.97536	1	0.972783	1.18977	0.87453	1.11706	0.850673	0.949122	0.998468	1.07514	0.784438	1.15155	0.836073	0.864737	0.817343	1	0.893744	0.715299	0.868471	0.836285	0.912371	0.0282911	0.843025	0.968286	0.03601	0.951722	0.994616	0.010508	0.972318	0.991109	0.00629801	0.945606	0.984006	0.0104698	0.299878	0.650317	0.170815	0.827131	0.935216	0.034609
IPI00013466	ASNA1	ATPase ASNA1	0.939	1.0114	0.984912	1	1.17275	1.06145	1.14975	1.23067	0.896865	0.978301	0.972536	1.0917	0.837089	0.979332	0.846699	0.974543	0.881763	1	0.783592	1.26179	0.918522	0.538258	0.742954	0.0848849	0.814621	1.00616	0.0214764	0.924696	0.986631	0.00945387	0.994605	1.01643	0.00122192	0.667515	0.882958	0.0375996	0.188526	0.534165	0.200477	0.881859	0.990417	0.00939377
IPI00013485	RPS2	40S ribosomal protein S2	0.828692	0.932864	0.873584	1	0.91632	1.29313	1.00385	0.616613	0.843486	0.88868	0.97949	0.908383	0.739053	0.970618	0.698129	0.994568	1.29411	1	1.31153	1.47477	1.23248	0.632348	0.887302	0.0585492	0.876965	0.987279	0.0397495	0.901176	0.935979	0.0206222	0.997582	1.02267	0.00134118	0.886491	0.968734	0.029089	0.356172	0.60405	0.101276	0.95708	1.00592	0.0127989
IPI00013508	ACTN1	Isoform 1 of Alpha-actinin-1	0.936904	0.995128	0.879526	1	1.01918	0.326986	0.788959	1.62987	0.988083	1.47365	1.15985	1.2008	0.581821	1.50076	1.20568	1.09355	1.00379	1	0.779786	0.280846	1.02295	0.864376	0.920658	0.0392437	0.962505	1.01442	0.0391504	0.960862	0.991673	0.0147486	0.996629	1.00669	0.00275966	0.974942	1.01106	0.0116732	0.411455	0.609456	0.123154	0.960359	0.979361	0.0162381
IPI00013621	THTPA	Thiamine-triphosphatase	1.03758	0.950382	0.956706	1	0.836004	0.882301	0.869436	0.78524	0.530587	0.761095	0.710293	0.402553	0.960643	0.886138	1.72308	1.90482	1.18564	1	0.983952	1.58952	0.795131	0.756871	0.892319	0.0471588	0.448856	0.675789	0.150749	0.971164	1.01154	-0.00176159	0.988985	1.00901	-0.00419123	0.892182	1.00719	0.00306607	0.595677	0.82166	0.0920596	0.969108	1.0376	0.00490843
IPI00013683	TUBB3	Tubulin beta-3 chain	0.892095	1.26528	1.01368	1	2.15748	0.295282	1.10114	1.02601	0.757814	1.20622	1.02749	2.33712	0.491417	1.15189	1.34736	2.2039	1.21603	1	2.82701	0.991443	1.28793	0.905936	1.04425	0.025203	0.665585	0.819133	0.0577806	0.983223	1.02442	0.00676055	0.951974	0.997735	0.00945662	0.446005	0.828054	0.144214	0.263629	0.525149	0.114489	0.988241	1.02858	0.00502569
IPI00013744	ITGA2	Integrin alpha-2	1.27557	1.22417	1.06918	1	1.64199	1.08307	1.14903	0.841465	1.45712	1.19883	1.17531	1.35703	1.20699	1.14587	1.19512	0.786394	1.46194	1	1.31935	1.6779	1.50353	0.732772	0.922303	0.0122198	0.4937	0.826197	0.0932332	0.906721	0.959548	0.00938565	0.887734	0.977992	-0.00450509	0.803357	1.04052	0.0409606	0.224965	0.485785	0.163429	0.901575	0.983315	0.0140645
IPI00013808	ACTN4	Alpha-actinin-4	0.921707	0.909825	0.909614	1	0.86125	0.119849	0.70183	1.39311	1.02578	1.7262	1.29879	1.60449	0.520316	1.47839	1.0059	0.893481	0.928693	1	0.73077	0.0716714	0.98804	0.96274	1.00906	0.00792338	0.962885	1.02253	0.0364933	0.933184	0.973546	0.0242488	0.989293	0.998744	0.00460088	0.941214	0.987084	0.0202808	0.34718	0.556501	0.133766	0.96717	0.977473	0.0149397
IPI00013830	SNW1	SNW domain-containing protein 1	0.952766	0.880267	0.925372	1	0.834348	0.582359	0.810033	1.14731	0.241064	1.06111	1.09135	0.812521	0.526752	1.0163	1.08573	0.230743	1.04556	1	0.95338	0.150516	1.18918	0.846752	0.947116	0.0301661	0.445824	0.779956	0.154661	0.969678	1.00315	0.0121118	0.955063	0.958245	0.0124385	0.983779	1.03893	0.0101568	0.235169	0.458441	0.153968	0.945483	0.990078	0.0175128
IPI00013847	UQCRC1	Cytochrome b-c1 complex subunit 1, mitochondrial	1.04077	1.2157	1.25174	1	1.07058	2.4559	1.15528	0.632753	1.36227	0.94584	0.923294	0.868799	1.59096	0.805547	1.56121	1.45984	1.75266	1	1.60232	1.69074	1.4053	0.932354	0.987542	0.00943827	0.954236	1.01996	0.0323546	0.950601	1.00385	0.00577791	0.96307	0.98618	0.000589254	0.954427	0.997963	0.0147354	0.229638	0.463878	0.223567	0.979066	1.00693	0.000574316
IPI00013860	HIBADH	3-hydroxyisobutyrate dehydrogenase, mitochondrial	0.960165	1.21856	1.10496	1	0.956956	3.09395	1.04633	0.525095	1.6011	0.862633	0.751831	0.825172	1.99379	0.851298	1.26923	1.40667	1.16843	1	1.45954	1.58284	1.13206	0.953327	1.00838	-0.00206151	0.946749	1.02251	0.0319498	0.978342	1.00577	0.0077739	0.977783	1.00004	-0.00316388	0.971112	1.01717	0.00728111	0.0699191	0.220348	0.299077	0.988126	1.01248	0.00228326
IPI00013862	DTYMK	Thymidylate kinase	0.977782	0.735987	1.09364	1	1.07806	1.56938	1.39891	1.58565	2.32028	1.3438	1.13672	1.34419	1.05668	1.37779	0.743606	0.921122	1.13216	1	1.27116	1.95643	1.03681	0.843675	0.978683	0.0270943	0.230835	0.476414	0.170741	0.980343	1.0171	0.00705498	0.960812	0.998061	-0.00350634	0.981355	1.02807	0.0073513	0.411954	0.763079	0.128719	0.971245	1.02248	0.00984831
IPI00013890	SFN	Isoform 1 of 14-3-3 protein sigma	1.68319	1.03183	1.94362	1	1.34822	1.72307	0.622417	1.40213	0.438279	0.839702	0.621356	0.451644	0.541346	1.0799	2.86715	0.679024	1.95213	1	1.03018	0.163962	1.42294	0.255106	0.522459	0.141825	0.724707	0.919386	0.0307592	0.80609	0.916206	0.0281589	0.927174	1.0133	0.00463754	0.910947	0.989	0.0104648	0.380915	0.759969	0.112317	0.93593	1.0221	0.010493
IPI00013891	TRA2A	Isoform Long of Transformer-2 protein homolog alpha	1.14586	1.03593	0.856258	1	1.00292	1.00862	0.988092	1.02944	1.31541	0.9059	1	0.647837	2.06316	0.954363	1.39527	1.7303	0.977699	1	1.5475	2.38479	0.918012	0.978251	1.0182	0.00741854	0.87059	1.00108	0.0332191	0.96289	1.01904	0.00566214	0.987913	1.00047	-0.0093531	0.924883	1.00282	0.00550422	0.11193	0.306733	0.235273	0.969549	1.00329	0.00852321
IPI00013895	S100A11	Protein S100-A11	1.06802	1.25368	1.12088	1	1.12007	0.273209	0.940853	1.13715	0.930171	1.17904	0.999755	1.10044	0.932379	1.02274	1.4986	1.10023	0.972169	1	1.05564	0.82563	1.14486	0.754112	0.901144	0.0578689	0.892685	0.993082	0.0451009	0.966721	0.989513	0.0163523	0.992145	1.02234	0.00228404	0.986164	1.02687	0.00917001	0.112028	0.286214	0.1567	0.981421	1.0286	0.00539537
IPI00013917	RPS12	40S ribosomal protein S12	0.869671	1.03858	0.98194	1	0.954983	0.739253	0.816341	0.899801	1.52762	0.812426	1.00744	1.04446	0.782706	0.915923	0.694448	0.868063	1.13927	1	1.14615	1.55912	1.1672	0.774922	0.962448	0.0383368	0.405227	0.725688	0.13727	0.940898	0.99909	0.00388154	0.997674	1.01888	0.00187397	0.972966	1.02224	0.006866	0.17906	0.481659	0.200675	0.946366	1.01485	0.00437719
IPI00013930	STX6	Syntaxin-6	0.874038	0.969305	0.735649	1	0.726842	1.51297	0.67933	0.973783	0.853948	0.583956	1.09794	3.2837	1.12113	0.724619	3.2031	2.15797	5.17665	1	1.3032	4.97707	1.56019	0.909781	0.979814	0.0118588	0.880363	0.981342	0.0358657	0.689033	0.903035	0.0450962	0.975938	0.997965	-0.00716439	0.922729	1.08105	0.0255197	0.374173	0.581447	0.109274	0.970026	1.00677	0.000896238
IPI00013933	DSP	Isoform DPI of Desmoplakin	0.977451	0.849686	1.00844	1	0.666018	0.850833	0.853607	0.704193	0.659358	0.866686	0.891386	0.93989	1.07885	0.898337	1.33155	1.30046	1.40816	1	1.26541	1.2244	1.33517	0.83627	0.932948	0.0232619	0.700716	0.866659	0.0734831	0.882381	0.942026	0.0154976	0.991763	1.01149	-0.00141135	0.915494	0.981523	0.00990448	0.737263	0.950025	0.0789423	0.940959	0.968293	0.00735135
IPI00013949	SGTA	Small glutamine-rich tetratricopeptide repeat-containing protein alpha	1.03494	0.912566	1.02816	1	1.01919	0.31955	0.855319	2.02572	0.868269	1.3593	0.964881	1.25629	0.862719	1.38994	1.03472	1.11048	0.727947	1	0.966917	0.615008	0.755996	0.697237	0.806815	0.0869829	0.939415	1.00307	0.0432958	0.963032	0.987511	0.00671567	0.99618	1.01822	0.00389034	0.983676	1.0124	0.0076152	0.570302	0.74877	0.0939178	0.963395	0.977594	0.0160982
IPI00013981	YES1	Tyrosine-protein kinase Yes	0.852103	0.834665	1.06099	1	1.27486	0.917623	1.3219	1.22342	1.15279	1.23265	1.03644	0.815951	1.09437	1.12912	0.822188	1.03091	0.967659	1	0.828865	0.965741	0.804476	0.667561	0.798887	0.0276	0.702388	0.944512	0.0405862	0.83002	0.895536	0.0185201	0.997183	1.02048	-0.000159309	0.614759	0.910565	0.0518857	0.645676	0.937714	0.0650492	0.672022	0.829632	0.0433227
IPI00014053	TOMM40	Isoform 1 of Mitochondrial import receptor subunit TOM40 homolog	1.12783	1.36947	1.15169	1	1.3028	1.20291	1.51112	1.00985	1.51969	1.11141	0.757832	1.18181	1.6788	1.0106	2.58583	1.79954	1.90515	1	1.98973	2.56715	1.42327	0.77458	0.922973	0.0599805	0.936222	1.0244	0.0225252	0.959695	0.993979	-0.000581043	0.915942	0.983234	-0.00832719	0.958663	0.986266	0.0097757	0.496214	0.736629	0.121069	0.978196	1.01685	-0.00197143
IPI00014147	KIAA0101	PCNA-associated factor	2.41952	1.87626	2.0795	1	1.14711	3.31542	1.61895	0.917568	0.682054	0.927922	1	0.949373	0.857719	1.17757	0.862973	0.726619	1.24731	1	0.716081	0.919443	2.41085	0.902043	1.00373	0.0225024	0.818502	0.93741	0.0372366	0.958613	1.00655	0.0116705	0.956514	0.995813	0.00906012	0.947793	1.00115	0.008161	0.193486	0.376333	0.165666	0.9115	1.07432	0.0151754
IPI00014149	TTC35	Tetratricopeptide repeat protein 35	0.90219	0.947632	0.86326	1	1.02364	1.32851	0.795328	1.06367	1.57592	0.998734	1	1.10384	1.27907	1.00904	0.884108	0.867965	1.16887	1	1.29109	1.86786	1.1331	0.930235	1.01735	0.00983044	0.685039	0.913204	0.0824488	0.975332	0.999859	0.00530475	0.986476	0.996826	-0.00403164	0.973597	1.01466	0.0131893	0.082291	0.286057	0.227068	0.960653	1.01791	0.00870726
IPI00014198	EXOSC7	Exosome complex component RRP42	0.931802	0.61086	0.830606	1	0.869632	1.18475	0.908439	1.30088	1.38373	1.1042	1.10671	1.41167	0.698991	1.17532	1.16811	2.01028	1.31371	1	1.64079	2.21359	1.08645	0.97192	1.03994	0.00678655	0.634319	0.855018	0.0643779	0.975026	1.0092	0.00163155	0.985244	0.997483	-0.00382415	0.93487	1.01241	0.0121009	0.30391	0.564776	0.167965	0.976624	1.02141	0.00465846
IPI00014213	LARS2	Probable leucyl-tRNA synthetase, mitochondrial	0.981723	0.999019	1.3279	1	0.986751	1.47461	1.09271	0.978208	1.30315	1.04826	0.84115	1.1875	2.03439	1.05498	1.98901	1.28911	1.36818	1	1.76022	1.98995	1.41206	0.830496	0.940288	0.0455893	0.931572	1.01195	0.030572	0.980409	1.01871	4.41e-05	0.934477	0.962509	-0.000817567	0.927724	0.977511	0.024324	0.332585	0.588255	0.141614	0.985144	1.00468	-0.000184095
IPI00014230	C1QBP	Complement component 1 Q subcomponent-binding protein, mitochondrial	1.31494	1.42167	1.18491	1	1.39208	1.46201	0.951518	0.871417	1.16536	0.919465	0.899969	0.7135	1.49488	0.898801	1.42277	1.37542	1.02077	1	1.33822	1.16627	0.996082	0.859854	0.943256	0.0259899	0.856082	1.00643	0.045292	0.94588	0.990654	0.00832808	0.932003	0.938003	0.00327123	0.863231	0.964317	0.0258238	0.454073	0.713249	0.0961803	0.926124	0.994388	0.00809232
IPI00014253	RRS1	Ribosome biogenesis regulatory protein homolog	0.900663	1.08148	0.866407	1	0.706363	0.679116	0.807998	0.51783	0.603999	0.645944	0.947824	0.658976	0.738896	0.741401	0.579551	0.345275	0.865003	1	0.463829	0.37368	0.688391	0.786776	0.921052	0.043772	0.605282	0.761973	0.050866	0.940943	1.01785	0.0151029	0.737068	0.871985	0.0554243	0.915102	1.007	0.0038276	0.437061	0.737041	0.12685	0.990032	1.03089	0.00156938
IPI00014263	EIF4H	Isoform Long of Eukaryotic translation initiation factor 4H	0.798911	0.826773	0.728081	1	0.941038	0.200671	0.664833	1.37582	0.531341	1.10399	0.978922	0.887537	0.414058	0.986241	0.746373	0.578293	0.838102	1	0.982112	0.436132	1.21037	0.774993	0.878076	0.0481834	0.769277	0.941498	0.0818348	0.968148	0.995231	0.0104149	0.966139	0.978989	0.0145604	0.977435	1.04433	0.00750556	0.280185	0.45154	0.128348	0.927006	1.02169	0.015198
IPI00014264	ACAP2	Arf-GAP with coiled-coil, ANK repeat and PH domain-containing protein 2	0.86603	1.03255	0.581771	1	0.77856	0.338952	0.62675	0.799495	1.22358	1.45151	1.0395	1.3503	0.792008	0.985312	1.19406	1.08803	1.61585	1	1.26944	7.98359	1.09282	0.97058	1.02758	0.00874101	0.953346	1.02606	0.0279911	0.990102	1.0237	0.0034334	0.996337	1.01283	-0.00465421	0.990066	1.02368	0.00700502	0.0160736	0.0852763	0.235733	0.989633	1.01119	0.00665147
IPI00014310	CUL1	Cullin-1	0.994512	0.914798	1.00928	1	0.847929	0.753602	0.8836	1.61331	0.941458	1.49588	1.28599	1.35706	0.767355	1.34732	1.27004	1.2688	1.28392	1	1.23365	1.03153	1.24756	0.790306	0.841736	0.0471183	0.877963	0.981354	0.042732	0.938261	0.991653	0.0171634	0.991962	1.02993	0.000342835	0.950959	1.01768	0.0093918	0.572258	0.724562	0.0940357	0.96704	0.985545	0.00646383
IPI00014361	TSTA3	GDP-L-fucose synthase	0.834137	1.03023	0.945542	1	1.08196	0.898981	0.980989	0.919098	0.811517	1.38905	1.02886	1.4097	0.581299	1.18026	0.907568	1.19781	0.960729	1	0.925023	1.31683	0.867757	0.761575	1.03049	0.0383494	0.693378	0.929975	0.0389778	0.694914	0.851187	0.0371562	0.997184	1.01987	0.00024709	0.631548	0.838084	0.051638	0.267692	0.616809	0.120236	0.897099	0.961317	0.0117806
IPI00014377	RAB32	Ras-related protein Rab-32	1.79292	1.51398	1.69561	1	1.47092	3.32802	2.64187	1.45169	0.958716	0.939691	1	0.949992	1.38735	0.897891	1.12061	1.56394	1.06945	1	1.5111	0.381567	0.978568	0.974263	1.02922	0.0141449	0.915326	1.01549	0.0345693	0.972138	0.996743	0.0114251	0.951985	0.989826	0.00833757	0.970197	1.0226	0.00679397	0.180187	0.350607	0.159775	0.88302	1.01091	0.0147355
IPI00014424	EEF1A2	Elongation factor 1-alpha 2	1.03592	1.01762	0.871289	1	0.784759	2.02229	0.920359	1.25551	0.715245	1.02671	1	1.10529	0.728096	1.21789	0.775008	0.747867	0.852824	1	0.926296	1.15833	0.822282	0.925191	1.03261	0.0235819	0.829533	0.961843	0.0355523	0.972343	1.01441	0.0138116	0.997982	1.01299	0.00285107	0.969853	1.03856	0.00910253	-0.000481255	-0.0223784	0.377599	0.959631	1.03476	0.0139411
IPI00014458	SCO2	Protein SCO2 homolog, mitochondrial	0.999982	0.730009	0.690247	1	0.542993	0.585676	0.892584	1.59897	1.06874	1.69952	1.06478	1.68293	1.25675	1.26572	1.77664	2.07763	2.23193	1	2.72271	1.241	2.4309	0.956938	1.02168	0.000176341	0.828236	0.900734	0.036669	0.900861	0.974437	0.0148234	0.9455	0.984072	0.00940486	0.805224	0.912715	0.0394248	0.579236	0.860265	0.0927381	0.897841	0.948219	0.0167408
IPI00014474	AKAP8	A-kinase anchor protein 8	1.31676	1.31879	1.25805	1	1.16055	1.05325	0.945393	0.749982	0.326094	0.83601	0.91017	0.963301	0.907342	0.771527	1.634	1.1862	1.01023	1	1.07969	1.73464	0.841368	0.662596	0.869653	0.0571171	0.518963	0.830722	0.0941411	0.948282	1.03209	0.00268214	0.984722	0.999873	-0.00199804	0.987577	1.03868	-0.000987352	0.259534	0.525733	0.164051	0.930987	1.01862	0.00368824
IPI00014513	YY1	Transcriptional repressor protein YY1	1.28684	0.89136	0.805485	1	1.16533	1.54777	1.00985	0.554392	0.757051	0.578764	1	0.81095	0.910847	0.639648	0.828837	1.25504	1.18026	1	1.09034	0.960425	1.26411	0.79466	0.947593	0.0238606	0.778597	1.00275	0.0511072	0.866393	0.983862	0.00320336	0.995711	1.02687	0.00277305	0.953902	1.01265	0.00659968	0.248062	0.468568	0.172608	0.90954	0.993348	0.00110779
IPI00014572	SPARC	Secreted protein, acidic, cysteine-rich (Osteonectin), isoform CRA_a	1.2973	4.18822	0.800783	1	2.08975	0.923656	1.43814	0.801468	0.455285	0.361216	0.457025	0.737636	0.799233	0.401306	1.34277	0.727634	1.8015	1	1.33084	2.03521	1.57558	0.965685	1.04203	-0.00456081	0.110501	0.430695	0.248616	0.858336	0.984685	-0.000668416	0.914647	0.992923	-0.00397489	0.937506	0.97902	0.00672395	0.498501	0.890587	0.106194	0.943583	0.994286	-0.00683082
IPI00014577	RAB18	Ras-related protein Rab-18	1.06143	0.96268	1.17142	1	2.09607	1.78207	1.17286	0.710042	0.866846	0.795012	0.762363	0.738582	1.75253	0.624953	2.58929	1.6401	1.95394	1	2.02043	2.01744	1.27846	0.743219	0.835145	0.0787201	0.854058	0.967001	0.0496805	0.937786	0.954484	0.00862212	0.94898	0.959624	-0.00154188	0.88182	1.00205	0.0279429	0.685946	0.959212	0.0250724	0.966151	0.998384	-0.00308717
IPI00014624	AP3S1	AP-3 complex subunit sigma-1	1.13923	1.52396	1.18346	1	1.15254	0.470903	0.917507	1.11172	1.05318	1.26902	1	1.30735	0.845272	1.20096	0.897241	0.717488	0.652994	1	0.804603	0.340997	0.924442	0.97367	1.03206	0.00666951	0.751299	0.956134	0.0850038	0.923877	0.963132	0.0163426	0.996551	1.0187	0.00109473	0.939406	0.984571	0.0118117	0.218704	0.434738	0.171146	0.972343	0.993348	0.0112206
IPI00014808	PAFAH1B3	Platelet-activating factor acetylhydrolase IB subunit gamma	0.914187	0.839849	0.994805	1	1.0374	0.766776	1.00692	0.884566	0.906593	0.829743	0.870769	1.01096	0.881183	0.818961	0.892797	1.10458	0.993152	1	0.935445	1.17021	1.06212	0.848812	0.98691	0.0288469	0.615719	0.830096	0.0648724	0.91751	1.00158	0.00560839	0.986055	1.0384	0.00517033	0.930496	1.08205	0.0144933	0.161715	0.37969	0.16247	0.855289	0.988429	0.00886426
IPI00014898	PLEC	Isoform 1 of Plectin	0.619017	1.257	0.957828	1	0.774566	0.827059	0.809639	0.467493	0.84768	1.4153	1.69951	1.62623	1.02454	1.75654	0.643652	0.69046	0.997101	1	0.429757	0.935815	0.817774	0.492305	0.910786	0.106424	0.771126	0.935838	0.0337507	0.920276	0.944662	0.00669035	0.838783	0.869283	0.0203185	0.7243	0.83516	0.0139337	0.807828	1.0685	0.0428459	0.716252	0.811373	0.0335853
IPI00015018	PPA1	Inorganic pyrophosphatase	1.30962	1.01852	1.08229	1	1.19738	0.697894	0.949353	1.5291	1.36516	1.12664	0.865902	1.38977	0.497258	0.876901	1.39647	1.39858	1.06403	1	1.19899	0.830314	0.878388	0.636044	0.782659	0.0756857	0.747307	0.92909	0.0539784	0.992851	1.02	0.0065427	0.95227	1.03731	0.00703995	0.926787	0.978202	0.0221571	0.240771	0.412209	0.141008	0.932258	1.05396	0.0216263
IPI00015077	EIF1	Eukaryotic translation initiation factor 1	0.684387	0.888271	0.986755	1	0.653604	0.0909213	0.496807	1.35159	1.47135	0.990013	0.874513	0.580325	1.35148	1.27142	1.05661	0.550882	0.656921	1	1.42779	0.43931	0.796179	0.78804	0.886805	0.0247451	0.561292	0.85071	0.0901264	0.958296	0.999866	0.00878464	0.991295	1.01048	0.00464838	0.751472	1.01368	0.0561667	0.259077	0.493445	0.114295	0.889304	0.931523	0.0180129
IPI00015101	C9orf167	Torsin family protein C9orf167	0.825175	1.17556	0.560557	1	0.598899	1.01956	1.01707	0.794322	0.557755	0.854607	0.848493	0.656168	1.68956	0.821316	0.839232	0.730482	0.713966	1	0.560673	2.55866	0.825829	0.976159	1.01835	0.00703224	0.854105	0.995706	0.0456257	0.966684	1.01817	0.0123378	0.997548	1.02461	0.00144703	0.942004	1.03032	0.00462952	0.0131793	-0.0837901	0.236612	0.992225	1.01715	0.00305192
IPI00015195	CSTF3	Cleavage stimulation factor subunit 3	1.0842	1.17382	1.02877	1	0.917328	0.745943	1.1328	1.12403	0.630641	1.12746	1.26151	1.02829	0.970777	1.13018	1.04696	0.803676	0.893071	1	0.890761	0.709513	0.940374	0.9225	0.997808	0.0101357	0.459276	0.74176	0.163149	0.952481	0.977729	0.00893953	0.928436	0.970541	0.0164851	0.969688	1.01204	0.0100201	0.376058	0.596745	0.13606	0.958476	1.00236	0.00932696
IPI00015361	PFDN5	Prefoldin subunit 5	1.0172	0.960193	1.03836	1	0.982337	0.902986	0.834597	1.96675	0.489078	1.26238	1.06876	1.00779	0.406846	1.31425	1.21521	0.806082	0.829066	1	0.738808	0.163424	0.706764	0.559598	0.725674	0.120064	0.824871	0.965149	0.0577804	0.975519	0.991923	0.00522432	0.995516	1.00743	0.000478256	0.983699	1.02705	0.00302009	0.519482	0.77681	0.0837261	0.962404	0.977896	0.0134824
IPI00015476	SLC1A4	Neutral amino acid transporter A	0.963767	0.775553	1.00873	1	0.895688	0.635627	0.739104	0.641569	1.92225	0.760786	1	1.63532	0.9932	1.1747	1.05182	1.68202	1.60664	1	1.00612	0.916228	2.1359	0.763942	0.939119	0.0485296	0.381356	0.611772	0.0859768	0.838706	0.951817	0.0220952	0.976026	1.00329	0.00178977	0.873783	1.02838	0.0162573	0.428585	0.72755	0.126245	0.666986	0.889792	0.0480191
IPI00015688	GPC1	Glypican-1	0.659369	0.360425	0.991384	1	0.593196	1.02277	0.875157	1.30604	1.40136	0.582697	0.772263	1.89035	0.789433	0.721978	1.0119	2.7044	0.8377	1	0.793065	1.19699	1.78983	0.956946	1.0432	0.00107143	0.150046	0.286149	0.109217	0.921437	1.0381	0.00996727	0.980871	1.00399	-0.000107762	0.816914	1.05733	0.0221869	0.849537	1.0251	0.0459682	0.881061	0.966314	0.0187898
IPI00015799	DGAT1	Diacylglycerol O-acyltransferase 1	0.814972	1.0423	1.12392	1	1.37538	1.16513	0.863358	0.585681	0.98875	1.0761	0.551558	1.39779	2.84861	1.12961	1.67525	1.3698	1.92611	1	1.31455	3.00202	1.38509	0.927078	0.999841	0.000620322	0.90681	0.9855	0.0445759	0.96569	1.01543	-0.00207034	0.949398	0.981835	-0.00337072	0.991968	1.03779	0.00683427	0.148284	0.336718	0.207741	0.984116	1.01197	0.00506252
IPI00015806	GTF3C3	Isoform 1 of General transcription factor 3C polypeptide 3	0.818471	0.703738	0.984196	1	0.799783	0.914191	1.09282	0.884088	0.832611	0.820455	1.14732	0.875201	0.950828	0.898179	0.65028	0.614023	0.722881	1	0.794532	0.850753	0.843008	0.792785	0.914071	0.00954435	0.57602	0.82196	0.044333	0.860241	0.971125	0.0133074	0.426847	0.633422	0.110121	0.945741	1.02204	0.00191279	0.802456	1.0565	0.0385113	0.839876	0.960248	0.0200073
IPI00015808	GNL2	Nucleolar GTP-binding protein 2	0.913113	1.06597	0.89248	1	1.33674	1.25552	1.2555	0.371698	1.80297	0.482686	0.783968	0.703548	0.816154	0.501153	0.383764	0.527134	1.06636	1	0.988876	0.990696	1.08531	0.732666	0.890711	0.0209855	0.295222	0.555416	0.182455	0.926664	0.993601	0.00167633	0.994285	1.02154	0.00269851	0.926886	1.02421	0.00915451	0.754293	1.0634	0.0336944	0.912904	0.987333	0.00368419
IPI00015826	ABCB10	ATP-binding cassette sub-family B member 10, mitochondrial	0.92774	0.907494	1.17144	1	1.12532	1.4578	1.13091	0.767418	1.14251	0.819157	0.909294	0.822964	1.29557	0.744615	1.08594	1.79568	2.4513	1	1.39524	2.77467	1.55942	0.926685	1.01329	0.00375632	0.880057	0.970993	0.0538149	0.830578	0.97957	0.0314613	0.977013	0.999466	-0.00840671	0.976449	1.00553	0.00327797	0.3782	0.593338	0.142934	0.977896	1.01225	-0.00465687
IPI00015836	APPL1	DCC-interacting protein 13-alpha	0.828361	0.71246	0.771166	1	0.775877	0.381667	0.755505	1.41611	1.47276	1.16698	0.964519	1.02658	1.16769	1.07903	0.876029	1.45217	1.03823	1	0.296573	0.958833	0.655167	0.780699	0.861046	0.030168	0.360999	0.663997	0.128264	0.959557	0.995958	0.0088019	0.995019	1.01148	0.00326767	0.713943	0.987492	0.0449015	0.546819	0.810379	0.0835694	0.930371	0.982432	0.00910293
IPI00015838	LYAR	Cell growth-regulating nucleolar protein	0.932798	0.751363	0.90771	1	0.917484	0.36232	0.712693	1.58632	1.37322	1.25331	1.11153	0.807853	0.603559	1.28694	1.2416	0.721284	0.904594	1	1.12765	0.470394	0.823532	0.720793	0.799436	0.0707497	0.77992	1.00191	0.0708786	0.969245	0.980098	0.0133797	0.990556	0.996914	0.00584509	0.960705	1.0604	0.0150597	0.292865	0.480771	0.144499	0.953385	0.960005	0.0209644
IPI00015842	RCN1	Reticulocalbin-1	1.00908	1.21352	0.930015	1	1.05269	0.740514	0.934432	1.03369	1.53475	1.12208	0.974331	1.14224	1.73501	1.10995	1.14577	1.34455	0.943426	1	1.39984	0.885725	1.04367	0.957384	1.01111	0.0144933	0.570362	0.847088	0.0455893	0.943107	0.996493	0.0114595	0.946187	0.994766	0.000184916	0.902455	1.01839	0.0142401	0.191229	0.47464	0.211993	0.969109	1.01457	0.00310017
IPI00015865	ADPRHL2	Poly(ADP-ribose) glycohydrolase ARH3	0.976029	1.14198	1.17776	1	0.874056	0.459437	0.897624	0.89219	0.752353	1.0578	0.83691	0.981795	0.82799	0.956344	0.889214	0.59556	1.06183	1	0.752381	1.30556	0.940853	0.951776	1.05897	0.0111574	0.357123	0.683457	0.109826	0.830804	0.997388	0.016847	0.985979	1.02605	0.00472077	0.900989	1.01329	0.0104117	0.0591723	0.301745	0.225708	0.988755	1.0372	0.00129653
IPI00015897	CHORDC1	Isoform 1 of Cysteine and histidine-rich domain-containing protein 1	1.21916	0.847442	0.837767	1	1.20582	0.234609	0.868189	2.17681	1.01477	1.06478	1.12692	1.06897	0.567795	1.16293	1.33051	1.81001	0.854402	1	1.48683	0.902589	0.718928	0.554109	0.710554	0.103051	0.748026	0.897491	0.0767473	0.976391	1.02822	0.00862351	0.99751	1.01247	0.00227965	0.956288	1.03175	0.01644	0.499072	0.675071	0.0807748	0.959031	1.00888	0.0186235
IPI00015947	DNAJB1	DnaJ homolog subfamily B member 1	0.936942	0.832169	0.909368	1	1.30206	0.833012	1.15964	1.57507	0.820161	1.28292	1.17149	1.48072	0.631941	1.34342	0.93729	0.87602	0.933187	1	1.08591	1.11357	1.08071	0.714188	0.776908	0.0488041	0.727415	0.939677	0.0767005	0.945859	0.97276	0.0101855	0.995285	1.02044	-0.000299199	0.820276	0.977931	0.0301575	0.507424	0.780135	0.0890853	0.952749	0.984496	0.0062601
IPI00015953	DDX21	Isoform 1 of Nucleolar RNA helicase 2	0.991196	0.703155	0.703507	1	0.984823	0.538074	0.82551	0.888463	0.44386	0.523165	0.891486	0.715254	0.553399	0.612817	1.41651	1.07721	1.09991	1	1.21778	0.561895	1.10494	0.667261	0.804676	0.0553573	0.706884	0.889406	0.0494574	0.827407	0.957629	0.037309	0.965737	1.02487	0.0078663	0.881628	0.954141	0.0291501	0.237626	0.569768	0.180855	0.915938	0.968155	0.0184432
IPI00015954	SAR1A	GTP-binding protein SAR1a	1.16452	1.04195	1.22014	1	1.77299	1.67598	1.2538	1.32039	0.979191	1.20093	0.635761	1.18941	1.9439	1.00548	1.44379	2.08474	1.41098	1	1.63296	2.95999	1.03043	0.985382	1.02565	0.00762115	0.802961	0.956848	0.0669833	0.985011	1.01238	0.0037713	0.927532	0.991329	-0.010083	0.974088	1.03496	0.00753473	0.119799	0.298629	0.195134	0.969628	1.00869	0.00542214
IPI00015956	EXOSC3	Exosome complex component RRP40	0.752989	0.506707	0.768478	1	0.802934	0.224743	0.945335	1.97193	1.93776	1.09578	1	1.46066	0.672704	1.27774	1.04087	1.02093	0.613051	1	1.48842	1.77375	1.04084	0.670553	0.826274	0.0557584	0.57909	0.813711	0.0897903	0.936637	1.00312	0.0141854	0.993477	1.01314	0.000989949	0.92664	1.01102	0.00978409	0.433477	0.720662	0.113412	0.986199	1.01535	0.00339589
IPI00015972	COX6C	Cytochrome c oxidase subunit 6C	0.928583	1.19143	0.920063	1	1.25356	3.25459	1.26734	0.648923	1.11771	0.951515	1	1.07443	1.81935	0.858026	1.43222	1.07797	1.60779	1	1.12098	1.67509	1.29717	0.95504	1.01887	0.000668477	0.944136	0.983195	0.0450097	0.964568	1.02244	0.00322268	0.983126	1.00311	-0.00191472	0.988291	1.00689	0.00944457	0.0768695	0.216912	0.282654	0.990189	1.01421	0.000159214
IPI00016150	SERPINI1	Neuroserpin	0.902411	0.750017	1.47457	1	0.732111	2.23861	1.01313	0.655982	1.33416	0.549014	1.40842	0.862083	2.73182	0.568906	0.44761	0.306578	0.35541	1	0.347521	0.188296	0.979759	0.952424	0.992691	0.00671246	0.900728	1.00119	0.0202098	0.937137	1.00429	0.0169817	0.978024	1.03349	0.00810739	0.958499	0.996919	0.00975489	0.0662888	0.213486	0.225414	0.98168	1.02171	0.00197074
IPI00016179	S100A13	Protein S100-A13	1.21987	1.6895	0.946225	1	1.10717	0.109483	1.06198	1.19818	0.817467	1.8861	1.39074	1.36287	0.319646	1.48484	1.04588	1.18086	0.978745	1	1.0404	0.285296	1.0768	0.979738	1.05722	0.00586587	0.844808	0.980624	0.0697208	0.894639	0.958053	0.031691	0.992499	1.00898	0.00207367	0.982854	1.0062	0.0101951	0.18948	0.355414	0.152516	0.976201	0.987033	0.0109339
IPI00016250	FXR2	Fragile X mental retardation syndrome-related protein 2	0.962088	0.995818	0.951013	1	1.29531	1.43251	1.24659	1.03122	1.19074	1.20175	0.940195	1.1174	1.2192	1.2867	0.645826	0.541013	0.923013	1	0.661599	1.02448	0.88388	0.875595	0.94121	0.0233586	0.773608	0.949482	0.0186466	0.942886	1.0068	0.0193129	0.983582	1.01211	0.00285372	0.862241	0.946178	0.0271761	0.339076	0.603865	0.1454	0.902133	1.00113	0.0245989
IPI00016287	THNSL1	Threonine synthase-like 1	1.30819	1.73624	1.27697	1	1.25618	2.52301	1.38707	0.703879	1.0104	0.787723	0.885796	0.703238	1.74799	0.825647	0.848978	0.505201	0.716307	1	0.611859	0.770993	0.679034	0.967065	1.00192	0.00906754	0.868246	0.984127	0.0430711	0.970808	1.00055	0.0172245	0.99158	1.00348	0.00453946	0.965435	1.00811	0.00329532	0.221276	0.440403	0.189251	0.978177	1.00326	0.00551505
IPI00016334	MCAM	Isoform 1 of Cell surface glycoprotein MUC18	0.818593	0.50355	0.788626	1	0.863497	0.998738	0.993672	0.801436	1	0.85345	1	0.833996	0.923033	0.650495	0.802174	0.706006	1.2765	1	0.67062	1.04026	1.01166	0.914522	0.978579	0.00335036	0.579518	0.898136	0.0582426	0.481536	0.651713	0.0883041	0.855881	1.01932	0.0352413	0.832108	0.997588	0.0147129	0.621561	0.893861	0.0166297	0.821457	0.941063	0.0121171
IPI00016342	RAB7A	Ras-related protein Rab-7a	1.02456	0.902881	0.991738	1	1.31958	0.827449	0.876624	0.76773	0.859277	0.804067	0.808794	0.94487	0.854536	0.817921	1.20659	1.29053	1.04351	1	1.14083	1.13711	0.929216	0.740385	0.880906	0.0351249	0.563929	0.739815	0.0789296	0.940837	0.988778	0.000712121	0.972783	1.01073	-0.00284206	0.766651	1.01929	0.0432468	0.457227	0.758732	0.121208	0.931654	1.01248	0.00110316
IPI00016346	PROSC	Proline synthetase co-transcribed homolog (Bacterial), isoform CRA_b	1.13415	1.16476	0.94811	1	1.03939	1.57097	1.33908	0.944178	0.667812	0.775864	0.890889	0.914315	0.999949	0.87399	0.756457	0.821458	0.790603	1	0.778451	0.777323	0.881437	0.948397	1.01274	0.0131897	0.781653	0.94734	0.0525335	0.952104	1.00384	0.017959	0.994986	1.01333	0.00579196	0.971282	1.00884	0.0028622	0.221807	0.423947	0.183911	0.926466	1.01559	0.0116756
IPI00016372	RAB9A	Ras-related protein Rab-9A	1.45468	1.12196	0.648884	1	1.09513	1.61027	1.13835	0.950469	1	1.44736	0.85098	0.818398	1.23293	1.17689	1.45595	0.637392	1.45342	1	1.31813	1.82647	1.24173	0.864759	1.00674	0.0298582	0.650889	0.881378	0.0824707	0.847036	1.04558	0.0363673	0.928297	0.96189	-0.000274133	0.940747	0.96475	0.0113236	0.180143	0.366145	0.118942	0.993921	1.02594	0.00511977
IPI00016373	RAB13	Ras-related protein Rab-13	0.985373	1.10546	0.882864	1	1.80835	1.23253	1.48788	0.479587	1.55468	0.8408	0.913804	1.32995	1.03649	0.584473	0.976908	1.55624	1.38322	1	1.04633	1.41341	1.18086	0.671664	0.83034	0.0236868	0.528761	0.767513	0.0932489	0.885965	0.957321	0.00413116	0.946896	0.958424	-0.000239453	0.714812	1.01208	0.0601111	0.713707	1.04479	0.0390924	0.842696	0.924403	0.00834773
IPI00016418	LPCAT2	Isoform 1 of Lysophosphatidylcholine acyltransferase 2	1.13416	0.789949	1.07784	1	1.15495	1.05777	1.01213	0.909885	1.16235	0.742758	0.815781	0.572294	1.79894	0.480813	0.528019	0.596391	0.54638	1	0.484685	0.949623	0.529097	0.922308	1.0172	0.0104162	0.870121	1.00296	0.0146317	0.937265	0.985524	0.0154154	0.990104	1.02244	0.00778887	0.889266	0.983645	0.00747972	0.158308	0.408505	0.204055	0.912304	0.985399	-0.000678111
IPI00016458	L2HGDH	Isoform 1 of L-2-hydroxyglutarate dehydrogenase, mitochondrial	1.36944	1.22958	1.50914	1	0.98175	3.6321	1.62139	0.746074	1.07617	0.942401	0.706439	0.861645	1.88184	0.931292	1.4485	0.9107	1.95367	1	1.34864	2.13141	1.49788	0.971782	1.00613	0.00586639	0.916159	0.972557	0.0514057	0.96661	1.02262	0.00243955	0.958708	0.997865	0.00275341	0.971772	1.00413	0.0115126	0.16296	0.329268	0.224738	0.990378	1.01517	0.000487501
IPI00016513	RAB10	Ras-related protein Rab-10	1.03872	0.763612	0.99398	1	1.34806	1.12927	1.04961	1.11167	1.44309	0.903251	0.895103	1.01665	1.21148	0.95965	1.40152	1.19959	1.16422	1	1.20117	1.40194	1.08246	0.823459	0.945603	0.0459522	0.513405	0.796549	0.111226	0.944941	0.968368	0.00421187	0.930211	0.950296	-0.0046514	0.913638	1.03525	0.0199386	0.584762	0.797381	0.0726703	0.97341	0.994541	-6.49e-05
IPI00016532	C4orf27	UPF0609 protein C4orf27	0.854358	0.864253	0.911685	1	0.861377	0.322599	1.09145	1.98568	1.76469	1.71513	1.01488	1.09661	1.4519	1.47147	1.4317	1.1916	1.30698	1	1.0136	1.35453	0.930205	0.604676	0.709276	0.0788079	0.706666	0.917755	0.0540918	0.911175	0.954316	0.0225103	0.962582	1.0177	0.00243824	0.935543	1.02169	0.0127446	0.582373	0.864045	0.0651278	0.949039	0.9715	0.0165809
IPI00016559	THG1L	Probable tRNA(His) guanylyltransferase	0.965664	1.12818	1.06475	1	1.10975	1.04293	1.17801	1.09631	0.66227	1.05657	1.01067	0.948967	0.527746	1.10819	1.1351	0.86611	1.17506	1	0.771764	0.720066	0.974608	0.834526	0.978769	0.0324204	0.568335	0.762386	0.0765649	0.913375	1.02144	0.0156171	0.995407	1.01154	0.00106942	0.890664	1.00237	0.0122371	0.212514	0.47747	0.14869	0.932583	0.987645	0.0133191
IPI00016568	LOC100507855;AK4	Adenylate kinase isoenzyme 4, mitochondrial	1.01983	1.01981	1.03686	1	0.817866	1.92651	1.14386	0.81683	1.09717	0.838363	0.841289	0.800493	3.22138	0.806131	1.32113	0.88522	1.1761	1	0.998824	1.53162	0.841298	0.975879	1.01385	0.00431508	0.934929	1.00466	0.0297033	0.98267	1.009	0.00409631	0.986556	0.998064	-0.00202877	0.96921	1.01103	0.00497126	0.0692668	0.227613	0.24037	0.982294	1.00085	0.00408324
IPI00016605	C1orf123	UPF0587 protein C1orf123	0.86689	1.12137	0.97935	1	0.924689	0.477416	0.869578	1.2736	0.641713	1.33974	1.02399	1.11881	0.361194	1.30937	0.829894	1.2948	0.702615	1	0.882961	0.35256	0.714883	0.940656	0.992794	0.0128647	0.820533	0.983742	0.0757886	0.937042	0.962037	0.0193693	0.991776	0.997418	0.00590941	0.983687	1.00921	0.00886859	0.377303	0.540648	0.128193	0.947862	0.966778	0.0229723
IPI00016610	PCBP1	Poly(rC)-binding protein 1	1.13276	1.02683	1.05989	1	1.07575	0.898643	1.03825	1.01693	1.00056	0.994293	1.03874	1.25608	0.794857	1.00688	1.12941	0.902528	1.13038	1	1.08307	1.45004	1.22103	0.939486	1.05559	0.010666	0.724248	0.957666	0.065223	0.966571	1.00846	0.0026202	0.975245	1.00054	0.000338976	0.89014	1.0653	0.0231404	0.0264338	0.133615	0.181544	0.930527	1.00868	0.00263331
IPI00016634	C20orf11	Protein C20orf11	0.933858	1.17432	1.24879	1	1.00649	1.28358	1.33772	1.16162	1.39256	1.21932	1	0.997869	0.786648	0.966258	1.61064	1.45266	1.44735	1	1.86629	1.09545	1.57712	0.834156	0.903951	0.0206717	0.845258	0.995103	0.0195539	0.964364	1.00856	0.00215507	0.884678	0.947423	0.00533243	0.683891	0.783977	0.0553097	0.403857	0.807311	0.160842	0.882309	0.931314	0.0180902
IPI00016637	OXSM	3-oxoacyl-[acyl-carrier-protein] synthase, mitochondrial	1.25511	1.5018	1.08312	1	1.23678	1.78496	1.01164	0.718915	1.11483	0.652086	1	0.997171	1.67409	0.876575	1.50414	1.1545	1.10215	1	1.51615	1.67544	1.21357	0.90587	0.967662	0.0210159	0.910046	0.996935	0.0495296	0.927953	1.01077	0.0100266	0.97085	0.973293	0.00368185	0.95588	0.998712	0.0180475	0.287892	0.493161	0.150329	0.973441	1.00295	0.00285465
IPI00016669	RHEB	GTP-binding protein Rheb	0.909634	0.743526	0.660988	1	1.54199	1.04132	0.779626	1.35883	1.10186	1.00561	0.950266	1.36083	0.750031	1.05411	0.917249	1.41739	0.931636	1	1.41876	1.1007	1.05274	0.772139	0.922744	0.0203185	0.61181	0.768162	0.0463203	0.872258	0.97642	0.0181057	0.973146	1.00701	0.0015882	0.516616	0.828059	0.101881	0.708061	0.946268	0.0425699	0.935238	1.01779	0.000112681
IPI00016670	LAMTOR1	Ragulator complex protein LAMTOR1	1.14717	1.64708	1.6875	1	1.3962	0.774466	1.12959	0.587144	0.721346	0.869986	0.867328	0.732479	0.969162	1.08587	1.10025	0.537982	1.30283	1	0.871865	0.763615	1.43995	0.800735	0.923926	0.0324647	0.488268	0.670288	0.0628408	0.812067	0.920972	0.0245633	0.967534	1.03897	0.00224984	0.895494	0.977218	0.0104382	0.335957	0.680927	0.184015	0.903848	1.00417	0.0142885
IPI00016676	TOMM20	Mitochondrial import receptor subunit TOM20 homolog	1.25386	1.18256	0.989132	1	1.12285	1.09647	1.21861	1.07555	1.70691	0.772376	1	0.947004	0.998502	0.806631	1.46599	1.36763	1.22784	1	1.54971	1.04669	1.12353	0.841032	0.979234	0.0216479	0.296284	0.583891	0.133969	0.879457	0.964453	0.00208123	0.943174	0.992957	-0.0116207	0.794153	0.929287	0.0254525	0.511629	0.886755	0.139227	0.906543	0.9968	-0.00334436
IPI00016702	RABGAP1	Isoform 1 of Rab GTPase-activating protein 1	1.21812	1.56639	1.8743	1	0.9504	1.60501	1.25901	0.736136	0.577202	1.1384	0.94344	0.852251	1.119	1.09981	1.92902	1.43963	4.49326	1	2.24366	1.59994	0.809434	0.939854	0.978786	-0.00312695	0.812629	0.982028	0.0271998	0.276702	0.54767	0.167309	0.942804	0.998752	-0.0087602	0.913437	0.959368	0.0023711	0.802798	1.0971	0.0439782	0.943486	1.08412	0.000613008
IPI00016725	GTF3C4	General transcription factor 3C polypeptide 4	0.879774	0.79095	1.1891	1	0.975451	1.37151	1.03546	0.792359	0.592786	0.881965	0.838818	0.602108	0.626039	0.735747	0.856948	0.701238	0.459285	1	0.685293	0.784821	0.684705	0.983073	1.0346	0.00941818	0.803349	0.945377	0.0398526	0.76393	0.988283	0.0527665	0.95489	1.04154	0.011176	0.921176	0.992011	0.00392476	0.185576	0.378611	0.170281	0.94866	0.986124	0.00506679
IPI00016839	GTF2H4	General transcription factor IIH subunit 4	1.44471	0.820856	1.33354	1	1.28204	2.82726	1.0812	0.799429	1.16727	0.691924	1.01409	0.660967	0.97232	0.875788	1.03945	1.02134	1.29494	1	0.673934	1.91106	1.06831	0.969699	1.0119	0.0119629	0.943406	1.0071	0.0363171	0.971251	1.01698	0.00233699	0.992465	1.00468	-0.000241591	0.946828	1.0034	0.0134926	0.140134	0.247111	0.175264	0.990183	1.01287	0.00314201
IPI00016868	TELO2	Telomere length regulation protein TEL2 homolog	0.888525	0.748274	1.11987	1	1.15713	1.28311	1.33973	1.03611	2.18682	1.03993	0.978693	1.01892	0.74267	1.17692	0.628579	0.759416	0.891142	1	1.09257	1.22189	0.673822	0.910236	1.00207	0.00342669	0.0617592	0.206274	0.219181	0.980591	1.02417	0.00476556	0.993311	1.01234	-0.000565886	0.987879	1.04612	0.00353719	0.757253	1.04793	0.0561846	0.924416	1.03156	0.00668795
IPI00016912	TTC1	Tetratricopeptide repeat protein 1	0.982591	1.15652	1.0095	1	1.12079	0.319403	0.76796	1.28731	0.738418	0.977642	1.06812	1.26856	0.377552	1.07171	0.991519	0.895344	0.739141	1	0.970742	0.235628	0.843691	0.913523	0.963131	0.0232941	0.900356	0.99412	0.0531576	0.982873	1.01202	0.00814034	0.986874	0.991377	0.0069198	0.938427	1.01237	0.0199827	0.247343	0.40131	0.169791	0.98218	0.997978	0.013858
IPI00016932	INPPL1	Isoform 1 of Phosphatidylinositol-3,4,5-trisphosphate 5-phosphatase 2	0.715414	0.838122	1.02551	1	0.920996	0.944332	0.844287	1.02032	0.773946	0.947986	1.01277	1.06251	0.280984	1.09386	1.34423	1.22716	1.04258	1	0.577283	0.696155	1.05864	0.633487	0.842407	0.0702688	0.716431	0.861311	0.0628441	0.974593	1.0319	0.00586283	0.97634	0.989329	0.00714265	0.793923	0.999061	0.03159	0.207793	0.452648	0.121334	0.948741	0.970583	0.00993678
IPI00017184	EHD1	EH domain-containing protein 1	0.859472	0.948597	0.706059	1	1.39406	0.879908	1.02002	1.18923	0.839702	1.22425	0.938951	1.28263	0.903503	1.37244	0.955687	1.33169	1.06011	1	0.896585	1.31309	0.937842	0.888189	0.973126	0.00987644	0.552619	0.78948	0.065717	0.847229	0.94436	0.0179964	0.949816	0.995107	0.00783983	0.627566	0.956655	0.0632582	0.445089	0.73348	0.0903051	0.755964	0.886095	0.0311455
IPI00017283	IARS2	Isoleucyl-tRNA synthetase, mitochondrial	1.06496	1.18298	1.14615	1	1.1766	3.07117	1.22247	0.689466	1.08439	0.882761	0.794747	0.751835	1.69468	0.861177	1.39298	1.16575	1.25608	1	1.2801	2.3106	1.16914	0.965805	1.00561	0.0062367	0.948946	0.988751	0.0437348	0.978308	1.00636	0.00789593	0.976672	0.997837	-0.000870228	0.979545	1.00131	0.0093554	0.139234	0.326186	0.261951	0.991098	1.01038	0.00162705
IPI00017303	MSH2	DNA mismatch repair protein Msh2	0.783204	0.472169	0.890318	1	0.692658	1.36824	0.809014	1.21697	1.49721	1.12481	1.01344	0.928174	1.08542	1.13932	0.516899	1.46275	1.52991	1	0.823293	0.831009	0.942984	0.682958	0.869873	0.0414981	0.186463	0.442614	0.139486	0.762776	0.954541	0.0404115	0.998466	1.01501	0.000877122	0.874951	0.975971	0.0127552	0.465985	0.815692	0.107229	0.945719	1.01612	0.00674699
IPI00017334	PHB	Prohibitin	1.19718	1.2491	1.2075	1	1.22321	2.358	1.27283	0.670527	2.00641	0.745173	0.841211	0.946894	1.17222	0.76123	1.14442	1.18515	1.35925	1	1.331	1.67406	1.0542	0.94526	0.981742	0.00805597	0.742834	0.937558	0.0943576	0.965652	1.00648	0.00196829	0.967857	0.993327	-0.00226899	0.978858	1.0102	0.00824577	0.294784	0.539116	0.168874	0.977239	0.996412	0.00362816
IPI00017339	SF3B4	Splicing factor 3B subunit 4	0.740347	0.912489	0.849797	1	0.98002	0.437267	0.816408	1.02411	0.486875	0.896723	1.197	0.959049	0.562968	0.901586	1.08196	1.12171	0.857917	1	0.87419	0.274747	1.21552	0.915843	1.00168	0.0224185	0.75696	0.931099	0.0702986	0.992001	1.02802	0.00686292	0.913097	0.957617	0.0258095	0.982635	1.02661	0.00900198	0.0930114	0.222666	0.182722	0.926512	1.02057	0.0159609
IPI00017341	SF3A2	SF3A2 protein (Fragment)	0.880925	1.03156	0.899908	1	0.918938	0.826021	0.918836	1.22799	0.822467	1.02768	1.04181	0.876672	0.764455	1.08272	0.9041	0.859575	1.0583	1	0.920817	0.43654	1.02709	0.76542	0.880171	0.0507544	0.853794	0.968535	0.052819	0.965263	1.03284	0.0113413	0.972158	0.980706	0.00718666	0.980196	1.04375	0.0107818	0.213414	0.415468	0.152718	0.964637	0.977279	0.0154287
IPI00017342	RHOG	Rho-related GTP-binding protein RhoG	0.828982	0.777835	1.08372	1	1.2577	0.694489	0.948581	1.15218	0.969609	1.05803	1	1.23814	1.07757	1.00607	1.36701	1.21866	1.54924	1	1.39894	1.70261	1.51662	0.936908	1.01849	0.00454642	0.830835	0.972006	0.0421268	0.897233	0.96588	0.0163141	0.963113	0.985852	0.000911989	0.948961	1.03303	0.0102711	0.405942	0.632683	0.13163	0.917313	0.98637	0.00858156
IPI00017344	RAB5B	Ras-related protein Rab-5B	1.25361	1.46476	1.00643	1	1.20904	0.921886	1.51871	1.04901	1.34862	0.880644	1	1.0818	0.896478	0.811364	0.553486	0.634745	0.576912	1	0.742631	0.697323	0.820683	0.866217	0.949534	0.0139651	0.68141	0.845063	0.0454657	0.902978	0.983101	0.0129855	0.996697	1.01578	0.00171735	0.951322	0.974918	0.00191174	0.523504	0.827679	0.120176	0.808004	0.925844	0.040774
IPI00017381	RFC4	Replication factor C subunit 4	0.911528	0.576348	0.987447	1	1.14181	1.04759	1.47235	1.22957	1.91944	1.27923	1.2128	1.21022	1.39271	1.14247	0.604777	1.84551	1.37823	1	1.8034	1.56869	1.46519	0.65483	0.912837	0.0673723	0.335909	0.539417	0.105707	0.972408	1.00919	0.00135613	0.963116	0.995545	-0.00607472	0.856193	0.954036	0.024756	0.752466	0.950284	0.0553458	0.963453	1.03252	0.0103462
IPI00017450	GTF2F1	General transcription factor IIF subunit 1	1.09063	1.13512	0.991604	1	1.02531	0.759005	0.826967	1.03154	1.15395	1.01196	1.09767	0.944357	0.656696	1.05396	1.03217	0.751441	0.771664	1	0.762686	0.403402	0.862659	0.93016	1.0012	0.0230959	0.757986	1.00368	0.0536564	0.963363	0.989514	0.00944999	0.96098	0.967071	0.0133004	0.963082	1.02555	0.00317332	0.131895	0.308298	0.197516	0.960284	0.987005	0.0177307
IPI00017451	SF3A1	Splicing factor 3A subunit 1	1.11564	0.951237	0.917773	1	0.742732	0.641251	0.948079	1.0692	0.53552	1.02683	1.12454	0.806389	0.678159	1.04044	0.970099	0.785489	0.796447	1	0.976147	0.286271	0.898392	0.904534	0.983773	0.0178422	0.746483	0.918858	0.0737093	0.972431	0.991875	0.00892735	0.934208	0.953574	0.0209269	0.952128	1.0407	0.024407	0.253714	0.442464	0.141041	0.981516	1.00129	0.00750167
IPI00017469	SPR	Sepiapterin reductase	1.28126	1.25406	1.27514	1	1.62304	1.55008	1.24865	0.950639	1.13086	0.983221	1.04562	0.958926	0.842549	0.950651	1.04472	0.901752	1.26684	1	1.1368	1.83279	1.10287	0.92108	0.990603	0.0111298	0.845598	0.970407	0.0418781	0.964343	1.00548	0.00359682	0.953277	0.980108	0.0019539	0.869714	1.01531	0.028883	0.154209	0.41647	0.197653	0.975773	0.997609	-0.000210946
IPI00017510	MT-CO2	Cytochrome c oxidase subunit 2	1.14734	1.32923	1.31593	1	1.2465	2.71233	1.39058	0.693557	1.52746	0.787504	0.980275	1.11181	1.91454	0.902004	1.56528	1.13322	1.80496	1	1.21436	1.4453	1.44747	0.940409	1.00508	0.00462656	0.950462	0.997508	0.0370483	0.937757	1.02236	0.00230394	0.961424	0.99512	0.00117951	0.985104	1.00436	0.00930154	0.203963	0.37713	0.236639	0.98585	1.01397	-0.00188341
IPI00017551	RGN	Isoform 1 of Regucalcin	0.60212	0.91634	1.15707	1	0.587585	1.33674	0.39084	1.27887	1.76925	1.27887	1.27887	1.27887	1.21623	1.27887	2.25901	0.822649	2.68623	1	2.90147	11.6065	2.04226	0.9789	1.03168	0.00448141	0.933859	1.01837	0.0340903	0.990872	1.02182	-0.00115867	0.992931	1.01135	-0.00737199	0.98415	1.01752	0.00299981	0.047875	0.177999	0.270103	0.988891	1.01434	0.00476352
IPI00017592	LETM1	Isoform 1 of LETM1 and EF-hand domain-containing protein 1, mitochondrial	1.09264	1.24295	1.06915	1	1.13688	1.88418	1.18513	0.689725	1.12274	0.67493	0.809005	0.705803	1.50999	0.714328	1.11302	0.958824	1.26538	1	1.20669	1.89986	1.00343	0.957905	0.988368	0.00982117	0.938059	0.98911	0.0457316	0.962585	1.01122	0.00157996	0.980305	0.988578	0.00384635	0.97097	0.999366	0.0114981	0.311279	0.491966	0.178752	0.980369	1.00576	0.000911309
IPI00017617	DDX5	Probable ATP-dependent RNA helicase DDX5	1.16023	0.98229	0.865933	1	1.31807	0.637862	1.07699	0.911897	0.270116	0.882216	1.02394	1.15513	0.501423	0.80355	1.47956	0.562357	1.30254	1	1.87893	1.15493	1.19486	0.791671	0.922782	0.025373	0.329493	0.685835	0.128651	0.930839	0.968185	0.0123103	0.99768	1.02298	0.000698474	0.613609	0.84495	0.0786535	0.385094	0.725154	0.112513	0.961688	0.997545	0.00698988
IPI00017672	PNP	cDNA FLJ25678 fis, clone TST04067, highly similar to PURINE NUCLEOSIDE PHOSPHORYLASE	0.925479	1.09505	1.10087	1	0.981006	0.297649	0.982114	1.23219	0.86396	1.20646	0.951362	1.05605	0.685264	1.47402	1.92177	2.49755	1.38527	1	1.05742	0.216436	1.18161	0.844563	0.963455	0.0317064	0.441666	0.696202	0.169375	0.983635	1.02821	0.00598748	0.986004	1.01287	0.00583517	0.978446	1.03348	0.00872189	0.173414	0.439104	0.199486	0.971365	1.00982	0.00566731
IPI00017704	COTL1	Coactosin-like protein	0.762833	0.845653	0.890548	1	0.726115	0.196136	0.641018	2.0142	0.80142	1.36324	1.1544	1.14974	0.367601	1.54988	1.10073	1.14076	0.829563	1	0.697892	0.21588	0.935849	0.766627	0.865968	0.0684286	0.946314	1.00106	0.0461472	0.978025	0.993632	0.00858865	0.993065	1.00306	0.0036093	0.975798	1.01204	0.01183	0.504255	0.68666	0.103751	0.962755	0.981393	0.013846
IPI00017726	HSD17B10	Isoform 1 of 3-hydroxyacyl-CoA dehydrogenase type-2	1.24416	1.29124	1.08631	1	1.10944	2.2689	1.35097	0.785759	1.32897	0.869868	0.706486	0.810337	2.06978	0.836652	1.56152	1.02621	1.3103	1	1.38954	1.50113	1.14392	0.943224	1.00828	0.0114595	0.949533	0.991773	0.038549	0.972599	1.00653	0.00374317	0.951719	0.983495	0.006821	0.968462	1.00258	0.0102982	0.230963	0.424597	0.205419	0.985053	1.00331	0.000581644
IPI00017799	TXN2	cDNA FLJ55158, highly similar to Thioredoxin, mitochondrial	1.36846	1.37286	1.4186	1	1.27937	0.975736	1.31529	2.64187	1.64912	2.83503	0.777061	1.43728	3.87389	2.89183	0.978353	0.991164	0.728493	1	0.749438	0.693133	0.971697	0.832693	0.944433	0.0117658	0.919876	1.02898	0.0172118	0.856836	0.947995	0.00199941	0.908356	1.03811	0.0113797	0.954619	1.01266	0.00165524	0.195988	0.526139	0.248824	0.861692	0.966566	0.00320437
IPI00017802	AUH	Isoform 1 of Methylglutaconyl-CoA hydratase, mitochondrial	1.35945	1.78743	1.57544	1	1.84164	1.50024	1.16851	0.520006	0.759842	0.678664	0.856827	0.664314	1.65093	0.752432	0.776765	0.732563	0.983632	1	1.04671	1.56956	1.03759	0.848798	0.911728	0.0221137	0.666434	0.849215	0.0932419	0.922495	0.977875	0.0205597	0.965947	0.981207	0.0064402	0.876507	0.972258	0.0335382	0.430359	0.776102	0.0828265	0.975094	0.993909	0.00175559
IPI00017816	ATP5S	Isoform 1 of ATP synthase subunit s, mitochondrial	0.999885	1.04096	1.54869	1	1.14888	2.93402	0.952786	1.01819	0.762174	1.178	0.816115	0.443864	1.43892	0.780205	1.46042	2.31421	0.738788	1	1.40005	2.18652	0.96472	0.977547	1.01462	0.00690585	0.71659	0.970128	0.0875375	0.936322	1.02664	0.0240302	0.974507	0.984357	-0.00264675	0.941125	0.989256	0.00878665	0.0207435	0.137064	0.258092	0.969922	1.00116	0.00624524
IPI00017895	GPD2	Isoform 1 of Glycerol-3-phosphate dehydrogenase, mitochondrial	0.990003	0.97716	1.22686	1	0.965384	2.18675	1.17977	0.810836	1.32846	1.06441	0.948986	0.848373	1.45294	0.993601	1.42354	1.18638	1.44408	1	1.24281	1.09294	1.21929	0.923952	1.01729	0.00430944	0.942095	1.02122	0.0318237	0.968736	1.02631	0.00236185	0.969364	0.996391	-0.0029006	0.95377	1.01104	0.00759612	0.0724871	0.235357	0.300239	0.991825	1.01379	0.000306911
IPI00018009	EDC3	Enhancer of mRNA-decapping protein 3	1.04496	1.03811	0.995599	1	1.16973	2.24861	1.09558	0.952094	0.914684	0.868104	0.826936	0.824069	0.926508	0.818383	0.845105	0.81134	0.852039	1	0.943364	0.807387	0.783441	0.985474	1.02193	0.00931853	0.937748	0.992102	0.0332938	0.978803	1.00398	0.0149348	0.993447	1.00687	0.00499885	0.981896	1.02245	0.0037636	0.0796047	0.22045	0.236047	0.982563	1.01275	0.00299426
IPI00018146	YWHAQ	14-3-3 protein theta	0.908542	0.777316	1.01486	1	0.876	0.439938	0.784877	1.92356	1.36141	1.88731	1.25147	1.45118	0.540855	1.62065	1.4303	1.63637	1.10767	1	1.47204	1.3203	1.34087	0.847998	0.873051	0.0402495	0.863798	0.977689	0.0369541	0.907396	0.951248	0.0337821	0.987736	1.02524	0.000297684	0.965049	1.01351	0.00909458	0.59236	0.777944	0.0722831	0.959784	0.973642	0.0137356
IPI00018206	GOT2	Aspartate aminotransferase, mitochondrial	1.04755	1.32665	1.3033	1	1.17616	2.35424	1.08023	0.780676	1.61796	0.943258	0.882973	0.95476	1.61824	0.963993	1.20244	1.13906	1.12289	1	1.20014	1.06814	1.05043	0.952661	1.00186	0.00405961	0.892934	1.00425	0.0433122	0.979113	1.00606	0.00957189	0.965993	0.993808	0.00230996	0.981339	1.00654	0.00914132	0.121004	0.296251	0.257954	0.985744	1.01157	0.00418546
IPI00018236	GM2A	Ganglioside GM2 activator	1.42883	1.83349	1.27384	1	1.33911	0.862051	1.53646	0.542056	0.826954	0.993165	0.881931	0.675071	0.877972	0.889689	0.73947	0.356573	0.991906	1	0.449956	0.4083	0.518741	0.854581	0.939869	0.0295199	0.702662	0.832282	0.0346432	0.976526	1.02332	0.00369236	0.994304	1.02333	0.00150014	0.909809	0.970513	0.00600212	0.463143	0.80065	0.145641	0.897304	0.950757	0.0194231
IPI00018260	ARMC1	Armadillo repeat-containing protein 1	1.26625	1.0256	1.83421	1	2.26597	2.43407	1.15781	0.673575	1.25246	0.842276	1.05176	1.02243	1.343	0.717446	0.403756	0.236908	1.41344	1	0.829468	0.773134	0.740355	0.89735	0.969098	0.0096956	0.855642	0.99291	0.02026	0.932163	1.0304	0.0154797	0.992317	1.00869	0.00246962	0.861453	1.0279	0.0323092	0.363882	0.542176	0.116875	0.966787	1.00375	0.00504143
IPI00018274	EGFR	Isoform 1 of Epidermal growth factor receptor	0.949639	0.884658	0.692796	1	0.959533	0.974624	0.987737	1.29059	1.55088	0.924662	1	0.93031	0.739429	0.964378	0.51862	0.419879	0.692771	1	0.683738	0.855185	0.894068	0.726792	0.906506	0.0241921	0.237785	0.467208	0.175353	0.936457	1.0103	0.00891433	0.973139	1.00496	0.00613445	0.958441	1.01726	-0.00268617	0.791641	1.0164	0.0595585	0.99109	1.04046	0.000763701
IPI00018288	POLR2C	DNA-directed RNA polymerase II subunit RPB3	0.881347	0.756446	0.812269	1	0.838649	0.550795	0.831988	0.789401	1.12823	0.69996	1	0.753493	0.836076	0.673039	0.810628	0.464315	0.777393	1	1.16709	0.83979	0.841922	0.947227	1.0375	0.0107707	0.179716	0.466639	0.137156	0.923299	0.983251	0.0137072	0.662239	0.908665	0.0473731	0.617344	0.904538	0.0616248	0.286829	0.622479	0.120661	0.904856	0.998302	0.0114202
IPI00018331	SNAPIN	SNARE-associated protein Snapin	1.09461	1.1015	0.993886	1	0.815114	0.501682	1.09573	0.846728	0.621267	0.829549	1	0.890413	0.511627	0.948767	0.926287	0.897892	0.738495	1	0.925738	0.596459	1.07627	0.935062	1.03586	0.0215117	0.745837	0.897724	0.0658676	0.949955	1.01937	0.0157427	0.94749	0.956439	0.0173718	0.978512	1.03683	0.00973382	0.0525154	0.198263	0.228094	0.917296	1.03076	0.0172683
IPI00018350	MCM5	DNA replication licensing factor MCM5	0.603591	0.3072	0.671593	1	0.879053	0.298343	1.10865	1.37966	1.83299	1.23834	1.13642	1.16452	0.713726	1.52391	0.776688	3.60825	1.93707	1	2.81354	1.6212	2.42179	0.902585	1.05335	0.0224144	0.494641	0.650326	0.0961158	0.959269	1.00828	0.00317876	0.982896	1.00037	0.000382602	0.876345	0.956312	0.0211993	0.617825	0.839189	0.0939203	0.946485	0.997221	0.0113951
IPI00018352	UCHL1	Ubiquitin carboxyl-terminal hydrolase isozyme L1	1.14572	1.22125	0.800129	1	1.14896	2.59583	1.36763	0.884903	1.05186	1.37005	0.990303	1.30142	0.701895	1.42054	0.37831	0.46392	0.687721	1	0.962303	1.208	0.854958	0.906804	0.994439	0.0086531	0.881155	0.989944	0.0194673	0.932606	1.03111	0.0235985	0.992866	1.007	0.00349018	0.985229	1.03289	0.00686374	0.036452	0.15919	0.272104	0.966605	1.03741	0.00919847
IPI00018364	RAP2B	Ras-related protein Rap-2b	0.818769	0.714888	0.905539	1	1.24994	1.54924	1.46801	1.39749	2.85861	1.02214	0.881513	0.881698	1.11644	1.29853	2.14391	1.1135	1.14781	1	0.947603	1.45831	1.14287	0.75054	1.02728	0.0426051	0.0212116	0.127537	0.229726	0.965401	1.01325	0.000420894	0.950188	1.00825	-0.0155573	0.928121	1.03467	0.00429258	0.809854	1.05018	0.0416061	0.98377	1.0425	0.00532856
IPI00018465	CCT7	T-complex protein 1 subunit eta	0.933892	0.742729	0.943156	1	1.00693	0.583437	0.745153	1.54456	0.99698	0.997681	1	1.20354	0.713112	1.0038	1.17541	1.25178	1.03928	1	1.27939	0.945996	0.99599	0.61351	0.740267	0.0932042	0.847965	0.951442	0.0486224	0.990862	1.03438	0.00519713	0.997966	1.01266	0.00277659	0.931874	1.00947	0.019581	0.516403	0.679383	0.0899579	0.965531	1.01985	0.00979002
IPI00018600	OPA3	Isoform 1 of Optic atrophy 3 protein	0.9373	1.84212	1.24945	1	1.05402	3.39094	0.786347	1.13958	2.60947	0.996894	0.868078	0.910343	1.50966	0.896403	1.16506	0.948002	3.12802	1	0.630206	1.33777	0.509843	0.97868	1.01704	0.00491638	0.724829	0.906351	0.0741467	0.746764	1.00857	0.0584994	0.970318	0.98656	7.45e-05	0.942822	0.991428	0.0114968	0.169533	0.351604	0.165461	0.928746	1.01076	0.0145277
IPI00018671	DUSP3	Dual specificity protein phosphatase 3	1.32694	1.2432	1.34435	1	1.47143	0.714046	1.44622	1.96256	0.815884	1.42234	1.07618	1.29589	0.612086	1.49575	1.29479	1.0456	1.1547	1	1.1183	0.809702	0.816846	0.634884	0.726842	0.0881503	0.832728	0.977657	0.049998	0.974179	1.00065	0.00517384	0.968628	1.04744	0.00734623	0.96158	1.02882	0.00851534	0.339238	0.545778	0.132051	0.914416	1.00768	0.0173511
IPI00018783	ITPA	Inosine triphosphate pyrophosphatase	1.09417	1.11952	1.26795	1	1.1283	0.875168	1.10909	1.49343	1.50161	1.38074	1.27521	1.1907	0.705807	1.61237	0.853079	0.828734	0.897179	1	0.807599	0.765969	0.849691	0.885074	0.925493	0.0221403	0.731954	0.953932	0.072548	0.945761	0.96431	0.0121268	0.992821	1.02193	0.000101528	0.959643	1.01119	0.00229482	0.44245	0.684982	0.123546	0.882954	0.921616	0.0377197
IPI00018798	DNAJC17	DnaJ homolog subfamily C member 17	1.05228	0.626686	0.950883	1	0.867988	1.26444	0.810005	0.892022	0.685599	1.07803	1.28143	1.27431	0.664475	1.07401	2.12111	1.30159	1.91196	1	2.31163	2.59478	2.27354	0.875117	0.96753	0.0199452	0.803353	0.962743	0.0530587	0.956744	0.981483	0.00213196	0.987427	1.01033	-0.0041637	0.897966	0.962007	0.0223473	0.468195	0.729814	0.119705	0.911102	0.982122	0.0132651
IPI00018810	OASL	Isoform p56 of 59 kDa 2'-5'-oligoadenylate synthase-like protein	1.36338	0.988228	1.56475	1	0.812732	1.19847	1.36237	0.96726	0.494823	0.868481	1.03509	1.00999	1.23099	0.988397	0.802328	1.23317	1.05457	1	1.25829	1.72746	1.29248	0.795571	1.00724	0.027602	0.516237	0.798801	0.0926655	0.829458	1.03076	0.023409	0.97056	1.00625	-0.00512447	0.905968	0.991429	0.0130336	0.137469	0.346406	0.156604	0.933183	1.01634	0.00290338
IPI00018873	NAMPT	Nicotinamide phosphoribosyltransferase	0.891089	1.02476	1.02349	1	0.823998	1.02716	0.846488	1.10675	0.471003	1.38311	0.960207	1.20123	0.639862	1.2128	1.2018	1.03836	1.00104	1	0.919756	0.970163	1.05284	0.823744	0.956139	0.0244856	0.430219	0.737948	0.108828	0.787579	0.825861	0.049232	0.994355	1.02984	0.000836348	0.89861	0.967134	0.0188978	0.618736	0.941494	0.0569263	0.924735	0.919518	0.0164136
IPI00018931	VPS35	Vacuolar protein sorting-associated protein 35	1.14103	1.18127	1.07381	1	1.01881	0.580529	1.06703	1.22337	0.948468	1.25239	0.956261	1.03872	0.55278	1.30222	0.907583	0.865226	0.838327	1	0.785563	0.755165	0.939203	0.926926	0.979154	0.012142	0.885496	0.995177	0.0506741	0.937421	0.95959	0.0171195	0.996565	1.01921	0.00284837	0.964274	1.01564	0.00821733	0.23387	0.467198	0.191692	0.939064	0.977158	0.0182839
IPI00018946	PANK4	cDNA FLJ56439, highly similar to Pantothenate kinase 4	1.09318	0.673196	1.22213	1	1.10599	2.00399	1.2282	1.14866	1.70483	0.877747	0.999804	1.09268	1.4267	1.24685	1.44851	1.11207	1.74164	1	1.1936	2.93158	1.42785	0.980855	1.01434	0.00873208	0.877818	1.00512	0.0468096	0.956739	0.998411	0.00394678	0.969504	0.989442	-0.00400125	0.977379	1.00655	0.00942848	0.096295	0.248511	0.224658	0.994923	1.02077	0.00391173
IPI00019004	SEC62	Translocation protein SEC62	0.879442	1.03197	0.902501	1	1.09215	1.77019	1.00994	0.459303	1.3692	0.928261	1	1.09218	2.00409	0.793088	0.798327	0.666952	1.25236	1	1.35951	2.71145	1.08356	0.896744	0.98192	0.01348	0.899745	1.00044	0.0399868	0.983119	1.00403	0.00669026	0.9928	1.00452	-0.00240948	0.990685	1.01413	0.0105814	0.0960965	0.246202	0.225361	0.987542	1.00529	0.00264301
IPI00019018	TM7SF2	Isoform 1 of Delta(14)-sterol reductase	2.12852	4.08147	4.05502	1	4.15919	6.18288	2.42143	0.809622	0.73618	0.741895	0.647281	0.517413	1.65904	0.832118	0.700091	0.523316	0.618136	1	0.603668	0.729272	0.559137	0.965713	0.999538	0.00874737	0.841623	0.967112	0.0435737	0.936677	1.0052	0.0252423	0.964565	0.995183	0.0084222	0.932971	1.02041	0.00903222	0.318971	0.532406	0.14557	0.979897	1.00242	0.00358447
IPI00019090	COL19A1	Collagen alpha-1(XIX) chain	0.805923	1.06412	0.874025	1	0.707678	1.07763	0.706628	0.751583	0.847989	0.956117	0.950227	1.40435	1.08404	0.958169	5.24915	1.82087	1.77865	1	2.19432	3.27845	1.50538	0.361301	0.719144	0.184797	0.908511	1.00742	0.0247352	0.978129	1.01538	-0.00201068	0.980426	0.999593	-0.00787886	0.971777	1.00594	0.00227515	0.592957	0.828224	0.0888622	0.980939	1.0101	0.00059318
IPI00019148	IGBP1	Immunoglobulin-binding protein 1	1.11467	1.04279	0.921528	1	1.0845	0.57919	0.802002	1.29806	1.22269	1.21246	1.03289	1.26442	0.549854	1.24019	1.0439	1.52295	0.896814	1	1.17906	0.602562	1.26623	0.94462	0.997196	0.0129555	0.706415	0.92144	0.0899206	0.959514	1.00108	0.0123722	0.993999	1.0202	0.00230482	0.969735	1.00363	0.0149633	0.184525	0.362569	0.173225	0.942506	1.00011	0.0139788
IPI00019157	CSPG4	Chondroitin sulfate proteoglycan 4	1.26468	0.971027	0.861745	1	0.843391	0.516981	0.818313	0.971395	1.14799	1.0848	0.876049	0.983185	1.36619	0.876833	0.955163	1.25024	0.986976	1	0.878202	1.53788	0.965725	0.935662	1.08453	0.0260129	0.83223	0.995212	0.016776	0.973917	1.02172	0.00550385	0.988315	1.00116	-0.00123871	0.931639	1.02303	0.0128378	0.0341228	0.144241	0.190553	0.956103	0.987904	0.0069615
IPI00019169	SH3GL1	endophilin-A2 isoform 1	0.847892	0.714609	0.736567	1	0.943727	0.788754	0.787955	1.1643	0.893148	0.922094	0.950361	1.13471	0.660464	1.03936	0.617855	0.858734	0.805617	1	0.797075	0.409382	1.09222	0.797492	0.92699	0.0295868	0.929761	1.02395	0.0359242	0.971187	1.02805	0.00705709	0.959084	0.977515	0.0124429	0.911897	0.961043	0.0178216	0.327299	0.519818	0.124867	0.900461	0.986389	0.0264643
IPI00019205	IRF2BPL	Interferon regulatory factor 2-binding protein-like	0.966058	0.6856	0.677093	1	0.744105	0.696603	0.680125	1.79266	0.641949	1.25855	1.56714	1.2498	1.50935	1.23903	0.952563	0.249796	0.711714	1	0.755794	0.768688	0.807845	0.559195	0.722148	0.0586258	0.596433	0.847324	0.0922029	0.934262	0.970301	0.00700773	0.89443	0.96983	0.0135068	0.949696	0.98993	0.00407356	0.637243	0.963715	0.102924	0.961257	0.973537	0.00393323
IPI00019217	CTAG1B;CTAG1A	Isoform 1 of Cancer/testis antigen 1	1.23557	1.75681	2.0106	1	1.23061	0.917361	1.34983	0.886596	3.17365	0.515604	0.968395	1.09611	0.448677	0.560797	2.16014	2.16014	0.964656	1	2.16014	2.16014	2.16014	0.882636	0.972406	0.0124131	0.302883	0.587937	0.152016	0.867928	1.01569	0.0225341	0.941274	0.986036	-0.00804652	0.926871	0.988228	0.00747774	0.374147	0.730973	0.15385	0.901566	0.974386	0.00426546
IPI00019269	WDR61	WD repeat-containing protein 61	1.1743	1.04086	0.941664	1	1.19211	0.406684	1.25724	0.828933	1.05222	1.07842	0.990328	1.06364	0.765442	0.941192	0.705767	0.706065	0.856445	1	0.787426	0.878548	0.739994	0.747103	0.942198	0.0561242	0.806651	0.949026	0.0386554	0.947835	1.0022	0.0028312	0.977921	0.990458	0.00470857	0.878519	0.925846	0.0210814	0.0895134	0.349966	0.233983	0.828183	0.956782	0.0388592
IPI00019326	FDX1	Adrenodoxin, mitochondrial	0.840002	0.775051	0.939094	1	0.637026	1.1622	0.799447	0.272168	1.37661	0.875328	1.07073	0.876925	0.892593	0.883466	0.928215	0.692015	1.6633	1	1.2688	0.634628	1.04201	0.573593	0.794466	0.024345	0.51194	0.800991	0.0764939	0.506184	0.711079	0.0775351	0.966652	1.02721	0.0103692	0.824812	0.953097	0.0273755	0.510536	0.915335	0.101452	0.973657	1.02181	0.00191536
IPI00019329	DYNLL1	Dynein light chain 1, cytoplasmic	0.774743	0.774743	0.853926	1	0.774743	0.70848	0.269231	0.978327	1.26299	0.726644	1.14106	0.978327	0.455871	0.978327	2.23497	9.21238	1.9114	1	3.59513	7.09727	5.27231	0.957443	1.03012	0.00681787	0.428734	0.67964	0.167542	0.975353	1.02733	0.000744889	0.985169	1.00126	-0.00651711	0.962923	1.00391	0.00344588	0.516077	0.760958	0.1086	0.935697	1.00574	0.0056969
IPI00019353	AGK	Isoform 1 of Acylglycerol kinase, mitochondrial	1.11543	1.51039	1.22699	1	1.15089	1.89904	1.26536	0.72892	1.32815	1.14461	0.884365	0.892496	1.64913	1.00561	1.29824	1.5951	1.50305	1	1.57226	1.72689	1.36693	0.913267	0.954809	0.0159928	0.905854	1.03054	0.0459851	0.97514	1.00548	0.00442731	0.924745	0.959797	0.0122479	0.935636	0.981355	0.0211571	0.359864	0.578429	0.143726	0.986873	1.00126	0.00106381
IPI00019359	KRT9	Keratin, type I cytoskeletal 9	1.44354	1.3592	0.9646	1	2.2229	1.52371	0.93959	1.4651	1.83384	4.37541	0.618885	2.08957	0.753052	0.755847	0.309456	0.706403	0.485913	1	0.432026	0.291276	0.586604	0.911325	0.988302	0.00450687	0.886415	0.995781	0.015734	0.234063	0.542615	0.169614	0.950533	1.05508	0.00427104	0.843153	0.911405	0.00789755	0.69983	0.916526	0.0421235	0.937713	1.06975	0.00375495
IPI00019380	NCBP1	Nuclear cap-binding protein subunit 1	1.17555	1.12381	1.09756	1	1.15646	0.868125	1.30982	1.39583	1.03092	1.03964	1.01348	0.897266	0.850453	1.10433	1.28377	1.32126	1.21517	1	1.28482	1.26243	1.07719	0.524111	0.764965	0.0815442	0.789091	0.893042	0.0405021	0.945115	1.01432	0.00995687	0.892096	0.966025	0.0135831	0.795954	0.929302	0.0444452	0.30444	0.531542	0.128164	0.922949	1.07967	0.0157271
IPI00019381	TMEM30A	Isoform 1 of Cell cycle control protein 50A	0.722228	0.779536	0.644042	1	0.540108	0.784771	0.547966	1.23714	1.52916	1.66804	0.941913	3.17399	1.95219	1.23714	1.66236	0.537528	0.702022	1	0.818741	1.10731	0.56527	0.889584	1.0442	0.0108805	0.816745	0.960037	0.02129	0.903201	0.947749	0.00309476	0.9808	1.03086	4.99e-05	0.269556	0.572995	0.133655	0.578695	0.929365	0.0812927	0.931648	0.986412	-0.00320198
IPI00019407	NSDHL	Sterol-4-alpha-carboxylate 3-dehydrogenase, decarboxylating	1.04819	0.852057	0.998048	1	1.42855	1.31357	1.06176	0.932614	0.929632	1.19763	0.86722	0.966407	2.5716	1.10468	1.56061	2.02668	1.43712	1	1.30784	2.89385	0.997205	0.964765	1.00504	0.00517082	0.810563	0.966853	0.062322	0.986388	1.01456	0.00243964	0.970462	0.988726	-0.00819214	0.980192	1.0203	0.0039556	0.0685798	0.24918	0.258649	0.976804	1.00443	0.0106122
IPI00019451	C20orf20	MRG-binding protein	0.847008	0.666899	1.34383	1	0.784183	0.599337	0.656272	1.39718	0.894776	0.856684	1	0.794843	0.394707	0.979129	1.65621	1.66966	0.868618	1	1.45407	0.68017	1.41554	0.729204	0.855533	0.0408429	0.672491	0.802932	0.0802958	0.949902	1.06178	0.0176432	0.997976	1.0132	0.00252062	0.88029	0.969805	0.0319379	0.3269	0.593914	0.143851	0.927964	0.991993	0.0111789
IPI00019463	EIF2AK2	Interferon-induced, double-stranded RNA-activated protein kinase	1.06838	0.898033	0.946722	1	1.12007	1.31338	1.34484	1.07884	1.43499	1.08069	1.14823	1.02729	1.19077	1.06234	1.33876	1.02235	1.10238	1	1.7542	0.972947	1.35368	0.870672	0.936571	0.0149032	0.534245	0.870867	0.0510945	0.912027	1.00203	0.00277865	0.933564	0.974776	-0.00557084	0.288047	0.561328	0.128449	0.530681	0.960794	0.0866318	0.866343	0.968246	0.0146669
IPI00019488	IMP3	U3 small nucleolar ribonucleoprotein protein IMP3	0.927093	0.854988	1.01097	1	0.905478	1.17709	1.11465	0.998765	0.692523	0.703245	0.847143	0.724326	0.970859	0.896063	1.12623	0.417117	1.24973	1	0.528284	0.861053	1.07635	0.84283	1.04525	0.0356627	0.421134	0.651054	0.0906814	0.713121	0.850591	0.0543203	0.986939	1.01226	0.00893785	0.767807	0.948314	0.0170023	0.569387	0.818617	0.0530433	0.922038	0.972544	0.0190708
IPI00019502	MYH9	Isoform 1 of Myosin-9	1.10281	0.975247	1.01519	1	1.11625	0.59463	0.963848	1.77385	1.08916	1.43693	1.36635	1.51991	0.610814	1.44246	1.24588	1.23593	1.08499	1	1.12751	0.219791	1.1232	0.847415	0.905715	0.0427348	0.954363	1.01239	0.0405482	0.978793	0.997941	0.00969321	0.994364	1.02035	0.00105484	0.965278	1.00014	0.01555	0.347829	0.553224	0.153154	0.979897	0.985673	0.0124092
IPI00019576	F10	Coagulation factor X	0.754859	0.53956	1.75799	1	1.27529	1.11149	0.798176	1.01235	2.35388	1.44123	0.919858	3.09849	1.72951	1.80513	0.780985	4.45949	0.221701	1	0.669529	3.31401	0.498777	0.859109	0.986457	0.0187332	0.244344	0.529154	0.141894	0.888789	1.02719	0.0174305	0.960201	0.988982	-0.00466269	0.800459	1.02079	0.0369052	0.359258	0.66052	0.121457	0.927509	1.02062	0.00486708
IPI00019580	PLG	Plasminogen	2.25047	1.99556	1.7505	1	2.5905	6.86293	2.35029	0.677349	1.53347	0.799034	0.802162	0.527777	0.793572	0.877959	1.19523	0.500066	1.48599	1	1.28026	1.15304	1.1535	0.975295	1.014	0.00814562	0.935749	0.992914	0.031807	0.981828	1.00873	0.00928049	0.979227	0.999382	0.00417345	0.973837	1.02344	0.00331951	0.164846	0.336269	0.236015	0.98843	1.01173	0.00241105
IPI00019640	VRK1	Serine/threonine-protein kinase VRK1	0.705311	0.566717	0.851066	1	0.952386	0.439892	1.15094	1.19915	1.27318	1.03563	1.19727	1.00897	1.02245	1.27934	0.718745	1.87009	1.42862	1	1.48901	1.97439	1.43972	0.84091	1.02927	0.0349357	0.645084	0.846601	0.0556525	0.957788	0.997733	0.0044842	0.996043	1.01086	0.000193803	0.949728	0.99117	0.0090578	0.394474	0.620219	0.11822	0.970863	1.03266	0.00720829
IPI00019733	RAE1	mRNA export factor	0.87504	0.868798	0.877553	1	0.924537	0.632829	0.855823	1.28438	0.80439	0.91764	0.912896	0.873651	0.982849	1.06737	0.830135	0.960756	0.697153	1	0.685931	0.822566	0.684994	0.582506	0.642859	0.0801472	0.891393	1.00318	0.039025	0.94055	1.00723	0.00176651	0.959367	0.999813	0.0102153	0.913937	1.02431	0.0112488	0.601713	0.865133	0.0859094	0.907791	0.942362	0.0168379
IPI00019755	GSTO1	Glutathione S-transferase omega-1	1.05498	1.10053	1.07625	1	0.866797	0.225844	0.881644	1.70624	1.015	1.49451	1	1.17895	0.645131	1.27115	1.2845	1.15303	1.1039	1	1.25817	0.615678	1.11514	0.808591	0.874608	0.0520896	0.958088	1.01563	0.0367035	0.954718	0.986249	0.0183003	0.992502	1.02309	0.00355075	0.971231	1.02154	0.0142181	0.376287	0.566073	0.118003	0.985402	0.999815	0.00780008
IPI00019848	HCFC1	Isoform 1 of Host cell factor 1	1.02601	1.02109	1.01343	1	0.801352	1.06721	0.908172	0.971199	0.749158	1.13367	1.18632	1.00246	0.815053	1.03585	0.874704	1.16716	0.769409	1	0.829726	0.686703	0.897036	0.942819	1.03525	0.00841086	0.608325	0.920038	0.0830726	0.819485	0.869641	0.0296035	0.849909	0.88649	0.0329137	0.89401	0.984223	0.017963	0.519369	0.785432	0.0543102	0.964707	0.984976	0.00902702
IPI00019869	S100A2	Protein S100-A2	1.82098	1.20982	0.927777	1	3.82812	1.17132	1.62103	0.558759	0.558759	0.497538	0.890434	0.558759	1.62479	0.558759	2.72822	1.51288	4.60483	1	1.8786	3.55028	3.76886	0.922843	0.977066	0.0056233	0.810078	0.968037	0.0462939	0.729213	0.807522	0.0450116	0.94346	0.99032	-0.00765518	0.871394	1.0595	0.0190443	0.580771	0.830669	0.098473	0.889907	0.944733	0.0133704
IPI00019903	TACO1	Translational activator of cytochrome c oxidase 1	0.999715	1.12889	0.836886	1	1.13842	6.74384	1.22207	0.974117	1.4719	1.099	1	0.877653	1.87884	0.876278	1.61386	1.64376	2.22653	1	1.74419	4.6416	1.92914	0.979123	1.00703	0.00943105	0.952059	0.994984	0.039713	0.973943	1.01255	0.00570519	0.98272	1.0009	-0.00310761	0.979803	1.00022	0.011541	0.0144157	0.108519	0.362332	0.988267	1.01625	0.00271085
IPI00019912	HSD17B4	Peroxisomal multifunctional enzyme type 2	1.08666	1.23803	1.15503	1	1.15189	1.54302	1.22823	0.67365	1.51148	0.835733	0.98047	0.809776	1.86824	0.770657	1.1629	1.06435	0.862967	1	1.20759	0.972464	0.885005	0.916973	0.976586	0.00662066	0.819697	0.96266	0.0507252	0.950763	0.994617	0.0147152	0.985512	0.994699	-0.000180714	0.953975	1.00001	0.0133993	0.290267	0.536122	0.17534	0.956961	0.987663	0.00190045
IPI00019918	DDX19A	ATP-dependent RNA helicase DDX19A	0.93599	1.02445	1.09389	1	1.23798	0.819049	1.24807	0.974393	0.837463	1.04395	1	0.885804	0.581472	0.975469	1.01635	1.36347	1.03737	1	1.18208	0.850649	1.13241	0.941697	1.06343	0.0186993	0.449041	0.66204	0.108763	0.980506	1.03454	0.00285021	0.995226	1.0164	0.0023917	0.823712	0.983224	0.0386139	0.108266	0.349573	0.190688	0.874527	1.02405	0.0202396
IPI00019924	TBCC	Tubulin-specific chaperone C	0.810433	0.861554	0.865768	1	0.778896	2.2489	0.700051	1.24695	0.334321	1.16342	1.01677	0.888439	0.469175	0.896426	0.806511	0.876452	0.632552	1	0.654835	0.273813	0.7658	0.926616	1.04323	0.0176168	0.828623	0.985824	0.0368873	0.948895	1.02759	0.00883562	0.982801	1.02505	0.00229094	0.978818	1.02168	0.00236518	0.00671677	-0.0894931	0.408518	0.983461	1.0358	0.00617704
IPI00019927	PSMD7	26S proteasome non-ATPase regulatory subunit 7	0.843055	0.965857	0.896925	1	0.97689	0.68969	0.879347	1.36678	1.23624	1.04575	1.08099	0.999373	0.864194	1.2077	1.11114	1.07181	1.06739	1	1.22542	1.16404	1.21242	0.678198	0.785563	0.0717891	0.829397	0.996263	0.0340428	0.970004	1.02968	0.00455852	0.995685	1.01552	0.000462859	0.913407	0.99639	0.021674	0.474169	0.653428	0.0957634	0.899842	0.974487	0.0167792
IPI00019997	LIN7C	Protein lin-7 homolog C	0.785672	0.961867	0.846581	1	1.00298	0.460362	0.717413	0.753514	0.667549	0.808758	1.0058	0.854588	0.887319	0.868786	0.801703	0.706403	0.730679	1	0.858046	0.610063	0.912935	0.916426	1.08442	0.0266445	0.619731	0.814583	0.0873544	0.963071	1.0262	0.00783798	0.736316	0.817951	0.059961	0.922062	1.03261	0.0148072	0.114197	0.315766	0.159236	0.93756	1.00489	0.0148491
IPI00020008	NEDD8	NEDD8	1.08646	0.989995	0.877738	1	0.532492	0.202315	0.934206	1.62906	0.844183	1.45747	1.04254	1.07621	0.560027	1.54594	0.74578	0.709822	0.919952	1	0.704277	0.251708	0.772044	0.859	0.92163	0.0338988	0.929485	1.0046	0.0458346	0.956043	0.981467	0.0149962	0.993399	1.00376	0.00254372	0.955455	1.01807	0.0156709	0.400494	0.616837	0.125819	0.947708	0.97396	0.017715
IPI00020017	C10orf116	Adipose most abundant gene transcript 2 protein	0.531468	0.360593	1.39471	1	0.2767	0.553376	0.348093	0.420155	2.01147	1.82557	1.96825	1.26776	1.25375	0.612316	1.23997	1.16316	0.648792	1	1.16515	0.0896392	0.861747	0.750489	0.987623	0.0564741	0.313307	0.563077	0.11901	0.727968	0.935121	0.0303851	0.809814	0.940355	0.0262365	0.896209	0.971662	0.0116779	0.423561	0.675958	0.0836886	0.900646	1.00674	0.0162025
IPI00020021	DEK	Protein DEK	0.877993	0.706017	0.97091	1	0.793975	0.686549	0.880552	1.26911	0.686999	1.19273	1.15575	0.903916	1.05835	1.19414	0.778431	0.888438	0.821166	1	0.822831	0.810876	0.914299	0.765112	0.850152	0.0350357	0.72384	0.9298	0.081525	0.917849	0.933924	0.0104199	0.916454	0.968745	0.0133651	0.948632	1.02141	0.0123561	0.658233	0.910558	0.0757982	0.946539	0.93589	0.0100522
IPI00020042	PSMC4	Isoform 1 of 26S protease regulatory subunit 6B	0.892072	0.959124	0.992551	1	1.04257	1.46765	0.962746	1.22806	1.33196	0.980122	1.0624	1.22616	0.796715	1.03346	0.785316	0.961214	0.873569	1	0.873557	1.2505	0.813629	0.826269	0.97227	0.0320059	0.706933	0.892366	0.051344	0.95415	0.993487	0.0120363	0.997867	1.01499	0.0011085	0.907387	0.99126	0.0212789	0.0733937	0.305842	0.284919	0.945252	0.996325	0.0101047
IPI00020050	DDX28	Probable ATP-dependent RNA helicase DDX28	0.975255	0.80999	0.965999	1	0.742122	0.807933	1.06811	0.919646	0.419249	1.19449	1.23052	1.00325	1.19364	1.09573	0.601705	0.477164	0.757359	1	0.804646	0.383451	0.743587	0.911832	1.01211	0.0125857	0.509582	0.757074	0.110591	0.91026	0.945062	0.0150073	0.891823	0.912011	0.0247133	0.966561	1.01301	0.00839502	0.549354	0.829524	0.0938485	0.948844	0.987569	0.00635871
IPI00020075	ABHD10	Abhydrolase domain-containing protein 10, mitochondrial	1.08883	0.912167	1.19677	1	0.824706	1.46404	1.20885	1.01498	1.5639	1.22897	0.985261	1.05714	1.51848	1.07113	1.49408	1.03167	1.27636	1	1.42498	2.87996	1.1671	0.969366	1.0157	0.00617749	0.911663	1.02428	0.0306491	0.991168	1.02353	0.00541238	0.977282	0.997772	-0.00919096	0.967061	1.01268	0.00813258	0.0578219	0.182538	0.250354	0.991584	1.01123	0.00309166
IPI00020124	PI4K2A	Phosphatidylinositol 4-kinase type 2-alpha	1.52295	1.92284	1.35419	1	1.14216	0.866497	1.53256	0.903769	2.62516	0.81224	1	0.787544	1	0.97023	0.526093	0.756427	0.672015	1	0.962551	0.934001	0.758086	0.874242	1.00429	0.00458854	0.133716	0.354473	0.160502	0.936402	1.00549	0.0037579	0.98773	1.01323	0.00120116	0.953318	1.03421	0.00653686	0.554346	0.872604	0.137138	0.944619	1.00706	-0.000481977
IPI00020127	RPA1	Replication protein A 70 kDa DNA-binding subunit	1.0126	0.59958	1.04745	1	0.860089	0.834963	1.20162	1.92641	1.54936	1.36196	1.01517	0.969255	1.28104	1.3922	1.05293	1.47795	1.10188	1	1.24281	1.70667	1.13197	0.464675	0.710789	0.120689	0.665067	0.87389	0.0433108	0.970175	1.00273	0.00705672	0.945566	0.988892	0.00196527	0.899964	1.0099	0.0144847	0.42879	0.724372	0.123265	0.969238	1.01417	0.0106433
IPI00020128	UTP6	U3 small nucleolar RNA-associated protein 6 homolog	1.1687	1.25483	1.19048	1	1.08497	1.86715	1.36762	0.700143	0.26099	0.593898	0.951138	0.499054	0.935081	0.654316	1.4338	0.709467	1.12664	1	0.694402	0.755181	1.0209	0.870817	1.00546	0.0332375	0.670123	0.886641	0.0761813	0.951622	1.00791	0.00324146	0.996291	1.01813	0.00344277	0.926747	0.989649	0.00793409	0.302909	0.547879	0.157235	0.955229	0.99168	0.0058591
IPI00020164	PTP4A1	Protein tyrosine phosphatase type IVA 1	0.936312	0.651274	0.541176	1	0.554761	0.970789	1.20599	1.46613	0.92046	1.8658	0.99213	0.924132	0.656067	0.678499	1.87055	1.97627	1.38187	1	0.87976	1.0927	1.88606	0.731778	0.871497	0.0171305	0.588779	0.681685	0.0695096	0.81054	0.999746	0.0215563	0.983361	1.0026	0.00135602	0.858038	1.0146	0.0190991	0.65125	0.888204	0.0753558	0.774171	0.964158	0.0374354
IPI00020226	ACOX3	Isoform 1 of Peroxisomal acyl-coenzyme A oxidase 3	0.941621	1.22871	1.21827	1	0.85446	1.35445	1.64089	0.391459	6.40467	1.20238	1	0.22752	2.37079	0.67927	3.13699	6.67149	7.38014	1	2.43037	4.45747	6.60935	0.924841	0.995566	0.00285323	0.464273	0.738215	0.119411	0.795339	0.897959	0.033463	0.950973	0.98763	-0.00887793	0.91679	1.01559	0.00376717	0.726468	0.945869	0.0831707	0.881822	0.944669	0.0243325
IPI00020332	ARG2	Arginase-2, mitochondrial	0.417603	0.482321	0.5574	1	0.456238	0.346853	0.644521	0.898074	0.945945	0.834503	1	0.684095	4.30979	0.693263	1.1847	0.959108	1.9025	1	0.885193	1.83139	2.10773	0.972809	1.02742	2.42e-05	0.90921	1.02671	0.0226529	0.945516	1.02166	-0.00671859	0.996927	1.01574	-0.00183247	0.956514	1.03436	-0.0037078	0.0255931	0.164348	0.282003	0.934823	1.02897	0.000490985
IPI00020418	RRAS	Ras-related protein R-Ras	3.21263	1.35582	3.34671	1	1.22867	2.65707	0.681503	0.979723	0.773476	1.28376	1	1.16819	1.08039	1.14494	0.422316	0.396697	0.496248	1	0.304984	0.415682	0.457841	0.790546	0.955175	0.0397301	0.871321	0.976675	0.0118374	0.750065	0.93694	0.052266	0.982726	1.01791	0.00324521	0.955898	0.995522	-0.00071258	0.452913	0.662326	0.0928981	0.942349	1.04466	0.00717192
IPI00020436	RAB11B	Ras-related protein Rab-11B	0.990044	0.883489	0.995371	1	1.16465	0.79374	0.967959	1.22712	0.905495	1.16759	1	1.11787	1.06069	1.00755	1.33002	1.28594	1.10297	1	1.29733	1.27886	1.02477	0.763621	0.887865	0.0387028	0.712392	0.847555	0.0616938	0.973781	1.0232	0.00494816	0.960744	0.985712	0.00518806	0.894141	0.990868	0.0276755	0.578662	0.792754	0.0824632	0.959996	1.02424	0.00821048
IPI00020539	PGPEP1	Pyroglutamyl-peptidase 1	1.57243	2.83043	2.01866	1	1.48248	4.09713	2.58994	1.11683	2.74188	1.44552	2.46808	2.46808	1.27451	1.54383	0.504516	0.984298	0.525769	1	0.641397	1.2084	0.824307	0.918247	0.972016	0.0108841	0.815101	0.996801	0.0273006	0.938331	0.993942	0.0171266	0.986038	1.04962	0.00205627	0.927786	1.01952	0.0129018	0.211129	0.404637	0.19299	0.957409	0.997205	0.00736368
IPI00020557	LRP1	Prolow-density lipoprotein receptor-related protein 1	1.04781	1.43925	1.0348	1	0.930457	1.84719	1.41127	0.803937	1.24708	0.805169	0.950224	0.977245	1.11445	0.877918	1.07014	1.43327	1.46176	1	0.798859	2.50836	1.05485	0.946396	0.986924	0.00904514	0.938061	1.0448	0.03062	0.957996	0.9962	0.00428593	0.980554	0.991645	-0.00276087	0.934869	1.00887	0.0199382	0.143599	0.303041	0.193981	0.975466	1.01208	0.00134418
IPI00020567	ARHGAP1	Rho GTPase-activating protein 1	0.986907	1.11535	1.07953	1	1.16851	1.12641	0.968567	1.11876	1.17994	1.31474	1	1.17779	0.866494	1.26938	1.08981	2.4071	1.43491	1	1.39722	1.09796	1.5462	0.925939	1.03972	0.0227915	0.222762	0.391389	0.152323	0.973714	1.02608	0.00122898	0.940211	0.984251	0.00649654	0.976261	1.02954	0.00128397	0.645051	0.884792	0.102576	0.952074	1.00716	0.00115416
IPI00020599	CALR	Calreticulin	1.00102	1.34259	0.982026	1	1.30107	0.909484	1.11485	0.824567	1.55912	1.01319	1.02648	0.973888	1.83579	1.07579	1.31742	1.41471	1.25127	1	1.54631	1.57918	1.26345	0.878962	0.963344	0.00757009	0.783714	0.977735	0.0457638	0.964476	0.993075	0.00294949	0.94943	0.967815	-0.00506826	0.902187	0.979583	0.0197906	0.336494	0.618727	0.17592	0.987893	1.00969	-0.000573878
IPI00020602	CSNK2A2	Casein kinase II subunit alpha'	0.870344	0.833243	0.833812	1	0.754834	0.386958	0.942044	1.13721	1.43881	0.703265	1	0.845386	0.969722	0.805203	1.56671	1.88982	1.33626	1	1.64014	0.589266	1.29383	0.882989	0.978387	0.0114486	0.483531	0.697367	0.106111	0.900934	0.992494	0.0224907	0.996279	1.01053	0.00166807	0.850066	0.939466	0.0341048	0.2413	0.558261	0.224311	0.96303	1.00226	0.00886891
IPI00020632	ASS1	Argininosuccinate synthase	0.840802	1.18838	0.875095	1	0.862204	0.766688	0.89276	1.31197	1.25245	0.848341	1.1048	1.24417	1.15197	1.00384	1.33509	1.04693	1.08119	1	0.914769	1.58209	0.912025	0.717265	0.937573	0.0448612	0.87344	1.05308	0.0242841	0.90788	0.981593	0.0148754	0.996853	1.01682	-0.00135054	0.885488	1.0336	0.0208856	0.0575082	0.204812	0.200841	0.950428	0.995951	0.00739171
IPI00020719	MAVS	Isoform 1 of Mitochondrial antiviral-signaling protein	1.37745	1.98301	1.28465	1	0.929236	0.935974	1.37264	0.754222	0.359906	1.14895	0.973023	0.812927	1.12633	1.07183	1.55537	0.893201	1.13938	1	1.03495	2.00294	1.5394	0.839366	0.959685	0.013497	0.331923	0.702163	0.168631	0.981542	1.04726	0.00350972	0.951945	0.99597	-0.00229027	0.925341	1.00514	0.00230814	0.159712	0.459989	0.211275	0.942429	1.00922	0.00492442
IPI00020793	NIP7	Isoform 2 of 60S ribosome subunit biogenesis protein NIP7 homolog	0.702904	0.790257	1.02523	1	0.915663	0.643187	0.636115	0.964748	1.0595	0.629643	0.93675	0.864964	0.631176	0.646091	1.82275	1.15751	1.20357	1	1.29865	1.90481	0.878517	0.710138	0.909658	0.0611588	0.938899	1.03547	0.0129129	0.949641	1.00705	0.00299823	0.998141	1.02116	0.000114152	0.968381	1.0004	0.00365796	0.306802	0.54069	0.166061	0.941287	1.0095	0.00673463
IPI00020898	RPS6KA3	Ribosomal protein S6 kinase alpha-3	0.715773	0.46247	0.650173	1	0.873607	0.764908	0.670988	1.33228	1.21728	1.25262	1.00771	1.07194	0.8596	1.24086	0.720093	0.848833	0.950729	1	0.736784	1.1306	0.792884	0.773116	0.812256	0.0322395	0.667449	0.889049	0.0608248	0.896007	0.95234	0.0159652	0.976745	1.00957	0.00612538	0.939903	0.999962	0.00580837	0.704579	1.00575	0.0704072	0.884186	0.922742	0.0142228
IPI00020928	TFAM	Transcription factor A, mitochondrial	1.1541	0.964386	1.12164	1	1.11086	1.80647	1.10796	0.783814	0.27014	0.788634	0.79443	0.875612	1.91521	0.845496	1.16905	0.890578	1.32335	1	1.39473	0.939985	1.28443	0.959169	1.00116	0.00502117	0.58206	0.896737	0.101102	0.953434	1.00818	0.000169699	0.964922	0.983244	0.00639643	0.950594	1.00957	0.0136078	0.0774739	0.277359	0.253617	0.975883	1.01541	0.000442403
IPI00020956	HDGF	Hepatoma-derived growth factor	1.03926	1.0632	0.924665	1	0.817228	0.244627	0.714716	1.49849	1.00443	1.24296	1	1.15122	0.907646	1.21709	1.05314	1.13984	0.756884	1	0.910843	0.243919	0.874886	0.8585	0.901025	0.0444944	0.946028	1.02723	0.0367781	0.966909	0.983913	0.0122983	0.997088	1.00494	0.0048164	0.981752	1.00298	0.013162	0.438814	0.63565	0.115162	0.971784	0.984163	0.0153859
IPI00021016	TSFM	Isoform 1 of Elongation factor Ts, mitochondrial	0.991029	1.15942	0.991609	1	1.13672	2.21658	1.22168	0.899925	1.44596	1.28221	0.923286	1.00039	2.45873	1.11678	1.0461	1.03118	1.06839	1	1.39741	2.50178	0.980807	0.956349	0.986046	0.0133275	0.940049	0.9886	0.0386681	0.975041	1.01321	0.0159529	0.973484	0.988929	-0.000680404	0.982268	1.00531	0.00898442	0.0531048	0.171381	0.209564	0.986486	1.00101	0.0101047
IPI00021187	RUVBL1	Isoform 1 of RuvB-like 1	0.995142	0.910719	1.019	1	0.990282	0.87972	0.909626	1.46796	1.32478	1.0636	1.06899	1.08778	0.765164	1.21174	1.36531	1.40036	0.945798	1	1.26357	0.931022	1.01623	0.594245	0.75401	0.0827057	0.610176	0.840958	0.0959332	0.968218	1.0234	0.0116677	0.986353	1.01739	0.00194966	0.949532	1.01083	0.0158485	0.463184	0.672253	0.116826	0.95911	0.985732	0.0132832
IPI00021263	YWHAZ	14-3-3 protein zeta/delta	0.928435	0.903991	0.985217	1	0.785986	0.111149	0.656166	1.37682	0.806237	1.3645	1.02779	1.06924	0.474442	1.16047	1.27472	1.18649	0.878377	1	1.0363	0.14543	0.953418	0.890911	0.957124	0.0279388	0.930785	0.997878	0.0463358	0.958332	0.983972	0.0181188	0.994342	0.997474	0.00809616	0.985315	1.01464	0.01275	0.335169	0.525019	0.146754	0.980222	0.997675	0.0107563
IPI00021266	SNORD4A;RPL23A	60S ribosomal protein L23a	0.706939	0.896517	0.899785	1	0.775429	0.295254	0.79345	0.437221	0.310593	0.800055	1.04294	1.00825	0.475448	0.959565	0.420155	0.672978	1.00613	1	0.828566	0.14294	1.06376	0.696117	1.02526	0.0812087	0.689391	0.878839	0.069505	0.948163	1.01636	0.0127438	0.882555	0.904943	0.0260496	0.949634	1.00035	0.0118391	0.122617	0.36015	0.172317	0.927792	0.971898	0.017542
IPI00021267	EPHA2	Ephrin type-A receptor 2	1.63197	0.730886	0.999978	1	1.49628	2.71789	0.916354	0.856268	0.779339	0.860994	1.14399	1.20922	1.05124	1.01721	1.05257	0.740208	1.27215	1	0.967162	0.928182	1.03658	0.950415	1.03598	0.0145692	0.853901	0.987518	0.0481499	0.969283	1.01423	0.00799623	0.995516	1.00926	0.00283515	0.970506	1.03501	0.00958596	0.01341	0.0721626	0.177691	0.984318	1.02336	0.0104086
IPI00021304	KRT2	Keratin, type II cytoskeletal 2 epidermal	0.845759	0.389323	1.02995	1	1.09027	0.660798	0.653948	1.27062	0.8467	1.22318	1.04672	1.21763	1.21166	1.09057	1.54481	1.52218	1.06485	1	1.08047	2.24568	1.26939	0.911212	1.0088	0.0106682	0.778166	0.973601	0.0361117	0.985005	1.03285	0.00689809	0.99378	1.00496	-0.00244002	0.987142	1.04465	0.00656934	0.0714014	0.238554	0.264755	0.964947	1.01817	0.000629043
IPI00021320	MEPCE	7SK snRNA methylphosphate capping enzyme	1.3442	1.11729	1.0896	1	1.21981	0.736484	1.05806	1.75735	0.972827	2.32383	1.00593	1.08345	0.930858	2.16677	0.712539	0.877672	0.956311	1	1.0395	0.520662	0.632883	0.898683	0.956576	0.00524822	0.908584	0.992474	0.0400772	0.833456	0.903989	0.03469	0.981803	1.04024	0.00451956	0.986259	1.04411	0.00457389	0.576281	0.786776	0.0774066	0.875455	0.911642	0.0271495
IPI00021338	DLAT	Dihydrolipoyllysine-residue acetyltransferase component of pyruvate dehydrogenase complex, mitochondrial	1.1536	1.17144	1.15283	1	1.08327	2.12419	1.29167	0.778282	1.33491	0.96884	0.900458	0.950304	1.64458	0.971215	1.02613	0.807702	1.13513	1	1.06221	1.59119	0.900743	0.95825	0.994872	0.00764417	0.923917	0.990861	0.0406686	0.983462	1.00628	0.00907654	0.975405	0.992662	0.0042049	0.982552	0.999803	0.0116149	0.194371	0.357978	0.208723	0.981711	1.00883	0.00603218
IPI00021405	LMNA	Isoform A of Prelamin-A/C	1.23938	0.931002	0.981385	1	1.09716	0.727691	1.27204	0.875116	0.765898	1.39522	1	0.905534	0.862203	1.1233	1.12206	0.654472	1.15093	1	0.665967	0.154798	1.06151	0.898923	1.03261	0.0278233	0.77571	0.929037	0.0523923	0.850304	0.94415	0.0392309	0.994396	1.0111	0.000927537	0.927728	1.0267	0.00474314	0.100141	0.267723	0.176996	0.937009	1.00423	0.0135325
IPI00021417	SART1	U4/U6.U5 tri-snRNP-associated protein 1	1.00581	1.00099	0.980919	1	0.725499	1.285	1.01646	0.890086	0.408331	1.03333	1.14884	0.888506	0.771135	1.05553	0.862027	0.520497	0.931826	1	0.789287	0.867909	1.07637	0.967639	1.039	0.00755129	0.293587	0.544321	0.131667	0.97462	1.03308	0.00591006	0.89317	0.952171	0.0279378	0.924413	1.02559	0.00920078	0.374541	0.69451	0.129011	0.941227	1.01415	0.0153983
IPI00021435	PSMC2	26S protease regulatory subunit 7	0.973265	0.96773	0.958133	1	1.06668	1.25083	1.02316	1.4076	1.42271	1.02958	1.05408	1.20406	0.794604	1.05715	0.93272	1.22456	1.00926	1	1.15506	1.50177	0.897035	0.682438	0.887226	0.0752411	0.581202	0.79675	0.061811	0.958734	0.997085	0.00740849	0.974687	0.998277	-0.00451736	0.973265	1.02471	0.0104891	0.197241	0.518975	0.197073	0.934857	0.998806	0.0103077
IPI00021440	ACTG1	Actin, cytoplasmic 2	0.710136	0.768733	0.927994	1	1.13203	0.607209	0.739904	0.526272	3.35129	0.631989	1	1.02191	0.841994	0.447757	0.701351	0.968962	1.02768	1	0.846263	1.80775	1.36715	0.906293	1.0008	0.00923247	0.0276721	0.165782	0.305646	0.976974	1.02006	0.000233954	0.997936	1.01646	0.000518461	0.984536	1.0382	0.00613745	0.630543	0.930514	0.103964	0.955939	1.03272	-0.00352993
IPI00021518	DDB2	Isoform 1 of DNA damage-binding protein 2	2.09966	2.33656	2.2941	1	1.44035	0.863385	3.39863	0.739013	1.9685	0.881759	0.947663	0.881872	1.39562	0.881873	1.10277	0.778647	1.87635	1	0.600537	0.493476	1.37509	0.889925	0.943176	0.0113195	0.792575	0.92755	0.0126955	0.884348	0.960174	0.017216	0.921163	1.01265	0.00796558	0.908677	1.00042	0.00114379	0.270892	0.660675	0.199145	0.68691	0.826249	0.0533923
IPI00021700	PCNA;PCNA-AS1	Proliferating cell nuclear antigen	0.900165	0.689884	0.803524	1	0.910721	0.154365	0.984078	1.18165	1.26333	1.00219	1.21044	1.04798	0.497257	0.953775	1.67531	1.84952	1.26575	1	1.5938	1.23609	1.41484	0.884503	0.975247	0.0195836	0.696978	0.819356	0.0788612	0.96941	1.0182	0.00781948	0.997154	1.01742	0.00127349	0.932403	0.970885	0.0232408	0.293345	0.589745	0.184018	0.971316	1.00908	0.0082403
IPI00021728	EIF2S2	Eukaryotic translation initiation factor 2 subunit 2	1.01977	0.994316	0.992379	1	0.920028	0.462378	0.813923	1.46113	0.660369	0.990167	0.941924	0.935628	0.66235	1.20693	0.809293	0.698267	0.704677	1	0.798679	0.694653	0.817153	0.695372	0.828604	0.0678204	0.796805	0.959295	0.0716742	0.968628	1.00507	0.00504574	0.986447	1.00034	0.00566116	0.986813	1.02258	0.00624775	0.47706	0.693983	0.10693	0.951827	0.961616	0.0187957
IPI00021785	COX5B	Cytochrome c oxidase subunit 5B, mitochondrial	1.09338	1.20016	1.03648	1	1.10309	1.52196	1.19289	0.750725	1.26118	1.00099	0.994042	1.0118	1.74661	1.07597	1.30561	0.835038	1.16154	1	0.970882	1.35687	1.05403	0.876196	0.977408	0.023078	0.875745	0.998937	0.0331358	0.976055	1.00227	0.00808527	0.970064	0.97957	0.00477765	0.968488	1.00756	0.0068388	0.202132	0.374286	0.174244	0.991433	1.01327	0.00427058
IPI00021828	CSTB	Cystatin-B	0.995168	1.33559	1.09771	1	1.002	0.257412	0.885117	1.76818	0.938361	1.48507	0.902507	1.00843	0.541692	1.46522	2.02198	1.56734	1.01047	1	1.19707	0.194979	1.15063	0.702503	0.856157	0.0790518	0.899742	0.982819	0.0504593	0.971167	0.990009	0.0132095	0.98374	1.02762	0.00547533	0.984075	1.02864	0.0122085	0.268529	0.469519	0.146786	0.97613	0.992272	0.00939993
IPI00021831	PRKAR1A	cAMP-dependent protein kinase type I-alpha regulatory subunit	1.26057	1.24075	1.0505	1	1.57961	1.28393	1.38154	1.11805	2.61299	1.13602	1.04869	1.36696	1.13972	0.854705	1.32236	1.4854	1.111	1	1.18357	1.70183	1.04038	0.970841	1.02592	0.00638835	0.0788903	0.253607	0.258568	0.965108	1.01408	0.00328186	0.945079	1.02305	-0.0200579	0.964719	1.0433	0.0103938	0.732394	1.00295	0.0713876	0.938064	1.01327	-0.00391094
IPI00021840	RPS6	40S ribosomal protein S6	0.855881	1.03999	0.987007	1	1.014	0.982538	0.962575	0.551483	0.818714	0.811677	1.02717	0.964222	0.766628	0.881174	0.617279	0.776193	1.25933	1	1.10836	1.39807	1.1785	0.499092	0.833787	0.0691862	0.746621	0.949599	0.0540774	0.867533	0.931104	0.0127189	0.980732	1.01653	0.0151257	0.965366	1.01943	0.0114233	0.355882	0.624131	0.129131	0.947462	0.994605	0.00762249
IPI00021842	APOE	Apolipoprotein E	0.912811	0.934203	1.02365	1	1.03453	1.29476	0.764304	0.518638	4.58566	0.465052	0.612335	0.701255	4.70097	0.608811	0.674985	0.753002	1.86616	1	1.06295	3.46464	1.34572	0.940309	0.992635	0.00710509	0.478764	0.755584	0.144032	0.971518	1.00903	8.08e-05	0.980443	0.99485	-0.00411778	0.967319	1.0161	0.00483552	0.238704	0.584809	0.178567	0.981254	1.00338	0.00299789
IPI00021890	HSD17B8	Estradiol 17-beta-dehydrogenase 8	1.4795	1.23721	2.4884	1	0.981847	4.55189	1.135	0.435257	2.06552	0.663528	0.949999	0.885956	2.18924	0.716649	1.14776	1.05497	1.25907	1	1.44234	1.30723	1.27474	0.960168	1.00196	0.00153596	0.939803	1.00485	0.0334943	0.95746	1.02991	0.016171	0.981597	0.998288	0.00143293	0.975672	1.01107	0.0105982	0.124931	0.252157	0.215582	0.983998	1.01742	0.00165269
IPI00021924	H1FX	Histone H1x	0.456914	0.29898	0.728421	1	0.375702	0.227539	0.438761	0.219338	0.789921	0.440315	1.05598	0.500655	0.281376	0.569204	0.328696	0.333603	0.565829	1	0.988212	0.258604	0.78618	0.52443	0.845824	0.0921576	0.708988	0.998154	0.04053	0.955627	1.033	0.00830208	0.302056	0.571518	0.106728	0.747866	0.962703	0.0419084	0.198514	0.462283	0.120134	0.935663	0.991511	0.00667779
IPI00021978	PEX11B	Peroxisomal membrane protein 11B	0.941415	1.04383	1.17534	1	1.14945	1.28681	1.1531	0.605386	0.884148	1.01607	0.779093	0.974389	1.75743	0.978655	0.958027	1.13678	0.801826	1	0.668998	1.02999	0.999888	0.838336	0.957582	0.00650256	0.898633	1.02694	0.0347347	0.934267	0.991383	0.0279263	0.962315	0.991663	0.0032298	0.894837	1.00026	0.0162202	0.0934589	0.244056	0.179134	0.987359	1.02495	0.000395215
IPI00022145	NUCKS1	Isoform 1 of Nuclear ubiquitous casein and cyclin-dependent kinases substrate	1.17	1.13441	1.07761	1	0.590844	0.229551	0.862096	1.10333	0.69125	1.45321	1.21197	0.719206	0.801367	1.1355	1.10061	1.05147	0.747494	1	0.857847	0.578141	1.0443	0.940791	1.00853	0.010424	0.871723	0.976181	0.0477974	0.850543	0.909823	0.0434303	0.965306	0.978574	0.0114323	0.890966	1.04685	0.0355615	0.35161	0.488517	0.0998946	0.980027	0.986914	0.0103782
IPI00022215	ADNP	Activity-dependent neuroprotector homeobox protein	0.959854	0.706416	0.995019	1	0.848017	0.861498	0.92247	0.915337	0.472819	0.910495	1.32008	0.921521	0.863775	0.913529	0.721225	0.959016	0.712042	1	0.758107	0.248789	0.795852	0.948837	1.03284	0.00536188	0.639712	0.891534	0.0896146	0.957498	0.995826	0.00443995	0.753929	0.810052	0.0662494	0.981491	1.01908	0.0016625	0.409967	0.649371	0.0706297	0.987641	1.02449	0.00224125
IPI00022228	HDLBP	Vigilin	0.928252	1.12546	1.10765	1	1.04907	1.05385	1.09612	0.793634	0.289778	1.30951	0.986599	0.841207	1.05542	1.23881	0.79872	0.589862	0.911309	1	0.869478	0.339827	0.922436	0.89675	1.03872	0.0208261	0.43661	0.638592	0.108845	0.864547	0.949487	0.0266288	0.986404	0.996437	0.00542604	0.975679	1.037	0.00279032	0.526748	0.827498	0.0700234	0.923142	0.961123	0.0189893
IPI00022239	METAP1	Methionine aminopeptidase 1	1.20534	1.14852	0.972214	1	0.888084	0.520228	0.966504	0.936147	1.10316	0.903203	1.03675	1.12656	0.827759	0.955599	1.04224	1.30564	1.02724	1	1.36982	1.52611	1.06035	0.923568	1.0661	0.0220889	0.844035	0.995041	0.0234088	0.964492	1.0022	0.0122831	0.995643	1.00466	0.00157223	0.87098	0.978105	0.0166418	0.153982	0.376086	0.168688	0.98242	1.00906	0.00532594
IPI00022254	ATG3	Isoform 1 of Ubiquitin-like-conjugating enzyme ATG3	0.628451	0.614844	0.763442	1	0.874238	0.7066	0.697469	2.60845	0.942428	1.01695	1.44456	1.9728	1.19202	1.54923	1.05805	1.1045	1.0399	1	1.81872	0.709454	1.22086	0.422766	0.562539	0.105636	0.889813	0.989962	0.0375652	0.965448	1.06116	0.00367485	0.993383	1.01883	-0.00040331	0.816728	0.995157	0.0264268	0.685954	0.884185	0.0624163	0.966008	0.975538	0.00211849
IPI00022275	SACM1L	Phosphatidylinositide phosphatase SAC1	1.11203	1.02528	1.05558	1	1.38048	1.55047	1.12361	1.04161	1.64133	1.1122	0.990952	1.2115	2.13564	0.958044	1.18302	1.00839	1.2145	1	1.14118	2.53815	1.02461	0.975032	1.00335	0.00811123	0.895791	1.00596	0.0324835	0.983263	1.00632	0.00753247	0.972267	0.9872	-0.00295542	0.987226	1.02604	0.00710621	0.021359	0.138311	0.300438	0.979949	1.00306	0.00369359
IPI00022276	MRPS28	28S ribosomal protein S28, mitochondrial	1.00555	2.18012	1.63395	1	1.37628	3.14124	1.89678	0.397285	1.2616	0.552476	0.921619	0.72652	1.12329	0.583933	1.14105	0.483327	1.29512	1	1.07196	2.38678	1.05379	0.940247	0.985987	0.00885342	0.844522	0.978605	0.0611945	0.967282	1.00733	0.00780165	0.982824	0.995505	0.00242384	0.978482	0.997774	0.00917425	0.294953	0.51133	0.154618	0.96902	1.00153	0.00435169
IPI00022277	CCDC56	Coiled-coil domain-containing protein 56	1.12233	1.56855	1.42631	1	1.33834	1.0652	1.42356	0.616777	0.796137	0.627026	1	1.06501	1.47323	0.932435	0.839022	0.369796	1.11285	1	0.792418	0.939391	1.14362	0.829239	0.939291	0.00660752	0.473073	0.672593	0.0969117	0.874376	0.971608	0.0172942	0.990479	1.02436	-0.00023766	0.924323	0.979449	0.013722	0.658918	1.00368	0.0774277	0.938855	0.97268	0.0130011
IPI00022316	MRPS18B	28S ribosomal protein S18b, mitochondrial	1.23733	1.19689	1.2127	1	1.1045	1.17735	1.19259	0.704708	0.709654	0.893792	0.989935	0.875203	1.54301	0.822209	1.8211	0.955885	1.80157	1	1.87509	1.22992	1.60913	0.821808	0.86619	0.029546	0.704845	0.934733	0.0651882	0.880054	0.910367	0.0149771	0.955385	0.992028	-0.00478295	0.842422	0.90362	0.0352419	0.798469	1.07256	0.0625905	0.949322	0.969657	-6.18e-05
IPI00022334	OAT	Ornithine aminotransferase, mitochondrial	0.82138	0.82158	0.932376	1	1.24112	3.27755	1.15108	0.418862	1.10433	1.10304	1	0.937445	1.34298	1.03835	1.038	1.19028	2.22324	1	1.47894	2.2097	1.43407	0.920281	0.980789	0.0123034	0.930665	0.98934	0.045978	0.915069	1.01775	0.0160503	0.983877	1.00192	-0.00285406	0.983332	1.00454	0.00980916	0.0934829	0.259293	0.244327	0.99232	1.0176	0.00342074
IPI00022373	NOB1	RNA-binding protein NOB1	0.855294	0.787912	1.19984	1	0.970619	1.61125	1.3093	0.727268	1.06365	0.728168	0.959963	1.10273	1.1063	0.911179	0.783763	0.355957	1.01145	1	1.29815	1.22657	0.995361	0.893791	0.946059	0.0141603	0.686319	0.954222	0.0738171	0.950177	1.00194	0.0102046	0.996857	1.01375	0.00171763	0.936891	1.06558	0.0246092	0.25843	0.396031	0.118692	0.956274	1.00529	0.0102321
IPI00022403	MRPL13	39S ribosomal protein L13, mitochondrial	0.960283	0.895001	0.639308	1	0.725133	1.62649	1.1784	0.661345	0.824834	0.901209	1.03229	0.961922	1.04228	0.790749	1.128	0.794245	1.23027	1	1.3108	0.593946	1.04847	0.890168	0.976059	0.00697295	0.860653	0.961069	0.036186	0.866319	1.01317	0.019407	0.99176	1.02717	0.00483904	0.845854	1.01911	0.0398472	0.0606973	0.229021	0.24079	0.954103	1.0011	0.00280063
IPI00022462	TFRC	Transferrin receptor protein 1	0.748928	0.598338	0.767481	1	1.39331	0.618602	0.855969	0.582867	1.60958	0.58285	0.932445	1.18677	0.96985	0.58956	1.04336	0.919672	1.10332	1	1.3461	1.32007	0.947031	0.814393	0.958311	0.0132018	0.358541	0.594638	0.132074	0.905436	0.967507	0.000756341	0.995663	1.03074	0.00142598	0.772243	1.00274	0.0542646	0.48325	0.798714	0.111031	0.933482	1.00316	-0.00612602
IPI00022597	UBE2M	NEDD8-conjugating enzyme Ubc12	1.05423	0.890171	0.978187	1	1.11678	0.692326	0.964471	1.2955	0.749526	1.0272	0.97255	1.0207	0.717898	1.14932	1.25496	0.845286	0.975174	1	0.860504	1.08993	1.07062	0.503145	0.649096	0.0904052	0.662158	0.904832	0.0834643	0.989226	1.02037	0.00571936	0.997405	1.01639	0.00263471	0.924565	1.03564	0.0178147	0.414292	0.67174	0.0934313	0.952406	0.985709	0.00834132
IPI00022624	GPRC5A	Retinoic acid-induced protein 3	0.772956	0.870665	0.684902	1	1.76084	0.147875	0.794237	0.546028	1.29557	1.01439	1.16647	1.57038	0.300087	0.870663	1.66928	0.53358	1.25071	1	1.18036	0.661108	1.01195	0.576253	0.917788	0.0875577	0.7251	1.00081	0.0474286	0.933642	1.02839	0.00825886	0.979681	0.997029	0.00405403	0.562669	0.810145	0.0863454	0.0488285	0.201658	0.152724	0.978453	1.02838	0.00559664
IPI00022648	EIF5	Eukaryotic translation initiation factor 5	0.88831	0.918252	0.837774	1	1.07599	0.785689	0.89439	1.63859	0.524638	0.76178	1.00705	1.155	0.586902	0.853283	1.07966	0.857435	0.828128	1	1.14295	1.59205	0.887459	0.371019	0.668898	0.131823	0.652736	0.909878	0.0591731	0.929129	1.00297	0.0216217	0.995043	1.02018	0.0022427	0.945543	1.03243	0.00945064	0.168407	0.441451	0.186703	0.970963	1.02439	0.00955193
IPI00022664	RABGGTA	Geranylgeranyl transferase type-2 subunit alpha	0.925367	1.46138	1.27126	1	0.996156	0.618156	1.22778	0.650779	1.15042	0.609966	0.984161	1.46881	1.12549	0.449897	0.880256	0.825284	0.863432	1	0.724805	0.54858	0.903259	0.805918	0.947369	0.0319655	0.695899	0.842967	0.0315469	0.82321	0.95182	0.0206236	0.988152	1.01061	0.00250852	0.689657	0.942123	0.0341601	0.217624	0.534324	0.170023	0.70694	0.893387	0.0477076
IPI00022694	PSMD4	Isoform Rpn10A of 26S proteasome non-ATPase regulatory subunit 4	1.32536	1.67253	1.13995	1	1.09361	1.11978	1.12575	1.01397	1.12888	1.01569	1	1.15411	0.628917	1.04394	1.062	1.25264	1.06076	1	1.33416	0.789012	1.13001	0.876096	0.979806	0.0217793	0.452692	0.685634	0.107804	0.967741	1.02538	0.00658698	0.913942	1.02695	0.00892441	0.878289	1.03644	0.0191883	0.0873015	0.324264	0.1736	0.983126	1.04428	0.00224939
IPI00022745	MVD	Diphosphomevalonate decarboxylase	1.0938	1.42322	0.625502	1	1.16922	0.734407	1.44476	0.836649	0.943092	1.05355	1	0.966234	0.672443	0.880559	0.697689	1.19206	0.492115	1	1.04799	0.50198	0.854164	0.810691	0.963594	0.0354165	0.655238	0.845526	0.0724088	0.722199	0.991499	0.0364909	0.986616	1.00321	0.00196147	0.942288	1.00599	0.0139749	0.174857	0.426476	0.131918	0.745608	0.905773	0.049852
IPI00022774	VCP	Transitional endoplasmic reticulum ATPase	0.983657	1.14016	1.01975	1	0.990521	0.820176	0.815857	1.25415	0.970133	1.17895	1.0894	1.29287	0.522734	1.13912	0.900107	1.08058	0.762991	1	0.922792	0.586605	0.845988	0.920626	0.959416	0.0186877	0.931615	1.02489	0.0422497	0.949381	0.976004	0.0109984	0.991257	0.996251	0.00425303	0.931412	0.984469	0.0163102	0.373314	0.563845	0.148359	0.958039	0.982165	0.018738
IPI00022790	MFAP1	Microfibrillar-associated protein 1	1.17635	1.03531	0.987769	1	1.05382	0.726854	0.988744	1.04791	0.700627	1.11082	1.18715	0.906932	0.736516	1.06829	0.685581	0.343215	0.506678	1	0.658795	0.408672	0.53624	0.936097	0.985395	0.0138869	0.67579	0.871364	0.0841517	0.905933	0.947549	0.018586	0.920636	0.95388	0.0186886	0.966665	1.01976	-0.00139097	0.498876	0.724805	0.123754	0.938691	0.990988	0.0107258
IPI00022820	GTF2B	Transcription initiation factor IIB	1.30202	1.33068	1.62131	1	1.90335	1.98835	1.88682	0.866585	0.976147	0.959784	1.02617	0.965493	0.992047	0.877233	1.02068	1.33956	0.990351	1	1.10054	1.67091	0.867491	0.927359	0.97553	0.0059482	0.891327	1.00745	0.0363593	0.9319	0.982509	0.0233805	0.949404	0.98399	0.00292894	0.886129	0.988943	0.0280548	0.414738	0.688038	0.0785436	0.86745	0.945854	0.0279422
IPI00022887	ERGIC1	Isoform 1 of Endoplasmic reticulum-Golgi intermediate compartment protein 1	1.02393	1.12997	1.10678	1	1.24429	1.90715	1.07982	0.578074	1.44195	0.685512	0.78177	0.911602	2.20366	0.629579	1.72903	1.15195	1.2649	1	1.16225	2.11241	1.03593	0.9038	0.989875	0.0203719	0.950086	1.00515	0.0340859	0.969263	1.0058	0.0018299	0.97579	0.981602	0.00137276	0.984548	1.00578	0.00698788	0.267637	0.472606	0.179424	0.975378	1.00021	0.00241574
IPI00022891	SLC25A4	ADP/ATP translocase 1	1.21231	1.44084	1.58166	1	1.2516	2.38181	1.55472	0.725578	0.766291	1.06283	0.861863	0.775125	1.62806	0.986048	1.11219	1.01316	1.83007	1	1.10615	2.20304	1.35814	0.939668	0.976192	0.0142932	0.833277	0.953688	0.0663664	0.942723	1.02564	0.0128785	0.948886	0.979462	0.00948968	0.968123	0.993763	0.0109371	0.225284	0.414703	0.180116	0.986316	1.01036	0.00302036
IPI00022963	SYF2	Pre-mRNA-splicing factor SYF2	0.789049	0.447602	0.768813	1	0.767542	0.749027	0.488687	1.57544	0.74266	1.20105	0.968262	0.797442	1.08398	1.21357	0.94399	0.57842	1.28988	1	0.710764	0.907713	1.5806	0.429128	0.608494	0.0780363	0.614738	0.857066	0.0651172	0.878528	0.970859	0.00789461	0.992014	1.0113	0.00256918	0.906948	1.01708	0.0129501	0.803453	1.05876	0.0395763	0.661402	0.880912	0.0369073
IPI00022977	CKB	Creatine kinase B-type	0.776975	1.12201	1.00262	1	0.635399	0.952109	0.783014	1.37014	1.3455	1.42401	1.1669	1.34941	0.712463	1.36442	1.09032	1.42763	0.942295	1	0.885186	0.989338	0.940336	0.887471	0.948107	0.0138458	0.649195	0.905183	0.0768647	0.897771	0.911862	0.0244536	0.995839	1.01528	0.000267339	0.841283	0.972214	0.0285632	0.640474	0.848996	0.0729038	0.913311	0.925334	0.0192281
IPI00023064	NDUFAF4	NADH dehydrogenase [ubiquinone] 1 alpha subcomplex assembly factor 4	0.922726	1.01038	1.10615	1	0.864641	0.928199	0.924476	0.698441	1.2022	1.01259	1.01985	1.24002	0.853184	0.884569	0.848008	0.507151	1.16659	1	0.987596	0.864561	1.29951	0.534982	0.765139	0.0654607	0.316747	0.644758	0.0869259	0.863027	0.959876	0.0194755	0.984751	1.0047	0.00309771	0.780868	0.961985	0.0294495	0.436868	0.793309	0.108327	0.717957	0.880418	0.049388
IPI00023086	MRPL15	39S ribosomal protein L15, mitochondrial	1.10114	1.05968	0.991767	1	0.906904	1.36159	1.10614	0.799703	0.553988	0.978293	1.09282	0.957877	1.19428	1.03968	1.21978	0.701955	1.49379	1	1.10068	0.645564	1.19199	0.861241	0.964375	0.021533	0.439909	0.674704	0.101239	0.720567	0.873545	0.0622199	0.995011	1.02342	0.00202605	0.961503	1.01153	0.01071	0.368292	0.729569	0.127546	0.968764	1.0046	0.00947218
IPI00023101	RQCD1	Cell differentiation protein RCD1 homolog	0.914108	0.918076	0.787044	1	1.07052	2.02757	0.867514	1.1893	0.839527	1.22941	1.06334	1.02708	2.07938	1.0889	1.16347	0.920196	1.23189	1	1.10266	2.10831	1.20156	0.981931	1.02163	0.0125718	0.836165	0.952137	0.0623097	0.970031	1.0152	0.0140011	0.985944	1.00112	-0.00321372	0.986035	1.00373	0.00818268	0.000663818	-0.0310075	0.278148	0.980006	1.01269	0.0110926
IPI00023122	PDLIM7	Isoform 1 of PDZ and LIM domain protein 7	0.830075	0.808488	0.811036	1	1.01292	0.922202	0.936351	0.949616	0.980075	1.21244	1.18772	1.32285	0.553908	1.22466	0.697216	0.756764	0.798019	1	0.837557	0.34111	0.980091	0.911852	1.05998	0.0132311	0.92264	1.03423	0.027236	0.92952	0.954011	0.019862	0.94857	0.960563	0.0121524	0.892127	0.945707	0.0234786	0.326357	0.566648	0.12924	0.942255	0.957545	0.0199541
IPI00023137	TOR1B	Torsin-1B	1.05585	1.1824	1.06958	1	1.11425	2.27749	1.44625	0.434218	0.951809	0.549859	0.913165	0.693453	0.685815	0.59396	0.935725	0.788029	1.01884	1	0.843105	1.4913	1.23773	0.932318	0.991369	0.00406752	0.929726	0.987202	0.0392802	0.96396	1.01261	0.00299436	0.996481	1.01271	0.000966941	0.972047	1.00352	0.00720061	0.294611	0.480344	0.172125	0.95628	1.02507	0.00201927
IPI00023234	UBA2	SUMO-activating enzyme subunit 2	1.10285	1.00622	1.0283	1	0.651642	0.882147	0.891167	1.36415	0.861272	1.00218	0.973125	0.895991	0.6431	1.12399	1.05136	1.02788	0.834143	1	0.871142	0.758171	0.852726	0.57258	0.676513	0.0877328	0.916286	1.00562	0.0342636	0.968615	1.00174	0.00632736	0.992175	1.00185	0.00403094	0.865657	1.06397	0.0317849	0.54492	0.746338	0.0699023	0.951936	0.96081	0.0134699
IPI00023334	MRPL4	Isoform 1 of 39S ribosomal protein L4, mitochondrial	1.02654	1.10354	0.980643	1	0.981711	1.39076	1.09111	0.742779	0.985777	0.950907	1.2032	1.11287	1.30197	1.04934	1.13107	0.537651	1.61136	1	1.23102	0.706623	1.13949	0.842502	0.922337	0.0164037	0.528861	0.7496	0.0843081	0.594661	0.816544	0.0842972	0.989509	1.03174	0.00242324	0.94944	1.03218	0.0177121	0.343257	0.678748	0.111559	0.991222	1.02444	0.00357656
IPI00023344	SYMPK	Isoform 1 of Symplekin	0.856467	0.794245	0.925637	1	0.96469	1.11732	0.994468	0.757754	1.34536	1.13199	1.24059	0.894261	0.886326	1.13205	0.787447	0.856485	0.987024	1	0.981648	1.20421	0.98845	0.529731	0.793448	0.0420517	0.204794	0.448256	0.139297	0.932855	1.0257	0.017071	0.856835	1.01147	0.0352899	0.940397	1.02983	0.00369891	0.456353	0.817235	0.0748981	0.940744	1.03182	0.0177802
IPI00023359	MCAT	Isoform 1 of Malonyl-CoA-acyl carrier protein transacylase, mitochondrial	0.884171	1.02009	0.9789	1	1.04766	1.31129	1.01399	0.850029	1.05037	0.983462	0.997229	0.94317	1.24629	1.23253	1.56462	0.900539	1.83385	1	1.49824	1.57466	1.40358	0.848395	0.926601	0.0261338	0.801121	0.975242	0.0562218	0.776568	0.864884	0.0519327	0.960788	0.991192	-0.00708555	0.930507	0.957304	0.0152021	0.676964	0.922969	0.0336128	0.960753	1.01406	0.0151472
IPI00023406	HCCS	Cytochrome c-type heme lyase	1.03413	1.16677	1.16369	1	0.993718	0.819227	1.1502	0.918812	0.632112	0.994334	1	0.793301	0.870775	1.10092	1.34182	1.11123	1.30061	1	0.882991	0.762816	1.17121	0.673432	0.841774	0.0636141	0.623941	0.843378	0.0443565	0.819816	0.929586	0.0351165	0.993907	1.02572	0.000841342	0.853482	1.00148	0.0288892	0.208827	0.516874	0.174694	0.93716	1.00317	0.00789348
IPI00023529	CDK6	Cyclin-dependent kinase 6	0.730668	0.328734	0.865004	1	0.595477	0.50562	0.704539	1.47502	1.51784	1.00463	1	1.18013	0.402109	0.976929	0.675415	0.66675	1.18187	1	0.429855	0.857015	0.59539	0.709427	0.818797	0.0360711	0.415902	0.709883	0.14287	0.940037	1.05849	0.0100718	0.964099	0.994926	0.00863968	0.860787	0.968339	0.0167104	0.483545	0.756938	0.0966069	0.956162	0.998063	0.00782848
IPI00023530	CDK5	Cyclin-dependent kinase 5	1.23536	1.00453	1.14975	1	1.23624	1.66487	1.38404	0.933978	1.59958	0.914539	1.09442	1.05018	0.685734	0.951018	0.658527	1.00671	0.826865	1	0.60789	0.815535	0.751038	0.908108	0.966749	0.0168868	0.624048	0.900768	0.0839939	0.96395	0.995825	0.0111099	0.997455	1.01423	0.00243672	0.914291	0.991553	0.00736709	0.35581	0.620855	0.144058	0.922636	0.978206	0.0138366
IPI00023542	TMED9	Transmembrane emp24 domain-containing protein 9	0.963806	1.31708	1.02115	1	1.13935	1.50863	1.00851	0.866146	1.68415	0.784777	0.871408	1.14315	2.13325	0.840379	0.855318	1.04569	1.31397	1	1.22531	2.36932	1.23128	0.922139	0.98989	0.0133202	0.878183	1.00351	0.0394326	0.970282	1.00638	0.000432267	0.973704	0.983886	-0.000924031	0.991986	1.01562	0.00756681	0.0893016	0.277345	0.247952	0.981664	1.00629	0.000818627
IPI00023591	PURA	Transcriptional activator protein Pur-alpha	1.09089	1.36406	1.1399	1	1.10172	1.52591	1.20365	1.2603	0.924528	1.08838	0.854533	0.982252	0.921813	1.09682	1.31574	1.08352	0.915062	1	0.855105	0.740096	1.28661	0.785643	1.05077	0.040808	0.761861	0.911652	0.0411642	0.938731	1.01921	0.00671605	0.850528	0.961839	0.0274829	0.905162	0.975312	0.00763099	0.0879401	0.259653	0.163236	0.928074	1.04703	0.0121685
IPI00023598	TUBB4	Tubulin beta-4 chain	0.939357	0.840249	0.930559	1	0.739937	0.537858	1.13503	1.34562	1.18508	1.67718	1.10748	1.32891	1.51826	2.04935	1.78553	5.2542	2.67653	1	3.20722	3.22463	2.34751	0.954477	1.04061	0.00749228	0.41067	0.642642	0.152619	0.966189	1.01059	0.00126038	0.964255	0.990299	-0.0026432	0.924696	0.982997	0.00862732	0.712898	0.898594	0.0732726	0.981637	1.02317	0.00289162
IPI00023640	PDCD5	Programmed cell death protein 5	0.872988	0.610931	0.924526	1	0.642895	1.16217	0.635243	1.38155	0.887794	0.902393	1.16732	1.18758	0.19095	0.993086	0.755034	0.844248	0.682897	1	0.731609	0.688357	0.798123	0.638679	0.733565	0.0571576	0.912827	1.02443	0.0274105	0.966238	1.00681	0.00529342	0.894518	0.936891	0.0225229	0.899396	0.951873	0.0173284	0.434991	0.823648	0.112356	0.952795	0.98555	0.0111608
IPI00023647	UBA6	Isoform 1 of Ubiquitin-like modifier-activating enzyme 6	0.925984	0.857872	1.03763	1	1.10453	1.28281	0.946539	1.1799	1.37327	1.14803	1.03735	1.05121	1.51489	1.16753	1.12855	1.06762	1.08188	1	1.08347	1.68424	0.93866	0.97369	1.02994	0.00995813	0.824382	0.979718	0.041216	0.985008	1.01441	0.00898611	0.975538	0.993354	-0.00686995	0.982496	1.01416	0.00603587	0.00120932	0.0419482	0.302066	0.947728	1.01437	0.0174045
IPI00023704	LPP	Lipoma-preferred partner	1.05703	1.14216	0.657993	1	0.924228	1.55604	0.957803	0.942992	0.58383	1.25615	1.10042	1.28259	0.766527	1.06246	1.67831	1.39237	0.82308	1	1.43853	1.39281	1.00884	0.522384	0.728514	0.080491	0.53606	0.756388	0.0688943	0.764938	1.03752	0.0311118	0.988304	1.00417	-0.00286294	0.842032	0.974382	0.025104	0.207891	0.553767	0.16241	0.966989	1.02532	0.00362789
IPI00023711	EVPL	Envoplakin	0.758524	1.23179	0.916887	1	0.526881	0.467623	0.719984	0.854332	1.27499	1.51035	1.80077	1.60341	0.794097	1.34396	0.550049	0.670941	0.509066	1	0.566322	0.358627	0.648395	0.894186	1.06687	0.0205806	0.857126	1.0062	0.0363871	0.901809	0.914742	0.0201168	0.862312	0.937546	0.0337822	0.878126	0.930708	0.024776	0.506603	0.720742	0.0841974	0.946756	0.964275	0.00986703
IPI00023728	GGH	Gamma-glutamyl hydrolase	0.975503	0.86109	1.06806	1	0.774598	0.561739	0.969722	0.959424	0.738946	1.12382	0.713589	0.659412	1.65011	1.09919	1.18197	0.808323	1.08174	1	1.099	0.879495	1.05672	0.917187	1.01448	0.00490514	0.734718	0.94643	0.0417405	0.951712	1.04811	0.00227544	0.948542	1.01007	0.00659115	0.836324	0.986344	0.0112478	0.0978019	0.30933	0.202571	0.969571	1.04166	0.0022607
IPI00024006	PIK3R4	Phosphoinositide 3-kinase regulatory subunit 4	0.920429	0.990428	0.832359	1	1.37244	1.56204	1.23342	0.845409	1.42922	1.0773	1	1.24988	0.728113	0.970864	0.863478	1.36295	1.11117	1	1.21685	1.05753	1.18074	0.732609	0.877125	0.0286809	0.49311	0.798777	0.0946727	0.919505	1.02709	0.00798057	0.958935	0.984774	-0.00158947	0.867001	1.04622	0.0264138	0.129981	0.405033	0.198918	0.955806	1.01582	0.000972906
IPI00024012	FZD7	Frizzled-7	1.62055	0.807219	0.900389	1	0.782567	2.0108	0.541721	0.849618	0.759399	1.01395	1.08593	1.05684	1.46034	0.87823	0.956877	0.96291	1.52011	1	1.0001	2.41278	1.21244	0.92627	1.04353	0.02028	0.842263	0.948864	0.0595262	0.958879	0.998963	0.00832241	0.994069	1.00858	-0.00222432	0.969456	1.00249	0.0146522	0.0135636	0.0818339	0.181781	0.940851	1.02335	0.0140929
IPI00024129	PPIC	Peptidyl-prolyl cis-trans isomerase C	1.26136	1.68433	0.983719	1	1.1789	0.868585	1.36562	0.626448	1.38968	0.748166	1	1.08699	2.97898	1.01721	1.29372	0.858408	0.82253	1	1.51801	0.987688	0.903255	0.931769	1.02705	-0.0101866	0.883714	1.04331	0.0134055	0.94626	1.0135	0.00417412	0.979463	1.00695	-0.00498384	0.97044	1.03773	0.00883163	0.0622452	0.229231	0.257888	0.977087	1.02195	-0.00205212
IPI00024143	AAAS	Aladin	0.812242	0.696645	0.964753	1	1.07624	2.04008	1.06955	0.65184	1.39534	0.702451	0.845028	0.885375	1.13716	0.780184	0.683012	0.8368	0.970985	1	1.1996	1.1909	0.896775	0.922655	0.9963	0.00417355	0.851968	0.995764	0.0523476	0.974091	1.0072	0.00527161	0.995508	1.01024	0.0013284	0.976603	1.0315	0.0113658	0.0787916	0.231376	0.240731	0.987465	1.00399	0.00338564
IPI00024157	FKBP3	Peptidyl-prolyl cis-trans isomerase FKBP3	1.13197	1.24596	1.13124	1	0.989962	0.672787	0.951249	0.998409	0.691682	1.24489	1.0993	1.06163	0.604794	1.3396	0.690573	1.03111	0.763643	1	0.846693	0.0791226	0.927086	0.92928	1.0603	0.00903628	0.847911	0.975687	0.0571497	0.949549	0.967059	0.0145923	0.988559	0.9919	0.00441469	0.986623	1.01725	0.00476962	0.224183	0.425879	0.172103	0.939253	0.964164	0.0215399
IPI00024167	ESF1	ESF1 homolog	1.18133	0.850866	1.28117	1	1.15205	1.07483	1.29436	0.904604	0.704514	0.588796	1	0.805648	0.6298	0.650727	1.78558	0.2941	1.19325	1	1.01365	1.25437	1.04562	0.395458	0.665384	0.125299	0.424371	0.763646	0.0997508	0.88512	0.953807	0.000995458	0.99736	1.02237	0.00204984	0.972532	1.02067	-0.00193683	0.662837	0.972368	0.0626035	0.907809	0.966783	-0.000177677
IPI00024175	PSMA7	Isoform 1 of Proteasome subunit alpha type-7	0.93317	0.925733	0.995775	1	0.803614	0.122209	0.75141	1.91979	0.813992	1.32621	1.05317	1.1092	0.560911	1.51972	1.17542	1.01407	0.80289	1	0.961592	0.205389	0.849342	0.771118	0.873289	0.0641905	0.950349	1.00253	0.045077	0.977574	0.992839	0.00911519	0.99732	1.00609	0.00384486	0.987905	1.015	0.0114145	0.450614	0.654899	0.116296	0.962049	0.978153	0.0171804
IPI00024214	TERF2	Isoform 1 of Telomeric repeat-binding factor 2	1.02548	0.81983	1.28056	1	0.877193	0.972594	1.26551	0.610396	0.998988	0.671727	0.694933	0.653958	1.37769	0.745959	0.785527	0.816972	0.942589	1	0.804736	0.729595	0.963995	0.835464	0.906537	0.00844967	0.897438	1.0571	0.0139772	0.829416	0.956024	0.025057	0.975044	1.0213	0.00550694	0.905018	0.97574	0.00462959	0.365149	0.701091	0.131914	0.849496	0.963241	0.0123538
IPI00024254	IFIT3	Interferon-induced protein with tetratricopeptide repeats 3	0.70623	0.727727	0.909131	1	0.677881	0.534848	0.830643	1.04309	1.84642	0.550982	0.959418	0.763028	0.792574	0.57954	0.915883	0.782807	0.329464	1	1.81541	1.25062	0.75584	0.964795	1.03854	0.00565149	0.188359	0.411791	0.14115	0.821777	0.979493	0.0316003	0.983837	1.03428	0.00711254	0.598131	0.920229	0.0630239	0.565408	0.846439	0.0793258	0.941782	0.999774	0.00561791
IPI00024255	GPKOW	G patch domain and KOW motifs-containing protein	0.99402	0.849596	1.14713	1	0.784402	0.93279	1.1662	1.04874	1.09026	0.936356	1.07451	1.10471	0.45289	0.984316	0.76443	1.04221	0.94282	1	0.960309	0.970513	1.09761	0.779035	0.926991	0.0308599	0.728594	0.949586	0.041634	0.916834	1.02856	0.0116308	0.959441	0.968235	0.00782961	0.846354	0.968764	0.0208484	0.130888	0.330798	0.117335	0.856402	1.02861	0.0186132
IPI00024284	HSPG2	Basement membrane-specific heparan sulfate proteoglycan core protein	1.08529	0.947073	0.934622	1	0.931367	2.49295	1.29728	0.828411	1.6052	1.06559	1.09374	1.17536	0.972548	0.938505	0.755403	0.916334	0.917887	1	1.04641	0.813325	0.796839	0.95304	0.996018	0.00658811	0.849168	0.997459	0.0424409	0.978824	1.01527	0.012573	0.9973	1.01039	0.00175645	0.9848	1.0303	0.0111209	0.0107407	0.0958607	0.315794	0.976618	1.01242	0.00360854
IPI00024305	SMAD3	Mothers against decapentaplegic homolog 3	1.06299	0.804921	1.05586	1	1.04925	2.53933	0.936171	1.10057	0.863174	1.2524	1.15431	1.07283	1.27723	1.41927	0.959475	0.935323	0.799897	1	0.744131	0.980842	0.538074	0.98753	1.02545	0.00987491	0.914454	1.00316	0.035429	0.966767	1.01385	0.0178745	0.997621	1.01473	0.00216465	0.976867	1.01173	0.00431372	-0.000706512	-0.015639	0.337114	0.922652	1.0447	0.0238553
IPI00024317	GCDH	Isoform Long of Glutaryl-CoA dehydrogenase, mitochondrial	0.652406	0.862706	0.834974	1	0.83193	1.44741	0.78365	0.787849	0.841218	0.872252	0.894743	0.621233	1.21774	0.968504	1.26844	0.84833	1.0585	1	0.916132	0.973758	0.523928	0.768128	0.994465	0.049556	0.926215	0.982688	0.0300991	0.96084	1.00903	0.00581299	0.988224	1.04788	0.0045116	0.926295	0.990235	0.00258824	0.0129089	0.0850892	0.185781	0.842836	1.02489	0.0429346
IPI00024320	RBM3	Putative RNA-binding protein 3	1.05114	1.43644	1.02777	1	0.935089	0.0497184	0.851178	1.23783	0.550829	1.04287	1.35762	1.35454	0.229093	0.915366	1.22166	0.958678	0.808121	1	0.694591	0.47568	0.847357	0.900039	0.970309	0.0241869	0.797324	0.967738	0.0723355	0.986103	1.00495	0.00905952	0.956901	0.97632	0.0148231	0.935388	0.977546	0.0241064	0.23835	0.385821	0.141164	0.992016	1.03098	0.00814342
IPI00024403	CPNE3	Copine-3	1.09903	1.06097	1.14729	1	1.31476	0.81833	1.02585	1.41425	2.35762	1.02704	1.295	1.33626	1.60781	0.936505	1.31753	1.65939	1.28271	1	1.33327	0.88837	0.914465	0.966877	1.04523	0.00267553	0.0817177	0.233062	0.177988	0.965135	1.01	0.0121602	0.97763	1.02038	-0.00173192	0.984841	1.03826	0.00476825	0.520783	0.844729	0.11928	0.913477	1.00346	0.0162888
IPI00024462	DHODH	Dihydroorotate dehydrogenase (quinone), mitochondrial	1.37661	1.36842	1.42067	1	1.15567	2.02045	1.40687	0.528958	1.49702	0.727212	0.902471	0.838145	1.17199	0.73766	1.28488	1.03755	1.37216	1	1.29269	1.18509	1.19954	0.89774	0.99202	0.00675259	0.896056	0.998593	0.0424434	0.948164	1.01439	0.00236279	0.962286	0.986378	0.0029198	0.962832	1.00412	0.00905377	0.429303	0.615583	0.162276	0.970173	0.999038	-0.00141839
IPI00024502	UBQLN4	Isoform 1 of Ubiquilin-4	1.36965	1.37818	1.0086	1	0.932931	1.13155	1.18634	0.816794	0.512066	1.43395	1.18342	1.10634	0.649052	1.20592	0.566814	0.859497	0.910784	1	0.743726	1.12143	0.685842	0.643422	0.851332	0.0525289	0.51156	0.720225	0.0655447	0.79071	0.915066	0.0385577	0.975746	0.986086	0.0060884	0.939241	0.996952	0.00192763	0.654157	1.0094	0.0718078	0.881817	0.943805	0.0156006
IPI00024523	DNAJB6	Isoform A of DnaJ homolog subfamily B member 6	1.23155	1.03838	1.16503	1	1.20927	1.11866	1.01779	1.18091	0.661564	1.03563	0.822329	1.12729	1.39068	0.924122	0.915749	1.51067	0.774632	1	1.02402	1.50601	0.74499	0.903671	1.05847	0.0221546	0.426869	0.755145	0.129193	0.864737	0.993357	0.0235497	0.922087	0.961689	-0.00246677	0.963772	1.04406	0.00934725	0.095491	0.306233	0.172523	0.873715	0.961107	0.0144207
IPI00024524	PNO1	RNA-binding protein PNO1	1.11319	1.11253	1.55629	1	1.41251	0.823168	1.65664	0.633165	0.93312	0.68263	0.928135	0.774001	0.860259	0.831925	0.776527	0.669878	0.810713	1	1.0328	1.10718	1.09977	0.766217	0.906369	0.00930377	0.78627	0.960116	0.0180355	0.776107	0.907603	0.0242518	0.992472	1.02761	-0.000468797	0.896826	0.954955	0.00791177	0.4852	0.908912	0.139792	0.780854	0.85586	0.0214896
IPI00024551	C15orf24	UPF0480 protein C15orf24	1.29008	1.32762	1.25117	1	1.599	1.30642	1.18069	1.25583	1.64716	1.13422	1.07444	1.07049	1.56569	1.10892	1.47504	1.19367	1.57179	1	2.00741	1.67997	1.31464	0.972002	1.00697	0.0073142	0.774428	0.970799	0.0484066	0.942215	0.96674	0.00211658	0.848906	0.91045	0.00502408	0.61991	0.865534	0.100722	0.672015	0.88866	0.049561	0.963889	0.991563	5.95e-05
IPI00024580	MCCC1	Methylcrotonoyl-CoA carboxylase subunit alpha, mitochondrial	1.44076	1.58593	1.70475	1	1.34045	3.75213	1.49885	0.538767	0.952717	0.992896	0.734815	0.823528	1.7924	0.819062	1.63296	1.62378	1.67694	1	1.70466	3.39667	1.62409	0.955851	0.990937	0.0102742	0.91708	0.98575	0.0506107	0.979786	1.00981	0.00656641	0.958119	0.986733	0.00416788	0.978518	0.994367	0.0121307	0.172212	0.372651	0.23129	0.988237	1.00773	0.00139696
IPI00024642	CCDC47	Isoform 1 of Coiled-coil domain-containing protein 47	1.00815	1.02252	0.915169	1	1.06544	0.7686	0.897905	0.810125	0.974497	0.81401	1	1.19476	1.21016	0.862567	1.04059	1.08066	1.00972	1	1.32298	1.24321	1.07869	0.806635	0.966548	0.0139951	0.902217	1.02457	0.0238522	0.902114	0.986923	0.00303579	0.996252	1.01529	-0.00113359	0.657673	0.933567	0.0759764	0.324326	0.578905	0.123242	0.935662	0.979414	-0.00223027
IPI00024662	CBX5;MIR3198-1	Chromobox protein homolog 5	1.0162	0.801733	1.20806	1	1.21136	1.3602	1.305	1.40271	0.632603	1.39097	1.23832	0.742119	1.31546	1.54249	0.837324	0.881481	1.22766	1	0.888204	1.07946	1.25564	0.707775	0.849493	0.0479858	0.421674	0.638722	0.0752822	0.899241	0.954884	0.0228134	0.985313	1.04042	-0.00213822	0.781222	0.989531	0.0124103	0.45161	0.82842	0.097047	0.724225	0.847764	0.0579971
IPI00024705	GIPC1	PDZ domain-containing protein GIPC1	1.17748	1.10531	1.03094	1	1.5093	0.867022	1.40855	0.413063	1.02213	0.919282	1.02766	1.20398	0.933627	0.889917	1.15358	0.891012	0.93721	1	1.05214	0.920302	0.931092	0.380588	0.731218	0.0819644	0.890543	1.04384	0.00490985	0.958518	1.02971	0.00105267	0.99502	1.02633	8.17e-05	0.619551	0.807834	0.0607996	0.290777	0.662309	0.178647	0.789893	0.84781	0.0186819
IPI00024709	IKBKB	Inhibitor of nuclear factor kappa-B kinase subunit beta	3.98978	1.09868	1.1286	1	1.05678	2.0552	1.88388	1.09751	0.771459	0.959396	1	0.811717	0.912516	0.860004	1.55195	2.55111	1.74083	1	1.52994	2.60078	2.53323	0.568633	1.05042	0.111886	0.611616	0.802822	0.0709938	0.946182	0.986673	-0.000630207	0.888646	0.945723	-0.00192036	0.909373	0.961391	0.0068812	0.516007	0.764533	0.0614626	0.87319	0.926413	0.010763
IPI00024719	HAT1	Isoform A of Histone acetyltransferase type B catalytic subunit	0.994938	0.640219	0.973021	1	0.876884	0.389434	1.07259	2.85222	1.07495	2.76884	1.13491	1.01804	0.484187	2.78213	1.53786	3.01268	1.69777	1	1.44121	1.35831	2.14301	0.820842	0.893354	0.0264519	0.671857	0.842206	0.0861092	0.913455	0.96037	0.0239814	0.95967	1.01621	0.00954738	0.940463	1.02321	0.0192893	0.627143	0.811941	0.0627564	0.901847	0.962162	0.0198774
IPI00024742	UQCRQ	Cytochrome b-c1 complex subunit 8	1.30223	1.27017	1.12732	1	1.17291	1.50049	1.38762	0.861243	1.39255	1.15062	1.00689	1.01976	1.45372	0.898135	1.43519	1.20482	1.45968	1	1.34779	1.29306	1.3375	0.867249	0.92388	0.0303212	0.899945	1.00762	0.0358889	0.925513	0.987433	0.0125767	0.889685	0.937387	0.0161665	0.956495	0.973091	0.0149395	0.611273	0.849497	0.0741676	0.931336	0.983391	0.0065164
IPI00024773	FARP1	Isoform 1 of FERM, RhoGEF and pleckstrin domain-containing protein 1	1.27897	1.48007	1.34064	1	0.82473	2.88067	0.624848	2.13303	3.38861	0.395141	1	0.375092	1.52394	1.12394	0.642299	0.842369	0.713663	1	0.522748	0.948642	0.800817	0.854768	1.03967	0.0337218	0.290327	0.610123	0.175377	0.934411	0.995942	0.0104505	0.990571	1.00304	-0.000221966	0.883032	0.986406	0.0176	0.240049	0.545396	0.15099	0.963668	1.01887	0.00907941
IPI00024802	BTAF1	TATA-binding protein-associated factor 172	1.13197	0.882273	0.906519	1	0.798623	1.36769	1.13783	0.511937	1.08109	0.935803	0.948084	0.855121	2.0713	0.744117	0.572446	0.738989	0.633124	1	0.595806	0.726798	0.745373	0.88305	0.988708	0.0031513	0.933492	1.02381	0.0158529	0.960711	0.998961	0.0178963	0.993362	1.02053	0.00643037	0.953217	1.00563	0.0069762	0.0807564	0.246428	0.236587	0.971433	1.00965	-0.000680549
IPI00024816	MFF	Isoform 2 of Mitochondrial fission factor	1.25918	1.53865	1.71234	1	1.09585	2.87545	1.44992	0.435401	1.24378	0.88162	1.31405	1.01901	0.938745	0.757008	1.73599	0.932096	1.50143	1	1.05074	0.809032	2.03442	0.867867	0.991154	0.014282	0.922114	0.991891	0.0303934	0.963733	1.02015	0.000913622	0.987168	1.01316	0.000674509	0.9697	1.00687	0.00800475	0.141893	0.31833	0.240338	0.910255	1.03815	0.00878137
IPI00024821	PSMD14	26S proteasome non-ATPase regulatory subunit 14	0.741639	0.96413	1.06106	1	0.905209	0.80087	0.90206	1.17699	1.10825	0.999303	0.98236	0.798679	0.867282	1.03477	1.0548	1.07407	1.06184	1	1.0075	1.5322	0.874364	0.874339	1.03651	0.0168888	0.927122	1.04305	0.00895685	0.988432	1.04508	0.00414146	0.998589	1.01713	0.000726587	0.918378	1.01716	0.00969503	0.0394542	0.144042	0.202259	0.956131	1.01773	0.0129524
IPI00024911	ERP29	Endoplasmic reticulum resident protein 29	0.854227	0.896787	0.824067	1	1.23381	0.504958	0.959557	0.743782	1.76785	0.757134	0.740912	0.972421	2.81582	0.792373	0.972592	1.48329	0.908052	1	1.25429	0.637788	1.19933	0.944781	1.00443	0.00622215	0.755749	0.988513	0.0205368	0.965973	1.01078	0.00271888	0.980587	1.01347	-0.00659664	0.981077	1.04132	0.0043183	0.0537209	0.259124	0.326656	0.980482	1.02525	-0.00174461
IPI00024913	C21orf33	Isoform Long of ES1 protein homolog, mitochondrial	1.20837	1.34812	1.22536	1	0.98969	2.40694	1.09124	0.744825	1.19246	1.18308	0.908313	0.943487	1.85968	1.05614	1.20971	0.881504	0.978163	1	1.08516	1.00313	0.930202	0.952963	1.00825	0.0064977	0.938737	0.99222	0.0326426	0.977062	1.01265	0.0173059	0.974797	0.995586	0.00375759	0.976372	1.00696	0.0100828	0.124253	0.240262	0.18235	0.987063	1.01348	0.00733028
IPI00024915	PRDX5	Isoform Mitochondrial of Peroxiredoxin-5, mitochondrial	1.05932	1.18776	1.04891	1	1.01355	1.06355	1.08932	0.929145	0.747948	0.993791	0.744395	0.773875	1.59096	1.02445	1.26542	0.895585	1.05046	1	0.844249	1.42714	1.04301	0.911473	0.995649	0.019691	0.704974	0.931155	0.0664859	0.988646	1.02331	0.0033844	0.940738	0.974854	0.00287013	0.902962	1.01755	0.000658377	0.0594463	0.233909	0.223196	0.995092	1.02926	0.00206844
IPI00024920	ATP5D	ATP synthase subunit delta, mitochondrial	1.31154	1.35317	1.20223	1	1.33943	1.58221	1.24464	0.695979	1.72225	0.856595	0.874638	0.869095	1.52378	0.80306	1.82738	1.81194	1.58522	1	1.88426	1.82681	1.58167	0.877294	0.924076	0.0307615	0.78661	0.962325	0.0629865	0.957514	0.975662	0.00388112	0.930588	0.953902	0.0022807	0.911029	0.947017	0.0313435	0.728697	0.977342	0.0412562	0.967414	0.981639	0.00220423
IPI00024933	RPL12	Isoform 1 of 60S ribosomal protein L12	0.770992	0.98875	0.860938	1	0.714328	0.383679	0.782582	0.527288	0.613236	0.875997	1.06744	0.944278	0.620533	0.970949	0.38573	0.709601	0.744495	1	0.978637	0.686531	0.90089	0.353589	0.777939	0.186401	0.708677	0.882603	0.0625512	0.975242	1.01295	0.00116319	0.762591	0.815735	0.0395573	0.903138	1.00708	0.0165872	0.267657	0.569483	0.105909	0.93801	0.976403	0.00608322
IPI00024934	MUT	Methylmalonyl-CoA mutase, mitochondrial	1.38684	1.69528	1.24711	1	1.25523	3.99412	1.4432	0.618612	0.93975	1.24115	1	1.03553	2.69264	0.944435	1.05982	1.0423	1.56363	1	1.0961	1.63631	1.36684	0.95735	1.005	0.00217994	0.91143	0.979173	0.0481802	0.984947	1.01575	0.00845983	0.976343	1.00323	0.000354159	0.982588	1.00433	0.00910833	0.103394	0.248347	0.239794	0.991705	1.01234	0.00292719
IPI00024971	OSBP	Oxysterol-binding protein 1	1.00826	1.09247	0.947997	1	1.09002	0.71229	0.955468	1.1215	0.923222	1.04097	1	1.17199	0.774561	1.00102	0.883961	0.948376	0.870126	1	1.02724	0.435269	0.825615	0.940936	0.9907	0.0133201	0.923539	1.00414	0.0432922	0.981309	1.00008	0.00691587	0.991858	0.995734	0.00536013	0.907873	1.00009	0.0305018	0.149132	0.320737	0.194213	0.97631	1.01956	0.00919544
IPI00024976	TOMM22	Mitochondrial import receptor subunit TOM22 homolog	1.04595	1.06331	1.06895	1	0.980148	0.507522	0.778789	0.910734	1.48585	0.910913	1.07289	0.896735	0.869729	0.671193	1.4547	2.50925	1.68837	1	1.93616	1.10113	1.70166	0.948875	1.01853	0.0107666	0.475244	0.678314	0.114438	0.93771	0.992195	0.00967104	0.987527	1.00379	-0.00106994	0.89427	0.958585	0.019391	0.448749	0.751811	0.160258	0.922337	0.987195	0.00712688
IPI00024990	ALDH6A1	Methylmalonate-semialdehyde dehydrogenase [acylating], mitochondrial	1.21504	1.5516	1.78538	1	1.15963	8.317	1.14731	0.457832	0.928253	1.11407	0.726722	0.730512	2.7359	0.883271	1.10907	1.58478	1.03219	1	1.02379	1.59641	0.91059	0.978158	1.01218	0.0041541	0.950469	1.00012	0.0402648	0.982608	1.00706	0.0144288	0.987521	1.00391	0.000343682	0.98235	1.00815	0.00812567	0.0620177	0.173928	0.221749	0.989665	1.01607	0.00594354
IPI00024993	ECHS1	Enoyl-CoA hydratase, mitochondrial	1.1616	1.26581	1.20935	1	1.07914	2.16047	1.52162	0.82758	1.44676	0.995162	0.763717	0.902202	1.78159	0.922516	1.37779	1.16959	1.29312	1	1.32363	2.32302	1.07665	0.96367	0.994364	0.0088892	0.953709	1.00195	0.03624	0.980994	1.00605	0.00579214	0.954628	0.980835	0.00727671	0.973396	0.997986	0.0116114	0.26011	0.431455	0.183673	0.976171	1.00546	0.00630719
IPI00025019	PSMB1	Proteasome subunit beta type-1	1.12092	0.991349	0.979059	1	0.986475	0.220447	0.863595	1.38228	0.760152	1.15173	1.07219	0.940857	0.641812	1.19999	0.805697	0.767979	0.769196	1	0.735577	0.138611	0.691603	0.884844	0.950064	0.0294857	0.924831	0.996709	0.0473127	0.976392	0.990169	0.00992351	0.98205	0.9906	0.00773153	0.984891	1.02816	0.00508438	0.245349	0.474196	0.200645	0.967638	0.986561	0.0156157
IPI00025039	FBL	rRNA 2'-O-methyltransferase fibrillarin	1.06747	0.94993	1.07817	1	1.01352	1.46687	1.12597	0.78209	0.6556	0.751829	0.795086	0.681745	1.01961	0.783807	1.30873	0.904636	1.07271	1	1.16526	1.61147	0.984163	0.895153	0.98326	0.029969	0.764157	0.922063	0.0842281	0.963419	1.00527	0.00329889	0.984492	0.997904	0.00208515	0.950931	0.979879	0.0153314	0.232713	0.478758	0.164603	0.978697	1.00694	-0.000555629
IPI00025049	M6PR	Cation-dependent mannose-6-phosphate receptor	1.12646	1.23224	1.03603	1	1.33362	0.832916	0.943906	0.949538	1.23647	0.670457	0.650006	0.715983	1.55624	0.845768	0.925716	0.852462	0.629913	1	0.916489	0.735518	0.573054	0.975148	1.03696	0.0066479	0.790735	0.954068	0.0152012	0.888256	0.973388	0.00749547	0.955939	1.0194	0.00182522	0.866702	0.986254	0.0160751	0.266283	0.53919	0.17969	0.912581	0.992546	-0.00156699
IPI00025084	CAPNS1	Calpain small subunit 1	1.01512	1.19897	0.987593	1	1.16224	0.429116	1.01202	1.42948	0.922121	1.56358	1.13438	1.37644	0.647437	1.31324	1.14897	0.83993	0.89241	1	0.844877	0.37451	0.908266	0.910817	0.959253	0.0268781	0.905062	0.993046	0.054423	0.923231	0.964943	0.0267754	0.997362	1.01091	0.00161077	0.949306	1.00031	0.014583	0.319601	0.510081	0.165649	0.979308	0.990752	0.0105038
IPI00025086	COX5A	Cytochrome c oxidase subunit 5A, mitochondrial	1.23888	1.05089	0.998661	1	1.23726	2.48085	1.20576	0.643753	1.5084	0.715124	0.934351	0.982752	1.4585	0.752425	1.10351	0.80137	1.05072	1	0.995716	1.62411	1.0543	0.958115	1.00178	0.00716024	0.913184	0.992538	0.043599	0.966739	1.00979	0.00876902	0.988311	0.999087	0.000906837	0.986353	1.00676	0.00993264	0.146426	0.310089	0.236636	0.986208	1.0091	0.000133633
IPI00025091	RPS11	40S ribosomal protein S11	0.946243	1.03303	0.992614	1	1.04666	0.931308	0.958028	0.519727	0.905686	0.82044	0.99879	0.837026	0.85049	0.972838	0.539996	0.678435	1.35771	1	1.02613	1.54092	1.20165	0.528657	0.858942	0.0653038	0.770317	0.971529	0.0469654	0.84901	0.934039	0.0170047	0.992	1.02278	0.00766886	0.97921	1.02187	0.00081283	0.238471	0.500486	0.170238	0.956535	1.01036	0.0134792
IPI00025156	STUB1	Isoform 1 of E3 ubiquitin-protein ligase CHIP	1.31087	1.3666	1.34358	1	1.22896	2.02036	1.57434	0.836011	1.50347	1.2335	1.4457	1.19068	1.00127	1.35256	0.851668	1.40548	0.731497	1	1.27651	1.27595	0.815431	0.824265	0.927729	0.0150722	0.868457	1.03435	0.032088	0.879175	0.997432	0.0260572	0.984019	1.0454	-0.000931282	0.98487	1.03559	0.00622775	0.134564	0.289012	0.185202	0.893779	0.992444	0.0211952
IPI00025160	VAC14	Protein VAC14 homolog	0.785264	0.914916	0.727233	1	0.664502	1.03575	1.01564	0.887547	1.53702	0.966822	0.865593	1.09785	0.5529	0.994958	0.558369	0.498	0.568299	1	0.480461	0.560988	0.752499	0.931745	0.993752	0.0103942	0.265488	0.500552	0.18343	0.931559	0.985913	0.0115652	0.968447	1.01026	0.00834879	0.888465	0.981718	0.0065809	0.629245	0.930761	0.0646014	0.964991	1.02651	0.00194502
IPI00025176	SMNDC1	Survival of motor neuron-related-splicing factor 30	1.04813	0.815737	1.12096	1	0.766665	0.360041	0.767138	1.25841	3.61948	0.880691	1	0.795651	0.396369	0.941539	0.562297	0.216167	0.458957	1	0.400635	0.0528611	0.628072	0.968476	1.04422	-0.00145343	-0.000693772	0.0106898	0.459681	0.977463	1.02968	0.00161807	0.994682	1.01215	0.00234627	0.969996	1.02924	0.00619816	0.485372	0.81116	0.116071	0.991265	1.02624	0.00325336
IPI00025178	BCAS2	Pre-mRNA-splicing factor SPF27	1.03772	1.01373	1.02026	1	1.1021	1.18273	1.19381	0.972085	0.40462	0.826929	1.18162	0.958396	0.674451	0.965803	0.919871	0.652288	0.967416	1	1.15286	0.876045	1.4097	0.966736	1.06941	0.00355075	0.267567	0.470042	0.114242	0.959729	1.04119	0.00354438	0.948858	0.969638	0.0160139	0.940538	1.02014	0.0171218	0.617893	0.905565	0.0553962	0.763183	0.896691	0.0510632
IPI00025244	ZNF259	Zinc finger protein ZPR1	0.873021	0.934041	1.00756	1	0.936931	0.618417	0.800967	1.26125	1.18724	0.881312	0.959692	1.00879	1.71607	0.898368	1.03071	0.99621	0.845019	1	0.879088	0.448655	0.67586	0.83548	0.990076	0.0123785	0.880396	1.03757	0.0131922	0.97917	1.02962	0.00497706	0.995055	1.01383	0.00248786	0.983517	1.02949	0.00161203	0.0438429	0.213981	0.265203	0.928369	0.999843	0.0125155
IPI00025273	GART	Isoform Long of Trifunctional purine biosynthetic protein adenosine-3	0.885221	0.777028	1.02181	1	1.06124	0.940972	1.10231	1.14058	1.23771	0.779636	0.904615	0.982046	0.919138	1.00262	0.916912	1.01202	1.07848	1	1.07249	1.167	0.939045	0.767072	0.938612	0.0480595	0.359522	0.55866	0.102658	0.750542	0.962385	0.0283247	0.976396	1.00744	-0.00250833	0.955078	1.02131	0.00946249	0.518767	0.76456	0.0873646	0.938029	1.03434	0.0161891
IPI00025277	PDCD6	Programmed cell death protein 6	1.09094	1.25698	1.06579	1	1.41177	1.35146	1.00122	1.25818	0.558478	1.28051	1.21403	1.35726	1.2327	1.22349	1.03659	0.844806	1.03715	1	1.00537	1.33476	0.890376	0.910038	0.996468	0.0186463	0.221537	0.504913	0.140046	0.91029	0.970771	0.0207743	0.976977	1.0426	-0.00295351	0.709483	0.916148	0.0512973	0.181671	0.5612	0.181329	0.871335	0.960357	0.0231321
IPI00025285	ATP6V1G1	V-type proton ATPase subunit G 1	1.19977	1.25859	1.38904	1	1.45958	1.219	1.10943	1.20248	1.36044	1.24536	0.924097	1.28567	0.788567	1.06779	0.958999	0.787489	1.09899	1	1.23516	0.580941	1.08652	0.932241	0.990172	0.0114555	0.606841	0.830617	0.0599146	0.900529	0.994656	0.0110636	0.883591	1.05202	0.0145732	0.790359	0.935234	0.046436	0.12312	0.362898	0.166189	0.987549	1.05327	0.00180785
IPI00025318	SH3BGRL	SH3 domain-binding glutamic acid-rich-like protein	1.15949	1.34316	1.04023	1	0.901874	1.00909	0.880361	0.820035	0.92808	1.0474	1.09168	0.899589	1.05659	0.83717	1.74402	1.43176	0.714685	1	0.918478	0.392301	0.967043	0.349231	0.596079	0.134888	0.630782	0.828255	0.0568447	0.883986	1.03375	0.00993122	0.994632	1.01623	0.00168529	0.947081	1.03243	0.00688534	0.208229	0.527533	0.139464	0.947111	1.03098	0.00922715
IPI00025329	RPL19	60S ribosomal protein L19	0.677821	0.807139	0.864016	1	0.846994	0.658209	0.686981	0.49375	0.304356	0.931455	1.01512	1.00375	0.756015	1.01337	0.498843	0.828452	1.05139	1	1.0481	0.403755	1.16058	0.468944	0.866061	0.12904	0.533917	0.79403	0.0662713	0.93632	0.992875	0.00698947	0.871342	0.896755	0.0202029	0.893588	0.993699	0.0175905	0.348856	0.667251	0.0948858	0.842092	0.920306	0.0195062
IPI00025340	PDXP	Pyridoxal phosphate phosphatase	0.966963	1.8272	2.07028	1	1.92953	1.46936	1.27038	1.1898	1.45962	1.35805	0.717547	0.854271	0.760826	1.56097	1.33746	1.36234	2.55657	1	0.820945	0.855958	1.08871	0.908743	1.05937	0.00861685	0.834469	0.9973	0.0144257	0.260797	0.55847	0.116326	0.700419	0.90673	0.0242432	0.700411	0.848777	0.0263018	0.254334	0.636964	0.119703	0.933519	1.0767	0.00717195
IPI00025344	NDUFS6	NADH dehydrogenase [ubiquinone] iron-sulfur protein 6, mitochondrial	1.38084	1.44484	1.56409	1	1.19525	1.67229	1.1745	1.01498	0.578072	1.1047	1.1387	1.27505	1.24527	1.24201	0.952672	0.531779	0.952328	1	0.809194	0.588973	0.809281	0.958921	1.00185	0.0150227	0.560343	0.796655	0.0777993	0.932497	1.00244	0.0177307	0.991366	1.02502	0.00140522	0.950958	1.00635	0.0057667	0.379203	0.625034	0.141914	0.959491	1.01454	0.00810808
IPI00025347	EMG1	Ribosomal RNA small subunit methyltransferase NEP1	0.783707	0.963232	0.858505	1	0.964685	0.717873	1.03452	0.92705	0.626162	0.6508	0.99603	0.878489	0.863921	0.841037	1.0456	0.39634	1.08262	1	0.997242	1.22398	1.22024	0.90931	1.07137	0.00356019	0.183136	0.508959	0.196701	0.837881	0.928873	0.0123056	0.938954	0.999116	0.0197934	0.980344	1.02964	0.00230719	0.356318	0.676228	0.127987	0.846715	0.92485	0.0226314
IPI00025478	IRF9	Interferon regulatory factor 9	1.30645	1.30645	1.30645	1	0.916629	0.883044	1.30645	0.73176	1.39996	1.02921	1	0.90933	2.22133	0.914705	0.91471	0.612759	1.156	1	1.57245	2.16789	1.16284	0.889092	1.00452	0.004797	0.799045	1.0108	0.0387765	0.986569	1.02819	0.00256747	0.978086	0.988953	-0.00300296	0.924661	0.999127	0.0146593	0.0339321	0.162309	0.265012	0.98367	1.01672	-0.00373207
IPI00025491	EIF4A1	Eukaryotic initiation factor 4A-I	1.05435	0.867182	0.742544	1	1.34323	0.663125	1.42822	1.38608	1.52009	0.872774	0.859784	1.01558	1.06455	1.03382	1.2341	1.12543	1.01325	1	1.06483	2.0765	1.03159	0.924308	1.01681	0.0277115	0.811083	0.971011	0.0342128	0.940822	1.00435	0.00819436	0.968616	0.994044	-0.00796092	0.970598	1.04541	0.00868648	0.0814986	0.237633	0.204599	0.958083	1.04217	0.0139109
IPI00025512	HSPB1	Heat shock protein beta-1	0.975836	0.723485	0.845134	1	1.52366	1.08685	1.26221	1.49253	1.05459	1.31075	0.970991	1.52679	0.966077	1.17188	1.52066	1.8675	1.28449	1	1.39573	1.7288	1.16445	0.859897	0.96426	0.0175869	0.51528	0.705101	0.0850073	0.951737	1.01107	0.00480798	0.900677	0.95202	0.00813382	0.893756	1.05504	0.0253266	0.573867	0.781379	0.0847291	0.985752	1.03656	0.00527692
IPI00025796	NDUFS3	NADH dehydrogenase [ubiquinone] iron-sulfur protein 3, mitochondrial	1.02689	1.23484	1.09944	1	1.10103	2.07093	1.20947	0.820442	0.900385	0.97474	1.02124	0.955361	1.29537	0.853584	1.15698	0.819133	1.10712	1	1.12315	1.04249	1.06195	0.959441	1.01245	0.00655053	0.876441	0.972626	0.0503497	0.983955	1.01126	0.00820021	0.990372	1.00488	0.00166866	0.986614	1.01376	0.00751419	0.107529	0.258197	0.25511	0.983821	1.01341	-0.000110448
IPI00025849	ANP32A;LOC723972	Acidic leucine-rich nuclear phosphoprotein 32 family member A	0.874338	1.0295	0.852808	1	0.731363	0.370087	0.831148	1.23334	0.737699	1.1174	1.00217	1.04618	0.762952	1.27838	0.773165	0.680141	0.632738	1	0.633349	0.399972	0.667626	0.905123	0.954404	0.02115	0.878366	0.984298	0.0578349	0.955198	0.976241	0.0105768	0.969405	0.992495	0.00836846	0.960239	1.00689	0.00811946	0.423514	0.644116	0.134441	0.934875	0.963048	0.0250327
IPI00025869	GLA	Alpha-galactosidase A	1.27661	1.07309	0.628482	1	0.73175	0.585134	0.779233	1.2096	0.84768	1.27403	1.23491	0.874051	1.40673	1.6625	1.17647	1.01407	1.55295	1	1.52599	1.60593	0.943231	0.954039	1.07603	0.0062827	0.78731	0.95977	0.0380106	0.787553	0.919775	0.0256107	0.992453	1.0177	-0.000135973	0.759587	0.869568	0.0348067	0.293637	0.511949	0.114443	0.704897	0.958294	0.0438082
IPI00025874	RPN1	Dolichyl-diphosphooligosaccharide--protein glycosyltransferase subunit 1 precursor	0.967442	0.972775	0.985406	1	1.15648	1.63937	1.08048	0.865389	1.39856	0.900692	0.900462	0.909626	1.82335	0.830153	1.27203	1.48272	1.32256	1	1.44484	2.16877	1.26102	0.961739	0.989942	0.00941913	0.912391	1.00352	0.0420462	0.975439	1.00278	0.00286517	0.973411	0.988028	-0.00393537	0.970715	1.00143	0.00924429	0.185569	0.409637	0.243432	0.982491	1.00792	-0.000978579
IPI00025890	NAA25	Isoform 1 of N-alpha-acetyltransferase 25, NatB auxiliary subunit	0.82977	0.855436	1.28118	1	0.673211	2.37045	1.29843	1.03645	0.954557	0.987682	0.949912	1.33522	1.02278	1.04756	0.743467	0.576179	0.912305	1	0.831901	0.877686	0.875945	0.964398	1.01771	0.0105813	0.900613	0.998763	0.0250442	0.980192	1.01484	0.0136145	0.995611	1.00754	0.00394043	0.949122	1.05738	0.018904	0.0105668	0.0687454	0.23068	0.983369	1.01976	0.00616681
IPI00025974	CHMP4B	Charged multivesicular body protein 4b	1.34305	1.11696	1.02322	1	1.14191	0.917998	1.17706	1.12664	0.916971	1.08573	0.970855	1.30007	0.761166	1.10783	0.971491	0.709117	1.1755	1	1.1416	0.816713	1.26074	0.81315	0.954212	0.0306165	0.441226	0.739073	0.106915	0.955641	1.0418	0.00919106	0.953449	1.07808	0.00319109	0.812138	0.93938	0.0346918	0.105179	0.294948	0.159533	0.884148	0.993651	0.0184574
IPI00026087	BANF1	Barrier-to-autointegration factor	0.911445	1.13299	1.33925	1	1.27757	1.06865	1.38496	1.0015	2.23117	0.652871	1	0.998566	1.1176	0.781922	1.03377	1.78394	0.785183	1	0.856473	0.768135	0.978039	0.958071	1.02382	0.00840164	0.0192288	0.128349	0.226694	0.881478	1.0099	0.00959132	0.985216	1.01431	-0.00464173	0.94396	1.03404	0.00646528	0.634942	0.912499	0.110805	0.929382	1.01104	0.00287877
IPI00026089	SF3B1	Splicing factor 3B subunit 1	1.07533	0.957161	0.952946	1	0.802377	0.723314	0.876231	1.26924	0.705084	1.10331	1.17167	0.974451	0.786689	1.05979	1.23124	0.999952	0.979532	1	1.04672	0.927548	1.00734	0.638645	0.772965	0.0761865	0.732425	0.92517	0.0728218	0.975218	0.991455	0.0117788	0.956159	0.996477	0.0112867	0.93272	1.02453	0.0185941	0.531996	0.710223	0.0789147	0.980489	1.00355	0.00515808
IPI00026154	PRKCSH	cDNA FLJ59211, highly similar to Glucosidase 2 subunit beta	1.06187	1.04813	1.03595	1	1.15644	0.981841	1.11226	1.32197	1.64634	1.09533	0.993388	1.14934	1.46404	1.15371	1.00164	1.08033	0.890205	1	0.941093	0.467314	0.922207	0.894239	0.987485	0.0109589	0.363174	0.607615	0.155713	0.966004	0.999169	0.00600521	0.972515	1.0237	0.00467383	0.968531	1.0164	0.00181284	0.302006	0.666039	0.165187	0.974391	1.0101	0.00365908
IPI00026182	CAPZA2	F-actin-capping protein subunit alpha-2	1.05286	1.03307	1.07033	1	1.00037	0.358133	0.696351	1.49148	0.873859	1.23495	0.937457	0.990986	0.733219	1.15354	1.22913	1.48733	0.806125	1	1.16618	0.364678	0.944936	0.836814	0.897332	0.0396127	0.80541	0.936069	0.0857151	0.961328	0.990213	0.0136579	0.996623	1.01403	0.00499767	0.980772	1.03068	0.0132278	0.310701	0.509114	0.135584	0.969793	0.996795	0.014727
IPI00026215	FEN1	Flap endonuclease 1	0.915554	0.59613	1.07321	1	1.0023	0.499283	1.31817	1.41858	1.2919	1.46703	1.11327	1.25603	0.911885	1.59804	0.723521	1.69672	1.39701	1	1.17379	1.01707	1.4375	0.801734	0.993121	0.0364325	0.518138	0.76121	0.113147	0.937484	0.978552	0.0167674	0.97773	1.01775	0.0044178	0.977315	1.01903	0.00504275	0.385899	0.603637	0.0890678	0.874467	0.976976	0.0277287
IPI00026219	CPSF1	Cleavage and polyadenylation specificity factor subunit 1	0.985701	1.14213	1.12023	1	1.01885	1.23576	0.853126	1.00523	0.826796	1.08475	1.25577	1.09231	0.915581	1.1196	0.743241	0.772858	0.860515	1	0.903188	1.1116	0.900774	0.814736	0.90179	0.0246641	0.573589	0.789793	0.0555758	0.880395	0.966789	0.0190256	0.839871	0.944186	0.0381833	0.953636	0.989754	0.00604909	0.229657	0.573483	0.19457	0.866954	1.0095	0.0258558
IPI00026230	HNRNPH2	Heterogeneous nuclear ribonucleoprotein H2	1.11717	1.35033	1.122	1	1.36242	1.78008	1.44022	1.16916	1.65296	1.7184	1	1.13444	1.50659	1.21726	1.02139	0.874208	1.1714	1	0.961553	1.63628	1.0363	0.942801	0.9714	0.0157834	0.709566	0.897593	0.0547389	0.861639	1.07331	0.045088	0.878678	0.945116	0.018038	0.934645	0.986301	0.0115335	0.105942	0.311522	0.184569	0.962337	0.994991	0.00895398
IPI00026268	GNB1	Guanine nucleotide-binding protein G(I)/G(S)/G(T) subunit beta-1	0.985512	0.770236	0.734957	1	0.816367	0.394682	0.836649	0.646886	0.934627	0.869981	0.990441	1.0192	1.46105	0.775228	1.2465	0.88186	1.07501	1	1.10722	1.18946	1.02599	0.741232	0.900351	0.0375692	0.884623	1.02649	0.028327	0.941471	0.989413	0.00297171	0.985032	1.05037	0.00317742	0.950561	1.01864	0.00408333	0.155232	0.42591	0.190018	0.963901	0.992102	0.000227267
IPI00026271	RPS14	40S ribosomal protein S14	0.925185	0.994393	0.843	1	0.880712	0.813886	0.975581	0.63255	0.846892	0.843901	1.00552	0.968369	0.729057	0.96517	0.57714	0.807241	1.11153	1	1.1377	0.96874	1.20619	0.274126	0.570814	0.146854	0.746884	0.957487	0.0447131	0.837909	0.932385	0.0113645	0.917866	0.946951	0.0233944	0.839934	0.957231	0.0251168	0.528322	0.858428	0.0913229	0.826681	0.899376	0.0168435
IPI00026302	RPL31	60S ribosomal protein L31	0.677216	0.96844	0.852802	1	0.776012	0.413216	0.797125	0.639019	0.373731	0.961243	1	0.976609	0.717731	1.08483	0.358887	0.616472	0.694223	1	0.801282	0.470248	0.825672	0.642915	0.994222	0.0940883	0.547826	0.767718	0.113672	0.957042	0.983309	0.0026672	0.868322	0.889308	0.0312115	0.955113	1.00534	0.00658876	0.316598	0.591333	0.12803	0.918551	0.949159	0.0141907
IPI00026328	TXNDC12	Thioredoxin domain-containing protein 12	1.01932	1.01477	0.895363	1	1.08635	0.821795	1.03288	0.887973	1.82994	1.03925	1	1.36268	1.86579	0.942297	0.690559	0.975268	0.669371	1	0.683516	0.509122	0.703425	0.923758	0.988095	0.0166462	0.491254	0.726732	0.0930972	0.957562	1.00281	0.00497577	0.997208	1.01531	0.00177676	0.910296	1.01485	0.00252479	0.345083	0.669048	0.184633	0.968025	1.00941	0.00274323
IPI00026358	GABARAPL2	Gamma-aminobutyric acid receptor-associated protein-like 2	1.34235	1.09178	0.63111	1	2.05945	0.832274	0.931145	1.62685	1.70908	1.27206	1.10252	1.3097	0.675588	1.15324	1.02201	1.58259	0.860835	1	0.708276	0.898435	0.513135	0.798233	0.884171	0.0212699	0.524931	0.797336	0.0868739	0.898601	0.985136	0.0157159	0.988682	1.01836	0.00156033	0.569854	0.862613	0.0890782	0.406474	0.648881	0.103062	0.874536	0.965873	0.0209157
IPI00026512	ERAL1	Isoform HERA-A of GTPase Era, mitochondrial	1.19599	1.20127	1.02915	1	1.33494	0.720852	1.23141	0.692476	1.72182	0.749848	1	0.895324	1.01226	0.778811	0.794374	0.497695	1.22107	1	0.927448	1.02121	0.972035	0.807186	0.957576	0.0110479	0.153197	0.380652	0.152948	0.892149	1.01085	0.00770533	0.996946	1.01801	0.00159698	0.91297	1.01957	0.00482049	0.411722	0.804413	0.175654	0.932402	1.00339	-0.00242974
IPI00026513	RPIA	Ribose-5-phosphate isomerase	1.09737	0.905914	0.872297	1	0.966506	1.21179	0.94205	1.57398	1.35324	1.03676	1	1.09899	0.730453	1.19456	1.08111	1.15038	0.847476	1	0.812063	0.359296	0.787013	0.512509	0.648262	0.114104	0.712889	0.942784	0.0676378	0.967117	1.0121	0.00768214	0.997542	1.01666	0.00146097	0.965719	1.00449	0.00439299	0.352289	0.684203	0.131746	0.94773	0.956869	0.0176161
IPI00026516	OXCT1	Succinyl-CoA:3-ketoacid-coenzyme A transferase 1, mitochondrial	1.17016	1.26717	1.24571	1	1.15547	2.31452	1.22129	0.780798	1.43728	1.06085	0.981113	1.25629	1.58742	1.70912	0.954068	1.30328	1.39745	1	1.45815	1.05682	1.2781	0.861508	0.969693	0.00508115	0.95387	1.02042	0.0248057	0.972561	1.01002	0.0045815	0.915851	0.987156	0.00511445	0.972656	1.02961	0.0138723	0.0137874	0.0731204	0.195805	0.947854	1.09605	0.0293796
IPI00026519	PPIF	Peptidyl-prolyl cis-trans isomerase F, mitochondrial	1.16416	1.27156	1.42395	1	1.21926	1.7816	1.40017	0.897256	1.68268	1.15658	1	1.37152	1.32765	1.27082	1.23852	0.972284	1.67498	1	1.48764	1.96091	1.09217	0.899592	0.948736	0.0149636	0.766449	0.930587	0.0707396	0.922935	1.00502	0.0154454	0.890689	0.956989	0.0121241	0.975614	1.03032	0.0136471	0.332812	0.516095	0.116822	0.96857	1.0155	0.0109177
IPI00026530	LMAN1	Protein ERGIC-53	1.08321	1.06638	0.828669	1	1.06363	2.03087	1.11687	0.698424	1.63216	0.689254	0.80123	0.826761	1.7354	0.800275	1.13746	1.55829	1.73373	1	1.62243	3.58312	1.54982	0.948541	1.00361	0.00722267	0.947246	1.01719	0.031432	0.968916	1.00727	-0.000201141	0.979335	0.997071	-0.00629951	0.977976	1.00338	0.00724015	0.175862	0.372605	0.249188	0.987111	1.01422	-0.00180412
IPI00026546	PAFAH1B2	Platelet-activating factor acetylhydrolase IB subunit beta	0.971163	0.939789	1.09284	1	1.0807	1.06991	0.967975	0.739249	1.01812	0.936571	1.06003	1.08124	0.982117	0.780473	1.21729	1.23168	1.1889	1	0.998241	1.44472	1.31378	0.804298	0.955476	0.0102088	0.832962	0.94402	0.0550263	0.963004	1.00495	-0.00349946	0.99506	1.01657	-0.00413868	0.976862	1.06753	0.00530982	0.396514	0.615804	0.133958	0.871331	0.991485	0.00660982
IPI00026606	SURF6	Surfeit locus protein 6	1.07287	0.942365	0.715447	1	0.704896	1.23323	0.569638	0.642899	0.883248	0.937865	0.833699	0.841267	0.837177	0.690551	0.39637	1.42393	1.20482	1	0.878742	1.04646	1.21427	0.446613	0.821114	0.0758362	0.41491	0.704011	0.119441	0.85043	0.929318	0.0215584	0.989849	1.0275	0.00613533	0.931325	0.985113	0.0102618	0.455807	0.760158	0.0631346	0.761878	0.901504	0.0329406
IPI00026663	ALDH1A3	Aldehyde dehydrogenase family 1 member A3	0.666521	0.595786	0.621739	1	1.0064	0.496187	0.54774	0.678959	1.40353	0.601789	1	1.0026	1.02941	0.612234	1.81322	0.747613	1.06261	1	1.05766	1.32567	1.17728	0.458005	0.699941	0.103073	0.655033	0.92413	0.0619208	0.919254	0.966797	0.00419563	0.987291	1.04576	0.00460489	0.981638	1.0457	0.00314262	0.540432	0.793252	0.0879479	0.91351	0.958086	0.00352818
IPI00026689	CDK1	Putative uncharacterized protein DKFZp686L20222	0.583863	0.782149	0.909518	1	0.930867	0.332313	1.12445	1.27766	1.9258	1.18984	1.13779	1.09941	0.462318	1.77295	0.545825	1.75642	1.78107	1	1.38981	1.25547	1.34813	0.760722	0.977808	0.0537276	0.409951	0.626631	0.118995	0.866338	0.992968	0.0253401	0.991035	1.01315	0.000693094	0.960632	1.01371	0.00870631	0.29959	0.569011	0.126887	0.870132	0.991542	0.0197249
IPI00026781	FASN	Fatty acid synthase	0.897781	0.765369	0.893888	1	1.17863	1.32192	0.827483	0.746327	0.939011	0.809899	0.827606	0.942029	2.02377	0.658623	1.43948	2.33604	1.21465	1	1.66669	2.53075	0.987353	0.95401	0.998213	0.00469822	0.653893	0.881142	0.115471	0.975416	1.00918	0.00113115	0.984599	0.99626	-0.00825094	0.966859	1.00181	0.00904533	0.230599	0.501869	0.186326	0.96326	1.01033	0.0017642
IPI00026813	FNTA	Farnesyltransferase, CAAX box, alpha, isoform CRA_a	0.774907	0.820891	0.842453	1	0.962609	0.579145	0.781284	1.30797	0.597429	1.07764	1.14766	0.926318	0.758168	1.16996	1.42373	0.882773	0.979934	1	0.773257	1.09128	1.1456	0.472547	0.652845	0.100939	0.684469	0.892891	0.0713963	0.975327	1.01116	0.00514725	0.957962	0.997618	0.0092773	0.941416	1.04821	0.0131395	0.575371	0.815111	0.0580913	0.928004	0.970292	0.00902087
IPI00026824	HMOX2	Heme oxygenase 2	1.0999	1.15337	0.890379	1	1.14581	1.02986	1.15359	1.05077	0.351305	0.957778	0.872865	0.750244	1.00036	1.00622	1.23114	0.601445	0.943089	1	0.998656	0.611719	0.839184	0.723215	0.924219	0.0518301	0.259679	0.456772	0.11058	0.984655	1.05151	0.00400091	0.991316	1.0219	0.00341016	0.908599	1.00904	0.0169347	0.619886	0.920078	0.0584158	0.938462	0.983618	0.0131937
IPI00026833	ADSS	Adenylosuccinate synthetase isozyme 2	1.09486	0.933487	1.02283	1	0.922711	0.371282	0.832115	1.22567	1.01639	0.97052	1.12561	1.10479	0.762654	1.06218	0.919974	0.928924	0.841262	1	0.880049	0.496258	0.820012	0.902435	0.952256	0.029426	0.958994	1.03574	0.0302658	0.986401	1.01578	0.00819433	0.969731	0.981493	0.013895	0.977995	0.998921	0.0121602	0.247386	0.432986	0.184026	0.976974	0.994421	0.0145625
IPI00026848	LRPAP1	Alpha-2-macroglobulin receptor-associated protein	1.49562	2.4506	1.27657	1	1.79791	1.24744	2.04279	0.632932	1.87208	0.853971	1.00728	1.19316	3.48582	0.847429	1.79476	3.6272	1.11878	1	1.24894	0.799917	0.958674	0.901145	0.981605	-0.00060034	0.38413	0.756469	0.142196	0.943738	0.996371	0.00387936	0.932075	0.984672	-0.00984767	0.959748	1.02761	0.00347677	0.320182	0.646976	0.168749	0.916925	0.997357	9.72e-05
IPI00026942	ERLIN2	Isoform 1 of Erlin-2	1.17829	1.36832	1.28534	1	1.19408	0.699361	1.17177	0.590586	1.09919	0.690533	0.797309	0.874295	1.92757	0.695634	1.37198	1.40765	1.59069	1	1.39341	1.51764	1.35314	0.885116	0.957676	0.00121546	0.90691	1.01752	0.0341086	0.878017	0.994972	-0.0033537	0.945982	0.959757	0.000882122	0.960055	0.991848	0.0041769	0.285851	0.631259	0.219493	0.954174	0.992399	-0.00607774
IPI00026944	NID1	Isoform 1 of Nidogen-1	0.914081	0.952423	0.665112	1	0.795147	0.267328	0.375275	1.05883	1.86676	0.892159	1	1.0951	1.29974	0.924509	1.47398	1.36848	0.639348	1	1.54458	1.52661	1.1958	0.911678	1.00392	0.010936	0.458733	0.710974	0.0998274	0.888135	0.998886	0.0245957	0.996463	1.01039	0.000320387	0.906527	0.964977	0.01918	0.522472	0.775073	0.0856867	0.910495	0.997926	0.0072134
IPI00026952	PKP3	Plakophilin-3	0.64553	0.461839	0.931145	1	2.75596	0.398448	0.532379	0.618147	1.3738	0.648102	0.953534	0.793916	1.28266	0.60823	0.967112	0.955641	0.98415	1	0.738823	1.05485	0.814566	0.843428	0.998229	0.00738413	0.682345	0.90977	0.0234154	0.953742	1.01713	-0.00155416	0.992015	1.03037	0.00273778	0.10473	0.466216	0.22468	0.455496	0.852869	0.0720847	0.887239	1.02076	-0.00212875
IPI00026964	UQCRFS1	Cytochrome b-c1 complex subunit Rieske, mitochondrial	0.880643	1.1171	1.13528	1	1.10807	2.43884	1.18577	0.652591	1.3375	0.908298	0.87722	0.8116	1.77252	0.803482	1.44154	0.864099	1.5493	1	1.36162	1.37164	1.23677	0.933745	1.0093	0.00766362	0.931486	0.986591	0.0428318	0.963575	1.01536	0.00280641	0.976626	0.995557	-0.000573426	0.973125	1.00885	0.00799749	0.167244	0.3562	0.239833	0.986473	1.01079	-0.00078438
IPI00026970	SUPT16H	FACT complex subunit SPT16	0.942841	0.793979	1.10723	1	0.913737	0.642812	1.06377	1.463	1.16895	1.24569	1.11243	1.15044	0.81362	1.28653	1.00007	1.43105	1.19212	1	1.02218	0.902056	1.23818	0.810647	0.889329	0.0468146	0.669826	0.901188	0.0940416	0.970543	1.00402	0.0138872	0.99325	1.02038	0.00147843	0.962307	1.01316	0.012916	0.407257	0.583238	0.110372	0.957582	0.999859	0.0105212
IPI00027032	LYPLA2	Acyl-protein thioesterase 2	1.23852	1.69573	1.18531	1	1.86179	1.45827	1.53103	1.80711	1.07761	0.840147	1.05863	1.08945	1.04525	1.3504	2.24583	1.75485	1.78395	1	0.936463	2.41007	1.60547	0.620317	0.835318	0.0954046	0.821876	0.981166	0.0355927	0.86566	0.959313	0.0043549	0.869732	0.942965	-0.00298839	0.845735	1.07567	0.0172361	0.276388	0.485582	0.137698	0.988143	1.02835	0.000670294
IPI00027078	CPD	Carboxypeptidase D	1.15841	1.16177	0.768515	1	0.77395	0.640268	0.892842	0.894545	0.722008	1.18263	1.05521	1.23466	0.490091	1.08058	0.402548	0.390524	0.581078	1	0.710296	0.381007	0.749919	0.841874	1.01788	0.0246341	0.70683	0.893448	0.0819905	0.905442	0.946787	0.0229367	0.953857	0.965775	0.00997879	0.923469	0.975671	0.014512	0.417691	0.653076	0.124244	0.974652	0.990545	0.00686452
IPI00027096	MRPL19	39S ribosomal protein L19, mitochondrial	1.06652	1.03794	0.831709	1	0.898861	1.47576	1.0619	0.660735	0.72496	0.771433	1.02568	0.741043	1.25529	0.83706	1.21167	0.592021	1.06249	1	1.16619	0.620253	0.948135	0.835449	0.965078	0.031879	0.679384	0.873622	0.0664958	0.937471	0.999359	0.0113212	0.986022	1.03363	0.0051778	0.904405	0.996621	0.0247142	0.155631	0.393177	0.196881	0.984285	1.00408	0.00246756
IPI00027107	TUFM	elongation factor Tu, mitochondrial precursor	1.3849	1.42887	1.2362	1	1.12597	3.42635	1.41473	0.716134	1.19714	0.823569	0.834177	0.893552	1.60804	0.830302	1.28536	1.26715	1.3555	1	1.24634	2.26817	1.16159	0.970309	1.00356	0.00712352	0.95715	0.996393	0.0405987	0.977062	1.00696	0.00685958	0.973274	0.99776	0.000452276	0.980438	1.00322	0.00989496	0.187682	0.359335	0.232773	0.988915	1.00867	0.00158591
IPI00027180	ZMPSTE24	CAAX prenyl protease 1 homolog	1.18629	1.068	1.06009	1	1.34663	0.982151	1.17873	1.33814	1.40261	1.00172	0.946296	1.02798	1.7482	1.09772	1.34639	0.996306	1.51231	1	1.19913	1.94673	1.14015	0.963376	1.04763	0.0167304	0.876616	1.00892	0.0346627	0.920424	1.00505	-0.00072491	0.930906	0.978332	-0.00850596	0.970044	1.03374	0.0016373	0.133531	0.289762	0.188731	0.98576	1.00663	0.00396964
IPI00027223	IDH1	Isocitrate dehydrogenase [NADP] cytoplasmic	0.93778	0.883949	1.03126	1	0.878379	0.138401	0.819466	0.991218	0.883635	0.950627	0.80929	0.883904	1.51501	0.920559	1.03813	1.05361	0.715878	1	0.806837	0.86116	0.765823	0.949427	1.02486	0.00397949	0.899145	1.0413	0.0160226	0.935603	0.999405	0.0124923	0.988024	1.01974	0.00614135	0.968491	1.02667	0.00815747	0.0801857	0.277529	0.171989	0.967022	1.01268	0.00641988
IPI00027230	HSP90B1	Endoplasmin	1.01037	1.00381	0.917525	1	1.15698	1.37801	1.00575	0.714923	1.66766	0.919484	0.978858	0.993747	2.43523	0.874921	0.872903	1.09595	0.988538	1	1.1321	1.41466	0.961694	0.920093	0.984327	0.00365801	0.824838	0.967315	0.0439815	0.975702	1.00573	0.00630219	0.988392	1.00084	-0.00340108	0.987826	1.0202	0.00456501	0.100363	0.350354	0.258226	0.982208	0.997346	0.00376253
IPI00027232	IGF1R	Insulin-like growth factor 1 receptor	1.299	0.993521	0.730319	1	1.65177	1.60914	0.395215	0.640703	1.03735	0.713528	0.610755	0.518535	0.717266	0.617591	0.814011	0.814011	0.814011	1	0.814011	1.15834	0.537426	0.900542	0.987235	0.0191069	0.939841	1.00817	0.019103	0.953069	1.00252	0.00633126	0.987204	1.02279	0.00261727	0.759078	0.992385	0.0419027	0.191097	0.379651	0.109255	0.820575	1.02456	0.0279089
IPI00027252	PHB2	Prohibitin-2	1.18116	1.22974	1.13583	1	1.11683	2.04463	1.29627	0.651734	1.86576	0.786102	0.805476	0.850983	1.37899	0.766651	1.31378	1.17623	1.29317	1	1.42815	1.54741	1.15715	0.930374	0.972356	0.013146	0.732852	0.923582	0.0987313	0.967746	1.00044	0.00256786	0.959567	0.978263	0.00382141	0.955418	1.0028	0.0135947	0.401081	0.628268	0.13436	0.977652	0.992681	0.00311631
IPI00027264	CALB2	Calretinin	2.34038	1.05424	1.30583	1	2.19951	1.44968	0.501277	2.34736	1.67752	2.07316	1.4471	2.11441	0.970999	1.48064	0.643997	0.655467	0.541894	1	0.427293	0.39319	0.572977	0.754639	0.838892	0.0445207	0.885849	0.997238	0.0266644	0.914083	0.925812	0.0132841	0.99095	1.03268	-0.000342389	0.82193	0.920948	0.0242088	0.754633	0.944642	0.0452819	0.913516	1.01616	0.0117149
IPI00027270	RPL26	60S ribosomal protein L26	0.703655	0.909507	0.926316	1	0.899597	0.888255	0.937926	0.652351	0.434983	0.774295	1	0.880876	0.815055	0.97801	0.595069	0.742576	1.21276	1	0.939383	1.14041	1.01444	0.57916	0.849111	0.0657352	0.462099	0.705641	0.0902159	0.790988	0.885174	0.0262275	0.899359	0.94687	0.0423214	0.989821	1.02861	0.00575986	0.612388	0.873661	0.0735731	0.957973	0.999753	0.0162887
IPI00027350	PRDX2	Peroxiredoxin-2	1.09431	1.0712	1.14056	1	1.04738	0.433681	1	0.474166	1.09759	0.820735	0.850503	0.916172	0.745194	1.01357	0.907238	1.42815	1.04523	1	1.03193	0.246384	0.928991	0.612959	0.99096	0.0796558	0.513305	0.786405	0.0978701	0.943427	1.02252	0.0132621	0.992663	1.01734	0.00455429	0.976007	1.02995	0.0093314	0.0180292	0.136198	0.243313	0.98418	1.03315	0.00425254
IPI00027442	AARS	Alanyl-tRNA synthetase, cytoplasmic	0.668692	0.630321	0.753232	1	0.839935	1.04076	0.866259	0.980532	0.644692	0.727879	0.82698	0.790463	0.734277	1.20673	0.438682	0.424215	0.621015	1	0.759682	0.683711	0.909957	0.730495	0.868479	0.0289433	0.59425	0.775387	0.0571142	0.923924	1.03096	0.00804197	0.865977	0.944781	0.0264018	0.987092	1.04342	-0.000547484	0.526728	0.81872	0.0851986	0.647554	0.854376	0.0662639
IPI00027448	ATP5L	ATP synthase subunit g, mitochondrial	1.23286	1.39509	1.34166	1	1.22251	3.0528	1.19574	0.677446	1.35088	0.838047	0.799707	0.817543	1.84028	0.775106	1.487	1.2369	1.43093	1	1.33764	1.9066	1.14779	0.961044	1.00815	0.00460502	0.964479	0.999999	0.038127	0.977894	1.01056	0.00379373	0.969099	0.997268	0.000218906	0.979832	1.00496	0.00775952	0.18593	0.362435	0.244914	0.984384	1.01199	0.000852216
IPI00027463	S100A6	Protein S100-A6	0.609594	0.9209	1.04266	1	0.817993	1.03682	0.681206	1.10651	1.67588	0.896592	0.829949	0.426121	1.58016	1.03666	1.31574	1.62654	1.31873	1	1.17304	2.10859	1.47188	0.961437	1.01121	0.0112495	0.709681	0.931711	0.0587485	0.979375	1.00246	0.00222258	0.981712	0.992912	-0.00758247	0.873518	1.01614	0.00878398	0.259275	0.475988	0.178694	0.944023	1.00373	0.0131606
IPI00027626	CCT6A	T-complex protein 1 subunit zeta	0.914899	0.671131	0.913915	1	0.908634	0.931503	0.744581	1.14835	1.00106	0.85255	1.00263	1.13062	0.545658	0.881927	0.942636	1.14024	0.812177	1	0.991469	0.762829	0.847125	0.770524	0.848821	0.0317687	0.580116	0.83657	0.0913959	0.956796	1.03531	0.0108635	0.94233	0.97768	0.0158045	0.89453	0.935911	0.0248988	0.405529	0.644279	0.102124	0.94368	1.03055	0.00906698
IPI00027681	NNMT	Nicotinamide N-methyltransferase	1.49118	2.07471	1.03189	1	2.43869	2.70495	1.7592	1.3296	0.803104	1.1153	0.938122	1.09257	0.924282	1.85787	0.867233	0.771084	0.487572	1	0.792377	0.222085	0.581666	0.972041	1.02104	0.0075686	0.815242	0.937782	0.0354209	0.937164	1.00633	0.015501	0.969635	1.00376	0.00930803	0.877741	0.985273	0.0240521	0.302661	0.519256	0.14768	0.916936	1.01687	0.0110834
IPI00027699	PSMD10	Uncharacterized protein	0.854391	1.09532	0.843631	1	0.383164	0.761263	0.568607	1.16992	1.78837	0.906999	0.978786	1.12315	0.978709	0.763181	1.04687	1.03546	1.01797	1	1.08955	1.4169	0.69695	0.946321	1.03106	0.00846435	0.201115	0.456598	0.163143	0.982097	1.01514	0.00188707	0.997358	1.01832	0.00275897	0.844147	1.02537	0.0181916	0.544297	0.808046	0.0915681	0.882351	0.996101	0.0116881
IPI00027705	PRIM2	Isoform 1 of DNA primase large subunit	0.425123	0.895814	0.465536	1	0.73029	0.972023	0.401931	0.748005	2.89362	1.04871	1	1.34672	0.704622	1.04037	0.949404	1.19133	1.91466	1	1.49261	1.8962	1.30111	0.890644	0.992447	0.0118086	0.170827	0.430601	0.208518	0.881238	1.00051	0.00577071	0.992934	1.01254	-0.00403417	0.959552	1.01915	0.00711133	0.637621	0.908629	0.0803882	0.949665	1.02416	0.0018475
IPI00027717	GEMIN4	Component of gems 4	1.14122	1.12239	1.06674	1	1.57658	1.70559	1.50797	1.16025	1.79607	0.921746	1	1.40846	1.26924	1.05902	1.15554	1.22342	1.27807	1	1.48108	1.92813	1.02194	0.960548	0.994913	0.0102469	0.704479	0.854442	0.0941132	0.943373	0.993115	0.00434535	0.913203	0.944909	0.00916711	0.941951	1.05863	0.0229169	0.272868	0.530544	0.130482	0.935876	0.991162	0.0122016
IPI00027728	SLC7A1	High affinity cationic amino acid transporter 1	0.574878	0.480792	0.459748	1	0.653087	0.146173	0.57763	0.797404	0.917743	0.879806	1	0.762785	0.495056	0.884584	0.527721	0.553777	0.950961	1	0.959484	0.387952	1.07299	0.904487	1.05616	0.0176668	0.809463	1.02952	0.0408281	0.913044	1.0152	0.0163268	0.786276	0.898087	0.0503004	0.939212	1.01415	0.0151928	0.100489	0.271112	0.150942	0.891212	0.958551	0.0183201
IPI00027834	HNRNPL	Heterogeneous nuclear ribonucleoprotein L	1.07233	0.966769	1.03063	1	0.981166	0.911381	1.20645	1.0881	0.775972	1.05574	1.08518	1.0164	1.08263	1.04678	1.03654	0.910843	0.910781	1	1.08435	1.14558	1.00275	0.83432	0.974272	0.0191182	0.15833	0.39853	0.123536	0.817807	0.981362	0.020067	0.978819	1.02111	0.00147109	0.917787	1.01944	0.0131187	0.290941	0.651269	0.146489	0.729849	0.986367	0.0369063
IPI00027839	CRH	Corticoliberin	0.82227	0.404173	1.01707	1	0.455251	1.08249	1.03101	1.17862	1.21004	0.776308	1	1.41513	3.25212	1.08348	0.843419	0.93179	1.06762	1	1.36691	0.505679	0.949029	0.97291	1.03085	0.00701467	0.906135	1.06716	0.00999118	0.979522	1.02718	0.00215076	0.995241	1.01614	-0.000978219	0.935997	1.06197	0.0107431	-0.000996288	-0.00290349	0.2362	0.993836	1.02473	0.00340555
IPI00027851	HEXA	cDNA FLJ53927, highly similar to Beta-hexosaminidase alpha chain	1.29826	1.85696	1.33404	1	0.980029	0.505019	1.41661	0.643855	0.628736	0.946412	0.557106	0.587829	1.48806	0.813535	1.39928	0.640288	1.34042	1	0.830264	0.646824	0.992695	0.844186	0.923743	0.0209128	0.506459	0.676064	0.084998	0.924313	0.992215	0.00900197	0.921935	1.01895	0.00783659	0.917628	0.998093	0.0055207	0.265667	0.635826	0.20833	0.932207	0.978432	0.00885936
IPI00027973	PCBP4	Isoform 1 of Poly(rC)-binding protein 4	1.09296	0.797496	1.1748	1	0.927284	2.82102	1.23126	1.07185	1.03494	0.833023	1.85591	1.7626	0.477472	1.59596	0.543969	0.938229	1.22	1	1.41826	0.699278	1.45883	0.89089	0.969714	0.014486	0.898061	1.0031	0.0264153	0.963373	1.01367	0.0106573	0.96659	1.05148	0.00323054	0.925552	1.06358	0.0205761	0.00725918	0.0708909	0.211162	0.958363	1.05288	0.0114353
IPI00028004	PSMB3	Proteasome subunit beta type-3	0.850138	0.961778	0.985037	1	0.789109	0.148624	0.659483	1.94313	0.580155	1.27091	1.0389	1.14947	0.598645	1.58647	0.774472	0.810338	0.611894	1	0.760422	0.179214	0.608525	0.774061	0.87477	0.0608392	0.906959	0.989834	0.0530513	0.972113	0.991841	0.00532958	0.992666	1.00227	0.00367896	0.983913	1.01107	0.00744939	0.502117	0.699872	0.113235	0.942277	0.966254	0.0242532
IPI00028005	NUP107	Nuclear pore complex protein Nup107	0.822581	0.907702	0.915847	1	1.00728	1.42354	1.04862	0.857651	1.07242	0.862127	0.985904	0.831122	1.32827	0.895028	0.833102	1.00293	1.08026	1	0.911807	1.25458	0.979387	0.910315	0.992332	0.0187507	0.945926	1.00728	0.0351695	0.963155	1.00668	0.00565556	0.997884	1.02113	-0.000283721	0.960942	0.998325	0.0117322	0.0838984	0.201838	0.19689	0.989222	1.00506	0.00383118
IPI00028055	TMED10	Transmembrane emp24 domain-containing protein 10	1.08085	1.07246	1.12698	1	1.25416	1.17068	1.05839	0.837268	2.25462	0.782901	0.804449	0.897631	1.47587	0.79291	1.09691	1.327	1.2125	1	1.37545	1.8175	1.25602	0.93279	0.988017	0.00713779	0.291469	0.597693	0.244663	0.963428	1.00035	0.00125625	0.956286	0.996992	-0.0125768	0.959804	1.0189	0.00465299	0.563962	0.869951	0.0725403	0.971078	1.00541	-0.00346483
IPI00028083	EIF2B2	Translation initiation factor eIF-2B subunit beta	0.828475	0.816552	0.975331	1	0.904225	1.01273	0.780442	0.885105	0.854072	1.1968	1	0.999321	1.12765	1.12307	0.559431	0.884251	0.629515	1	0.816635	0.852577	0.541936	0.738038	0.906649	0.0273775	0.915211	1.05776	0.0164434	0.697851	0.807026	0.0435524	0.918384	0.957705	0.0196798	0.971949	1.00474	-0.000936374	0.43629	0.786416	0.135864	0.777051	0.876315	0.0307251
IPI00028091	ACTR3	Actin-related protein 3	1.01458	1.01518	0.944205	1	0.95241	0.590808	0.811567	1.27476	1.05798	1.18968	1.08688	1.32233	0.763797	1.15489	1.19903	1.15982	1.02788	1	1.14015	0.941954	1.00254	0.878113	0.917344	0.0339146	0.945143	1.01851	0.0277071	0.973571	0.994319	0.0125526	0.9976	1.01312	0.00231385	0.927427	1.00309	0.0230117	0.453186	0.602863	0.105503	0.960494	0.987949	0.0176655
IPI00028109	DPY30	Protein dpy-30 homolog	0.834139	2.39908	2.1429	1	0.912219	3.68342	1.12428	0.952622	0.788948	0.958631	1.18924	1.28123	0.858157	0.915963	0.640388	0.557228	1.0415	1	0.842018	0.192131	1.09412	0.953089	1.00556	0.0145897	0.814104	0.977991	0.0428458	0.959533	1.02351	0.0138795	0.994621	1.00838	0.00446846	0.980208	1.02744	0.00657595	0.073223	0.20786	0.21129	0.99004	1.02381	0.00542514
IPI00028116	KDELR1	ER lumen protein retaining receptor 1	0.955924	1.1557	1.45329	1	1.09941	0.787305	1.09133	0.941565	1.14324	0.217133	1	1.28345	0.550383	1.05642	1.12277	1.47579	1.2727	1	0.777494	1.53249	1.2727	0.942846	1.01652	0.00688145	0.665078	0.867993	0.0429347	0.437887	0.82906	0.0839136	0.98722	1.00094	-1.67e-05	0.854317	1.08643	0.0205916	0.169673	0.3992	0.135738	0.96108	1.01731	0.00284712
IPI00028122	PSIP1	Isoform 1 of PC4 and SFRS1-interacting protein	0.970258	0.723086	1.01023	1	0.556085	0.585202	0.89115	0.770193	0.492216	0.847302	1.19932	0.806477	1.07563	0.93967	0.596747	1.026	0.76153	1	0.834333	0.232442	1.06834	0.828395	1.03295	0.0299333	0.661868	0.899143	0.067394	0.963094	1.0149	0.00582161	0.782509	0.834252	0.0391005	0.909104	1.01351	0.0202166	0.196727	0.437438	0.11871	0.927663	0.994594	0.0114675
IPI00028264	EXOC8	Exocyst complex component 8	0.730966	0.708153	0.61114	1	0.473815	1.12869	0.479528	0.870531	0.772761	1.11911	1.00154	0.98092	0.967446	0.95973	0.93124	0.89137	1.91755	1	0.996059	1.97935	1.01304	0.960202	1.02226	0.00535197	0.872835	0.978582	0.0378087	0.735382	0.961893	0.0447381	0.997215	1.02437	0.00274833	0.94714	1.01558	0.00911944	0.242989	0.446294	0.133537	0.945075	1.01389	0.0114397
IPI00028277	FTO	Isoform 1 of Alpha-ketoglutarate-dependent dioxygenase FTO	0.97858	0.820511	0.96123	1	0.889641	0.530857	0.797261	1.56571	1.22397	1.85953	1.35581	1.09791	0.612089	2.05368	0.779669	1.01977	0.780526	1	0.590941	0.208841	0.777965	0.940283	0.978789	0.00931843	0.944362	1.03552	0.0308586	0.917569	0.938681	0.0257713	0.989366	1.00367	0.00177227	0.963216	1.02398	0.00553264	0.495082	0.701852	0.0963448	0.888088	0.93595	0.0393043
IPI00028279	TSPYL5	Testis-specific Y-encoded-like protein 5	0.973518	2.66523	1.35001	1	0.989942	1.6196	2.70985	0.986456	0.373979	0.969693	0.995818	0.977545	0.781829	0.979802	0.67052	0.695779	0.399558	1	1.33386	0.8598	0.597537	0.924835	1.04301	0.00160614	0.43985	0.647972	0.0894543	0.902695	0.980246	0.0133233	0.98649	1.01741	0.00198423	0.967477	1.08267	0.00377872	0.738647	0.984918	0.0440516	0.708476	0.823759	0.0500554
IPI00028366	SETD7	Histone-lysine N-methyltransferase SETD7	1.09797	1.01011	0.962249	1	0.983289	1.28692	1.34479	1.0538	0.82502	1.08032	0.997709	0.985176	1.40059	1.37034	0.736877	0.981567	0.871192	1	0.747203	0.290721	1.16226	0.896672	0.98014	0.0129225	0.844854	0.988326	0.0302658	0.96457	1.01029	0.00674077	0.992537	1.02834	0.000260477	0.935377	0.979682	0.00648862	0.206381	0.458812	0.141464	0.797454	1.00222	0.0334641
IPI00028376	TIMM8A	Mitochondrial import inner membrane translocase subunit Tim8 A	1.13824	1.31925	1.13384	1	0.840202	0.3531	0.904167	0.705456	0.432708	0.811139	1	0.795556	0.666341	0.910549	1.13531	0.656688	1.02838	1	0.993298	0.378911	1.01801	0.854091	0.996428	0.0387551	0.540412	0.782846	0.107683	0.947651	1.01839	0.0119514	0.96646	0.980149	0.00900823	0.972789	1.04219	0.0105066	0.0836747	0.286646	0.249104	0.983096	1.02162	0.00527012
IPI00028387	DDRGK1	Isoform 1 of DDRGK domain-containing protein 1	1.02105	0.938589	1.05172	1	1.15061	0.746485	0.889603	0.978841	1.55808	1.04558	1.10182	1.27266	1.14749	0.893531	0.872125	0.836835	1.22749	1	1.22374	0.451451	1.20695	0.901159	1.00843	0.0262146	0.25584	0.509902	0.165761	0.947728	1.03723	0.0132224	0.99499	1.02126	-0.000618491	0.866454	1.00213	0.0173603	0.144159	0.461678	0.194157	0.911305	1.01338	0.0232024
IPI00028390	MRPL34	39S ribosomal protein L34, mitochondrial	1.16896	1.5217	1.04279	1	0.768184	0.677275	1.00789	0.621624	0.645516	0.860897	1.22929	0.90243	0.546528	1.05685	0.822694	0.379287	0.744737	1	0.557035	0.273449	0.923539	0.870735	1.00458	0.0384027	0.538948	0.766702	0.104145	0.977857	1.01267	0.00558311	0.909378	0.944952	0.0161585	0.950301	1.01593	0.00561441	0.285661	0.549502	0.164911	0.972011	1.01794	0.00342506
IPI00028481	RAB8A	Ras-related protein Rab-8A	0.881943	0.812356	1.17975	1	1.24105	0.427916	1.12393	1.38707	1.34689	1.29307	1.0519	1.26159	0.59028	1.23556	1.12515	1.12288	1.2748	1	1.40301	0.900854	1.14425	0.902674	0.95306	0.0248903	0.820478	1.00004	0.0452378	0.952858	1.00827	0.0169839	0.983328	1.02775	0.00160629	0.909502	1.02222	0.0202275	0.0810199	0.236384	0.190149	0.985716	1.01254	0.00693019
IPI00028491	AGPAT5	1-acyl-sn-glycerol-3-phosphate acyltransferase epsilon	1.69323	2.87395	4.3561	1	3.22221	6.56102	2.52732	0.397733	1.44296	1.00309	1.00595	0.73766	1.64188	0.813548	0.55241	0.634149	1.28898	1	0.796549	1.55139	0.660513	0.945636	0.994686	0.00608473	0.926022	0.995114	0.0280794	0.931872	1.03434	0.028215	0.974343	0.999991	0.00481691	0.96311	1.01494	0.00565097	0.272401	0.459918	0.152507	0.978756	1.00349	0.00396799
IPI00028635	RPN2	Dolichyl-diphosphooligosaccharide--protein glycosyltransferase subunit 2	1.07902	1.06026	1.07263	1	1.05743	1.28757	1.17972	0.718495	1.32953	0.866606	0.799002	0.798387	1.54211	0.7218	1.22155	1.26601	1.10929	1	1.34588	1.61575	0.979499	0.929855	0.974973	0.00941033	0.884876	0.998053	0.0435276	0.975202	1.00351	0.00249636	0.968449	0.976178	0.000686637	0.934444	0.987636	0.0176624	0.412876	0.626518	0.137352	0.952877	0.999126	0.00361955
IPI00028670	INHBA	Inhibin beta A chain	1.05112	1.41021	0.967754	1	1.44389	0.973992	0.921809	0.870871	1.34649	1.26373	1	0.20063	1.25734	1.6374	1.27014	1.33085	0.977653	1	0.935301	0.666731	0.605248	0.792261	1.02619	0.0218516	0.487324	0.781047	0.0453519	0.89233	0.987825	0.00796125	0.978567	1.01452	7.98e-05	0.244643	0.633076	0.120483	0.35113	0.666716	0.0650008	0.408137	0.756566	0.0657384
IPI00028931	DSG2	Desmoglein-2	1.47681	1.03577	1.69755	1	1.41876	1.37686	2.18946	1.30876	6.3028	1.62633	1	1.31451	2.64816	1.44745	1.33316	0.917008	0.895777	1	0.746148	0.388801	1.0075	0.983803	1.03264	0.00732796	0.0281804	0.147659	0.248607	0.979796	1.02528	0.00449915	0.971611	1.01969	-0.00354165	0.968168	1.03189	0.00328564	0.724149	0.969564	0.0947795	0.98142	1.03197	0.00163262
IPI00028955	BOP1	Ribosome biogenesis protein BOP1	1.31323	1.01439	0.952721	1	1.00478	1.23138	1.20415	0.794085	0.363689	0.669178	0.83942	0.64884	0.711244	0.8099	0.876232	0.504608	0.966806	1	0.741435	1.10844	0.84521	0.867888	0.990203	0.0373613	0.437278	0.683479	0.118066	0.949695	1.00927	0.00245308	0.985002	1.01556	0.0111582	0.934122	0.986604	0.00353635	0.491884	0.831753	0.0740079	0.938106	0.966307	0.0151582
IPI00028980	URB2	Unhealthy ribosome biogenesis protein 2 homolog	1.25508	0.756818	0.944437	1	1.1308	1.0391	1.02137	0.72873	2.27787	0.578572	1.05326	0.79447	0.890943	0.744555	1.96089	1.07968	2.81761	1	1.63691	0.879658	1.91373	0.837551	0.92948	0.0176098	0.528513	0.862856	0.0837797	0.525323	0.733462	0.0638154	0.977644	1.00486	-0.00433803	0.940755	1.00175	-0.000202609	0.43866	0.818709	0.166855	0.924677	0.954902	0.000555273
IPI00029012	EIF3A	Eukaryotic translation initiation factor 3 subunit A	0.997662	0.925239	0.866247	1	0.998809	0.593494	0.850896	1.16732	0.730538	0.878591	1.05526	1.2441	0.550225	0.953944	1.16849	0.702663	0.869436	1	0.881555	0.731723	0.944978	0.692716	0.85082	0.062937	0.7304	0.943686	0.0794183	0.982866	1.04283	0.00882879	0.960473	0.972403	0.0115214	0.86084	0.968824	0.0339532	0.298633	0.461647	0.118225	0.989613	1.01854	0.0065078
IPI00029015	KDSR	3-ketodihydrosphingosine reductase	0.648461	0.63697	0.913716	1	0.883811	0.628	0.754419	0.81778	1.31649	0.563242	0.680172	1.05107	1.59675	0.755575	2.28507	2.9817	2.11646	1	2.00945	1.68517	1.61322	0.885761	0.954597	0.019012	0.543176	0.741675	0.116274	0.905956	0.973243	0.0105586	0.97206	0.994985	-0.00590117	0.954669	0.983584	0.0080417	0.764833	0.97724	0.0796872	0.976283	1.0025	-0.00206506
IPI00029046	MLEC	Malectin	0.913258	1.01765	1.19115	1	1.24627	1.78569	1.04957	0.744797	1.23525	0.852405	0.817878	0.762585	1.76654	0.846346	1.60912	2.07861	1.75404	1	1.55908	2.43348	1.16713	0.946339	0.984318	0.0104216	0.784875	0.933392	0.089782	0.956752	0.993833	0.0053365	0.967042	0.980244	-0.00286938	0.966869	0.995713	0.00810677	0.337366	0.607375	0.145225	0.977487	1.00715	0.00228809
IPI00029079	GMPS	GMP synthase [glutamine-hydrolyzing]	0.928467	0.8088	0.849451	1	0.88592	0.424683	1.01036	1.5954	1.18575	1.19029	1.04529	1.11078	0.673688	1.34438	0.908165	1.26494	1.06859	1	1.19362	0.933487	0.971883	0.744071	0.822933	0.0727921	0.855852	0.993225	0.0410441	0.978085	1.0125	0.00799921	0.997934	1.01353	0.00218409	0.968012	1.02281	0.0106	0.435065	0.629646	0.105137	0.953177	0.974555	0.0192957
IPI00029081	LIG3	Isoform Alpha of DNA ligase 3	0.790895	0.831057	0.87022	1	0.846278	2.02989	0.98862	0.993092	1.24075	1.08678	0.992141	1.20699	1.53142	0.935357	0.662083	1.22868	1.12255	1	0.952108	1.64578	1.02878	0.900918	1.00225	0.0192547	0.922458	1.02268	0.031626	0.979568	1.01361	0.00997312	0.991239	1.00363	-0.00220308	0.9692	1.02182	0.0169667	0.000819519	-0.0316618	0.291898	0.987321	1.00381	0.00687413
IPI00029111	DPYSL3	dihydropyrimidinase-related protein 3 isoform 1	0.997028	0.671185	1.01391	1	0.996187	1.5244	0.877709	1.0409	1.16154	1.44105	1.20693	1.45339	0.553976	1.41696	0.572878	1.1505	0.678422	1	0.754409	0.781189	0.717321	0.856808	0.965585	0.0168617	0.816695	1.04566	0.0337245	0.823607	0.898912	0.0250812	0.983641	0.998341	0.00358919	0.866096	0.928138	0.0140888	0.380053	0.714163	0.143499	0.858229	0.921746	0.0226269
IPI00029114	ICT1	Peptidyl-tRNA hydrolase ICT1, mitochondrial	0.783566	1.11679	0.979812	1	0.876017	1.29703	1.04631	0.740198	0.951035	0.921233	1.07137	0.964279	1.32299	0.949674	0.97455	0.628339	1.02418	1	0.968224	0.684559	0.804597	0.82256	0.96301	0.0323223	0.727748	0.909478	0.0431945	0.981414	1.02665	0.00514582	0.966109	1.0301	0.00981917	0.979143	1.03168	0.00954213	0.181499	0.344694	0.146262	0.957723	0.995493	0.0115324
IPI00029133	ATP5F1	ATP synthase subunit b, mitochondrial	1.15815	1.19857	0.980939	1	1.25475	1.52633	1.27789	0.777419	1.58619	0.944582	0.931039	1.03922	1.60496	0.883217	1.55052	1.36974	1.41392	1	1.69031	2.45156	1.25565	0.935431	1.00158	0.00424579	0.929025	1.01539	0.0340009	0.973565	1.00685	4.52e-05	0.963149	0.986524	-0.0049337	0.961691	0.999369	0.0147267	0.311819	0.52831	0.183788	0.983186	1.01058	-0.00338189
IPI00029175	KIAA0196	WASH complex subunit strumpellin	0.834705	1.01656	0.990103	1	1.01879	1.51389	1.18582	0.657452	1.12429	0.978922	0.983563	0.983211	1.25172	0.822005	0.515006	0.553866	0.442263	1	0.210948	0.260143	0.331627	0.923731	0.973644	0.0176479	0.902373	1.00754	0.0120482	0.934218	0.982224	0.0204359	0.970558	1.00901	0.0129451	0.904457	0.982579	0.010087	0.404445	0.626104	0.136118	0.923488	0.978489	0.0162495
IPI00029264	CYC1	Cytochrome c1, heme protein, mitochondrial	1.48253	1.47781	1.34308	1	1.11377	2.13661	1.36277	0.856964	1.68793	0.89016	1.00356	0.988805	1.49519	0.862689	1.41806	1.22241	1.44514	1	1.50042	1.21829	1.51617	0.941179	0.994502	0.00724207	0.858602	0.989285	0.0501814	0.960313	1.00519	-0.00077192	0.929375	0.976723	0.00668954	0.943168	1.00144	0.0163589	0.301427	0.506999	0.192118	0.957635	1.01462	-0.00274121
IPI00029267	SNRPB2	U2 small nuclear ribonucleoprotein B''	1.0473	0.878402	0.920393	1	0.804391	0.495918	0.883645	1.3966	0.701852	1.05185	1.16052	0.873822	0.843744	1.1082	1.40926	0.980731	0.816162	1	0.923877	0.482225	0.747135	0.602365	0.799538	0.103502	0.881812	0.974589	0.0515428	0.977277	1.00334	0.007941	0.968025	0.992499	0.00804215	0.973165	1.02818	0.0151807	0.438824	0.611619	0.0941128	0.959995	0.995995	0.0150024
IPI00029275	MFI2	Isoform 1 of Melanotransferrin	1.25796	1.49873	1.4362	1	0.91736	2.12151	0.945179	0.458681	0.848498	1.49039	1.17217	1.29974	1.5095	1.32987	1.14201	1.22716	0.915475	1	1.20428	1.7646	0.774005	0.781022	0.92765	0.0247536	0.835733	0.976716	0.0470178	0.906948	1.03468	0.0361581	0.977005	0.998094	0.000472363	0.967542	1.02878	0.0132932	0.00648323	0.0598272	0.170769	0.916719	1.02664	0.0255441
IPI00029444	C12orf10	UPF0160 protein MYG1, mitochondrial	1.00665	1.07078	1.10074	1	1.01492	0.844534	0.851357	1.60945	1.42835	1.0779	1.06925	1.2949	0.711434	1.11491	1.13685	0.964852	0.884498	1	1.06899	1.31838	0.864715	0.414461	0.615606	0.102798	0.673078	0.898097	0.0737424	0.95743	1.0045	0.0102657	0.989592	1.01715	0.00120423	0.944007	0.995025	0.00776349	0.465584	0.767746	0.121344	0.932491	0.995055	0.01211
IPI00029469	ACTR1B	Beta-centractin	0.775411	1.06477	1.27874	1	1.07196	0.578418	0.829117	0.877086	0.90057	1.22602	1.15635	1.47512	0.900661	1.06223	1.03075	1.75121	0.776104	1	1.37121	0.697213	1.00024	0.84999	1.07944	0.0396929	0.378447	0.609831	0.154982	0.867467	0.995467	0.0222304	0.995591	1.01405	0.000829276	0.815123	0.951129	0.0304233	0.269698	0.514578	0.101601	0.969234	1.01419	0.00674958
IPI00029473	C17orf75	Protein Njmu-R1	0.791284	0.531803	0.760829	1	0.718712	0.95124	0.679672	0.504885	0.658791	1.01579	1.11468	0.859987	2.65341	1.09751	0.412525	0.440182	0.342494	1	0.491328	0.445986	0.678703	0.912389	1.00631	0.00482603	0.879912	1.03282	0.0157112	0.948077	1.00295	0.012555	0.962318	1.01478	0.0139843	0.975654	1.02168	-0.00013107	0.0115132	0.105607	0.300415	0.979194	1.02187	0.00949601
IPI00029534	PPAT	Amidophosphoribosyltransferase	1.06083	0.85329	1.03875	1	1.03286	0.755977	0.983114	1.46253	1.07005	0.846642	0.84275	0.864004	0.849521	0.947301	1.3281	1.2779	0.988905	1	1.05425	0.753165	1.07123	0.284281	0.531887	0.147483	0.708755	0.876186	0.0667325	0.95046	1.05953	0.0143014	0.966996	1.0252	0.00752797	0.95042	1.04541	0.0137823	0.350311	0.556775	0.124436	0.982378	1.04155	0.00461835
IPI00029557	GRPEL1	GrpE protein homolog 1, mitochondrial	1.063	1.05696	0.982938	1	1.1293	1.62421	1.17374	0.87372	1.59005	0.873228	0.949963	1.01524	1.35475	0.880935	1.2363	1.05701	1.69193	1	1.17445	1.61943	1.26053	0.953375	0.974446	0.0102978	0.769777	0.934421	0.0809875	0.825145	0.965672	0.0411843	0.959585	0.976359	0.00171974	0.982069	1.00001	0.00930032	0.463432	0.676497	0.0982554	0.977306	0.994795	0.00294537
IPI00029601	CTTN	Src substrate cortactin	1.07297	1.23739	1.05923	1	0.80402	0.322481	0.87923	0.946086	0.523377	1.09288	1.07813	0.947797	0.599547	1.07301	1.31656	0.996221	0.884213	1	0.874877	0.425932	1.19406	0.85732	0.990023	0.0412153	0.774373	0.957099	0.0629967	0.974298	0.993148	0.0132358	0.982705	0.98796	0.0085777	0.980435	1.01973	0.0129488	0.149959	0.31248	0.165436	0.956856	1.00338	0.0134965
IPI00029623	PSMA6	Proteasome subunit alpha type-6	0.954529	0.79544	0.896732	1	0.726657	0.114513	0.696304	2.78099	0.794582	1.64149	1.12401	1.06466	0.692113	2.35182	0.963804	0.698778	0.582405	1	0.592519	0.185504	0.600082	0.708533	0.807103	0.0702873	0.934127	1.00396	0.042867	0.969374	0.986076	0.0038912	0.997825	1.01222	0.000991186	0.976773	1.02397	0.00733089	0.617612	0.808366	0.0823161	0.917098	0.963465	0.0232336
IPI00029629	TRIM25	E3 ubiquitin/ISG15 ligase TRIM25	0.854552	0.944336	1.0382	1	1.01678	1.14228	0.889274	1.21773	1.14242	1.18072	1.04237	1.11496	0.5383	1.39235	0.944921	1.02452	0.834352	1	1.07068	0.382955	0.79396	0.925264	0.964139	0.0209132	0.91727	1.03506	0.0262264	0.95821	0.956184	0.0122668	0.996395	1.00712	0.00175381	0.974028	1.01784	0.01108	0.255372	0.536722	0.167678	0.855612	0.881934	0.0450475
IPI00029631	ERH	Enhancer of rudimentary homolog	0.926494	0.775145	0.870641	1	0.770184	0.652814	0.851063	1.06608	0.46727	1.11237	1.05312	0.967929	1.47028	1.1079	0.808513	0.848702	0.747057	1	0.759453	0.569657	0.777414	0.935016	1.00511	0.00377563	0.57955	0.849496	0.0909473	0.926774	0.966776	0.00335903	0.939478	0.981122	0.00563689	0.960766	1.00235	0.00551524	0.254159	0.594208	0.22659	0.944673	0.979596	0.00216963
IPI00029665	MMAB	Cob(I)yrinic acid a,c-diamide adenosyltransferase, mitochondrial	0.821787	1.03011	1.03618	1	1.02413	2.30693	1.00804	0.500155	1.09948	0.770914	0.726924	0.634836	1.6553	0.790218	0.979426	0.512617	1.58601	1	1.11013	0.706502	0.990876	0.937853	0.994632	0.00403087	0.90667	0.988235	0.0350049	0.923756	1.03032	0.0108802	0.988345	1.00624	0.00174822	0.97046	1.0064	0.00879227	0.130036	0.299388	0.24007	0.991226	1.00886	0.00456556
IPI00029731	RPL35A	60S ribosomal protein L35a	1.03183	1.18202	1.15298	1	0.921691	0.885913	0.859721	0.787164	0.857649	1.40113	1.00887	0.822746	1.33784	1.1985	1.12533	1.07361	1.67692	1	1.12572	2.98016	1.20413	0.93554	1.02008	0.00561227	0.89775	0.998552	0.0425566	0.963141	1.04721	0.00441816	0.988756	1.00967	-0.00821207	0.97046	1.02537	-0.00182007	0.046937	0.165544	0.221745	0.985248	1.01474	0.0106854
IPI00029744	SSBP1	Single-stranded DNA-binding protein, mitochondrial	0.592524	0.759289	1.09193	1	0.568984	1.80981	0.571506	0.497472	3.62723	0.608486	0.608505	1.27187	2.76386	0.457091	1.00485	0.830359	1.90994	1	0.931911	3.19673	1.8074	0.939207	0.979981	0.00843416	0.461643	0.734378	0.171019	0.964088	1.00544	0.000605744	0.979479	0.995284	-0.00491089	0.961895	1.01534	0.0135325	0.311205	0.640125	0.117688	0.955451	1.00913	0.00459929
IPI00029764	SF3A3	Splicing factor 3A subunit 3	1.02618	0.873481	0.938819	1	0.833007	1.06787	0.911748	1.22704	0.583205	1.0955	1.13086	0.99652	0.763359	1.08404	0.968676	0.870922	0.914701	1	1.01388	0.976704	0.953644	0.549927	0.728013	0.0670974	0.322546	0.623275	0.152842	0.930793	0.950708	0.0158656	0.921741	0.945511	0.0147337	0.93429	1.02333	0.0138553	0.6735	1.05887	0.0570785	0.954653	0.958381	0.0116024
IPI00029817	NEU1	Sialidase-1	1.01151	0.689865	0.567823	1	0.557799	0.464793	0.706719	0.874194	1.39439	1.57821	1.16527	2.52095	1.26191	1.83053	3.55302	4.62036	1.24195	1	4.13636	0.771992	1.85682	0.798679	0.951683	0.0306561	0.532751	0.6546	0.0917047	0.964667	1.03579	0.00567941	0.969349	0.99623	0.00333547	0.810704	0.959446	0.0266635	0.535955	0.824399	0.115793	0.981018	1.0197	-0.000826512
IPI00029997	PGLS	6-phosphogluconolactonase	0.993996	1.11818	1.12584	1	0.895117	0.369192	0.874315	0.984608	1.00641	1.29015	1	1.18839	0.719354	1.24858	0.76445	0.710412	0.761846	1	0.673002	0.459786	0.878723	0.959264	1.06022	0.00608736	0.889015	1.01725	0.0416886	0.920616	0.951549	0.0266004	0.989897	0.996558	0.00490192	0.945075	0.984693	0.0133449	0.218811	0.443867	0.186244	0.951564	0.967246	0.0182446
IPI00030098	FAM50A	Protein FAM50A	0.938694	0.8358	0.897591	1	0.783946	0.327894	1.29958	1.3431	1.39956	1.60973	1.29272	1.6274	0.480957	1.47758	1.51638	1.12264	1.22229	1	1.10347	0.290133	1.24209	0.912274	1.00376	0.0226934	0.901932	1.03471	0.0327564	0.945191	0.979513	0.0207267	0.996134	1.01408	0.00179397	0.936307	0.96561	0.0293289	0.146126	0.292863	0.177042	0.963444	1.00891	0.0126065
IPI00030131	TMPO	Isoform Beta of Lamina-associated polypeptide 2, isoforms beta/gamma	0.964131	0.769232	1.04505	1	0.692627	1.1127	1.04282	0.802391	0.788824	0.973973	1.08776	0.722149	0.788906	0.867545	0.501377	0.726873	0.907607	1	0.76558	0.439768	0.791668	0.725778	0.879361	0.0407156	0.878143	1.0059	0.0223737	0.928184	1.00669	0.0128483	0.767058	0.890452	0.0436765	0.876219	1.0295	0.0178204	0.413535	0.659634	0.0732149	0.946623	0.995874	0.00958251
IPI00030179	RPL7;RPL7P32	60S ribosomal protein L7	0.758784	0.933876	0.976608	1	0.962899	1.24947	0.952005	0.591111	0.476639	0.807135	0.962042	0.831159	0.89499	0.979646	0.494837	0.678686	1.4286	1	1.07928	1.36825	1.18988	0.629921	0.866512	0.0643509	0.571669	0.792558	0.106613	0.806801	0.896374	0.0445447	0.98998	1.01929	0.00990209	0.97389	1.01057	0.0070793	0.438726	0.724883	0.0557483	0.958911	1.00554	0.0192995
IPI00030247	CCNT1	Cyclin-T1	1.1506	1.26305	0.87374	1	0.733283	0.452279	0.687047	0.844553	0.816327	0.911446	1.04621	0.935395	1.66988	0.837999	0.515695	0.496951	0.394758	1	0.367053	0.440263	0.73411	0.90999	1.0005	0.00904279	0.769794	0.950965	0.0301736	0.920485	0.986146	0.00411492	0.934495	0.981783	0.00932459	0.912685	0.997105	-0.00225993	0.232454	0.526971	0.208895	0.982236	1.03113	0.0053583
IPI00030255	PLOD3	Procollagen-lysine,2-oxoglutarate 5-dioxygenase 3	1.30018	1.42176	1.05823	1	1.23901	1.71391	1.17643	0.889467	1.40646	0.684957	0.843622	1.00975	2.24251	0.722038	0.739796	0.538094	0.824361	1	0.866052	0.829499	0.918463	0.950629	1.00434	0.00737139	0.845502	0.986966	0.0275083	0.955484	0.996134	0.0129104	0.980853	0.995464	0.00433511	0.980416	1.00882	0.00645747	0.159332	0.395254	0.220008	0.973866	0.999552	0.00154388
IPI00030320	DDX6	Probable ATP-dependent RNA helicase DDX6	1.03427	1.058	0.925966	1	0.833589	0.58938	0.953149	1.48017	0.931253	1.12669	1.01989	1.00539	0.741936	1.2076	0.755086	0.785041	0.810211	1	0.894907	0.801598	0.764987	0.685724	0.822389	0.0741284	0.89692	1.01107	0.0451749	0.968581	0.981927	0.00603544	0.990351	1.00006	0.00352906	0.977098	1.021	0.00893918	0.492595	0.717894	0.106625	0.947549	0.976532	0.0123043
IPI00030357	DHFR;DHFRP1	Dihydrofolate reductase	1.29426	1.94165	14.8012	1	2.09622	0.538797	3.3332	1.03973	3.91572	5.15342	1	1.26766	0.914998	3.24266	1.90194	3.67218	8.49818	1	2.24728	1.01139	3.60928	0.767554	0.975139	0.0303805	0.907845	1.09648	0.00906758	0.0269375	0.241126	0.225283	0.805302	0.966043	0.0195508	0.924362	1.01823	0.00644239	0.280698	0.630305	0.0929068	0.991475	1.04449	-9.86e-05
IPI00030362	PLP2	Isoform 1 of Proteolipid protein 2	0.300675	0.248546	0.356466	1	0.771446	0.200443	0.631988	1.42949	1.39697	1.4027	1.05075	1.33632	0.742898	1.04891	1.88009	1.37571	0.718761	1	1.09484	0.278281	0.652712	0.655261	0.85004	0.0789518	0.7141	0.92703	0.0548614	0.91979	0.985922	0.0156563	0.990415	1.00469	0.00555597	0.96445	0.991376	0.0112215	0.415652	0.61967	0.114004	0.971237	1.00224	0.00971861
IPI00030363	ACAT1	Acetyl-CoA acetyltransferase, mitochondrial	1.08374	1.37053	1.28936	1	1.13221	3.59974	1.28774	0.65608	1.5153	0.934431	0.88573	0.919494	1.2608	0.8565	1.3107	1.43548	1.4526	1	1.31261	2.01203	1.16268	0.96455	1.00892	0.00052125	0.964604	1.01909	0.0320596	0.98237	1.01392	0.00267466	0.977343	1.00263	-0.00338762	0.979852	1.00797	0.00793063	0.108246	0.268916	0.291329	0.989001	1.0099	0.00201521
IPI00030578	VAT1L	Synaptic vesicle membrane protein VAT-1 homolog-like	1.14832	1.48342	1.03654	1	1.03728	0.327433	0.704942	0.685502	0.635296	0.419155	1.02802	0.267778	0.654918	1.08237	1.02304	0.665699	0.939039	1	1.32379	0.140344	1.02859	0.904421	0.995751	0.0183774	0.603018	0.813565	0.0706101	0.860646	1.01672	0.0239229	0.944529	0.973	0.00916477	0.690897	1.01523	0.0595235	0.0597768	0.238808	0.201086	0.915173	1.01624	0.00939693
IPI00030702	IDH3A	Isoform 1 of Isocitrate dehydrogenase [NAD] subunit alpha, mitochondrial	1.192	1.30977	1.26886	1	1.254	2.60682	1.45905	0.803342	1.71864	1.01806	0.855435	1.02403	1.22099	0.951938	1.56759	1.22747	1.76489	1	1.36718	2.00375	1.28685	0.945163	0.996475	0.00894418	0.918812	0.999411	0.0416835	0.953531	1.00554	0.00661179	0.945919	0.993301	0.000558731	0.980423	1.00067	0.00921604	0.253617	0.456938	0.200801	0.985958	1.00269	0.00202521
IPI00030706	AHSA1	Activator of 90 kDa heat shock protein ATPase homolog 1	0.853106	0.868289	0.96289	1	1.18868	0.391112	0.727433	1.35429	0.835966	1.01825	1	1.15119	0.521887	1.10907	0.955702	1.19098	1.08611	1	1.15461	0.849784	0.983443	0.83542	0.896462	0.0432303	0.871577	0.964774	0.0503849	0.98588	1.03355	0.00603697	0.996474	1.00643	0.00459372	0.925423	1.03043	0.0237915	0.315871	0.472083	0.120086	0.963823	0.988512	0.0147462
IPI00030730	SULT1A3;SULT1A4	Phenol sulfotransferase 1A5*1A possible alternative splicing form	0.5659	0.286799	1.78731	1	2.59543	6.32205	0.620882	1.70937	1	0.24653	1	0.23358	0.21948	0.37746	1.53143	1.61274	1.43783	1	1.4573	0.818879	1.65078	0.978178	1.04927	0.01662	0.938657	1.02842	0.0323111	0.97426	1.01473	0.00256425	0.99328	1.00438	0.000217185	0.959953	1.03327	0.00577272	0.000890233	-0.025512	0.239517	0.971871	1.02614	0.00494843
IPI00030781	STAT1	Isoform Alpha of Signal transducer and activator of transcription 1-alpha/beta	1.14369	1.24089	1.11498	1	1.32135	1.06865	1.4552	1.25525	1.5626	1.31955	1.05196	1.2315	2.50173	1.22624	1.70344	1.57317	1.10059	1	2.65016	1.23034	1.5081	0.942918	1.00359	-0.000743127	0.929694	1.05247	0.00501629	0.940859	1.01574	0.0098604	0.882485	0.948063	-0.00681322	0.523907	0.834396	0.0755622	0.308658	0.619735	0.168921	0.986535	1.02321	-7.02e-05
IPI00030847	TM9SF3	Transmembrane 9 superfamily member 3	1.04765	1.23725	1.00217	1	1.49593	0.722733	1.11904	0.589017	1.25743	0.625078	0.848437	0.688994	1.31616	0.602031	0.773525	0.71175	1.23022	1	0.699082	0.8707	0.778335	0.826233	0.930998	0.00093684	0.683507	0.836173	0.0470183	0.821874	0.999966	0.00480642	0.993052	1.02217	0.00237955	0.704857	0.874894	0.0454038	0.395961	0.816438	0.158901	0.885797	0.9429	0.00125211
IPI00030877	2014-09-15	15 kDa selenoprotein isoform 1 precursor	1.4375	0.750083	1.46807	1	0.917681	0.610328	0.907613	0.112064	0.570312	0.500114	1.09626	0.347214	0.512682	0.225334	1.17037	1.34099	1.03188	1	1.48298	0.479564	0.954389	0.598321	0.781751	0.057434	0.705073	0.917539	0.0435964	0.859746	0.966185	0.00891097	0.940622	1.01352	0.0146227	0.739497	0.87498	0.0343324	0.244359	0.578397	0.197579	0.865882	0.939699	0.0128515
IPI00030920	GMPPB	Isoform 1 of Mannose-1-phosphate guanyltransferase beta	0.985491	0.934042	1.17162	1	1.46243	1.57545	1.44622	1.23803	0.958223	1.22732	1	1.10695	1.8157	1.31769	0.933814	1.31299	1.16653	1	1.25726	2.10338	1.23719	0.907366	1.00876	0.0211347	0.846248	0.989485	0.0485342	0.980981	1.01326	0.0104826	0.931782	0.973029	0.000167546	0.977838	1.02574	0.00623255	0.0128564	0.0749928	0.174586	0.985545	1.04323	0.00747144
IPI00030968	C9orf142	Isoform 1 of Uncharacterized protein C9orf142	1.06985	1.40806	2.13621	1	0.901774	1.50076	1.58006	1.11447	0.959498	0.958888	1.02473	0.709097	0.67257	1.29103	1.27886	1.11522	1.01923	1	1.01767	0.854336	1.29815	0.962986	1.0735	0.00659702	0.858364	0.970513	0.0121611	0.520588	0.765905	0.0825121	0.936036	1.00479	0.00648172	0.793164	0.952883	0.0232581	0.444254	0.745094	0.0727652	0.883148	0.973822	0.0127927
IPI00031000	VKORC1	Isoform 1 of Vitamin K epoxide reductase complex subunit 1	1.37706	0.990985	1.56464	1	1.58312	2.69338	1.50401	0.608681	1.40379	0.760322	0.802465	0.965906	2.45228	0.70619	1.3245	1.25557	1.93109	1	1.43655	2.45168	1.27406	0.95081	0.984334	0.00974018	0.939786	0.994196	0.0446599	0.951427	1.01798	0.00329439	0.956985	0.977165	0.00862597	0.98518	1.00551	0.00859641	0.282716	0.457983	0.173962	0.980934	1.00222	0.00181118
IPI00031023	FLII	Protein flightless-1 homolog	0.853892	0.738853	0.858175	1	1.10291	1.3439	0.927027	1.14672	1.0134	1.00628	1.16628	1.29235	0.6265	0.993299	0.858399	0.96883	0.911577	1	0.839527	1.04296	0.976685	0.8687	0.958669	0.0133362	0.841762	1.01132	0.0259358	0.9533	1.01197	0.00786368	0.93406	0.995249	0.0111418	0.706603	0.884052	0.0433453	0.15146	0.428476	0.204504	0.987834	1.04019	0.00162902
IPI00031064	TMEM126A	Transmembrane protein 126A	1.2888	1.57935	1.31469	1	1.29578	2.2906	1.19299	0.678966	1.59062	0.946338	1.06508	0.848026	1.18573	0.906858	1.19714	1.02683	1.51702	1	1.29082	1.36522	1.11039	0.929903	0.992182	0.00247438	0.87236	1.00288	0.0495546	0.959288	1.01994	0.00176913	0.971394	0.996107	0.00112268	0.965011	1.00802	0.00790765	0.292736	0.46791	0.19166	0.980942	1.00789	0.00173342
IPI00031109	NDUFAF2	Mimitin, mitochondrial	1.25685	1.20066	0.894004	1	1.09807	1.34532	1.14235	0.809615	0.608365	0.843663	1	0.838374	1.12229	0.929527	1.15812	1.00998	1.27352	1	1.0406	0.684069	1.13896	0.857482	0.951323	0.0235108	0.573889	0.801135	0.0867309	0.818507	0.970726	0.0270146	0.991789	1.01694	0.000998291	0.953969	0.993278	0.00579496	0.329786	0.655588	0.152015	0.964937	0.991912	0.00586465
IPI00031131	C20orf3	Isoform 1 of Adipocyte plasma membrane-associated protein	1.09373	1.16807	1.00026	1	1.36582	1.68877	1.09742	0.695345	0.935662	0.845134	0.703691	0.796316	2.62268	0.747405	1.25305	1.33478	1.21024	1	1.25849	2.35449	1.06137	0.960843	0.993717	0.00542986	0.92578	1.00285	0.0401225	0.977462	1.00712	0.00377351	0.972864	0.984437	-0.000404449	0.979911	1.01408	0.00326449	0.126298	0.319166	0.257135	0.983073	1.00036	0.00260395
IPI00031169	RAB2A	Ras-related protein Rab-2A	0.875756	0.689235	0.889887	1	1.28598	1.3697	0.808763	1.05754	1.27855	0.925204	1	1.51327	1.12578	0.988713	1.21355	1.21192	1.08738	1	1.33353	1.09562	1.03428	0.899983	0.983394	0.00700762	0.576583	0.786061	0.0470692	0.898873	0.940108	0.0072091	0.949921	0.975535	-0.00392874	0.467321	0.847832	0.12967	0.336155	0.7032	0.123029	0.879527	0.9703	0.00651766
IPI00031357	PPOX	Protoporphyrinogen oxidase	1.2528	1.55589	1.53273	1	1.05362	4.43662	1.57195	0.636744	1.57826	0.937036	1.00518	1.03944	1.18538	0.924355	0.622465	0.4749	0.921101	1	0.679868	0.556662	0.933553	0.964728	1.0019	0.00806575	0.936011	1.01163	0.0225111	0.984328	1.00886	0.0130179	0.993388	1.00523	0.00343089	0.980715	1.01507	0.0065944	0.107557	0.261607	0.266096	0.991646	1.01478	0.0034281
IPI00031397	ACSL3	Long-chain-fatty-acid--CoA ligase 3	1.04336	1.00652	0.831524	1	1.26997	1.64337	1.14145	0.94855	1.21524	0.813282	0.743456	0.761961	2.99988	0.82356	1.54853	1.55611	1.34189	1	2.12265	4.30065	1.53371	0.977536	1.01811	0.0030368	0.942875	1.00348	0.0363232	0.976716	1.01755	0.000969882	0.978358	0.993908	-0.00645573	0.966651	1.00944	0.00533032	0.107559	0.301957	0.273866	0.989823	1.01434	-0.00249249
IPI00031410	MTOR	Serine/threonine-protein kinase mTOR	0.747632	1.35212	0.896028	1	1.40094	4.60601	1.25048	0.489221	1.48189	0.8601	1	1.9792	1.0827	0.985321	0.9645	1.08924	1.52295	1	1.34877	2.01642	1.59226	0.940978	1.00802	0.000275233	0.958614	1.00313	0.0307147	0.972015	1.01665	0.00435698	0.983665	1.00703	-0.00365446	0.98369	1.04351	0.0179906	0.0185503	0.0832139	0.229798	0.990811	1.02425	0.00141673
IPI00031420	UGDH	UDP-glucose 6-dehydrogenase	0.922238	0.890499	0.776217	1	1.27671	1.00769	1.21367	1.27397	1.60211	1.26517	0.909177	1.15332	1.5658	1.24406	1.04827	1.33223	1.20434	1	1.23046	2.36526	1.14985	0.958302	1.02984	0.011261	0.868176	1.00789	0.022463	0.969007	1.02178	0.00716753	0.960258	0.998085	-0.0126648	0.990506	1.02992	0.00535548	0.0449235	0.175421	0.254598	0.993586	1.02284	0.00741087
IPI00031479	PDIA5	Protein disulfide-isomerase A5	0.614021	1.1225	1.29	1	0.596332	1.39518	1.12271	1.85594	1.77406	1.56875	0.92972	0.789861	2.52585	1.30425	0.548448	0.90036	0.553826	1	0.809672	0.535604	0.686435	0.752764	0.948397	0.0404453	0.802294	0.958621	0.027326	0.898911	0.98961	0.00950033	0.984917	1.01618	0.000222252	0.900986	1.01287	0.0116563	0.0962657	0.327175	0.257806	0.968769	1.00683	0.000437675
IPI00031508	DHX8	ATP-dependent RNA helicase DHX8	1.05291	1.17298	1.06534	1	0.909577	1.34015	1.13326	0.602087	1.07504	0.769408	0.953469	0.855974	1.18943	0.634557	0.972396	0.713598	0.755762	1	0.965358	0.676526	1.10547	0.857707	0.943369	0.0154023	0.829824	0.963179	0.0321921	0.91914	0.984709	0.0209134	0.992298	1.02397	0.00498623	0.9713	1.016	0.00839376	0.378263	0.599691	0.13131	0.879134	0.997123	0.0137628
IPI00031517	MCM6	DNA replication licensing factor MCM6	0.607927	0.317808	0.597629	1	0.742881	0.328502	0.838741	1.65775	1.46672	1.218	1.06765	1.09766	0.5779	1.40084	0.553005	2.71439	1.59942	1	2.01555	1.02556	1.73314	0.850461	1.04256	0.0245616	0.455245	0.61385	0.1246	0.953593	1.00837	0.00894937	0.993758	1.01029	0.00138444	0.896612	0.967491	0.0232545	0.548309	0.776898	0.0918674	0.956645	0.998808	0.00673945
IPI00031522	HADHA	Trifunctional enzyme subunit alpha, mitochondrial	1.27016	1.55108	1.18034	1	1.21626	4.05191	1.48218	0.632025	1.28031	0.84401	0.751543	0.801741	1.97584	0.797916	1.48528	1.62124	1.48351	1	1.45239	3.05964	1.26686	0.96886	0.999059	0.00736644	0.95696	1.00383	0.0399619	0.975564	1.00497	0.00787508	0.971325	0.995831	-0.00051855	0.97907	0.998027	0.0115448	0.147184	0.328317	0.260111	0.989253	1.00754	0.00195361
IPI00031526	C19orf43	Uncharacterized protein C19orf43	0.929752	0.610897	1.00018	1	0.732025	0.284778	0.856608	1.50441	0.619859	1.24949	1.09174	1.0517	0.379542	1.1157	0.865139	0.488331	0.641124	1	0.701426	0.69928	1.0888	0.765833	0.842288	0.0489684	0.776219	0.971074	0.0839206	0.928183	0.96015	0.0186358	0.967277	0.984483	0.00912994	0.969547	1.00353	0.0108221	0.405624	0.63116	0.126593	0.967248	1.01159	0.00705758
IPI00031545	ITPR2	Isoform Long of Inositol 1,4,5-trisphosphate receptor type 2	1.12802	1.51668	1.10929	1	0.993903	1.2632	1.05491	0.763338	0.771093	1.09173	1.0934	0.944866	2.58689	0.956242	1.08312	1.02112	1.38394	1	0.947731	0.630457	1.03008	0.940589	1.01352	-0.00357549	0.810422	1.0152	0.0279693	0.973258	1.04547	0.00117957	0.989223	1.01338	-0.000154144	0.971617	1.01974	-3.05e-05	0.00873467	0.0930908	0.298063	0.986417	1.01586	0.0028092
IPI00031564	GGCT	Isoform 1 of Gamma-glutamylcyclotransferase	1.11008	1.01618	1.19041	1	0.789313	0.738882	0.928304	1.31545	0.764244	0.839579	1.05641	1.30445	0.397231	0.937789	1.69119	1.32915	1.58449	1	1.07708	0.721471	1.42307	0.621727	0.76697	0.0718685	0.822212	0.938018	0.039487	0.7812	0.980794	0.0472801	0.993595	1.01928	0.00147682	0.935331	1.02394	0.0111683	0.163067	0.432218	0.180978	0.92106	0.989987	0.0138042
IPI00031570	NTPCR	Cancer-related nucleoside-triphosphatase	1.56883	2.19256	1.64044	1	1.76424	1.84684	2.40859	0.729048	1.30045	0.703842	1	1.10591	1.31858	0.785578	1.76565	1.43449	1.6881	1	1.32072	3.66345	1.61518	0.936211	1.00218	-0.00020941	0.890889	1.02128	0.0396399	0.957914	1.00609	-0.0013699	0.942683	0.975679	-0.00106995	0.975441	1.01709	0.00374457	0.124147	0.373303	0.245179	0.927413	1.03244	-0.00349212
IPI00031629	PDCL3	Phosducin-like protein 3	1.05945	0.756663	1.01181	1	1.06283	0.748042	0.852704	1.35019	0.738562	0.801953	1.05771	1.07955	0.254067	0.795444	1.3345	1.20265	0.765017	1	0.895669	0.143083	0.77598	0.685932	0.783795	0.0852795	0.851058	0.969676	0.0547023	0.977089	1.03785	0.00836013	0.978515	0.983171	0.00920572	0.971115	1.0126	0.0100393	0.210029	0.389663	0.135517	0.981875	1.05013	0.00897692
IPI00031655	VPS25	Vacuolar protein-sorting-associated protein 25	1.00572	1.02962	1.03651	1	1.39107	1.23856	0.948305	0.661546	1.18187	0.877789	0.625771	0.845596	0.268671	0.711921	0.782959	0.693435	0.81984	1	0.752147	0.522622	0.932099	0.855755	0.955793	0.0235637	0.748609	0.911171	0.0383806	0.973756	1.01292	0.00604032	0.973062	1.03975	0.0075513	0.789516	0.903038	0.0382855	0.163227	0.484385	0.189006	0.960316	1.02192	0.00476937
IPI00031661	NOC4L	Nucleolar complex protein 4 homolog	0.899984	0.911156	1.04343	1	1.12889	1.80983	1.35144	0.721817	1.11901	0.782429	0.963852	0.70916	0.775663	0.877089	0.738463	1.07724	1.15458	1	0.600785	0.898507	0.963188	0.912342	0.979289	0.00772485	0.926229	1.04751	0.0303578	0.960064	1.02285	0.00216171	0.997339	1.01638	0.00332848	0.900321	1.00695	0.0131518	0.210761	0.342786	0.172799	0.951888	1.01589	0.00882191
IPI00031670	FAM114A1	Protein NOXP20	1.16881	1.21871	1.29079	1	0.915449	1.22786	1.17357	1.01769	1.17352	1.44547	1.21139	1.31141	0.73738	1.26887	0.630335	1.29807	0.787179	1	0.879526	0.438827	0.669921	0.789039	0.978486	0.0314077	0.845099	1.05864	0.0338433	0.850887	0.877047	0.032346	0.992064	1.0052	0.00247846	0.929291	0.969947	0.0122692	0.443111	0.682696	0.0791046	0.897606	0.945605	0.0214721
IPI00031681	CDK2	Cyclin-dependent kinase 2	1.28365	1.42157	1.74935	1	1.28532	0.824482	3.0879	2.01338	2.17562	1.84085	0.97044	1.30718	1.88742	2.14425	0.750382	1.86063	1.37673	1	0.848818	0.628437	1.50488	0.742507	0.8704	0.0279182	0.616188	0.892105	0.049454	0.944152	0.985329	0.0037839	0.771375	0.988235	0.030464	0.840716	0.978492	0.0155338	0.246575	0.553198	0.0994442	0.49025	0.857861	0.0931037
IPI00031697	TMEM109	Transmembrane protein 109	1.02587	0.718089	0.875063	1	1.04962	2.12996	1.05758	0.701757	1.27881	0.826338	0.890944	0.920772	1.77885	0.855811	0.477265	0.505197	0.887915	1	0.655479	1.01719	0.766495	0.930041	0.998351	0.00905534	0.900181	1.01705	0.026445	0.980484	1.00389	0.0127092	0.997203	1.01134	0.00409228	0.974576	1.00209	0.0114607	0.0561212	0.193036	0.26255	0.989152	1.00679	0.0058996
IPI00031713	CD70	CD70 antigen	1.50459	2.38067	1.43865	1	1.24834	1.70655	2.36108	0.696026	0.490989	0.540476	0.948573	0.665184	0.59968	0.642541	1.2154	1.67928	0.441551	1	0.919449	0.240329	0.945215	0.94206	0.990024	0.0104545	0.605121	0.846561	0.0830675	0.896413	0.971664	0.015731	0.986363	1.01705	0.00130421	0.957623	1.01194	0.00227122	0.473688	0.801715	0.103563	0.809285	0.873554	0.0367
IPI00031768	HOOK3	Protein Hook homolog 3	1.21401	1.007	0.97775	1	0.561326	0.947329	0.818735	0.924213	0.790463	1.57241	1	1.3978	0.351967	0.401433	1.14438	2.60079	2.76595	1	2.29176	2.1418	3.4784	0.926324	1.04978	0.0114039	0.748182	0.873496	0.0498643	0.879887	0.942431	0.0155846	0.96731	0.995395	-0.000910432	0.928465	0.976041	0.00758593	0.632952	0.87805	0.087194	0.749883	0.902259	0.040021
IPI00031772	C15orf48	Normal mucosa of esophagus-specific gene 1 protein	2.60304	3.95836	3.95836	1	3.95836	0.453014	3.95836	0.644256	0.947711	0.913536	0.857752	0.820731	2.72825	0.648038	1.39947	1.08997	1.39947	1	0.794103	2.10885	1.39947	0.912363	0.978945	0.000794357	0.713984	0.836274	0.0417847	0.874439	0.941744	0.0182652	0.88815	1.00526	0.00376909	0.855041	0.929655	0.0115761	0.469769	0.909908	0.149796	0.867998	0.914334	0.00635421
IPI00031804	VDAC3	Isoform 1 of Voltage-dependent anion-selective channel protein 3	1.27181	1.19859	0.988546	1	1.12872	1.55037	1.57453	0.667581	1.3448	0.809409	0.708674	0.776149	1.58277	0.821288	2.23322	1.37693	2.68491	1	1.68353	3.66764	1.46559	0.925614	0.997358	0.0124372	0.942318	1.01387	0.0342923	0.901904	1.00016	0.00748982	0.96477	0.995905	-0.00876346	0.975177	1.00598	0.00176077	0.307067	0.55153	0.176918	0.98553	1.01726	-0.00302529
IPI00031821	ITM2B	Integral membrane protein 2B	0.659021	0.899161	1.2837	1	1.1372	2.63183	2.03957	0.782507	2.34183	1.2158	1.27079	1.08326	2.07442	0.525219	0.661007	0.989541	1.03973	1	0.828598	0.92663	1.69146	0.895402	0.968828	0.0154956	0.65386	0.870048	0.0897245	0.982396	1.01127	0.0117693	0.991112	1.00976	-0.000670802	0.962537	0.993516	0.0128909	0.178508	0.40278	0.163672	0.879334	1.05198	0.0129282
IPI00031836	DRG1	Developmentally-regulated GTP-binding protein 1	0.8751	0.942618	0.81424	1	1.21753	0.678168	0.723254	1.26797	0.45985	0.779862	1.01724	1.19449	0.441061	0.898967	0.526424	0.695123	0.782252	1	0.859437	0.541158	0.842599	0.704591	0.859468	0.0516415	0.62513	0.862009	0.0910026	0.981012	1.04693	0.00723702	0.938026	0.956105	0.0114741	0.793271	0.954703	0.0448343	0.38332	0.580781	0.108783	0.97826	1.02392	0.00763857
IPI00032003	EMD	Emerin	1.06358	1.02508	0.99637	1	0.891398	1.56194	0.985348	0.805619	0.655286	1.19009	1.03739	0.986865	1.07996	1.04343	1.42172	1.46311	1.28158	1	1.22664	0.967006	1.34783	0.76884	0.890752	0.0320292	0.486852	0.798338	0.103868	0.94617	1.02432	0.00629637	0.971316	0.993946	-0.00128181	0.92854	0.973073	0.0110896	0.222133	0.57045	0.214613	0.931554	0.985567	0.0109664
IPI00032107	SLC26A2	Sulfate transporter	1.52273	2.30864	0.948029	1	1.51611	0.914009	1.25692	1.20298	3.40564	1.61155	1.13871	1.04814	1.55846	1.22249	3.29869	6.89398	1.95492	1	3.96195	1.32561	2.77867	0.929006	1.01187	0.00655314	0.286016	0.54165	0.145392	0.969434	1.02546	0.00356283	0.946298	0.992351	-0.00336332	0.903915	0.974863	0.0130631	0.556862	0.822681	0.145075	0.975285	1.00791	0.000188042
IPI00032134	SERPINB8	Serpin B8	1.06298	1.52253	1.35375	1	0.770612	0.77138	1.00642	0.76262	0.7719	0.534614	0.845462	0.857029	1.34707	0.616338	0.837653	1.34936	0.917711	1	0.594048	2.64815	0.643821	0.953141	1.02479	0.00434014	0.876219	1.04572	0.0366172	0.947613	1.04569	-0.000472192	0.996321	1.01304	-0.00240963	0.941277	1.02965	0.0102305	-0.000798794	0.00299788	0.272224	0.958244	1.01776	-0.00188572
IPI00032139	SERPINB9	Serpin B9	0.429904	0.502404	0.429703	1	0.641752	0.888058	0.569208	0.913857	0.755682	1.13424	1.22309	2.01597	1.06949	1.24729	1.02015	0.947409	0.927041	1	0.981088	0.306447	0.992727	0.900646	1.06918	0.0149517	0.837236	0.988236	0.0325194	0.927897	1.0095	0.00378308	0.948085	0.958491	0.00868995	0.513847	0.697981	0.082011	0.555086	0.849032	0.0631561	0.932191	0.948288	0.00168937
IPI00032140	SERPINH1	Serpin H1	1.16496	1.13004	0.959342	1	1.02497	1.22529	0.779625	1.08275	1.08669	1.03766	0.853282	0.892243	1.76855	1.0016	0.879999	0.991977	0.976244	1	0.958654	0.922577	0.904375	0.947017	1.0465	0.012473	0.948132	1.04314	0.0134895	0.9836	1.01502	0.00738503	0.967338	1.00551	-0.00348505	0.967338	1.01174	0.00135319	0.00806352	0.0585815	0.171106	0.935501	1.01646	0.0170187
IPI00032150	CDS2	Isoform 1 of Phosphatidate cytidylyltransferase 2	1.03255	1.13002	1.0504	1	1.09952	1.43722	1.08917	0.731799	0.989117	1.31122	0.699054	0.840054	3.2147	0.898755	1.82036	1.28903	1.55575	1	1.48271	1.91974	1.53551	0.925584	0.987706	0.00582538	0.908479	1.00491	0.034516	0.984206	1.02794	8.23e-05	0.952859	0.978193	-0.00437229	0.969469	1.01157	-0.00157143	0.122271	0.366724	0.270868	0.980269	1.01549	-0.00336691
IPI00032199	IL13RA2	Interleukin-13 receptor subunit alpha-2	1.32487	1.45033	0.672648	1	1.56242	0.466195	0.847656	1.46709	1.03678	1.42032	1	1.55244	0.686302	0.628109	0.769415	0.691113	0.625983	1	0.983238	0.90008	0.650433	0.795925	0.858813	0.022889	0.751026	0.9417	0.0527365	0.828914	0.938535	0.0186472	0.997567	1.01657	0.00138086	0.717425	0.851413	0.0529793	0.363446	0.62929	0.102171	0.870548	1.08097	0.0267504
IPI00032206	PDLIM4	Isoform 1 of PDZ and LIM domain protein 4	1.17543	1.01862	0.803771	1	1.15131	0.292545	0.90656	1.76469	1.85264	1.50991	1.30459	1.36791	1.49979	1.07469	0.949141	0.937697	0.73638	1	0.763304	1.07576	0.556702	0.728807	0.859815	0.0341378	0.540088	0.774446	0.102411	0.909013	0.951018	0.0131428	0.993349	1.01613	0.000774226	0.934598	0.992442	0.00732484	0.491348	0.835398	0.101681	0.920555	1.00849	0.0116641
IPI00032291	C5	Complement C5	0.52286	0.484764	1.12044	1	0.624331	0.912164	0.542682	0.365413	0.632791	0.487532	1.08916	1.38726	1.02292	0.489382	0.518935	0.768897	0.854914	1	0.600366	1.7325	0.739596	0.760162	0.920589	0.0100628	0.846383	0.975519	0.0364557	0.930836	1.05403	-0.00176176	0.911734	1.04474	0.0328185	0.834291	1.04321	0.0525053	0.0436152	0.176722	0.157483	0.939793	1.00143	-0.000868155
IPI00032304	PLS1	Plastin-1	0.956754	0.863191	0.832097	1	1.10687	1.59135	0.917565	1.34539	0.574369	1.15576	1.20452	0.742948	1.55104	1.1926	1.0052	0.885217	0.540536	1	0.637597	0.388979	0.613936	0.846031	1.01387	0.0278529	0.774852	0.944474	0.0460071	0.886053	0.980693	0.0157941	0.966827	1.00912	0.0074576	0.924775	0.987513	0.00673005	0.0230626	0.170947	0.322475	0.929973	0.988521	0.00977963
IPI00032313	S100A4	Protein S100-A4	1.19022	1.65134	1.01081	1	1.37279	0.496044	1.01982	0.888908	0.595295	0.963405	1	1.48622	0.66112	1.01736	1.10767	1.03323	0.841599	1	0.893802	1.27247	0.676824	0.909645	1.03861	0.0181778	0.345217	0.612474	0.122138	0.954234	1.01639	0.00820586	0.995522	1.02522	0.000627658	0.635326	0.839716	0.0545293	0.248538	0.591084	0.120469	0.898785	1.00571	0.0167314
IPI00032406	DNAJA2	DnaJ homolog subfamily A member 2	0.958555	0.942434	1.06291	1	1.03265	0.744182	0.868812	1.435	1.13059	1.02737	0.988777	1.02464	0.951482	1.00013	1.60523	1.1346	1.19299	1	1.45011	1.49135	0.988254	0.512016	0.782126	0.102566	0.945334	1.0405	0.0126521	0.980944	1.01952	0.00465612	0.971065	0.989015	0.00140808	0.887177	0.951964	0.0246866	0.535113	0.744531	0.0855777	0.944678	1.01792	0.0101785
IPI00032409	LAMTOR2	Isoform 1 of Ragulator complex protein LAMTOR2	1.07494	1.44637	1.30921	1	0.915515	0.466792	0.944672	0.834364	1.35933	0.733215	0.753057	0.813807	1.09442	0.454279	1.22256	0.903928	1.44121	1	0.957529	0.881834	1.20899	0.906561	0.956555	0.00938381	0.50908	0.831204	0.0796664	0.685325	0.841062	0.0424418	0.95292	0.999551	0.0027338	0.937622	1.00938	0.00869691	0.150262	0.502197	0.209885	0.746244	0.901446	0.0196926
IPI00032423	DDX52	Probable ATP-dependent RNA helicase DDX52	1.06671	1.2605	1.06044	1	1.07095	1.37259	1.19694	0.493416	1.79661	0.628343	1	0.50813	0.792715	0.844184	0.838143	0.884198	1.08477	1	0.677897	1.40131	0.874339	0.845861	0.924701	0.0144545	0.340976	0.617782	0.202681	0.947515	0.99264	0.00237187	0.997324	1.02475	0.000542136	0.846145	0.980862	0.0197058	0.570877	0.901458	0.0604819	0.971368	1.00281	0.000883853
IPI00032439	POLR1D	Isoform 1 of DNA-directed RNA polymerases I and III subunit RPAC2	1.17951	1.19288	0.986288	1	1.15483	1.20066	1.14667	1.31778	1.07363	0.771978	1.00128	1.12079	0.800403	0.720505	2.17097	1.1346	1.31104	1	1.58915	1.56419	1.39723	0.39815	0.62496	0.172717	0.916876	1.05888	0.0197725	0.918003	0.980855	0.00121668	0.953863	0.988005	-0.0071437	0.935404	0.969422	0.010376	0.663936	0.939039	0.0694966	0.921361	0.973033	0.00127392
IPI00032459	AP3M1	AP-3 complex subunit mu-1	1.21681	1.23215	1.14841	1	0.807512	1.01616	1.38417	0.589732	1.98569	1.27174	1.40396	2.15537	1.06504	0.819854	1.38136	1.54024	1.08513	1	1.44389	1.94499	1.0387	0.664554	0.917845	0.0328617	0.506235	0.714649	0.0627943	0.961431	1.01385	0.0103283	0.978415	1.01833	-0.00610071	0.634551	0.933987	0.0895739	0.35719	0.652166	0.114077	0.891742	0.997956	0.00540138
IPI00032460	LSM2	U6 snRNA-associated Sm-like protein LSm2	1.07039	1.16628	1.64547	1	0.764804	1.33841	1.11826	1.1387	2.90584	1.083	0.842105	0.845128	0.986166	0.976999	1.11	1.15357	0.682183	1	1.09252	2.64719	0.64828	0.984445	1.02683	0.00575054	0.275824	0.582038	0.18374	0.927974	1.03465	0.0207111	0.976449	1.00232	-0.0097318	0.939808	1.01649	0.00785033	0.285678	0.625457	0.161444	0.957923	1.00535	0.00441732
IPI00032533	WDR18	WD repeat-containing protein 18	1.06158	1.12558	1.24265	1	1.04475	1.75277	1.24683	0.698487	0.631077	0.913223	0.889105	0.7109	1.31964	0.881058	0.888802	0.862745	0.966483	1	1.09274	1.539	1.18341	0.920579	0.971164	0.0160755	0.768209	0.947343	0.0736847	0.963644	1.01466	0.0154472	0.985408	0.999763	0.00213921	0.962622	1.00175	0.00780031	0.114701	0.299304	0.213009	0.977513	1.02157	0.0022578
IPI00032560	NDUFAF1	Complex I intermediate-associated protein 30, mitochondrial	1.51694	1.48338	1.5331	1	1.31868	3.50538	1.37478	0.86106	0.977766	0.842698	0.946469	0.935738	1.45657	0.677946	0.733431	0.684682	0.842369	1	0.474586	0.898577	0.894122	0.972889	1.01445	0.00909955	0.927397	0.992499	0.0323157	0.978781	1.00907	0.0142001	0.991318	1.0028	0.00458178	0.968081	1.01838	0.00291455	0.122565	0.298569	0.242759	0.984329	1.01244	0.00180861
IPI00032561	CAB39	Calcium-binding protein 39	0.976306	0.857172	0.817769	1	0.850815	1.48381	0.638622	0.778098	3.63654	1.01197	1.00221	1.05489	0.230126	0.891169	0.861092	0.812719	0.917976	1	0.573158	0.880789	1.05287	0.96817	1.0281	0.0086573	0.000379237	0.029652	0.268087	0.986996	1.02645	0.00473432	0.998273	1.01315	0.00159367	0.96936	1.03272	0.0031314	0.699665	0.994425	0.0891322	0.984331	1.03046	0.00518752
IPI00032635	LSM14B	Isoform 1 of Protein LSM14 homolog B	1.08555	0.943599	0.797725	1	1.05608	0.345895	1.15595	1.3907	1.37973	1.06409	1.17002	1.19303	0.382042	1.27946	0.461708	0.813829	0.75757	1	0.667743	0.980626	0.815315	0.781017	0.889474	0.0443348	0.763718	0.947427	0.0621727	0.965419	1.00401	0.00746007	0.976	0.988701	0.00652987	0.932031	0.976119	0.0130344	0.230277	0.530193	0.179998	0.936096	0.976923	0.0176918
IPI00032826	ST13	Hsc70-interacting protein	1.06675	0.961792	1.0583	1	1.07351	0.259168	0.95121	1.62097	1.01437	1.14522	1	1.13391	0.59159	1.18832	1.3206	1.44579	0.938504	1	0.978155	0.792646	0.971041	0.761826	0.847572	0.0637874	0.848136	0.974838	0.0573539	0.986392	1.00463	0.0114022	0.996223	1.01533	0.00347204	0.985487	1.01984	0.0111214	0.396779	0.590838	0.109966	0.986872	1.00044	0.0113797
IPI00032827	SF3B14	Pre-mRNA branch site protein p14	0.823433	0.637863	1.06214	1	0.849562	0.819485	0.712312	1.07585	0.718269	0.977093	0.971524	0.848561	0.99862	0.869102	1.33786	1.12621	1.0404	1	1.14462	1.00564	0.907964	0.560041	0.697643	0.0679245	0.637843	0.829802	0.047912	0.967314	1.04636	0.00749999	0.985135	1.03028	0.00580211	0.883479	0.915046	0.0235794	0.810118	1.03112	0.0433979	0.913863	1.01918	0.00612035
IPI00032831	SNAP29	Synaptosomal-associated protein 29	0.900137	0.718573	0.976811	1	0.733237	1.21256	0.783779	0.992587	1.52785	0.975605	0.979838	0.975306	1.2188	1.3532	1.59062	1.33469	1.22735	1	1.42109	0.531343	1.56551	0.714843	0.851011	0.0401797	0.497368	0.765754	0.0641221	0.950527	0.998623	0.00661891	0.96145	0.999298	0.000580959	0.836786	0.913534	0.0198646	0.350855	0.779542	0.153353	0.747898	0.883485	0.0386922
IPI00032849	NOP16	Nucleolar protein 16	0.650283	0.989636	0.601786	1	0.74606	0.282721	0.971838	0.391172	0.569389	0.532168	0.904645	0.573466	0.588743	0.655071	0.690823	0.275294	1.14476	1	0.997208	0.302763	0.998598	0.764684	0.942269	0.0540219	0.49434	0.764858	0.0843374	0.739338	0.895709	0.0515271	0.784994	0.900354	0.0318735	0.889451	1.00419	0.0233333	0.127075	0.432326	0.212022	0.894156	0.941034	0.01749
IPI00032872	MRPS16	28S ribosomal protein S16, mitochondrial	1.2247	1.24503	1.0384	1	1.11381	1.21879	1.25503	0.819723	0.902796	1.01141	0.999971	0.88437	1.59529	1.01934	1.10389	0.812214	1.26152	1	1.33758	1.18185	1.11668	0.897638	0.970525	0.00307308	0.608519	0.863398	0.0868151	0.94603	1.00366	0.00373515	0.948998	0.972361	0.00512935	0.88162	0.972485	0.0276144	0.304018	0.589427	0.155159	0.973447	1.01268	0.000866847
IPI00032881	MRPS23	28S ribosomal protein S23, mitochondrial	0.834894	1.06404	0.798706	1	0.794341	1.83484	1.04108	0.687072	0.586335	0.915734	1.01632	1.06875	1.13098	0.886829	0.72583	0.420969	1.0887	1	0.87912	0.915046	0.914544	0.922256	0.977329	0.0154181	0.699248	0.929106	0.0740457	0.970912	1.02427	0.0125766	0.989139	1.02607	0.00670852	0.978859	1.0324	0.0156176	0.0413215	0.168961	0.23075	0.993832	1.01706	0.00467701
IPI00032959	GPD1L	Glycerol-3-phosphate dehydrogenase 1-like protein	1.32599	0.885183	1.02519	1	0.906814	1.25522	1.21632	0.822381	1.69912	0.799855	1.02638	1.25741	1.3991	0.322797	1.34683	1.8874	1.19984	1	1.25272	1.69178	1.27111	0.923008	0.993818	0.0111379	0.413877	0.671522	0.161858	0.959175	0.983057	0.00269983	0.97984	0.9899	-0.00759139	0.963725	1.0248	0.0117915	0.598929	0.827638	0.0715376	0.852909	0.989804	0.00743324
IPI00032970	OSBPL11	Oxysterol-binding protein-related protein 11	1.4211	1.14863	1.29005	1	1.50711	1.20581	1.56928	1.60155	1.7885	1.55788	1.19005	1.6085	0.648636	1.54758	0.518126	0.945688	1.28685	1	1.09198	1.09792	1.06571	0.714713	0.862459	0.0387032	0.605568	0.79225	0.0882797	0.950872	1.00294	0.00794806	0.935885	1.05232	0.00659951	0.905843	0.95021	0.00989139	0.417086	0.707595	0.123176	0.920209	0.97791	0.0114195
IPI00032971	OSBPL10	Oxysterol-binding protein-related protein 10	1.01262	1.44729	1.10863	1	1.22371	1.52797	1.00589	0.519577	0.935354	0.986517	0.936201	0.822107	1.46853	0.64944	1.01287	1.19688	1.09557	1	1.47535	2.59162	1.22654	0.898116	1.00357	0.000545988	0.911219	1.01896	0.0409628	0.980603	1.01855	0.00564862	0.986775	0.99762	-0.00385006	0.970144	1.00555	0.00856366	0.118107	0.282463	0.231693	0.974431	1.01576	-0.00492043
IPI00032995	LANCL2	LanC-like protein 2	1.45168	1.3913	0.898735	1	1.89335	1.41984	1.38298	1.67025	0.906523	1.18637	0.942381	1.23911	0.71101	1.0821	1.15487	1.0802	0.660862	1	0.665505	0.834237	1.25055	0.597908	0.795269	0.0591337	0.820879	0.950667	0.0285182	0.838008	0.970105	0.0227036	0.932387	1.02587	0.0106872	0.634444	0.790169	0.0625164	0.585393	0.832867	0.0499639	0.955711	1.04604	0.0061386
IPI00033030	ADRM1	Proteasomal ubiquitin receptor ADRM1	1.20218	1.22153	1.01628	1	1.19239	0.702702	1.06351	1.11439	0.651486	0.893385	0.999958	0.913354	0.609231	0.988183	1.07708	1.05295	0.971282	1	1.30229	1.46548	0.901424	0.901168	1.05285	0.0110112	0.601018	0.888931	0.060749	0.963468	1.00987	0.0125671	0.996413	1.01454	0.0010991	0.840133	0.975189	0.0216761	0.0956222	0.300158	0.175381	0.967119	1.04046	0.00898451
IPI00033036	METAP2	Methionine aminopeptidase 2	0.895074	0.83017	1.21463	1	1.07868	0.875189	0.700869	1.07355	0.822987	1.03238	1.03713	1.09624	0.432574	1.01058	0.665632	1.0147	0.571316	1	0.794191	0.209136	0.722149	0.934091	1.00365	0.00920756	0.920837	1.01751	0.0408269	0.897149	0.985838	0.0145752	0.959741	0.960174	0.0150628	0.938401	0.994183	0.0101168	0.301145	0.494124	0.131196	0.954194	0.991083	0.0160331
IPI00033130	SAE1	SUMO-activating enzyme subunit 1	1.02407	0.884134	1.01354	1	0.721138	0.652969	0.867961	1.42515	0.899543	1.18695	1.00445	1.02461	0.601687	1.29777	0.960395	0.984323	0.843383	1	0.785504	0.899568	0.896566	0.782344	0.836064	0.0467086	0.951362	1.0123	0.0361587	0.957121	0.972861	0.0109168	0.994518	1.00488	0.00360351	0.930605	1.02371	0.0205414	0.520211	0.738625	0.108954	0.940162	0.956669	0.0181815
IPI00033217	AASS	Alpha-aminoadipic semialdehyde synthase, mitochondrial	0.746096	0.995758	1.01718	1	0.691049	1.44822	0.805428	0.626412	0.811345	0.678811	1	0.97744	0.860262	0.939223	0.468449	0.331765	1.00171	1	0.774893	3.05518	1.27541	0.900059	0.997537	0.013794	0.834889	0.988959	0.0464045	0.983842	1.0223	0.000717262	0.997569	1.02164	0.00287807	0.980297	1.01912	0.00958039	0.0164912	0.109778	0.223575	0.985908	1.021	0.00892513
IPI00033349	PREB	Prolactin regulatory element-binding protein	1.10973	1.2281	1.08419	1	1.53694	2.42338	1.32295	0.954278	1.39171	1.14245	1.1416	1.06099	2.03459	0.862152	1.19497	1.0071	1.57464	1	2.00694	2.40141	1.63812	0.948439	0.985321	0.0122176	0.904544	0.973977	0.0512673	0.973121	1.0014	0.00741763	0.963889	0.986678	0.00258362	0.934552	1.0182	0.0234868	0.175794	0.340721	0.182734	0.972248	1.01172	0.000818303
IPI00033486	POLG2	DNA polymerase subunit gamma-2, mitochondrial	1.81769	1.73499	1.40331	1	1.30982	4.04728	1.60799	0.758035	1.12975	0.76175	0.753949	0.877779	2.19103	0.805801	1.30347	0.638846	1.23652	1	1.09428	2.14334	1.00813	0.974454	1.01898	0.00769431	0.913004	0.981056	0.044455	0.976942	1.00619	0.00981029	0.971504	0.996954	0.00359532	0.982324	1.0028	0.00908841	0.156774	0.327258	0.218292	0.987365	1.0089	0.00212595
IPI00033907	ANAPC1	Anaphase-promoting complex subunit 1	0.987482	0.780118	0.981619	1	0.98653	1.95245	1.12273	0.968635	1.33651	0.959638	1	0.827838	1.04815	1.00624	1.4564	1.97514	2.73582	1	1.54381	1.93966	1.59947	0.964658	0.997978	0.00402987	0.769709	0.92546	0.0668498	0.666039	0.841557	0.0950302	0.964875	0.985014	-0.00573273	0.950777	0.979089	0.00774503	0.600771	0.884122	0.0595249	0.981631	0.997472	0.00219173
IPI00034006	PTPN23	Tyrosine-protein phosphatase non-receptor type 23	1.09477	1.12468	1.274	1	0.887083	0.95258	1.01997	0.996322	1.7162	1.42998	0.994455	1.10921	1.04797	1.38122	0.723352	1.02723	1.19877	1	0.791246	0.519312	1.16115	0.782383	0.986144	0.0372996	0.232318	0.50698	0.183986	0.857982	1.00647	0.0147869	0.973344	1.03386	0.00473831	0.906318	0.992644	0.0109689	0.320029	0.629748	0.112603	0.893652	0.980666	0.014854
IPI00034069	TFB2M	Dimethyladenosine transferase 2, mitochondrial	1.0005	1.10266	1.00518	1	1.28051	0.955247	1.11976	0.848401	0.979291	0.529249	0.812867	0.946514	0.979699	0.724105	1.18202	1.27967	1.37259	1	1.16076	1.27632	1.36277	0.941135	0.982415	0.000637839	0.844512	0.977573	0.0416223	0.777307	0.892963	0.0224278	0.953251	0.984791	-0.00386712	0.940742	1.02231	0.0109434	0.611747	0.876832	0.109427	0.894881	0.941238	0.00724855
IPI00037448	GRHPR	Glyoxylate reductase/hydroxypyruvate reductase	1.18903	1.36642	1.24534	1	1.10635	0.617465	1.23705	1.09614	1.30355	1.2769	0.963083	1.14644	1.47724	1.30504	1.3982	1.19315	1.13353	1	1.43528	1.45977	1.19956	0.874788	0.956711	0.0233324	0.88583	1.07416	0.0202126	0.963609	1.05433	0.00566377	0.776157	0.854788	0.0350502	0.882857	0.947531	0.020188	0.151268	0.375755	0.138176	0.974591	1.06004	0.00393059
IPI00038378	ENOPH1	Isoform 1 of Enolase-phosphatase E1	1.09701	1.13061	0.919291	1	0.856795	0.43951	0.65803	2.33021	1.68978	1.79895	0.943402	1.33506	0.547468	1.99978	1.06584	1.03407	0.686899	1	0.523872	0.549499	0.977887	0.75836	0.816367	0.0573771	0.871639	1.02112	0.0412678	0.941796	0.96022	0.0153192	0.990252	1.0284	0.00345416	0.950294	1.0122	0.0107931	0.569377	0.743199	0.097873	0.923841	0.94989	0.0245095
IPI00041127	ASF1B	Histone chaperone ASF1B	1.25263	1.34007	0.981346	1	0.995404	1.34007	1.84559	0.877356	0.924911	1.26993	0.744582	0.919843	1.15304	1.25871	0.487632	2.78941	2.96556	1	1.63426	1.24961	3.60938	0.742489	1.014	0.0308972	0.598819	0.792201	0.065196	0.767356	0.862134	0.0122112	0.897578	0.988982	-0.00245329	0.944511	1.01685	-0.00401322	0.695492	0.948845	0.0954781	0.65652	0.838447	0.046568
IPI00041325	NHP2	H/ACA ribonucleoprotein complex subunit 2	1.02198	1.03872	0.922541	1	0.85791	0.698072	0.798998	0.831614	0.339789	0.869163	0.818579	0.707586	0.978039	0.944289	1.1302	0.671665	0.899783	1	0.880901	0.396839	0.956343	0.798248	0.941465	0.0385811	0.404032	0.655875	0.112822	0.989377	1.0245	0.00433003	0.965809	0.992442	0.0124404	0.958288	1.03509	0.0111004	0.279998	0.576015	0.142586	0.962491	1.00175	0.0109379
IPI00043550	FAAH2	Fatty-acid amide hydrolase 2	0.781573	0.128084	0.158319	1	0.707239	0.558036	0.688563	0.0526225	0.244661	0.784114	1.08738	0.953754	0.727203	0.7025	9.3895	4.10365	2.73759	1	4.22277	18.5892	1.23785	0.879583	1.01951	0.015534	0.921073	1.00371	0.0324868	0.984847	1.0205	0.000559852	0.993084	1.00866	-0.00683578	0.984812	1.01592	0.00161272	0.10219	0.298303	0.264898	0.986083	1.01459	0.00479668
IPI00043598	IKBIP	Isoform 4 of Inhibitor of nuclear factor kappa-B kinase-interacting protein	1.4456	2.0231	1.17927	1	1.87842	1.53908	1.53729	0.464007	1.47029	0.588812	0.797757	0.688037	1.64261	0.634456	1.447	1.13385	1.37862	1	0.904646	1.05765	0.838857	0.856654	0.925455	0.0173793	0.77807	0.937301	0.0647143	0.916296	0.988474	0.00217881	0.940171	0.96664	0.00514047	0.863453	0.94202	0.030928	0.724268	1.02858	0.0383386	0.933995	0.943362	0.00695704
IPI00044326	CHST14	Carbohydrate sulfotransferase 14	0.793933	0.844298	1.19646	1	1.00027	0.397906	1.42413	0.207655	0.6657	0.51888	1	0.909295	1.02896	0.414637	0.175484	0.341277	0.233419	1	0.160265	0.27579	0.188673	0.709639	0.86538	0.0483985	0.889326	1.00785	0.00713942	0.884699	0.934563	0.0184025	0.849451	0.942728	0.0272657	0.894436	0.952428	0.00185398	0.483114	0.823201	0.130717	0.735143	0.877143	0.0448529
IPI00044587	GBP5	Guanylate-binding protein 5	1.1757	1.27861	1.36491	1	1.08812	1.08475	1.47722	1.12417	2.45055	1.54468	1.27723	1.50004	0.795703	1.55839	1.08834	0.691419	0.912239	1	1.25689	1.24025	0.933332	0.94448	1.02663	0.0179686	0.0440511	0.177868	0.234587	0.911232	1.01531	0.00208765	0.973623	1.02829	0.00102883	0.964543	1.02545	0.00449458	0.57484	0.883409	0.105299	0.924894	1.03139	0.00134406
IPI00044681	UHRF2	Isoform 1 of E3 ubiquitin-protein ligase UHRF2	0.923766	0.775199	1.1282	1	0.842107	1.31041	1.02082	0.911031	0.512737	0.630989	0.86166	0.903001	1.20835	0.614051	0.507747	0.893921	0.752482	1	0.540506	0.826897	0.787383	0.859195	0.978154	0.0257933	0.690449	0.939589	0.0727775	0.90324	0.981318	0.0216544	0.962827	1.0264	0.0152385	0.908851	0.985034	0.015384	0.131563	0.316231	0.173325	0.920578	0.983403	0.00762396
IPI00044761	PUS7	Pseudouridylate synthase 7 homolog	1.08064	0.711052	0.988672	1	0.829721	0.430155	0.799147	1.28298	0.739454	0.750689	0.855377	0.761751	0.752115	0.812358	1.27278	0.742765	0.765369	1	0.995323	0.745109	0.740742	0.377914	0.536372	0.113446	0.828474	0.998604	0.0448919	0.9546	1.03666	0.0186699	0.96965	0.995149	0.0133412	0.940759	1.02823	0.0187429	0.379632	0.570474	0.0774621	0.968608	1.03803	0.0134974
IPI00045051	PURB	Transcriptional activator protein Pur-beta	1.14401	1.21816	1.0248	1	0.905774	1.00662	0.912389	2.04457	1.98176	1.0332	0.884441	1.41891	1.47089	1.1398	0.887511	0.647085	0.578921	1	0.619215	0.510642	1.3661	0.456825	0.717214	0.0861618	0.394961	0.637815	0.129972	0.92357	0.998596	0.00766934	0.969615	1.02902	0.00562202	0.907578	0.977369	0.00390202	0.645392	0.900769	0.067708	0.956459	1.06115	0.00787276
IPI00045207	NACC1	Nucleus accumbens-associated protein 1	0.986716	1.13711	0.783502	1	1.03666	1.21104	1.37117	0.602039	0.827169	0.680224	1	0.602148	1.14742	0.540939	1.12455	1.73307	0.836731	1	0.867698	1.14369	1.04177	0.894044	0.938716	0.000438041	0.274958	0.579889	0.20927	0.903537	1.00348	0.00439397	0.996466	1.03773	-0.000185736	0.892571	0.9729	0.00780237	0.689869	0.995124	0.0190386	0.833267	0.957008	0.00678359
IPI00045550	PPP1R9B	neurabin-2	0.900894	0.818299	0.900446	1	1.01151	1.77073	0.991548	1.21385	1.17238	0.767461	1.19026	1.05685	0.584175	1.04309	0.886922	0.490226	0.766906	1	0.571022	0.209845	0.811151	0.917839	1.03909	0.0138964	0.84707	0.992358	0.0202974	0.968457	1.01548	0.0112758	0.956089	1.014	0.00539225	0.952237	1.00269	-0.000547585	0.0806265	0.271413	0.246758	0.985744	1.02575	0.00244198
IPI00045914	SPEN	Msx2-interacting protein	0.927841	0.689962	1.08734	1	0.721374	0.727904	0.872612	1.13226	0.678571	1.0387	1.05614	1.12161	0.971097	0.986629	0.921812	1.12454	1.05245	1	0.934854	0.347856	0.993729	0.918959	0.958549	0.0183083	0.68761	0.919593	0.0892393	0.954039	1.01077	0.0140942	0.969585	0.974283	0.00897802	0.930549	0.981138	0.0199126	0.232712	0.430526	0.149381	0.988596	1.00973	0.0056414
IPI00045939	ADO	2-aminoethanethiol dioxygenase	1.5794	1.01842	1.18304	1	1.32908	1.19736	1.51369	0.700457	0.907731	0.791406	0.982013	1.11491	1.28596	0.733639	0.861565	1.07712	1.6226	1	0.797312	0.928148	1.39918	0.663214	0.812038	0.0368203	0.812221	1.00373	0.0307393	0.619867	0.817479	0.0451181	0.941475	1.01643	-0.0035707	0.838479	0.974659	0.0225934	0.684519	1.03531	0.0573632	0.776502	0.846317	0.0260357
IPI00056357	C19orf10	UPF0556 protein C19orf10	0.905386	0.928785	0.836574	1	1.00839	1.16256	0.996938	0.692223	1.20947	0.827444	1.01619	1.07331	1.65126	0.855206	2.04279	0.819068	0.796706	1	1.10917	1.77479	1.77406	0.573754	0.772157	0.0982852	0.859115	1.02132	0.030385	0.894565	1.02925	0.0122813	0.989061	0.995319	-0.00374974	0.985727	1.02683	0.00268349	0.317028	0.560651	0.102372	0.858788	0.981815	0.0209421
IPI00056494	RPL36AL	60S ribosomal protein L36a-like	0.893986	0.781877	0.913102	1	0.838745	3.67935	0.937491	0.508134	0.484766	1.15994	1.35754	1.17505	0.828765	1.34367	0.443748	0.566718	1.14713	1	0.9383	0.474851	1.68499	0.917142	0.985374	0.0124241	0.870046	0.976084	0.0399233	0.987385	1.02298	0.0110694	0.995303	1.02147	0.00367681	0.986816	1.02274	0.00992337	-0.000964261	0.00176003	0.273502	0.966823	1.06096	0.0157748
IPI00056496	RAB24	Ras-related protein Rab-24	1.26703	1.6211	0.82492	1	1.63699	2.47401	1.38201	0.688607	1.00729	0.583582	1.00228	0.664088	1.08647	0.634402	1.81417	2.69077	1.02273	1	2.09217	1.18371	1.544	0.910722	0.961272	0.00829873	0.4762	0.798284	0.136429	0.908363	1.01205	0.00440952	0.967877	0.977223	-0.00373268	0.871629	0.969567	0.0195208	0.298581	0.639582	0.173408	0.964007	0.989543	-0.00508886
IPI00056499	ZNF622	Zinc finger protein 622	0.696944	0.951256	1.01246	1	0.975419	0.653339	0.863325	0.484803	0.444508	0.843741	1.2378	1.43237	0.510461	0.753836	0.334132	1.11168	0.81342	1	1.01072	0.739705	0.7616	0.283343	0.644692	0.169099	0.569243	0.86916	0.0604949	0.972842	1.02383	0.00406831	0.78092	0.848384	0.02364	0.596476	0.805107	0.0532045	0.485329	0.749646	0.0642017	0.975192	1.06258	0.00526416
IPI00059242	SYAP1	Synapse-associated protein 1	1.42528	1.29848	1.22186	1	1.72574	0.322446	1.14295	1.15515	0.764211	0.751474	0.837789	1.05948	0.371617	0.704905	0.964786	0.875577	0.770686	1	0.837238	0.105968	0.707082	0.914643	0.976518	0.0181636	0.876155	0.97032	0.0384236	0.958136	1.02181	0.00995544	0.994638	1.018	0.00327493	0.814093	0.98214	0.0425241	0.0480792	0.223162	0.23377	0.946181	1.04173	0.0141965
IPI00059279	EXOC4	Exocyst complex component 4	0.966338	0.924359	0.905447	1	1.06604	1.24595	0.918671	0.864842	1.27104	0.998485	0.908371	1.2779	0.979622	0.881805	0.85607	1.13918	0.913098	1	1.08536	0.877988	0.858897	0.78037	0.893009	0.0263553	0.364829	0.643006	0.119984	0.943837	1.00136	0.00906312	0.976895	1.01289	-0.000404667	0.686529	0.970529	0.0790146	0.302572	0.63809	0.135275	0.891578	0.982158	0.00915466
IPI00059762	LYPLAL1	Isoform 1 of Lysophospholipase-like protein 1	0.973685	0.910562	1.07998	1	1.04669	1.45461	0.91798	0.837409	0.751154	0.765437	1	0.699175	0.784942	0.925253	1.00919	0.591088	0.780274	1	0.827079	1.13528	0.871676	0.960589	1.03601	0.0100146	0.72333	0.907994	0.0621529	0.926663	1.00669	0.0192969	0.970874	1.0363	0.0126785	0.932927	1.00089	0.00619487	0.0531862	0.196547	0.215833	0.991331	1.02647	0.00576829
IPI00060181	EFHD2	EF-hand domain-containing protein D2	0.915669	0.618005	0.840505	1	0.831114	0.301909	0.807953	1.25093	1.20411	1.2401	1.02545	1.32122	0.728145	1.19541	1.0769	1.078	0.771097	1	0.685897	0.421239	0.850596	0.922138	0.958399	0.0243697	0.818072	1.01168	0.0560411	0.956505	0.972406	0.0165755	0.989881	0.995932	0.00778326	0.921013	0.974223	0.0290156	0.343328	0.5169	0.151886	0.974559	0.977402	0.0141631
IPI00060627	CCDC124	Coiled-coil domain-containing protein 124	1.08969	1.09107	0.930794	1	0.915975	0.548404	0.824655	0.819742	0.787957	0.853851	1.09104	1.07362	0.805622	0.927197	0.620689	0.910043	0.822498	1	0.778708	0.324572	0.893933	0.819399	1.03914	0.0379705	0.871508	0.9851	0.046863	0.988236	1.03182	0.00438209	0.91682	0.930942	0.0240638	0.94609	0.985704	0.00971565	0.0986213	0.278116	0.199073	0.985858	1.01992	0.00767768
IPI00061178	RBMXL1	Heterogeneous nuclear ribonucleoprotein G-like 1	1.09857	1.2772	1.08482	1	0.639385	0.641525	0.890961	0.5927	1.21076	1.22629	1.12336	1.22648	0.923756	1.05112	1.16143	0.700888	1.6251	1	1.07426	0.922313	0.999735	0.453123	0.768896	0.0889637	0.511519	0.849792	0.0727849	0.450275	0.713097	0.0746426	0.990663	1.01832	3.65e-05	0.782234	0.982879	0.016227	0.204347	0.524113	0.125725	0.962907	1.05112	0.000828737
IPI00061403	YIPF6	Protein YIPF6	1.4363	1.35701	1.20556	1	1.45239	2.0141	1.10052	0.547142	2.06203	0.682238	1	1.30301	2.17463	0.773976	0.656343	0.28495	0.738039	1	0.527957	0.704564	0.613081	0.91615	0.977096	0.0118817	0.675054	0.882338	0.0739632	0.960105	0.989806	0.0152212	0.993788	1.00712	0.00236353	0.939555	1.00708	0.0138436	0.318501	0.588136	0.155498	0.970808	0.991891	0.00782836
IPI00061525	GNPNAT1	Glucosamine 6-phosphate N-acetyltransferase	0.909842	0.994431	1.02525	1	1.02969	0.857826	1.32617	2.13296	1.25974	0.927527	0.925517	0.749351	0.609148	1.03879	1.26027	1.02241	0.953736	1	1.04785	0.970974	1.79447	0.0358849	0.173268	0.171617	0.912477	1.0467	0.019278	0.950334	1.03963	0.0128251	0.963167	1.0192	0.00520725	0.897528	1.04668	0.0192207	0.486629	0.701804	0.0555915	0.720755	1.0725	0.0386284
IPI00061528	KTI12	Protein KTI12 homolog	0.885734	0.932594	1.22725	1	0.943413	1.02443	1.0224	1.1785	1.56864	0.555638	0.952977	1.17495	2.75392	0.60056	2.57012	15.8577	4.08383	1	1.55343	2.3022	3.17594	0.969195	1.04015	0.00460363	0.033891	0.179931	0.307005	0.968268	1.02299	-0.00177261	0.982994	1.0067	-0.00747397	0.960637	1.05055	0.00226844	0.844267	1.03082	0.0655249	0.984277	1.02479	-0.00391566
IPI00061531	MRPL53	39S ribosomal protein L53, mitochondrial	1.26976	1.92898	1.6074	1	1.41333	1.92435	1.45786	0.723451	1.2178	0.782493	1.29499	0.976849	1.29627	0.721031	0.975162	0.634025	1.07828	1	0.973457	1.54702	0.817946	0.923143	0.959346	0.0117267	0.722008	0.916649	0.0887616	0.940916	0.987134	0.0213214	0.99193	1.02464	0.000330363	0.971484	0.992765	0.00928926	0.434092	0.697754	0.0922731	0.940469	0.970327	0.0127449
IPI00062120	S100A16	Protein S100-A16	1.3806	1.01082	1.18588	1	1.28137	0.300669	1.29296	0.734829	1.70186	0.956092	1.04315	1.55195	0.715313	1.05198	1.27091	0.432379	0.866141	1	0.904905	0.395243	1.22916	0.829541	1.03413	0.0458903	0.439792	0.773117	0.125465	0.970229	1.02222	0.0075574	0.995378	1.02357	0.00034739	0.83464	0.934244	0.0237109	0.0555412	0.231004	0.218984	0.955904	1.03944	0.00928127
IPI00062419	SDSL	Serine dehydratase-like	1.19873	1.55386	0.896739	1	0.865303	2.60704	1.25351	0.427308	2.34321	0.472377	1.12188	2.4233	1.52102	0.50337	0.920233	0.472411	0.676286	1	1.18542	0.576256	1.23364	0.901723	0.953209	0.0123258	0.62855	0.836399	0.0668053	0.913519	0.975178	0.020397	0.992399	1.00582	0.00149634	0.822202	1.07244	0.0567371	0.202709	0.447959	0.158498	0.951126	1.00541	0.00329505
IPI00063130	TMEM205	Transmembrane protein 205	1.24567	1.08438	1.00208	1	1.54547	1.74959	0.995389	1.05086	1.38448	0.866906	1.00822	0.902332	1.21305	1.20725	0.387169	0.361734	0.410408	1	0.462622	0.665341	0.37381	0.921156	0.983395	0.0152578	0.835172	0.976308	0.0159601	0.931489	0.983387	0.0188157	0.995533	1.01099	0.00523053	0.900929	0.972664	0.0203177	0.369421	0.610871	0.152725	0.925724	0.995156	0.017631
IPI00063408	DHTKD1	Probable 2-oxoglutarate dehydrogenase E1 component DHKTD1, mitochondrial	1.00334	1.28246	0.588808	1	1.00603	0.880647	0.742366	1.53035	0.693242	2.20711	0.813189	0.640545	2.66274	1.28244	2.32653	1.29981	2.08264	1	1.60902	1.95898	1.16065	0.772048	0.899315	0.0387442	0.806518	0.960457	0.0404064	0.817986	1.01611	0.0304921	0.929888	0.954367	0.000788179	0.90785	0.9757	0.00442624	0.273954	0.547544	0.156977	0.956429	1.00983	0.00638904
IPI00063762	HPDL	4-hydroxyphenylpyruvate dioxygenase-like protein	0.945855	0.871301	1.07234	1	1.31851	1.74651	0.913518	0.576416	1.40167	0.868869	1	1.15064	1.55421	1.07519	0.606133	1.93275	1.07587	1	0.314534	1.09813	1.58758	0.735841	0.843254	0.0248717	0.407524	0.763608	0.148406	0.964332	0.997289	0.00492285	0.983974	0.993374	-0.00072866	0.699255	0.955453	0.0507388	0.178477	0.429093	0.122239	0.877995	1.04847	0.0179173
IPI00063903	USMG5	Up-regulated during skeletal muscle growth protein 5	1.28041	1.39147	0.904732	1	1.00582	1.07419	1.22461	0.638314	1.49698	1.01493	0.912726	0.911068	1.47937	0.815684	2.2781	1.25661	2.00712	1	1.62079	2.21735	1.45609	0.7367	0.893487	0.0640604	0.937956	1.06464	0.0196642	0.897201	0.960075	0.0129657	0.957634	0.980047	-0.00624343	0.957154	0.990121	0.00322708	0.498461	0.768753	0.115222	0.978803	1.005	-0.00585537
IPI00063962	DPCD	Protein DPCD	0.694846	0.60918	0.938963	1	0.881109	0.86983	0.827998	0.822978	0.38862	1.65701	0.830708	1.18901	2.93169	0.663048	0.436289	0.576537	1.01501	1	0.434323	1.16205	1.03917	0.916219	1.00909	0.00557262	0.753733	0.976771	0.037249	0.931676	1.03806	0.0233294	0.996101	1.01605	0.00233372	0.939552	1.02118	0.0090582	0.00687506	0.0752597	0.235901	0.97614	1.02757	0.00300673
IPI00064162	VCPIP1	Deubiquitinating protein VCIP135	1.06657	1.06626	1.20866	1	1.1846	1.46132	1.21196	1.36876	0.771251	1.16971	1	1.08459	1.06187	1.15365	0.820916	0.856751	0.783854	1	0.760047	0.894797	0.848444	0.738992	0.927948	0.0570021	0.74239	0.915782	0.0480397	0.902562	0.976349	0.0183351	0.986875	1.01745	0.0036927	0.935043	0.982636	0.00265044	0.235239	0.506762	0.221141	0.949589	0.98689	0.00940999
IPI00064193	TMX3	Isoform 1 of Protein disulfide-isomerase TMX3	1.10049	1.07887	0.988518	1	1.15415	1.41769	0.914421	0.688395	1.41528	0.909429	1	0.87094	2.58135	1.00659	0.899557	0.709776	0.848886	1	0.595598	1.59766	0.817888	0.945227	0.996205	0.00297983	0.90222	1.0185	0.0153971	0.977079	1.00506	0.00985894	0.995292	1.00771	-0.000153288	0.941849	1.02115	0.00413282	0.0160234	0.120392	0.302328	0.982013	1.00524	0.00821497
IPI00064212	ZNF828	Zinc finger protein 828	1.32314	0.98682	0.910212	1	0.908398	1.18333	1.25262	0.61825	2.75152	0.961396	1.02533	1.36421	0.870069	1.16866	0.443139	0.705815	0.595586	1	0.585725	0.430961	0.640101	0.856325	1.00061	0.0185835	0.065601	0.239865	0.257612	0.966277	1.01518	0.00439915	0.99776	1.01345	0.00235666	0.949562	1.02083	-0.000248545	0.697203	0.982391	0.0705823	0.969196	1.03401	-0.00148029
IPI00064666	FAM84B	Protein FAM84B	1.02352	0.878554	1.14379	1	0.814054	0.977438	0.640794	0.779262	0.614219	0.716766	0.898752	1.02278	0.72118	0.489906	1.09634	0.921976	1.34983	1	1.31842	0.941292	1.06737	0.911175	0.976101	0.00635423	0.689449	0.900574	0.0441549	0.717124	0.822078	0.023955	0.98886	1.0249	0.00658572	0.759634	0.891266	0.0437216	0.689522	0.977377	0.0764426	0.763344	0.953761	0.0099601
IPI00064739	THEM4	Thioesterase superfamily member 4	1.14732	0.984673	0.929982	1	1.08195	1.58788	0.923705	0.713838	1.80335	1.02197	1.03552	1.00131	0.949385	1.53724	0.641983	0.643913	0.353289	1	0.432882	0.726541	0.448167	0.885726	0.973086	0.0190097	0.482716	0.731155	0.104529	0.88548	0.95675	0.0259618	0.993675	1.01031	0.00503512	0.928998	0.9765	0.00567545	0.482005	0.741966	0.110774	0.809803	0.974568	0.0437205
IPI00065063	DHRS1	Dehydrogenase/reductase SDR family member 1	1.8147	2.93275	1.91332	1	0.991106	0.899564	1.63641	0.854015	0.928393	1.21708	1.03089	0.773797	1.00133	0.891778	1.53895	1.02212	1	1	0.87189	0.59765	1.04276	0.895563	0.966964	0.0178762	0.541586	0.697969	0.0764542	0.930192	0.984152	0.0048219	0.963458	1.02976	0.00534619	0.919084	1.02147	0.0106696	0.364289	0.692606	0.158995	0.942945	0.994485	0.0078879
IPI00065671	UCK2	Isoform 1 of Uridine-cytidine kinase 2	1.334	0.837424	1.07737	1	2.07161	1.32938	1.71768	1.70409	1.19791	1.20281	0.897857	1.25805	0.885054	0.964752	0.873632	0.470314	0.951025	1	0.982264	0.711435	0.707104	0.665867	0.838325	0.0472592	0.734029	0.970244	0.0239897	0.975382	1.01419	0.00406325	0.95432	1.02048	0.00786102	0.676658	0.816582	0.0671487	0.649015	0.906709	0.0514418	0.790149	0.906852	0.0315792
IPI00068430	SNRPEL1	Putative small nuclear ribonucleoprotein polypeptide E-like protein 1	0.927288	0.845272	0.884399	1	0.944147	0.916752	0.75394	0.882448	2.01237	0.863935	1	0.999908	0.878421	0.980942	1.32707	1.34307	1.28641	1	1.01937	1.15895	1.48207	0.90545	1.00166	0.0119957	0.0944098	0.315304	0.227825	0.929494	0.996118	0.00242467	0.990074	1.00996	-0.0041733	0.967146	1.03204	0.00660712	0.652734	0.910336	0.102846	0.887659	1.02093	0.00445965
IPI00068506	ABCF2	ATP-binding cassette sub-family F member 2 isoform b	0.974766	1.02445	0.893231	1	1.48229	1.07192	1.23169	1.10978	1.06489	0.828283	0.879919	1.14411	0.952749	0.947204	0.750508	1.20259	0.765266	1	1.1443	1.09501	0.745866	0.769923	0.938347	0.0179792	0.80381	1.01887	0.0264437	0.796616	0.925389	0.00777559	0.951522	1.00534	-0.00238403	0.400775	0.607913	0.10652	0.792769	1.11666	0.0255945	0.738893	0.841592	0.0186209
IPI00069309	LRWD1	Leucine-rich repeat and WD repeat-containing protein 1	0.96584	0.518279	0.754175	1	1.29218	1.81058	1.48986	0.906093	0.998594	0.920779	1	0.965835	1.64094	1.14483	0.594755	0.951143	0.879752	1	0.732063	1.4514	0.738247	0.915374	0.980738	0.0122187	0.858252	1.00825	0.0512527	0.957058	1.00636	0.0145424	0.996648	1.01132	0.000675043	0.944811	0.999825	0.0142083	0.0588461	0.177883	0.173534	0.918044	1.01865	0.0254941
IPI00070643	FAF1	Isoform Long of FAS-associated factor 1	1.00386	0.888237	0.937911	1	1.02248	1.01154	0.863284	0.888791	0.804859	0.80386	1.05054	1.15643	0.307934	0.992531	0.765128	0.974501	0.563222	1	0.969957	0.337958	0.641809	0.953146	1.03853	0.00824793	0.91876	1.0317	0.0284219	0.913206	0.995226	0.0147191	0.921105	0.936513	0.0194653	0.863304	0.946098	0.0339949	0.238282	0.453807	0.110728	0.936278	0.985923	0.0145689
IPI00072377	SET	Isoform 1 of Protein SET	1.07027	1.42055	1.10798	1	0.629125	1.36154	0.682259	0.519639	0.535654	0.365754	1	0.331068	0.804008	0.312531	1.26627	1.31244	1.05757	1	1.24897	1.19491	1.32508	0.90966	0.923822	0.0163788	0.712434	0.92793	0.0742853	0.918029	0.971255	0.00197935	0.989548	1.04704	0.00282216	0.845522	0.908075	0.0261692	0.619125	0.902395	0.0612397	0.864712	0.932372	0.0162912
IPI00073602	EXOSC6	Exosome complex component MTR3	0.920597	0.81927	0.991252	1	0.793328	1.01346	0.981174	1.13474	0.939794	0.996038	1.25963	1.08896	0.554199	1.08927	0.744102	1.11353	1.21782	1	1.08107	1.0334	1.11952	0.64551	0.878399	0.0536752	0.776917	0.940034	0.0318924	0.838948	0.99271	0.0198248	0.856061	0.939738	0.0215796	0.882541	0.973654	0.0145086	0.374924	0.667303	0.0786558	0.947281	0.969365	0.00734502
IPI00073779	MRPS35	Isoform 1 of 28S ribosomal protein S35, mitochondrial	1.48672	1.63301	1.17624	1	1.28979	0.73519	1.40253	0.812874	1.57312	1.14356	0.992988	1.0694	1.78379	0.9974	1.17499	0.945459	0.945011	1	1.62714	1.2222	1.12709	0.810012	0.94578	0.0152892	0.575177	0.829535	0.0641836	0.931995	0.995506	0.0150232	0.885278	0.971892	-0.00165034	0.829097	1.00439	0.0239747	0.196439	0.521284	0.198752	0.942481	0.995103	0.000531226
[truncated: 2,995 more rows]

## Sheet: 5-FU
PROTEIN.ID	GENE	DESCRIPTION	PEPTIDES	p.value	p.adjust	updown
IPI00221108	TYMS	Thymidylate synthase	5	1.18701e-05	0.0469463	Up
[truncated: 3,954 more rows]

## Sheet: DOXO
PROTEIN.ID	GENE	DESCRIPTION	PEPTIDES	p.value	p.adjust	updown
[truncated: 3,955 more rows]

[truncated: 4 more sheets: MTX, PCTL, TDX, SEN]
